# Supplementary material for: Integrated analysis of fine-needle-aspiration cystic fluid proteome, cancer cell secretome, and public transcriptome datasets for papillary thyroid cancer biomarker discovery
Source: Oncotarget. 2018 Jan 4;9(15):12079–100. doi: 10.18632/oncotarget.23951 (PMC5844730; doi:10.18632/oncotarget.23951)
Supplement: Supplementary file 2 [file oncotarget-09-12079-s002.xlsx]

## Sheet: Hu 14 column binding proteins
Supplementary Table 2A: List of proteins identified from the Hu-14-column-binding proteins during the depletion of benign thyroid cystic fluid. (FDR = 0.6%)
The yellow background indicates the Top 14 human serum abundant proteins of albumin, alpha1-acid glycoprotein, alpha2-macroglobulin, antitrypsin, apolipoprotein AI, apolipoprotein AII, complement C3, fibrinogen, haptoglobin, IgA, IgG, IgM, transferrin and transthyretin.
UniProt_ACCESSION	Protein name	UniProt_ID	Gene symbol	Molecular weight (Da)	Protein identification probability	No. of unique peptides	No. of spectra		Sequence coverage	Identified peptides	Previous amino acid	Next amino acid	Mascot sccore		Peptide identification probability	No. of identified spectra				No. of tryptic termini	Calculated +1H Peptide Mass (AMU)
							Unique	Total					Ion score	Identity score		Charge 1+	Charge 2+	Charge 3+	Charge 4+
P35268	60S ribosomal protein L22	RL22_HUMAN	RPL22	14787.3	0.997	2	2	7	0.188	AGNLGGGVVTIER	K	S	64.2	25	0.997	0	4	0	0	2	1242.68
										ITVTSEVPFSK	K	R	45.8	25	0.997	0	3	0	0	2	1207.66
P60709	Actin, cytoplasmic 1	ACTB_HUMAN	ACTB	41737.8	1	11	14	119	0.309	AGFAGDDAPR	K	A	64	25	0.997	0	14	0	0	2	976.448
										AVFPSIVGRPR	R	H	57.7	25	0.997	0	4	0	0	2	1198.71
										DLTDYLMK	R	I	34.8	25	0.984	0	5	0	0	2	1014.48
										DSYVGDEAQSK	K	R	43.4	25	0.997	0	5	0	0	2	1198.52
										DSYVGDEAQSKR	K	G	42.7	25	0.996	0	3	0	0	2	1354.62
										EITALAPSTMK	K	I	51.2	25	0.997	0	30	0	0	2	1177.61
										GYSFTTTAER	R	E	70.8	25	0.997	0	44	0	0	2	1132.53
										IIAPPER	K	K	30.4	25	0.963	0	1	0	0	2	795.472
										QEYDESGPSIVHR	K	K	43.6	25	0.997	0	4	3	0	2	1516.7
										SYELPDGQVITIGNER	K	F	85.3	25	0.997	0	2	0	0	2	1790.89
										VAPEEHPVLLTEAPLNPK	R	A	65.2	25	0.997	0	3	1	0	2	1954.06
P43652	Afamin	AFAM_HUMAN	AFM	69070.1	0.999	2	2	19	0.0484	IKECCEK	K	K	32.2	25	0.974	0	3	0	0	2	966.438
										RNPFVFAPTLLTVAVHFEEVAK	R	S	60.3	25	0.997	0	0	16	0	2	2485.36
P02763	Alpha-1-acid glycoprotein 1	A1AG1_HUMAN	ORM1	23512.1	1	8	10	523	0.383	DKCEPLEK	K	Q	32.5	25	0.975	0	5	0	0	2	1018.49
										SDVVYTDWK	K	K	55	25	0.997	0	14	0	0	2	1112.53
										SDVVYTDWKK	K	D	44.9	25	0.997	0	4	0	0	2	1240.62
										TEDTIFLR	K	E	62.3	25	0.997	0	112	0	0	2	994.52
										TYMLAFDVNDEK	K	N	62.8	25	0.997	0	4	0	0	2	1461.66
										TYMLAFDVNDEKNWGLSVYADKPETTK	K	E	81.7	25	0.997	0	0	328	0	2	3135.5
										WFYIASAFR	K	N	35	25	0.985	0	2	0	0	2	1160.59
										YVGGQEHFAHLLILR	R	D	78.2	25	0.997	0	51	3	0	2	1752.95
P19652	Alpha-1-acid glycoprotein 2	A1AG2_HUMAN	ORM2	23603.3	1	4	6	34	0.353	DKCEPLEK	K	Q	32.5	25	0.975	0	5	0	0	2	1018.49
										EHVAHLLFLR	R	D	41.1	25	0.995	0	2	1	0	2	1234.71
										SDVMYTDWK	R	K	32.2	25	0.974	0	2	0	0	2	1160.49
										TEDTIFLR	K	E	62.3	25	0.997	0	112	0	0	2	994.52
										TLMFGSYLDDEK	K	N	68.7	25	0.997	0	2	0	0	2	1434.65
										TLMFGSYLDDEKNWGLSFYADKPETTK	K	E	50.2	25	0.997	0	0	27	0	2	3156.49
										WFYIASAFR	K	N	35	25	0.985	0	2	0	0	2	1160.59
P01011	Alpha-1-antichymotrypsin	AACT_HUMAN	SERPINA3	47653	1	13	13	238	0.298	ADLSGITGAR	K	N	101	25	0.997	0	84	0	0	2	960.511
										AVLDVFEEGTEASAATAVK	K	I	116	25	0.997	0	11	0	0	2	1907.96
										DEELSCTVVELK	R	Y	71.4	25	0.997	0	1	0	0	2	1421.68
										EIGELYLPK	R	F	39.7	25	0.993	0	10	0	0	2	1061.59
										EQLSLLDR	K	F	45	25	0.997	0	18	0	0	2	973.531
										FTEDAKR	R	L	36.5	25	0.988	0	6	0	0	2	866.437
										ITDLIK	K	D	37.6	25	0.99	0	2	0	0	2	702.44
										ITLLSALVETR	K	T	84.7	25	0.997	0	14	0	0	2	1215.73
										KLINDYVK	K	N	47.4	25	0.997	0	9	0	0	2	992.578
										LINDYVK	K	N	43	25	0.996	0	2	0	0	2	864.483
										LYGSEAFATDFQDSAAAK	R	K	71	25	0.997	0	2	0	0	2	1891.87
										NLAVSQVVHK	R	A	59.9	25	0.997	0	78	0	0	2	1094.63
										WRDSLEFR	R	E	38.4	25	0.992	0	1	0	0	2	1108.55
P01009	Alpha-1-antitrypsin	A1AT_HUMAN	SERPINA1	46737.9	1	29	52	1709	0.644	AVLTIDEK	K	G	62.5	25	0.997	0	11	0	0	2	888.504
										DTEEEDFHVDQVTTVK	K	V	117	25	0.997	0	388	33	0	2	1891.86
										FLEDVKK	K	L	48.8	25	0.997	0	88	0	0	2	878.498
										FLENEDR	K	R	51.2	25	0.997	0	10	0	0	2	922.427
										FLENEDRR	K	S	30.9	25	0.991	0	0	8	0	2	1078.53
										FNKPFVFLMIEQNTK	K	S	69.9	25	0.997	0	3	14	0	2	1871.97
										GKWERPFEVK	K	D	38.9	25	0.992	0	5	0	0	2	1275.68
										GTEAAGAMFLEAIPMSIPPEVK	K	F	76.8	25	0.997	0	20	8	0	2	2275.14
										ITPNLAEFAFSLYR	K	Q	50.3	25	0.997	0	1	0	0	2	1641.86
										KLSSWVLLMK	K	Y	41.7	25	0.995	0	4	4	0	2	1220.71
										KQINDYVEK	K	G	52.8	25	0.997	0	36	1	0	2	1136.59
										LGMFNIQHCK	R	K	45.4	25	0.997	0	19	17	0	2	1263.6
										LQHLENELTHDIITK	K	F	88.8	25	0.997	0	17	59	0	2	1803.96
										LSITGTYDLK	K	S	64.1	25	0.997	0	223	0	0	2	1110.6
										LSSWVLLMK	K	Y	60.8	25	0.997	0	15	0	0	2	1092.61
										LVDKFLEDVK	K	K	42.4	25	0.996	0	9	4	0	2	1205.68
										LYHSEAFTVNFGDTEEAK	K	K	99.1	25	0.997	0	8	1	0	2	2057.95
										LYHSEAFTVNFGDTEEAKK	K	Q	104	25	0.997	0	24	65	0	2	2186.04
										QINDYVEK	K	G	49.2	25	0.997	0	43	0	0	2	1008.5
										RLGMFNIQHCK	K	K	42.1	25	0.997	0	1	15	0	2	1403.7
										SASLHLPK	R	L	55	25	0.997	0	177	0	0	2	852.494
										SPLFMGK	K	V	45.6	25	0.997	0	25	0	0	2	779.412
										SVLGQLGITK	K	V	81.6	25	0.997	0	178	0	0	2	1015.61
										TDTSHHDQDHPTFNK	K	I	88.4	25	0.997	0	62	23	0	2	1779.77
										TLNQPDSQLQLTTGNGLFLSEGLK	R	L	103	25	0.997	0	5	2	0	2	2574.34
										VFSNGADLSGVTEEAPLK	K	L	131	25	0.997	0	73	2	0	2	1833.92
										VFSNGADLSGVTEEAPLKLSK	K	A	42.2	25	0.997	0	0	2	0	2	2162.13
										VVNPTQK	K	-	47.8	25	0.997	0	4	0	0	2	785.452
										WERPFEVK	K	D	30.6	25	0.964	0	2	0	0	2	1090.57
P04217	Alpha-1B-glycoprotein	A1BG_HUMAN	A1BG	54272.4	1	5	5	9	0.099	ATWSGAVLAGR	R	D	76	25	0.997	0	1	0	0	2	1088.58
										CLAPLEGAR	R	F	49.9	25	0.997	0	2	0	0	2	986.509
										GVTFLLR	R	R	35.5	25	0.986	0	2	0	0	2	805.493
										HQFLLTGDTQGR	K	Y	55.8	25	0.997	0	2	0	0	2	1372.7
										LETPDFQLFK	R	N	44.2	25	0.997	0	2	0	0	2	1237.65
P02765	Alpha-2-HS-glycoprotein	FETUA_HUMAN	AHSG	39323.4	1	7	8	199	0.155	AHYDLR	R	H	30.4	25	0.963	0	1	0	0	2	774.389
										CDSSPDSAEDVR	K	K	80.3	25	0.997	0	32	0	0	2	1337.53
										CDSSPDSAEDVRK	K	V	64.8	25	0.997	0	39	6	0	2	1465.62
										CNLLAEK	K	Q	53.4	25	0.997	0	45	0	0	2	847.434
										EHAVEGDCDFQLLK	K	L	66.3	25	0.997	0	2	0	0	2	1660.76
										FSVVYAK	K	C	30.4	25	0.962	0	1	0	0	2	813.45
										HTLNQIDEVK	K	V	63.2	25	0.997	0	73	0	0	2	1196.63
P01023	Alpha-2-macroglobulin	A2MG_HUMAN	A2M	163291	1	49	61	1311	0.372	AAQVTIQSSGTFSSK	K	F	75.5	25	0.997	0	4	0	0	2	1511.77
										AIGYLNTGYQR	K	Q	56	25	0.997	0	47	0	0	2	1255.64
										ALLAYAFALAGNQDK	K	R	88.9	25	0.997	0	2	0	0	2	1565.83
										ATVLNYLPK	K	C	46	25	0.997	0	28	0	0	2	1018.59
										DMYSFLEDMGLK	K	A	70.4	25	0.997	0	20	0	0	2	1480.63
										DTVIKPLLVEPEGLEK	K	E	74.2	25	0.997	0	18	0	0	2	1780.01
										EQAPHCICANGR	K	Q	54.7	25	0.997	0	19	1	0	2	1412.62
										FEVQVTVPK	K	I	46.8	25	0.997	0	28	0	0	2	1046.59
										FQVDNNNR	K	L	35.8	25	0.987	0	7	0	0	2	1006.47
										FSGQLNSHGCFYQQVK	K	T	31.6	25	0.971	0	1	0	0	2	1899.88
										GEAFTLK	R	A	34.7	25	0.984	0	21	0	0	2	765.414
										GHFSISIPVK	K	S	52	25	0.997	0	30	6	0	2	1084.62
										GPTQEFK	K	K	55.8	25	0.997	0	39	0	0	2	806.404
										GPTQEFKK	K	R	34.9	25	0.984	0	1	0	0	2	934.499
										HYDGSYSTFGER	K	Y	78.9	25	0.997	0	35	4	0	2	1418.6
										KYSDASDCHGEDSQAFCEK	R	F	106	25	0.997	0	9	12	0	2	2233.88
										LHTEAQIQEEGTVVELTGR	K	Q	51.4	25	0.997	0	0	6	0	2	2110.08
										LLLQQVSLPELPGEYSMK	R	V	64.4	25	0.997	0	2	0	0	2	2061.09
										LPPNVVEESAR	K	A	73	25	0.997	0	74	0	0	2	1210.64
										LVHVEEPHTETVR	R	K	70.9	25	0.997	0	27	25	0	2	1545.8
										LVHVEEPHTETVRK	R	Y	43	25	0.996	0	2	0	0	2	1673.9
										MCPQLQQYEMHGPEGLR	K	V	27	25	0.978	0	0	2	0	2	2105.92
										MVSGFIPLKPTVK	K	M	72	25	0.997	0	60	0	0	2	1432.82
										NEDSLVFVQTDK	K	S	105	25	0.997	0	70	0	0	2	1394.68
										QGIPFFGQVR	R	L	60.6	25	0.997	0	16	0	0	2	1148.62
										QQNAQGGFSSTQDTVVALHALSK	K	Y	33.7	25	0.995	0	0	2	0	2	2387.2
										QSSEITR	R	T	51.4	25	0.997	0	20	0	0	2	820.416
										QTVSWAVTPK	R	S	61.5	25	0.997	0	19	0	0	2	1116.6
										SASNMAIVDVK	R	M	74.8	25	0.997	0	118	0	0	2	1134.58
										SDIAPVAR	K	L	56.3	25	0.997	0	38	0	0	2	828.457
										SIYKPGQTVK	K	F	31.6	25	0.971	0	2	0	0	2	1120.64
										SLNEEAVKK	K	D	41.9	25	0.995	0	19	0	0	2	1017.56
										SPCYGYQWVSEEHEEAHHTAYLVFSPSK	R	S	29.2	25	0.987	0	0	1	0	2	3338.48
										SSGSLLNNAIK	R	G	70.5	25	0.997	0	52	0	0	2	1103.61
										SSSNEEVMFLTVQVK	K	G	73.7	25	0.997	0	36	0	0	2	1713.84
										TAQEGDHGSHVYTK	K	A	77.9	25	0.997	0	72	20	0	2	1529.7
										TEHPFTVEEFVLPK	R	F	46	25	0.997	0	2	4	0	2	1672.86
										TEVSSNHVLIYLDK	R	V	86.9	25	0.997	0	10	0	0	2	1617.85
										TGTHGLLVK	R	Q	57.6	25	0.997	0	12	0	0	2	925.547
										TGTHGLLVKQEDMK	R	G	49.8	25	0.997	0	2	1	0	2	1572.81
										TKVFQLK	K	R	35.5	25	0.986	0	2	0	0	2	863.535
										VDSHFR	K	Q	40.3	25	0.994	0	30	0	0	2	760.374
										VGFYESDVMGR	R	G	84.8	25	0.997	0	53	0	0	2	1259.57
										VNYKDR	R	S	40.7	25	0.994	0	35	0	0	2	794.415
										VTAAPQSVCALR	R	A	68.9	25	0.997	0	45	0	0	2	1272.67
										YDVENCLANK	K	V	68.2	25	0.997	0	21	0	0	2	1225.55
										YGAATFTR	K	T	59.9	25	0.997	0	65	0	0	2	886.442
										YNILPEK	K	E	40.1	25	0.994	0	7	0	0	2	876.483
										YSDASDCHGEDSQAFCEK	K	F	94.9	25	0.997	0	3	4	0	2	2105.78
P01019	Angiotensinogen	ANGT_HUMAN	AGT	53154.8	1	4	4	19	0.118	ADSQAQLLLSTVVGVFTAPGLHLK	R	Q	67.8	25	0.997	0	0	8	0	2	2465.38
										ALQDQLVLVAAK	K	L	28.8	25	0.948	0	1	0	0	2	1268.76
										LDTEDKLR	K	A	60.3	25	0.997	0	6	0	0	2	989.526
										SLDFTELDVAAEK	R	I	100	25	0.997	0	4	0	0	2	1437.71
P01008	Antithrombin-III	ANT3_HUMAN	SERPINC1	52604.1	1	8	12	39	0.213	ANRPFLVFIR	K	E	35.6	25	0.997	0	2	2	0	2	1232.73
										ATEDEGSEQKIPEATNR	K	R	70.7	25	0.997	0	2	1	0	2	1874.87
										EQLQDMGLVDLFSPEK	K	S	92.5	25	0.997	0	6	0	0	2	1848.91
										EVPLNTIIFMGR	R	V	75.7	25	0.997	0	9	0	0	2	1389.76
										FATTFYQHLADSK	R	N	70.1	25	0.997	0	6	0	0	2	1528.74
										FDTISEK	K	T	33.9	25	0.981	0	2	0	0	2	839.415
										TSDQIHFFFAK	K	L	51.6	25	0.997	0	5	0	0	2	1340.66
										VAEGTQVLELPFK	R	G	86.6	25	0.997	0	4	0	0	2	1430.79
P02647	Apolipoprotein A-I	APOA1_HUMAN	APOA1	30778.5	1	19	29	353	0.64	AELQEGAR	R	Q	59.2	25	0.997	0	40	0	0	2	873.442
										AHVDALR	R	T	34.3	25	0.982	0	4	0	0	2	781.432
										AKPALEDLR	K	Q	38	25	0.991	0	3	0	0	2	1012.58
										ATEHLSTLSEK	K	A	60.9	25	0.997	0	72	5	0	2	1215.62
										DLATVYVDVLK	K	D	72.8	25	0.997	0	85	0	0	2	1235.69
										DSGRDYVSQFEGSALGK	K	Q	80.4	25	0.997	0	4	4	0	2	1815.85
										DYVSQFEGSALGK	R	Q	111	25	0.997	0	43	0	0	2	1400.67
										ETEGLRQEMSK	K	D	41	25	0.995	0	3	0	0	2	1307.63
										LAEYHAK	R	A	41.9	25	0.995	0	2	0	0	2	831.436
										LEALKENGGAR	R	L	58.6	25	0.997	0	6	1	0	2	1157.63
										LLDNWDSVTSTFSK	K	L	87.7	25	0.997	0	5	0	0	2	1612.79
										LSPLGEEMR	K	D	70.4	25	0.997	0	13	0	0	2	1031.52
										QEMSKDLEEVK	R	A	46.4	25	0.997	0	6	0	0	2	1335.65
										THLAPYSDELR	R	Q	55.3	25	0.997	0	23	8	0	2	1301.65
										VEPLRAELQEGAR	K	Q	47.3	25	0.997	0	5	1	0	2	1467.79
										VKDLATVYVDVLK	R	D	51.1	25	0.997	0	5	0	0	2	1462.85
										VQPYLDDFQKK	K	W	38.2	25	0.994	0	3	1	0	2	1380.72
										VSFLSALEEYTK	K	K	85.3	25	0.997	0	4	0	0	2	1386.72
										WQEEMELYR	K	Q	38.1	25	0.991	0	7	0	0	2	1283.57
P02652	Apolipoprotein A-II	APOA2_HUMAN	APOA2	11175.3	1	3	4	20	0.31	EPCVESLVSQYFQTVTDYGK	K	D	70	25	0.997	0	3	0	0	2	2350.09
										SPELQAEAK	K	S	46.5	25	0.997	0	11	0	0	2	972.5
										VKSPELQAEAK	K	S	37.1	25	0.997	0	2	4	0	2	1199.66
P06727	Apolipoprotein A-IV	APOA4_HUMAN	APOA4	45399.4	1	2	2	4	0.053	ISASAEELR	R	Q	61.1	25	0.997	0	2	0	0	2	975.51
										SLAPYAQDTQEK	R	L	53.4	25	0.997	0	2	0	0	2	1350.65
P04114	Apolipoprotein B-100	APOB_HUMAN	APOB	515572	1	38	38	117	0.0863	ATGVLYDYVNK	K	Y	50.4	25	0.997	0	7	0	0	2	1242.64
										AVSMPSFSILGSDVR	K	V	48.7	25	0.997	0	3	0	0	2	1581.79
										DLKVEDIPLAR	R	I	45.3	25	0.997	0	2	0	0	2	1268.72
										DNVFDGLVR	K	V	39.8	25	0.994	0	1	0	0	2	1034.53
										DSYDLHDLK	K	I	35.9	25	0.987	0	2	0	0	2	1105.52
										ENFAGEATLQR	K	I	45.1	25	0.997	0	3	0	0	2	1235.6
										EVGTVLSQVYSK	R	V	45	25	0.997	0	4	0	0	2	1309.7
										FFSLLSGSLNSHGLELNADILGTDKINSGAHK	R	A	24.1	25	0.954	0	0	1	0	2	3355.73
										FREHNAK	R	F	28.5	25	0.945	0	1	0	0	2	901.464
										GMALFGEGK	K	A	34	25	0.981	0	1	0	0	2	909.45
										GNVATEISTER	K	D	59.4	25	0.997	0	4	0	0	2	1176.59
										GSTSHHLVSR	K	K	36.3	25	0.988	0	3	0	0	2	1080.55
										HINIDQFVR	K	K	42.5	25	0.996	0	2	0	0	2	1141.61
										IEDGTLASK	K	T	29	25	0.951	0	1	0	0	2	933.489
										IGQDGISTSATTNLK	R	C	92.9	25	0.997	0	6	0	0	2	1505.78
										ITENDIQIALDDAK	R	I	94.1	25	0.997	0	3	0	0	2	1558.8
										KSISAALEHK	R	V	32.8	25	0.994	0	0	1	0	2	1083.62
										LAIPEGK	K	Q	28.6	25	0.947	0	1	0	0	2	727.435
										LATALSLSNK	K	F	74.9	25	0.997	0	10	0	0	2	1017.59
										LDVTTSIGR	K	R	72.8	25	0.997	0	8	0	0	2	961.531
										LSNVLQQVK	K	I	33.1	25	0.978	0	3	0	0	2	1028.61
										LTISEQNIQR	K	A	68.2	25	0.997	0	1	0	0	2	1201.65
										MGLAFESTK	K	S	36.2	25	0.988	0	1	0	0	2	999.482
										NNALDFVTK	R	S	39.6	25	0.993	0	6	0	0	2	1021.53
										NTLELSNGVIVK	K	I	59	25	0.997	0	2	0	0	2	1286.73
										QGFFPDSVNK	K	A	31.5	25	0.97	0	1	0	0	2	1138.55
										SEYQADYESLR	R	F	51.2	25	0.997	0	3	0	0	2	1360.6
										SISAALEHK	K	V	31.2	25	0.968	0	1	0	0	2	955.521
										SKEVPEAR	K	A	32.2	25	0.973	0	2	0	0	2	915.489
										SKPTVSSSMEFK	K	Y	28.7	25	0.948	0	1	0	0	2	1343.65
										SNTVASLHTEK	K	N	43.8	25	0.997	0	1	0	0	2	1186.61
										SPSQADINK	R	I	49.9	25	0.997	0	11	0	0	2	959.479
										SVGFHLPSR	K	E	28.9	25	0.95	0	2	0	0	2	999.537
										TEVIPPLIENR	K	Q	41.6	25	0.995	0	2	0	0	2	1280.72
										TPALHFK	R	S	49.9	25	0.997	0	3	0	0	2	813.462
										VQGVEFSHR	K	L	45.6	25	0.997	0	6	0	0	2	1058.54
										VSTAFVYTK	R	N	38.2	25	0.991	0	4	0	0	2	1015.55
										YENYELTLK	K	S	34.1	25	0.982	0	3	0	0	2	1172.58
P05090	Apolipoprotein D	APOD_HUMAN	APOD	21276.1	1	8	10	106	0.349	CPNPPVQENFDVNK	K	Y	87.2	25	0.997	0	12	0	0	2	1657.76
										IPTTFENGR	K	C	44.3	25	0.997	0	8	0	0	2	1034.53
										KMTVTDQVNCPK	K	L	91.4	25	0.997	0	10	0	0	2	1420.69
										MTVTDQVNCPK	K	L	92.4	25	0.997	0	19	0	0	2	1292.6
										NILTSNNIDVK	K	K	66	25	0.997	0	17	0	0	2	1230.67
										NILTSNNIDVKK	K	M	62.8	25	0.997	0	4	0	0	2	1358.76
										NPNLPPETVDSLK	R	N	73.1	25	0.997	0	20	0	0	2	1423.74
										VLNQELR	K	A	46.6	25	0.997	0	16	0	0	2	871.5
P02649	Apolipoprotein E	APOE_HUMAN	APOE	36153.5	1	15	16	105	0.47	AATVGSLAGQPLQER	R	A	69.3	25	0.997	0	8	0	0	2	1497.8
										AKLEEQAQQIR	R	L	67.3	25	0.997	0	15	0	0	2	1313.72
										ALMDETMK	R	E	28.6	25	0.946	0	1	0	0	2	970.422
										DADDLQKR	R	L	46.4	25	0.997	0	8	0	0	2	960.475
										DRLDEVK	R	E	31.5	25	0.97	0	1	0	0	2	874.463
										ELQAAQAR	K	L	32.5	25	0.975	0	2	0	0	2	886.474
										GEVQAMLGQSTEELR	R	V	91.8	25	0.997	0	7	0	0	2	1663.8
										LAVYQAGAR	R	E	63.4	25	0.997	0	8	0	0	2	948.526
										LDEVKEQVAEVR	R	A	64.6	25	0.997	0	4	3	0	2	1414.75
										LEEQAQQIR	K	L	76.2	25	0.997	0	4	0	0	2	1114.59
										LGADMEDVCGR	R	L	70.1	25	0.997	0	9	0	0	2	1238.51
										LGPLVEQGR	R	V	57.8	25	0.997	0	17	0	0	2	968.553
										LQAEAFQAR	R	L	47.4	25	0.997	0	7	0	0	2	1033.54
										SELEEQLTPVAEETR	K	A	103	25	0.997	0	6	0	0	2	1730.84
										VQAAVGTSAAPVPSDNH	K	-	109	25	0.997	0	5	0	0	2	1620.8
O14791	Apolipoprotein L1	APOL1_HUMAN	APOL1	43975.3	1	5	5	26	0.118	ALDNLAR	K	Q	31.6	25	0.97	0	1	0	0	2	772.431
										NEADELRK	R	A	42.7	25	0.996	0	7	0	0	2	974.49
										SETAEELKK	K	V	31.6	25	0.97	0	3	0	0	2	1034.54
										VAQELEEK	K	L	37.9	25	0.991	0	3	0	0	2	945.489
										VTEPISAESGEQVER	R	V	99	25	0.997	0	12	0	0	2	1630.79
O95445	Apolipoprotein M	APOM_HUMAN	APOM	21253.9	1	3	3	4	0.138	AFLLTPR	K	N	29.4	25	0.955	0	1	0	0	2	817.493
										NQEACELSNN	R	-	37.1	25	0.989	0	2	0	0	2	1178.47
										SLTSCLDSK	K	A	33.2	25	0.978	0	1	0	0	2	1010.48
P02749	Beta-2-glycoprotein 1	APOH_HUMAN	APOH	38298.5	1	5	5	41	0.145	ATVVYQGER	K	V	52.4	25	0.997	0	32	0	0	2	1022.53
										KATVVYQGER	K	V	31.3	25	0.969	0	1	0	0	2	1150.62
										TCPKPDDLPFSTVVPLK	R	T	38.2	25	0.997	0	0	2	0	2	1914
										TDASDVKPC	K	-	42.5	25	0.996	0	4	0	0	2	992.436
										VCPFAGILENGAVR	R	Y	53	25	0.997	0	2	0	0	2	1502.78
P04003	C4b-binding protein alpha chain	C4BPA_HUMAN	C4BPA	67033	1	3	3	5	0.0503	EDVYVVGTVLR	K	Y	67.8	25	0.997	0	2	0	0	2	1249.68
										GSSVIHCDADSK	R	W	62.3	25	0.997	0	2	0	0	2	1275.56
										IAHGHYK	K	Q	33.9	25	0.981	0	1	0	0	2	825.437
P00915	Carbonic anhydrase 1	CAH1_HUMAN	CA1	28870.4	1	4	4	17	0.153	ADGLAVIGVLMK	K	V	54	25	0.997	0	2	0	0	2	1202.68
										GGPFSDSYR	K	L	41	25	0.995	0	2	0	0	2	985.437
										VLDALQAIK	K	T	65.1	25	0.997	0	3	0	0	2	970.593
										YSSLAEAASK	K	A	70.3	25	0.997	0	10	0	0	2	1026.51
P07339	Cathepsin D	CATD_HUMAN	CTSD	44553	1	4	4	6	0.114	DPDAQPGGELMLGGTDSK	R	Y	87.5	25	0.997	0	2	0	0	2	1803.81
										FDGILGMAYPR	K	I	41.4	25	0.995	0	2	0	0	2	1255.61
										QPGITFIAAK	K	F	34.9	25	0.984	0	1	0	0	2	1045.6
										QVFGEATK	R	Q	33.4	25	0.979	0	1	0	0	2	879.457
O43866	CD5 antigen-like	CD5L_HUMAN	CD5L	38085.9	1	5	6	12	0.159	CSGEEQSLEQCQHR	R	F	53.9	25	0.997	0	2	1	0	2	1747.71
										EATLQDCPSGPWGK	R	N	28.7	25	0.948	0	1	0	0	2	1545.7
										LADGPGHCK	R	G	39.7	25	0.993	0	4	0	0	2	954.446
										LVGGDNLCSGR	R	L	78.5	25	0.997	0	1	0	0	2	1147.55
										LVGGLHR	R	C	36.8	25	0.989	0	3	0	0	2	751.457
P00450	Ceruloplasmin	CERU_HUMAN	CP	122208	1	13	14	96	0.143	DIFTGLIGPMK	K	I	39.7	25	0.993	0	3	0	0	2	1207.64
										EVGPTNADPVCLAK	K	M	74.4	25	0.997	0	9	0	0	2	1470.73
										EYTDASFTNR	R	K	59.6	25	0.997	0	17	0	0	2	1203.53
										EYTDASFTNRK	R	E	34.5	25	0.983	0	2	0	0	2	1331.62
										IYHSHIDAPK	R	D	32.3	25	0.987	0	2	2	0	2	1180.61
										QSEDSTFYLGER	R	T	69.6	25	0.997	0	6	0	0	2	1431.64
										QYTDSTFR	R	V	45.3	25	0.997	0	1	0	0	2	1017.46
										RQSEDSTFYLGER	R	T	31.4	25	0.969	0	1	0	0	2	1587.74
										TPGIWLLHCHVTDHIHAGMETTYTVLQNEDTK	R	S	37.7	25	0.997	0	0	22	0	2	3717.78
										TYSDHPEK	K	V	29	25	0.95	0	1	0	0	2	976.437
										VNKDDEEFIESNK	K	M	71.8	25	0.997	0	10	0	0	2	1566.73
										WYLFGMGNEVDVHAAFFHGQALTNK	K	N	55.2	25	0.997	0	0	19	0	2	2852.36
										YTVNQCR	K	R	33.2	25	0.978	0	1	0	0	2	940.431
P10909	Clusterin	CLUS_HUMAN	CLU	52495	1	10	12	37	0.252	ASSIIDELFQDR	R	F	56.3	25	0.997	0	2	0	0	2	1393.7
										EILSVDCSTNNPSQAK	R	L	77.6	25	0.997	0	9	0	0	2	1762.83
										ELDESLQVAER	R	L	49	25	0.997	0	5	0	0	2	1288.64
										FMETVAEK	K	A	32.5	25	0.975	0	5	0	0	2	954.46
										KTLLSNLEEAK	R	K	44.5	25	0.997	0	1	0	0	2	1245.7
										KYNELLK	R	S	43.5	25	0.997	0	3	0	0	2	907.525
										LFDSDPITVTVPVEVSR	K	K	76.4	25	0.997	0	3	0	0	2	1873.99
										SGSGLVGR	R	Q	29.8	25	0.958	0	1	0	0	2	732.4
										TLLSNLEEAK	K	K	49.1	25	0.997	0	1	0	0	2	1117.61
										VTTVASHTSDSDVPSGVTEVVVK	R	L	61.8	25	0.997	0	2	5	0	2	2314.18
P02746	Complement C1q subcomponent subunit B	C1QB_HUMAN	C1QB	26460.4	1	3	3	7	0.12	GNLCVNLMR	R	G	51.9	25	0.997	0	2	0	0	2	1092.53
										IAFSATR	K	T	44.7	25	0.997	0	3	0	0	2	765.425
										LEQGENVFLQATDK	K	N	79.5	25	0.997	0	2	0	0	2	1591.8
P02747	Complement C1q subcomponent subunit C	C1QC_HUMAN	C1QC	25774	1	4	4	13	0.2	FNAVLTNPQGDYDTSTGK	R	F	75.4	25	0.997	0	3	0	0	2	1927.9
										FQSVFTVTR	K	Q	59	25	0.997	0	4	0	0	2	1084.58
										TNQVNSGGVLLR	K	L	67.4	25	0.997	0	4	0	0	2	1257.69
										VVTFCGHTSK	K	T	54.1	25	0.997	0	2	0	0	2	1135.56
P01024	Complement C3	CO3_HUMAN	C3	187149	1	79	104	1741	0.444	AAVYHHFISDGVR	K	K	59.8	25	0.997	0	16	8	0	2	1471.74
										ACEPGVDYVYK	K	T	63.9	25	0.997	0	33	0	0	2	1300.59
										ADIGCTPGSGK	K	D	74.7	25	0.997	0	29	0	0	2	1062.49
										AEDLVGK	R	S	48.5	25	0.997	0	36	0	0	2	731.394
										AGDFLEANYMNLQR	K	S	94.1	25	0.997	0	29	0	0	2	1657.76
										AKDQLTCNK	K	F	52.2	25	0.997	0	15	0	0	2	1077.54
										ASHLGLAR	R	S	33.3	25	0.979	0	1	0	0	2	824.474
										AYYENSPQQVFSTEFEVK	R	E	72.8	25	0.997	0	2	0	0	2	2166
										CAEENCFIQK	R	S	73.3	25	0.997	0	36	0	0	2	1298.55
										DFDFVPPVVR	K	W	55.5	25	0.997	0	8	0	0	2	1190.62
										DICEEQVNSLPGSITK	K	A	114	25	0.997	0	40	0	0	2	1789.86
										DQLTCNKFDLK	K	V	66.7	25	0.997	0	11	0	0	2	1381.68
										DSCVGSLVVK	K	S	62.5	25	0.997	0	77	0	0	2	1063.55
										EALKLEEK	R	K	50	25	0.997	0	40	0	0	2	959.541
										ENEGFTVTAEGK	K	G	81.3	25	0.997	0	14	0	0	2	1281.6
										EYVLPSFEVIVEPTEK	K	F	75.5	25	0.997	0	2	0	0	2	1878.97
										FGLEKR	K	Q	36.5	25	0.988	0	3	0	0	2	749.431
										FISLGEACK	R	K	47.7	25	0.997	0	11	0	0	2	1024.51
										FISLGEACKK	R	V	33.2	25	0.978	0	4	0	0	2	1152.61
										FYHPEKEDGK	R	L	37	25	0.989	0	9	1	0	2	1249.58
										FYYIYNEK	K	G	36.7	25	0.989	0	8	0	0	2	1139.54
										GQGTLSVVTMYHAK	K	A	65.4	25	0.997	0	25	0	0	2	1507.76
										GVFVLNK	K	K	33	25	0.977	0	4	0	0	2	776.466
										GYTQQLAFR	K	Q	63.9	25	0.997	0	62	0	0	2	1083.56
										HQQTVTIPPK	R	S	57.2	25	0.997	0	42	0	0	2	1148.64
										IEGDHGAR	K	V	46.6	25	0.997	0	5	0	0	2	854.412
										ILLQGTPVAQMTEDAVDAER	R	L	94.8	25	0.997	0	4	0	0	2	2173.08
										IPIEDGSGEVVLSR	R	K	108	25	0.997	0	54	0	0	2	1470.78
										IRYYTYLIMNK	K	G	48.9	25	0.997	0	2	0	0	2	1493.78
										ISLPESLK	R	R	37	25	0.989	0	2	0	0	2	886.524
										ISLPESLKR	R	I	54	25	0.997	0	5	0	0	2	1042.63
										KGYTQQLAFR	K	Q	83.3	25	0.997	0	19	0	0	2	1211.65
										KLVLSSEK	K	T	44.4	25	0.997	0	2	0	0	2	903.551
										KQELSEAEQATR	K	T	55.7	25	0.997	0	28	2	0	2	1389.7
										KVLLDGVQNPR	R	A	73.2	25	0.997	0	42	3	0	2	1238.72
										LCRDELCR	K	C	29.5	25	0.955	0	2	0	0	2	1121.52
										LDKACEPGVDYVYK	R	T	63.1	25	0.997	0	9	6	0	2	1656.79
										LMNIFLK	K	D	50	25	0.997	0	5	0	0	2	878.517
										LPYSVVR	R	N	47.2	25	0.997	0	31	0	0	2	833.488
										LSINTHPSQKPLSITVR	K	T	59.8	25	0.997	0	2	3	0	2	1891.08
										LVAYYTLIGASGQR	R	E	94.6	25	0.997	0	21	2	0	2	1511.82
										LVLSSEK	K	T	29.8	25	0.958	0	1	0	0	2	775.456
										NEQVEIR	R	A	55.5	25	0.997	0	15	0	0	2	887.458
										NTLIIYLDK	R	V	69.9	25	0.997	0	41	0	0	2	1092.63
										NTMILEICTR	K	Y	81.6	25	0.997	0	83	0	0	2	1266.62
										QELSEAEQATR	K	T	70.3	25	0.997	0	24	0	0	2	1261.6
										QGALELIK	R	K	47	25	0.997	0	21	0	0	2	871.525
										QGALELIKK	R	G	31.5	25	0.97	0	1	0	0	2	999.62
										QLANGVDR	K	Y	56.3	25	0.997	0	20	0	0	2	872.458
										QNQELK	R	V	35.2	25	0.985	0	2	0	0	2	759.4
										QPSSAFAAFVK	R	R	38.1	25	0.991	0	9	0	0	2	1152.6
										QPVPGQQMTLK	R	I	44.2	25	0.997	0	2	0	0	2	1242.65
										RIPIEDGSGEVVLSR	K	K	68.9	25	0.997	0	4	2	0	2	1626.88
										SDDKVTLEER	K	L	64.3	25	0.997	0	33	53	0	2	1191.59
										SEETKENEGFTVTAEGK	R	G	91.1	25	0.997	0	28	15	0	2	1855.86
										SGIPIVTSPYQIHFTK	R	T	64.4	25	0.997	0	6	1	0	2	1787.97
										SGQSEDRQPVPGQQMTLK	K	I	70.3	25	0.997	0	6	4	0	2	1985.97
										SGSDEVQVGQQR	K	T	92.7	25	0.997	0	146	0	0	2	1289.61
										SNLDEDIIAEENIVSR	R	S	119	25	0.997	0	9	0	0	2	1816.89
										SSLSVPYVIVPLK	K	T	60	25	0.997	0	17	0	0	2	1401.84
										TELRPGETLNVNFLLR	R	M	32	25	0.993	0	0	1	0	2	1872.03
										TFISPIK	R	C	32.3	25	0.974	0	3	0	0	2	805.482
										TGLQEVEVK	K	A	75.1	25	0.997	0	98	0	0	2	1002.55
										TIYTPGSTVLYR	K	I	40.3	25	0.994	0	8	0	0	2	1370.73
										TVMVNIENPEGIPVK	R	Q	89.4	25	0.997	0	19	0	0	2	1655.87
										VELLHNPAFCSLATTK	R	R	65.8	25	0.997	0	5	6	0	2	1800.93
										VHQYFNVELIQPGAVK	K	V	56.7	25	0.997	0	2	2	0	2	1841.99
										VLLDGVQNPR	K	A	87.7	25	0.997	0	70	0	0	2	1110.63
										VPVAVQGEDTVQSLTQGDGVAK	R	L	114	25	0.997	0	19	4	0	2	2198.13
										VSHSEDDCLAFK	K	V	76.3	25	0.997	0	29	10	0	2	1407.62
										VTIKPAPETEK	K	R	58.1	25	0.997	0	25	18	0	2	1212.68
										VTIKPAPETEKRPQDAK	K	N	49.2	25	0.997	0	11	1	0	2	1908.06
										VVLVAVDK	R	G	42.2	25	0.996	0	3	0	0	2	842.535
										VYAYYNLEESCTR	K	F	79.7	25	0.997	0	11	0	0	2	1667.74
										WEDPGK	R	Q	28.9	25	0.95	0	1	0	0	2	731.336
										WLNEQR	R	Y	32.2	25	0.974	0	6	0	0	2	845.426
										YELDKAFSDR	K	N	59.6	25	0.997	0	12	0	0	2	1243.6
										YISKYELDK	R	A	44.8	25	0.997	0	11	0	0	2	1158.6
										YYTYLIMNK	R	G	73.9	25	0.997	0	8	0	0	2	1224.6
P0C0L4	Complement C4-A	CO4A_HUMAN	C4A	192773	1	26	27	181	0.168	AEFQDALEK	K	L	33.4	25	0.979	0	3	0	0	2	1050.51
										ANSFLGEK	K	A	39.2	25	0.993	0	3	0	0	2	865.441
										CSVFYGAPSK	R	S	63.2	25	0.997	0	4	0	0	2	1115.52
										DHAVDLIQK	K	G	38.1	25	0.991	0	12	0	0	2	1038.56
										DKGQAGLQR	R	A	33.8	25	0.98	0	2	0	0	2	972.522
										EMSGSPASGIPVK	R	V	46.7	25	0.997	0	3	0	0	2	1275.63
										FACYYPR	K	V	30.8	25	0.965	0	2	0	0	2	976.434
										FGLLDEDGKK	R	T	39	25	0.993	0	3	0	0	2	1121.58
										GLCVATPVQLR	K	V	42.5	25	0.996	0	5	0	0	2	1213.67
										GLQDEDGYR	R	M	50.1	25	0.997	0	6	0	0	2	1052.46
										GQIVFMNR	R	E	33.7	25	0.98	0	2	0	0	2	980.498
										GSFEFPVGDAVSK	R	V	64.5	25	0.997	0	24	0	0	2	1339.65
										ITQVLHFTK	K	D	55.3	25	0.997	0	5	0	0	2	1086.63
										LHLETDSLALVALGALDTALYAAGSK	K	S	97.3	25	0.997	0	1	47	0	2	2613.41
										LNMGITDLQGLR	K	L	75.4	25	0.997	0	2	0	0	2	1346.71
										LTSLSDR	K	Y	32.7	25	0.976	0	1	0	0	2	791.426
										QGSFQGGFR	R	S	57.2	25	0.997	0	2	0	0	2	983.469
										STQDTVIALDALSAYWIASHTTEER	R	G	25.7	25	0.97	0	0	1	0	2	2778.36
										VDVQAGACEGK	R	L	46	25	0.997	0	1	0	0	2	1133.53
										VEYGFQVK	R	V	39.9	25	0.994	0	2	0	0	2	969.504
										VFALDQK	R	M	31.1	25	0.967	0	1	0	0	2	820.456
										VGDTLNLNLR	R	A	81.1	25	0.997	0	12	0	0	2	1114.62
										VGLSGMAIADVTLLSGFHALR	K	A	44.8	25	0.997	0	0	9	0	2	2128.16
										VLSLAQEQVGGSPEK	K	L	134	25	0.997	0	19	0	0	2	1541.82
										VVEEQESR	K	V	53.5	25	0.997	0	7	0	0	2	975.474
										YVLPNFEVK	K	I	32.1	25	0.973	0	2	0	0	2	1108.6
P01031	Complement C5	CO5_HUMAN	C5	188309	1	3	3	3	0.0197	DINYVNPVIK	K	W	38.7	25	0.992	0	1	0	0	2	1174.65
										LQGTLPVEAR	K	E	43.8	25	0.997	0	1	0	0	2	1083.62
										TDAPDLPEENQAR	K	E	30.2	25	0.961	0	1	0	0	2	1455.67
P07360	Complement component C8 gamma chain	CO8G_HUMAN	C8G	22277.3	1	2	2	5	0.0891	AGQLSVK	R	L	37.1	25	0.989	0	2	0	0	2	702.414
										QLYGDTGVLGR	R	F	54.8	25	0.997	0	3	0	0	2	1178.62
P00751	Complement factor B	CFAB_HUMAN	CFB	85533.2	1	4	4	8	0.0484	ALFVSEEEKK	K	L	32.9	25	0.977	0	1	0	0	2	1179.63
										ISVIRPSK	K	G	35	25	0.985	0	2	0	0	2	899.567
										VSVGGEKR	K	D	45.1	25	0.997	0	2	0	0	2	831.468
										YGLVTYATYPK	R	I	55.6	25	0.997	0	3	0	0	2	1275.66
P08603	Complement factor H	CFAH_HUMAN	CFH	139096	1	6	6	39	0.0617	EFDHNSNIR	K	Y	50.7	25	0.997	0	9	0	0	2	1131.52
										IDVHLVPDR	K	K	40.5	25	0.994	0	5	0	0	2	1063.59
										LSYTCEGGFR	K	I	67	25	0.997	0	1	0	0	2	1189.53
										RPCGHPGDTPFGTFTLTGGNVFEYGVK	K	A	76.7	25	0.997	0	0	17	0	2	2911.38
										RPYFPVAVGK	R	Y	42	25	0.996	0	2	0	0	2	1133.65
										SSQESYAHGTK	R	L	55	25	0.997	0	5	0	0	2	1194.54
P08185	Corticosteroid-binding globulin	CBG_HUMAN	SERPINA6	45142.1	1	4	5	11	0.0963	EENFYVDETTVVK	R	V	45	25	0.997	0	2	0	0	2	1572.74
										HLVALSPK	K	K	38	25	0.991	0	1	0	0	2	864.53
										ITQDAQLK	R	S	34.9	25	0.984	0	2	0	0	2	916.51
										MNTVIAALSR	K	D	82.9	25	0.997	0	6	0	0	2	1091.59
P81605	Dermcidin	DCD_HUMAN	DCD	11284.1	1	2	2	95	0.2	DAVEDLESVGK	K	G	60.7	25	0.997	0	9	0	0	2	1161.56
										ENAGEDPGLAR	K	Q	77.1	25	0.997	0	86	0	0	2	1128.53
P15924	Desmoplakin	DESP_HUMAN	DSP	331781	1	2	2	4	0.00662	AELIVQPELK	R	Y	42.9	25	0.996	0	3	0	0	2	1139.67
										SQLQISNNR	R	T	31.1	25	0.968	0	1	0	0	2	1059.55
P68104	Elongation factor 1-alpha 1	EF1A1_HUMAN	EEF1A1	50141.2	1	3	3	68	0.0628	IGGIGTVPVGR	K	V	86.4	25	0.997	0	56	0	0	2	1025.61
										LPLQDVYK	R	I	39.3	25	0.993	0	10	0	0	2	975.551
										STTTGHLIYK	K	C	29.3	25	0.953	0	2	0	0	2	1120.6
P02794	Ferritin heavy chain	FRIH_HUMAN	FTH1	21226.2	1	3	3	8	0.186	NVNQSLLELHK	K	L	61.4	25	0.997	0	2	0	0	2	1294.71
										QNYHQDSEAAINR	R	Q	47.7	25	0.997	0	4	0	0	2	1545.7
										YFLHQSHEER	K	E	34.8	25	0.984	0	2	0	0	2	1345.63
P02792	Ferritin light chain	FRIL_HUMAN	FTL	20020.6	1	6	8	25	0.269	AAMALEK	K	K	46.7	25	0.997	0	4	0	0	2	749.386
										AAMALEKK	K	L	49.5	25	0.997	0	2	0	0	2	877.481
										ALFQDIK	R	K	34.1	25	0.982	0	3	0	0	2	834.472
										ELAEEKR	R	E	45.9	25	0.997	0	6	0	0	2	874.463
										KPAEDEWGKTPDAMK	K	A	45.8	25	0.997	0	1	0	0	2	1718.81
										MGDHLTNLHR	K	L	51.7	25	0.997	0	3	6	0	2	1193.58
P02671	Fibrinogen alpha chain	FIBA_HUMAN	FGA	94973.4	1	14	15	325	0.137	ALTDMPQMR	K	M	40	25	0.994	0	3	0	0	2	1094.5
										AQLVDMK	R	R	40.6	25	0.994	0	22	0	0	2	820.423
										AQLVDMKR	R	L	36.2	25	0.988	0	3	0	0	2	960.53
										EVDLKDYEDQQK	R	Q	71.9	25	0.997	0	84	0	0	2	1509.71
										GDFSSANNR	R	D	60.9	25	0.997	0	29	0	0	2	967.423
										GGSTSYGTGSETESPR	R	N	76.5	25	0.997	0	17	0	0	2	1572.68
										GLIDEVNQDFTNR	K	I	72.2	25	0.997	0	15	0	0	2	1520.73
										IEVLKR	R	K	32.5	25	0.975	0	12	0	0	2	757.493
										LKNSLFEYQK	K	N	47	25	0.997	0	4	0	0	2	1269.68
										MKPVPDLVPGNFK	K	S	35.3	25	0.985	0	1	0	0	2	1457.78
										NSLFEYQK	K	N	41.5	25	0.995	0	17	0	0	2	1028.5
										QLEQVIAK	K	D	67.8	25	0.997	0	35	0	0	2	928.546
										VQHIQLLQK	K	N	46.6	25	0.997	0	42	0	0	2	1106.67
										VSEDLR	R	S	40.8	25	0.995	0	41	0	0	2	718.373
P02675	Fibrinogen beta chain	FIBB_HUMAN	FGB	55928.6	1	18	21	270	0.342	AHYGGFTVQNEANK	K	Y	87.2	25	0.997	0	24	13	0	2	1535.72
										DNENVVNEYSSELEK	K	H	117	25	0.997	0	28	0	0	2	1768.79
										ECEEIIR	K	K	37.3	25	0.99	0	5	0	0	2	948.446
										EDGGGWWYNR	K	C	42.7	25	0.996	0	7	0	0	2	1239.52
										EEAPSLRPAPPPISGGGYR	R	A	26	25	0.972	0	0	1	0	2	1951
										GGETSEMYLIQPDSSVKPYR	K	V	58.4	25	0.997	0	0	6	0	2	2273.08
										GHRPLDK	R	K	29	25	0.95	0	1	0	0	2	822.458
										IQKLESDVSAQMEYCR	K	T	82.4	25	0.997	0	3	3	0	2	1972.91
										ISQLTR	K	M	42.4	25	0.996	0	14	0	0	2	717.425
										KGGETSEMYLIQPDSSVKPYR	R	V	51.5	25	0.997	0	0	7	0	2	2401.17
										LESDVSAQMEYCR	K	T	91.8	25	0.997	0	29	0	0	2	1603.67
										QDGSVDFGR	R	K	60.1	25	0.997	0	25	0	0	2	980.443
										QDGSVDFGRK	R	W	45.1	25	0.997	0	2	0	0	2	1108.54
										QGFGNVATNTDGK	K	N	85.2	25	0.997	0	51	0	0	2	1308.62
										REEAPSLRPAPPPISGGGYR	K	A	25.9	25	0.971	0	0	1	0	2	2107.1
										SILENLR	R	S	40.6	25	0.994	0	6	0	0	2	844.489
										TPCTVSCNIPVVSGK	R	E	87.3	25	0.997	0	33	0	0	2	1618.79
										YQISVNK	K	Y	38.5	25	0.992	0	11	0	0	2	851.462
P02679	Fibrinogen gamma chain	FIBG_HUMAN	FGG	51513.3	1	15	18	520	0.325	AIQLTYNPDESSKPNMIDAATLK	K	S	37.6	25	0.997	0	0	4	0	2	2536.26
										DCQDIANK	K	G	42.2	25	0.996	0	25	0	0	2	963.42
										DNCCILDER	R	F	56.2	25	0.997	0	27	0	0	2	1194.49
										DTVQIHDITGK	K	D	49.6	25	0.997	0	8	0	0	2	1226.64
										KMLEEIMK	R	Y	44.9	25	0.997	0	4	0	0	2	1021.54
										LDGSVDFK	R	K	43.8	25	0.997	0	7	0	0	2	880.441
										LDGSVDFKK	R	N	43.2	25	0.996	0	37	0	0	2	1008.54
										LTIGEGQQHHLGGAK	R	Q	78.6	25	0.997	0	10	0	0	2	1545.81
										MLEEIMK	K	Y	29.5	25	0.956	0	2	0	0	2	925.437
										QSGLYFIKPLK	K	A	55.7	25	0.997	0	44	0	0	2	1293.76
										TSTADYAMFK	R	V	64.4	25	0.997	0	83	0	0	2	1134.51
										VELEDWNGR	R	T	50	25	0.997	0	23	0	0	2	1117.53
										VGPEADKYR	K	L	72.7	25	0.997	0	81	0	0	2	1034.53
										YEASILTHDSSIR	K	Y	94.4	25	0.997	0	67	24	0	2	1491.74
										YLQEIYNSNNQK	R	I	97.6	25	0.997	0	74	0	0	2	1513.73
P02751	Fibronectin	FINC_HUMAN	FN1	262599	1	13	15	105	0.0616	DLQFVEVTDVK	R	V	65.4	25	0.997	0	10	0	0	2	1292.67
										EESPLLIGQQSTVSDVPR	R	D	41.2	25	0.995	0	1	0	0	2	1955.01
										ESKPLTAQQTTK	R	L	42.6	25	0.996	0	7	0	0	2	1331.72
										FTNIGPDTMR	R	V	34.8	25	0.984	0	2	0	0	2	1167.55
										ISCTIANR	R	C	44.8	25	0.997	0	7	0	0	2	934.477
										IYLYTLNDNAR	K	S	59.8	25	0.997	0	2	0	0	2	1355.7
										LGVRPSQGGEAPR	K	E	51.5	25	0.997	0	12	15	0	2	1323.71
										LTVGLTR	R	R	36.1	25	0.987	0	8	0	0	2	759.472
										STTPDITGYR	R	I	43.7	25	0.997	0	10	0	0	2	1110.54
										VDVIPVNLPGEHGQR	R	L	48.2	25	0.997	0	3	1	0	2	1629.87
										VFAVSHGR	K	E	42.5	25	0.996	0	14	0	0	2	872.474
										VGDTYERPK	R	D	50	25	0.997	0	6	0	0	2	1064.54
										VPGTSTSATLTGLTR	R	G	89.7	25	0.997	0	7	0	0	2	1461.79
O75636	Ficolin-3	FCN3_HUMAN	FCN3	32903.3	0.997	2	2	4	0.0635	TFAHYATFR	R	L	37	25	0.989	0	1	0	0	2	1113.55
										YAVSEAAAHK	R	Y	42.2	25	0.996	0	3	0	0	2	1046.53
P30043	Flavin reductase	BLVRB_HUMAN	BLVRB	22118.7	0.997	2	2	5	0.117	LQAVTDDHIR	R	M	39.9	25	0.994	0	2	0	0	2	1167.61
										NDLSPTTVMSEGAR	R	N	53.5	25	0.997	0	3	0	0	2	1493.69
Q08380	Galectin-3-binding protein	LG3BP_HUMAN	LGALS3BP	65332.1	1	3	3	19	0.053	ASHEEVEGLVEK	R	I	59.4	25	0.997	0	3	0	0	2	1326.65
										LADGGATNQGR	R	V	92.3	25	0.997	0	15	0	0	2	1059.52
										LASAYGAR	K	Q	30.7	25	0.964	0	1	0	0	2	808.431
P06396	Gelsolin	GELS_HUMAN	GSN	85697.8	1	5	5	10	0.0691	AGALNSNDAFVLK	K	T	50.9	25	0.997	0	2	0	0	2	1319.7
										AVEVLPK	R	A	35.5	25	0.986	0	2	0	0	2	755.466
										DSQEEEKTEALTSAK	K	R	83.2	25	0.997	0	3	0	0	2	1665.78
										HVVPNEVVVQR	K	L	49.3	25	0.997	0	2	0	0	2	1275.72
										TGAQELLR	K	V	58	25	0.997	0	1	0	0	2	887.495
P22352	Glutathione peroxidase 3	GPX3_HUMAN	GPX3	25553.2	1	2	2	3	0.128	NSCPPTSELLGTSDR	K	L	58.8	25	0.997	0	2	0	0	2	1633.75
										QEPGENSEILPTLK	K	Y	40.7	25	0.994	0	1	0	0	2	1554.8
P04406	Glyceraldehyde-3-phosphate dehydrogenase	G3P_HUMAN	GAPDH	36053.4	1	6	7	18	0.245	AGAHLQGGAK	K	R	52	25	0.997	0	2	0	0	2	909.49
										GALQNIIPASTGAAK	R	A	62.1	25	0.997	0	4	0	0	2	1411.79
										IISNASCTTNCLAPLAK	K	V	90.8	25	0.997	0	4	0	0	2	1833.92
										LVINGNPITIFQER	K	D	44	25	0.997	0	1	0	0	2	1613.9
										VPTANVSVVDLTCR	R	L	104	25	0.997	0	4	1	0	2	1530.79
										VVDLMAHMASKE	R	-	45.8	25	0.997	0	2	0	0	2	1362.64
Q9H4G4	Golgi-associated plant pathogenesis-related protein 1	GAPR1_HUMAN	GLIPR2	17218.2	0.997	2	2	6	0.169	ASASDGSSFVVAR	K	Y	77.5	25	0.997	0	4	0	0	2	1253.61
										EAQQYSEALASTR	R	I	76.8	25	0.997	0	2	0	0	2	1453.69
P00738	Haptoglobin	HPT_HUMAN	HP	45204.9	1	28	34	309	0.606	AVGDKLPECEAVCGKPK	K	N	55	25	0.997	0	6	9	0	2	1857.92
										DIAPTLTLYVGK	K	K	56.8	25	0.997	0	11	0	0	2	1290.73
										DIAPTLTLYVGKK	K	Q	53.9	25	0.997	0	12	0	0	2	1418.83
										DYAEVGR	K	V	43.2	25	0.996	0	8	0	0	2	809.379
										FTDHLK	K	Y	41.9	25	0.995	0	9	0	0	2	760.399
										GSFPWQAK	K	M	49	25	0.997	0	5	0	0	2	920.462
										HYEGSTVPEK	R	K	39.3	25	0.993	0	1	0	0	2	1146.54
										HYEGSTVPEKK	R	T	47.8	25	0.997	0	24	9	0	2	1274.64
										ILGGHLDAK	R	G	55.2	25	0.997	0	4	0	0	2	923.531
										KQLVEIEK	K	V	39.5	25	0.993	0	4	0	0	2	986.588
										LPECEAVCGKPK	K	N	52.7	25	0.997	0	2	0	0	2	1387.67
										LRTEGDGVYTLNDK	K	K	68.9	25	0.997	0	6	0	0	2	1580.79
										LRTEGDGVYTLNNEK	K	Q	84.9	25	0.997	0	8	4	0	2	1708.85
										NPANPVQR	K	I	48.6	25	0.997	0	2	0	0	2	895.474
										QLVEIEK	K	V	35.8	25	0.987	0	3	0	0	2	858.493
										SCAVAEYGVYVK	K	V	89.6	25	0.997	0	49	0	0	2	1345.65
										SPVGVQPILNEHTFCAGMSK	K	Y	55.8	25	0.997	0	4	6	0	2	2188.05
										TEGDGVYTLNDK	R	K	84.6	25	0.997	0	22	0	0	2	1311.61
										TEGDGVYTLNNEK	R	Q	72.9	25	0.997	0	47	0	0	2	1439.66
										VGYVSGWGR	R	N	48.2	25	0.997	0	4	0	0	2	980.495
										VMPICLPSK	R	D	45.7	25	0.997	0	7	0	0	2	1060.55
										VMPICLPSKDYAEVGR	R	V	61	25	0.997	0	4	2	0	2	1850.91
										VSVNER	K	V	40.2	25	0.994	0	2	0	0	2	703.373
										VTSIQDWVQK	K	T	73.2	25	0.997	0	12	0	0	2	1203.64
										VVLHPNYSQVDIGLIK	K	L	39.1	25	0.997	0	0	2	0	2	1795.01
										YQEDTCYGDAGSAFAVHDLEEDTWYATGILSFDK	K	S	37.4	25	0.997	0	0	1	0	2	3874.67
										YVMLPVADQDQCIR	K	H	83.3	25	0.997	0	20	0	0	2	1723.81
P00739	Haptoglobin-related protein	HPTR_HUMAN	HPR	39029.5	1	5	6	11	0.463	AVGDKLPECEAVCGKPK	K	N	55	25	0.997	0	6	9	0	2	1857.92
										DIAPTLTLYVGK	K	K	56.8	25	0.997	0	11	0	0	2	1290.73
										DIAPTLTLYVGKK	K	Q	53.9	25	0.997	0	12	0	0	2	1418.83
										GSFPWQAK	K	M	49	25	0.997	0	5	0	0	2	920.462
										ILGGHLDAK	R	G	55.2	25	0.997	0	4	0	0	2	923.531
										KQLVEIEK	K	V	39.5	25	0.993	0	4	0	0	2	986.588
										LPECEAVCGKPK	K	N	52.7	25	0.997	0	2	0	0	2	1387.67
										LRTEGDGVYTLNDK	R	K	68.9	25	0.997	0	6	0	0	2	1580.79
										NPANPVQR	K	I	48.6	25	0.997	0	2	0	0	2	895.474
										NYAEVGR	K	V	29.2	25	0.953	0	1	0	0	2	808.395
										QLVEIEK	K	V	35.8	25	0.987	0	3	0	0	2	858.493
										SCAVAEYGVYVK	K	V	89.6	25	0.997	0	49	0	0	2	1345.65
										SPVGVQPILNEHTFCVGMSK	K	Y	45.1	25	0.997	0	0	2	0	2	2216.08
										TEGDGVYTLNDK	R	K	84.6	25	0.997	0	22	0	0	2	1311.61
										TEGDGVYTLNDKK	R	Q	66.9	25	0.997	0	17	0	0	2	1439.7
										VGYVSGWGQSDNFK	R	L	46.6	25	0.997	0	2	0	0	2	1543.72
										VLVNER	K	V	33	25	0.978	0	2	0	0	2	729.425
										VMPICLPSK	R	N	45.7	25	0.997	0	7	0	0	2	1060.55
										VVLHPNYHQVDIGLIK	K	L	39.4	25	0.993	0	2	2	0	2	1845.04
P08238	Heat shock protein HSP 90-beta	HS90B_HUMAN	HSP90AB1	83267.3	1	3	3	5	0.0483	ADLINNLGTIAK	K	S	52.3	25	0.997	0	2	0	0	2	1242.71
										ELISNASDALDK	R	I	40.1	25	0.994	0	1	0	0	2	1275.64
										EQVANSAFVER	K	V	38.6	25	0.992	0	2	0	0	2	1249.62
P69905	Hemoglobin subunit alpha	HBA_HUMAN	HBA1	15257.6	1	6	9	428	0.394	FLASVSTVLTSK	K	Y	53.9	25	0.997	0	2	0	0	2	1252.71
										LRVDPVNFK	K	L	45.6	25	0.997	0	66	2	0	2	1087.63
										MFLSFPTTK	R	T	50.7	25	0.997	0	85	0	0	2	1087.55
										VGAHAGEYGAEALER	K	M	83.9	25	0.997	0	103	122	0	2	1529.73
										VLSPADK	M	T	30.6	25	0.964	0	2	0	0	1	729.414
										VLSPADKTNVK	M	A	61.1	25	0.997	0	45	1	0	1	1171.67
P68871	Hemoglobin subunit beta	HBB_HUMAN	HBB	15998	1	11	16	569	0.837	EFTPPVQAAYQK	K	V	75.3	25	0.997	0	118	0	0	2	1378.7
										FFESFGDLSTPDAVMGNPK	R	V	76.2	25	0.997	0	4	0	0	2	2074.94
										GTFATLSELHCDK	K	L	76.7	25	0.997	0	24	0	0	2	1478.69
										LHVDPENFR	K	L	35.4	25	0.997	0	24	6	0	2	1126.56
										LLVVYPWTQR	R	F	39.9	25	0.994	0	4	0	0	2	1274.73
										SAVTALWGK	K	V	45.4	25	0.997	0	10	0	0	2	932.52
										VHLTPEEK	M	S	34.9	25	0.984	0	22	0	0	1	952.51
										VLGAFSDGLAHLDNLK	K	G	90.3	25	0.997	0	4	1	0	2	1669.89
										VNVDEVGGEALGR	K	L	99.1	25	0.997	0	206	1	0	2	1314.66
										VVAGVANALAHK	K	Y	70.9	25	0.997	0	124	17	0	2	1149.67
										VVAGVANALAHKYH	K	-	47.8	25	0.997	0	3	1	0	2	1449.8
P02042	Hemoglobin subunit delta	HBD_HUMAN	HBD	16055.2	1	3	4	28	0.619	EFTPQMQAAYQK	K	V	64.8	25	0.997	0	8	0	0	2	1441.68
										LHVDPENFR	K	L	35.4	25	0.997	0	24	6	0	2	1126.56
										LLVVYPWTQR	R	F	39.9	25	0.994	0	4	0	0	2	1274.73
										TAVNALWGK	K	V	50.4	25	0.997	0	2	0	0	2	959.531
										VHLTPEEK	M	T	34.9	25	0.984	0	22	0	0	1	952.51
										VLGAFSDGLAHLDNLK	K	G	90.3	25	0.997	0	4	1	0	2	1669.89
										VNVDAVGGEALGR	K	L	85.8	25	0.997	0	18	0	0	2	1256.66
										VVAGVANALAHK	K	Y	70.9	25	0.997	0	124	17	0	2	1149.67
										VVAGVANALAHKYH	K	-	47.8	25	0.997	0	3	1	0	2	1449.8
P69892	Hemoglobin subunit gamma-2	HBG2_HUMAN	HBG2	16126.5	1	2	2	7	0.238	LLVVYPWTQR	R	F	39.9	25	0.994	0	4	0	0	2	1274.73
										MVTGVASALSSR	K	Y	73.2	25	0.997	0	3	0	0	2	1194.61
										VNVEDAGGETLGR	K	L	104	25	0.997	0	4	0	0	2	1316.64
P02790	Hemopexin	HEMO_HUMAN	HPX	51676.5	1	8	9	108	0.219	DYFMPCPGR	R	G	29.8	25	0.958	0	1	0	0	2	1158.47
										ELISER	R	W	43.4	25	0.997	0	2	0	0	2	746.404
										EVGTPHGIILDSVDAAFICPGSSR	K	L	25.9	25	0.971	0	0	1	0	2	2498.23
										GGYTLVSGYPK	K	R	65.2	25	0.997	0	71	0	0	2	1141.59
										LLQDEFPGIPSPLDAAVECHR	K	G	31.8	25	0.993	0	0	12	0	2	2364.17
										QGHNSVFLIK	R	G	35.7	25	0.997	0	0	2	0	2	1142.63
										VDGALCMEK	K	S	39	25	0.993	0	17	0	0	2	1022.46
										YYCFQGNQFLR	R	F	40	25	0.994	0	2	0	0	2	1495.68
P04196	Histidine-rich glycoprotein	HRG_HUMAN	HRG	59576.6	1	3	3	12	0.0552	DGYLFQLLR	R	I	35.1	25	0.985	0	1	0	0	2	1124.61
										HSHESQDLR	R	V	40.8	25	0.995	0	2	0	0	2	1108.51
										RPSEIVIGQCK	R	V	49.5	25	0.997	0	9	0	0	2	1286.69
P16402	Histone H1.3	H13_HUMAN	HIST1H1D	22351.3	1	2	2	4	0.104	ALAAAGYDVEK	K	N	45.8	25	0.997	0	2	0	0	2	1107.57
										ASGPPVSELITK	K	A	51.4	25	0.997	0	2	0	0	2	1198.67
P62807	Histone H2B type 1-C/E/F/G/I	H2B1C_HUMAN	HIST1H2BC	13936.6	1	7	7	16	0.468	EIQTAVR	R	L	28.5	25	0.946	0	1	0	0	2	816.457
										HAVSEGTK	K	A	39.7	25	0.993	0	1	0	0	2	828.421
										IAGEASR	R	L	39.7	25	0.993	0	5	0	0	2	703.373
										KESYSVYVYK	R	V	34	25	0.981	0	2	0	0	2	1265.64
										LAHYNKR	R	S	34.8	25	0.984	0	1	0	0	2	901.5
										LLLPGELAK	R	H	33.5	25	0.98	0	5	0	0	2	953.603
										QVHPDTGISSK	K	A	29.5	25	0.955	0	1	0	0	2	1168.6
P62805	Histone H4	H4_HUMAN	HIST1H4A	11367.7	1	4	4	48	0.388	DAVTYTEHAK	R	R	47.7	25	0.997	0	12	0	0	2	1134.54
										DNIQGITKPAIR	R	R	90.5	25	0.997	0	12	0	0	2	1325.75
										ISGLIYEETR	R	G	62.8	25	0.997	0	17	0	0	2	1180.62
										VFLENVIR	K	D	36.8	25	0.989	0	7	0	0	2	989.578
Q86YZ3	Hornerin	HORN_HUMAN	HRNR	282373	1	7	9	78	0.0319	GPYESGSGHSSGLGHR	R	E	100	25	0.997	0	15	7	0	2	1584.71
										GSGSGQSPSYGR	R	H	54.4	25	0.997	0	3	0	0	2	1139.51
										HGSGSGQSPSPSR	R	G	49	25	0.997	0	5	0	0	2	1240.57
										HGSSSGSSSSYGQHGSGSR	R	Q	87.1	25	0.997	0	6	3	0	2	1808.75
										QSPSYGR	R	H	33.4	25	0.979	0	2	0	0	2	794.379
										SSSRGPYESR	R	S	56.4	25	0.997	0	36	0	0	2	1125.53
										YGQQGSGSGQSPSR	R	G	40.2	25	0.994	0	1	0	0	2	1395.62
P01876	Ig alpha-1 chain C region	IGHA1_HUMAN	IGHA1	37653.8	1	14	22	517	0.564	DASGVTFTWTPSSGK	R	S	96.4	25	0.997	0	28	0	0	2	1540.73
										DLCGCYSVSSVLPGCAEPWNHGK	R	T	61.3	25	0.997	0	0	4	0	2	2593.13
										GDTFSCMVGHEALPLAFTQK	K	T	77.6	25	0.997	0	5	6	0	2	2209.04
										KGDTFSCMVGHEALPLAFTQK	K	T	79.4	25	0.997	0	7	20	0	2	2337.14
										NFPPSQDASGDLYTTSSQLTLPATQCLAGK	R	S	67.4	25	0.997	0	2	14	0	2	3168.52
										QEPSQGTTTFAVTSILR	R	V	143	25	0.997	0	65	3	0	2	1835.95
										SAVQGPPER	K	D	62	25	0.997	0	100	0	0	2	940.485
										SGNTFRPEVHLLPPPSEELALNELVTLTCLAR	K	G	39.4	25	0.997	0	0	1	0	2	3573.87
										SVTCHVK	K	H	31.6	25	0.971	0	9	0	0	2	830.419
										TFTCTAAYPESK	K	T	73.8	25	0.997	0	82	0	0	2	1375.62
										TPLTATLSK	K	S	53.2	25	0.997	0	61	0	0	2	931.546
										VAAEDWK	R	K	41.8	25	0.995	0	7	0	0	2	818.404
										WLQGSQELPR	R	E	72.2	25	0.997	0	94	0	0	2	1213.63
										YLTWASR	K	Q	45.4	25	0.997	0	9	0	0	2	896.462
P01877	Ig alpha-2 chain C region	IGHA2_HUMAN	IGHA2	36525.3	0.997	2	2	3	0.441	DASGATFTWTPSSGK	R	S	91.7	25	0.997	0	2	0	0	2	1512.7
										GDTFSCMVGHEALPLAFTQK	K	T	77.6	25	0.997	0	5	6	0	2	2209.04
										HYTNPSQDVTVPCPVPPPPPCCHPR	K	L	52.7	25	0.997	0	0	1	0	2	2909.33
										KGDTFSCMVGHEALPLAFTQK	K	T	79.4	25	0.997	0	7	20	0	2	2337.14
										QEPSQGTTTFAVTSILR	R	V	143	25	0.997	0	65	3	0	2	1835.95
										SAVQGPPER	K	D	62	25	0.997	0	100	0	0	2	940.485
										SGNTFRPEVHLLPPPSEELALNELVTLTCLAR	K	G	39.4	25	0.997	0	0	1	0	2	3573.87
										SVTCHVK	K	H	31.6	25	0.971	0	9	0	0	2	830.419
										VAAEDWK	R	K	41.8	25	0.995	0	7	0	0	2	818.404
										WLQGSQELPR	R	E	72.2	25	0.997	0	94	0	0	2	1213.63
										YLTWASR	K	Q	45.4	25	0.997	0	9	0	0	2	896.462
P01880	Ig delta chain C region	IGHD_HUMAN	IGHD	42253.1	1	2	2	4	0.0651	APDVFPIISGCR	K	H	47.2	25	0.997	0	2	0	0	2	1331.68
										VPTGGVEEGLLER	K	H	90.1	25	0.997	0	2	0	0	2	1355.72
P01857	Ig gamma-1 chain C region	IGHG1_HUMAN	IGHG1	36105	1	6	8	641	0.515	DTLMISR	K	T	53.5	25	0.997	0	681	0	0	2	851.429
										EPQVYTLPPSR	R	D	63.7	25	0.997	0	258	0	0	2	1286.67
										EPQVYTLPPSRDELTK	R	N	69.4	25	0.997	0	272	0	0	2	1872.97
										FNWYVDGVEVHNAK	K	T	74.9	25	0.997	0	18	17	0	2	1677.8
										GPSVFPLAPSSK	K	S	67.6	25	0.997	0	225	0	0	2	1186.65
										LTVDKSR	K	W	42.6	25	0.996	0	62	0	0	2	818.473
										NQVSLTCLVK	K	G	68	25	0.997	0	500	0	0	2	1161.63
										STSGGTAALGCLVK	K	D	103	25	0.997	0	551	0	0	2	1321.68
										THTCPPCPAPELLGGPSVFLFPPKPK	K	D	61	25	0.997	0	0	4	0	2	2844.46
										TPEVTCVVVDVSHEDPEVK	R	F	101	25	0.997	0	38	39	0	2	2139.03
										TTPPVLDSDGSFFLYSK	K	L	75	25	0.997	0	28	0	0	2	1873.92
										VSNKALPAPIEK	K	T	37.2	25	0.99	0	2	0	0	2	1266.74
										VVSVLTVLHQDWLNGK	R	E	67.7	25	0.997	0	6	4	0	2	1808.01
P01859	Ig gamma-2 chain C region	IGHG2_HUMAN	IGHG2	35899.2	1	7	11	653	0.39	DTLMISR	K	T	53.5	25	0.997	0	681	0	0	2	851.429
										EEQFNSTFR	R	V	43.3	25	0.996	0	2	0	0	2	1157.52
										EPQVYTLPPSR	R	E	63.7	25	0.997	0	258	0	0	2	1286.67
										EPQVYTLPPSREEMTK	R	N	59.4	25	0.997	0	216	5	0	2	1920.94
										GLPAPIEK	K	T	35.4	25	0.986	0	8	0	0	2	824.488
										GPSVFPLAPCSR	K	S	60.8	25	0.997	0	205	0	0	2	1287.65
										LTVDKSR	K	W	42.6	25	0.996	0	62	0	0	2	818.473
										NQVSLTCLVK	K	G	68	25	0.997	0	500	0	0	2	1161.63
										STSESTAALGCLVK	R	D	115	25	0.997	0	545	6	0	2	1423.71
										TTPPMLDSDGSFFLYSK	K	L	82	25	0.997	0	17	0	0	2	1921.89
										VDKTVER	K	K	50.6	25	0.997	0	64	0	0	2	846.468
										VSNKGLPAPIEK	K	T	42	25	0.997	0	2	2	0	2	1252.73
										VVSVLTVVHQDWLNGK	R	E	65.9	25	0.997	0	4	3	0	2	1793.99
P01860	Ig gamma-3 chain C region	IGHG3_HUMAN	IGHG3	41285.9	1	14	24	2630	0.448	CPAPELLGGPSVFLFPPKPK	R	D	63.3	25	0.997	0	4	9	0	2	2151.17
										DTLMISR	K	T	53.5	25	0.997	0	681	0	0	2	851.429
										EPQVYTLPPSR	R	E	63.7	25	0.997	0	258	0	0	2	1286.67
										EPQVYTLPPSREEMTK	R	N	59.4	25	0.997	0	216	5	0	2	1920.94
										GPSVFPLAPCSR	K	S	60.8	25	0.997	0	205	0	0	2	1287.65
										LTVDKSR	K	W	42.6	25	0.996	0	62	0	0	2	818.473
										NQVSLTCLVK	K	G	68	25	0.997	0	500	0	0	2	1161.63
										SCDTPPPCPR	K	C	45.4	25	0.997	0	9	0	0	2	1186.5
										STSGGTAALGCLVK	R	D	103	25	0.997	0	551	0	0	2	1321.68
										TPEVTCVVVDVSHEDPEVQFK	R	W	81.7	25	0.997	0	4	7	0	2	2414.15
										TPLGDTTHTCPR	K	C	92.1	25	0.997	0	71	13	0	2	1355.64
										VSNKALPAPIEK	K	T	37.2	25	0.99	0	2	0	0	2	1266.74
										VVSVLTVLHQDWLNGK	R	E	67.7	25	0.997	0	6	4	0	2	1808.01
										WYVDGVEVHNAK	K	T	69.6	25	0.997	0	22	1	0	2	1416.69
P01861	Ig gamma-4 chain C region	IGHG4_HUMAN	IGHG4	35939.5	1	3	4	67	0.346	DTLMISR	K	T	53.5	25	0.997	0	681	0	0	2	851.429
										EPQVYTLPPSQEEMTK	R	N	73.9	25	0.997	0	20	0	0	2	1892.89
										GPSVFPLAPCSR	K	S	60.8	25	0.997	0	205	0	0	2	1287.65
										LTVDKSR	R	W	42.6	25	0.996	0	62	0	0	2	818.473
										NQVSLTCLVK	K	G	68	25	0.997	0	500	0	0	2	1161.63
										STSESTAALGCLVK	R	D	115	25	0.997	0	545	6	0	2	1423.71
										TTPPVLDSDGSFFLYSR	K	L	57.6	25	0.997	0	4	0	0	2	1901.93
										TYTCNVDHKPSNTK	K	V	72	25	0.997	0	35	8	0	2	1664.77
										VVSVLTVLHQDWLNGK	R	E	67.7	25	0.997	0	6	4	0	2	1808.01
P06331	Ig heavy chain V-II region ARH-77	HV209_HUMAN		16228.6	0.997	2	2	53	0.171	LSSVTAADTAVYYCAR	K	G	98.2	25	0.997	0	31	0	0	2	1747.83
										VTISLDTSK	R	N	49.4	25	0.997	0	22	0	0	2	963.536
P01824	Ig heavy chain V-II region WAH	HV206_HUMAN		14117.1	0.997	2	2	12	0.132	NQFSLNLR	R	S	49.1	25	0.997	0	8	0	0	2	991.532
										VTISVDTSR	R	N	49.1	25	0.997	0	4	0	0	2	977.526
P01767	Ig heavy chain V-III region BUT	HV306_HUMAN		12376.9	1	4	5	212	0.417	AEDTAVYYCAR	R	D	87.3	25	0.997	0	124	0	0	2	1318.57
										NTVYLQMBSLR	R	A	79.2	25	0.997	0	87	0	0	2	1338.68
										EVQLVETGGGLIQPGGSLR	-	L	35.4	25	0.986	0	1	0	0	2	1910.03
										GRFTISR	K	D	36.5	25	0.988	0	16	0	0	2	836.474
P01768	Ig heavy chain V-III region CAM	HV307_HUMAN		13663.2	0.997	2	3	6	0.205	DTLYLQMNSLR	K	A	37.7	25	0.99	0	4	0	0	2	1369.68
										GRFTISR	K	D	36.5	25	0.988	0	16	0	0	2	836.474
										YYADSVK	K	G	29.5	25	0.956	0	2	0	0	2	845.404
P01781	Ig heavy chain V-III region GAL	HV320_HUMAN		12726.1	1	5	6	134	0.466	EVQLVESGGDLVQPGR	-	S	61.4	25	0.997	0	2	0	0	2	1682.87
										GLEWVANIK	K	Z	62.8	25	0.997	0	6	0	0	2	1029.57
										GRFTISR	K	D	36.5	25	0.988	0	16	0	0	2	836.474
										NSLYLQMNSLR	K	V	80.8	25	0.997	0	90	0	0	2	1354.68
										VEDTALYYCAR	R	G	85.3	25	0.997	0	20	0	0	2	1360.62
P01765	Ig heavy chain V-III region TIL	HV304_HUMAN		12352.7	1	3	4	83	0.357	AEDTAVYYCAK	R	G	96.5	25	0.997	0	65	0	0	2	1290.57
										EVQLLESGGGLVQPGGSLR	-	L	113	25	0.997	0	13	2	0	2	1896.02
										FTISRDDSK	R	N	37.2	25	0.99	0	3	0	0	2	1068.53
										GRFTISR	K	D	36.5	25	0.988	0	16	0	0	2	836.474
P01763	Ig heavy chain V-III region WEA	HV302_HUMAN		12255.9	0.997	2	2	19	0.421	AEDTAVYYCAR	R	G	87.3	25	0.997	0	124	0	0	2	1318.57
										GRFTISR	K	N	36.5	25	0.988	0	16	0	0	2	836.474
										NSLYLQMSSLR	K	A	68.8	25	0.997	0	15	0	0	2	1327.67
										QVQLVDSGGGLVEPGGSLR	-	L	38.3	25	0.991	0	4	0	0	2	1867.99
P01834	Ig kappa chain C region	IGKC_HUMAN	IGKC	11608.6	1	7	12	1301	0.887	DSTYSLSSTLTLSK	K	A	96.1	25	0.997	0	185	0	0	2	1502.76
										HKVYACEVTHQGLSSPVTK	K	S	112	25	0.997	0	4	16	0	2	2141.08
										SFNRGEC	K	-	44.8	25	0.997	0	41	0	0	2	869.357
										SGTASVVCLLNNFYPR	K	E	97.9	25	0.997	0	23	3	0	2	1797.9
										TVAAPSVFIFPPSDEQLK	-	S	104	25	0.997	0	84	7	0	2	1946.03
										VDNALQSGNSQESVTEQDSK	K	D	145	25	0.997	0	376	130	0	2	2135.97
										VYACEVTHQGLSSPVTK	K	S	101	25	0.997	0	246	186	0	2	1875.93
P01597	Ig kappa chain V-I region DEE	KV105_HUMAN		11660.4	0.997	3	4	13	0.324	NIZMTQSPSSLSASVGDR	-	V	139	25	0.997	0	12	0	0	2	1893.9
										VTITCR	R	A	31.1	25	0.968	0	5	0	0	2	749.398
										YLNWYQQKPGK	K	A	28.9	25	0.95	0	1	0	0	2	1424.73
P01598	Ig kappa chain V-I region EU	KV106_HUMAN		11788.5	0.997	2	3	121	0.324	ASSLESGVPSR	K	F	81.8	25	0.997	0	40	0	0	2	1089.55
										DIQMTQSPSTLSASVGDR	-	V	143	25	0.997	0	81	0	0	2	1892.9
										VTITCR	R	A	31.1	25	0.968	0	5	0	0	2	749.398
P01604	Ig kappa chain V-I region Kue	KV112_HUMAN		12127.1	1	2	2	6	0.25	ASTLETGVPSR	K	F	73.6	25	0.997	0	4	0	0	2	1117.58
										VTITCR	R	A	31.1	25	0.968	0	5	0	0	2	749.398
										YPYTFGQGTK	R	L	32.8	25	0.976	0	2	0	0	2	1161.56
P01612	Ig kappa chain V-I region Mev	KV120_HUMAN		11870.3	0.997	2	3	10	0.22	DVQMTQSPSSLSASVGDR	-	V	108	25	0.997	0	9	0	0	2	1880.87
										VIITCR	R	A	29.2	25	0.952	0	1	0	0	2	761.434
P01610	Ig kappa chain V-I region WEA	KV118_HUMAN		11840.4	1	4	6	131	0.37	DIQMTQSPSSLSASVGDR	-	V	143	25	0.997	0	121	1	0	2	1878.89
										LIYGATSLQSGVPSR	R	F	43.7	25	0.997	0	3	0	0	2	1548.84
										RLIYGATSLQSGVPSR	K	F	33.1	25	0.978	0	1	0	0	2	1704.94
										VTITCR	R	A	31.1	25	0.968	0	5	0	0	2	749.398
P01615	Ig kappa chain V-II region FR	KV202_HUMAN		12657.4	1	2	2	6	0.133	DSGVPDR	R	F	40.3	25	0.994	0	4	0	0	2	745.348
										SSQSLVYR	R	B	44.2	25	0.997	0	2	0	0	2	939.489
P01617	Ig kappa chain V-II region TEW	KV204_HUMAN		12315.3	1	3	3	219	0.389	ASGVPDR	R	F	39.5	25	0.993	0	11	0	0	2	701.358
										DIVMTQSPLSLPVTPGEPASISCR	-	S	38.7	25	0.997	0	0	1	0	2	2571.28
										FSGSGSGTDFTLK	R	I	94.1	25	0.997	0	207	0	0	2	1303.62
P01619	Ig kappa chain V-III region B6	KV301_HUMAN		11633.5	1	3	3	13	0.38	ATGIPDR	R	F	47.8	25	0.997	0	18	0	0	2	729.389
										FSGSGSGADFTLTISR	R	L	99.3	25	0.997	0	2	0	0	2	1602.78
										QIVLTZSPGTLSLSPGZR	-	A	84.9	25	0.997	0	11	0	0	2	1882.04
P01621	Ig kappa chain V-III region NG9 (Fragment)	KV303_HUMAN		10729.1	0.997	2	2	44	0.38	ATGIPDR	R	F	47.8	25	0.997	0	18	0	0	2	729.389
										ATLSCR	R	A	31.1	25	0.967	0	6	0	0	2	707.351
										FSGSASGTDFTLTISR	R	L	46.9	25	0.997	0	1	0	0	2	1646.8
										LLIYGATSR	R	A	53.3	25	0.997	0	43	0	0	2	993.573
P04434	Ig kappa chain V-III region VH (Fragment)	KV310_HUMAN		12757.9	1	2	2	130	0.233	EIVMTQSPPTLSLSPGER	R	V	43.7	25	0.997	0	4	0	0	2	1942
										LLIYGASTR	R	A	71.6	25	0.997	0	126	0	0	2	993.573
P01623	Ig kappa chain V-III region WOL	KV305_HUMAN		11746.5	1	5	6	183	0.514	ATGIPDR	R	F	47.8	25	0.997	0	18	0	0	2	729.389
										ATLSCR	R	A	31.1	25	0.967	0	6	0	0	2	707.351
										EIVLTQSPGTLSLSPGER	-	A	135	25	0.997	0	52	3	0	2	1884.01
										FSGSGSGTDFTLTISR	R	L	111	25	0.997	0	29	0	0	2	1632.79
										LLIYGASSR	R	A	66.4	25	0.997	0	75	0	0	2	979.557
P01625	Ig kappa chain V-IV region Len	KV402_HUMAN		12640.4	1	5	9	66	0.535	DIVMTQSPDSLAVSLGER	-	A	120	25	0.997	0	19	4	0	2	1933.95
										ESGVPDR	R	F	55.5	25	0.997	0	13	0	0	2	759.363
										LLIYWASTR	K	E	61.8	25	0.997	0	22	0	0	2	1122.63
										NYLAWYQQKPGQPPK	K	L	58.1	25	0.997	0	4	1	0	2	1817.93
										SSQSVLYSSNSK	K	N	52.8	25	0.997	0	3	0	0	2	1286.62
P01842	Ig lambda chain C regions	LAC_HUMAN	IGLC1	11236.1	1	7	10	929	0.676	AAPSVTLFPPSSEELQANK	K	A	87.2	25	0.997	0	179	2	0	2	1986.02
										ADSSPVK	K	A	49.5	25	0.997	0	23	0	0	2	703.362
										ADSSPVKAGVETTTPSK	K	Q	62.9	25	0.997	0	7	1	0	2	1674.85
										AGVETTTPSK	K	Q	81.9	25	0.997	0	531	0	0	2	990.51
										AGVETTTPSKQSNNK	K	Y	69.6	25	0.997	0	9	0	0	2	1561.78
										SYSCQVTHEGSTVEK	R	T	107	25	0.997	0	147	26	0	2	1711.76
										YAASSYLSLTPEQWK	K	S	103	25	0.997	0	4	0	0	2	1743.86
P04211	Ig lambda chain V region 4A	LV001_HUMAN		12380	1	3	3	8	0.214	ALIYSTSNK	R	H	36.2	25	0.988	0	2	0	0	2	996.536
										FSGSLLGGK	R	A	40.2	25	0.994	0	5	0	0	2	865.478
										HSWTPAR	K	F	29.2	25	0.952	0	1	0	0	2	854.427
P01700	Ig lambda chain V-I region HA	LV102_HUMAN		11896.2	1	2	2	18	0.188	RPSGVPDR	K	F	39.5	25	0.993	0	14	0	0	2	883.475
										SGTSASLAISGLR	K	S	69.3	25	0.997	0	4	0	0	2	1219.66
P01701	Ig lambda chain V-I region NEW	LV103_HUMAN		11452.8	0.997	2	2	6	0.189	RPSGIPDR	K	I	31	25	0.966	0	5	0	0	2	897.49
										SGTSATLGITGLR	K	T	66.2	25	0.997	0	1	0	0	2	1233.68
P01699	Ig lambda chain V-I region VOR	LV101_HUMAN		11514.5	0.997	2	2	11	0.144	LLIYSSDQR	R	S	34	25	0.981	0	5	0	0	2	1094.58
										SSGVPDR	R	F	48.5	25	0.997	0	6	0	0	2	717.353
P80748	Ig lambda chain V-III region LOI	LV302_HUMAN		11934.9	1	4	4	81	0.459	DRPSGIPER	R	F	34.4	25	0.983	0	7	0	0	2	1026.53
										FSGSNSGNTATLTISR	R	V	107	25	0.997	0	9	0	0	2	1612.79
										LTVLSQPK	K	-	54.1	25	0.997	0	63	0	0	2	885.54
										YVLTQPPSVSVAPGETAR	-	L	51.2	25	0.997	0	2	0	0	2	1871.99
P01714	Ig lambda chain V-III region SH	LV301_HUMAN		11392.6	1	3	4	28	0.343	ITCQGDSLR	R	G	54.5	25	0.997	0	24	0	0	2	1049.5
										NNRPSGIPDR	R	F	29.6	25	0.985	0	1	2	0	2	1125.58
										SELTQDPAVSVALGQTVR	-	I	65.5	25	0.997	0	1	0	0	2	1870.99
P01871	Ig mu chain C region	IGHM_HUMAN	IGHM	49305.7	1	14	18	256	0.334	DGFFGNPR	R	K	50.8	25	0.997	0	21	0	0	2	909.421
										DVMQGTDEHVVCK	K	V	63.9	25	0.997	0	19	1	0	2	1517.67
										ESGPTTYK	K	V	48.7	25	0.997	0	4	0	0	2	882.42
										FTCTVTHTDLPSPLK	R	Q	75.6	25	0.997	0	7	3	0	2	1716.86
										GVALHRPDVYLLPPAR	K	E	50.5	25	0.997	0	0	4	0	2	1774.01
										LICQATGFSPR	K	Q	61.9	25	0.997	0	30	0	0	2	1249.64
										NVPLPVIAELPPK	K	V	60.4	25	0.997	0	7	0	0	2	1386.84
										QIQVSWLR	R	E	38.8	25	0.992	0	1	0	0	2	1029.58
										QVGSGVTTDQVQAEAK	K	E	98.7	25	0.997	0	48	0	0	2	1617.81
										VSVFVPPR	K	D	53.5	25	0.997	0	31	0	0	2	900.53
										VTSTLTIK	K	E	43.2	25	0.996	0	2	0	0	2	862.524
										YAATSQVLLPSK	K	D	90.8	25	0.997	0	27	0	0	2	1277.71
										YAATSQVLLPSKDVMQGTDEHVVCK	K	V	52.2	25	0.997	0	0	2	0	2	2792.36
										YVTSAPMPEPQAPGR	K	Y	72.8	25	0.997	0	49	0	0	2	1600.78
Q9Y6R7	IgGFc-binding protein	FCGBP_HUMAN	FCGBP	571983	0.997	2	2	3	0.00333	GNPAVSYVR	R	V	42.8	25	0.996	0	2	0	0	2	962.505
										GSQAVSYTR	R	S	33.2	25	0.978	0	1	0	0	2	968.48
P01591	Immunoglobulin J chain	IGJ_HUMAN	IGJ	18098.5	1	3	3	12	0.233	CYTAVVPLVYGGETK	K	M	65	25	0.997	0	3	0	0	2	1656.83
										FVYHLSDLCK	R	K	41.6	25	0.995	0	2	0	0	2	1281.63
										SSEDPNEDIVER	R	N	72.7	25	0.997	0	7	0	0	2	1389.61
P19827	Inter-alpha-trypsin inhibitor heavy chain H1	ITIH1_HUMAN	ITIH1	101390	0.997	2	2	8	0.0241	AAISGENAGLVR	K	A	68.8	25	0.997	0	4	0	0	2	1157.63
										LDAQASFLPK	K	E	61.9	25	0.997	0	4	0	0	2	1089.59
P19823	Inter-alpha-trypsin inhibitor heavy chain H2	ITIH2_HUMAN	ITIH2	106466	1	2	2	3	0.019	KLGSYEHR	R	I	38.6	25	0.992	0	1	0	0	2	989.516
										TEVNVLPGAK	R	V	40.2	25	0.994	0	2	0	0	2	1027.58
Q14624	Inter-alpha-trypsin inhibitor heavy chain H4	ITIH4_HUMAN	ITIH4	103358	1	8	8	52	0.0903	ANTVQEATFQMELPK	R	K	86.1	25	0.997	0	1	0	0	2	1722.84
										ETLFSVMPGLK	K	M	50.1	25	0.997	0	5	0	0	2	1237.65
										FAHTVVTSR	R	V	56.3	25	0.997	0	20	0	0	2	1017.55
										FKPTLSQQQK	R	S	29.6	25	0.956	0	2	0	0	2	1204.67
										GPDVLTATVSGK	R	L	73	25	0.997	0	9	0	0	2	1144.62
										ILDDLSPR	K	D	46.7	25	0.997	0	8	0	0	2	928.51
										LALDNGGLAR	K	R	72.2	25	0.997	0	4	0	0	2	999.558
										LGVYELLLK	R	V	40.5	25	0.994	0	3	0	0	2	1047.64
Q15323	Keratin, type I cuticular Ha1	K1H1_HUMAN	KRT31	47236.8	1	10	10	25	0.248	CGPCNSFVR	R	-	29.3	25	0.954	0	1	0	0	2	1096.47
										DSLENTLTESEAR	R	Y	85	25	0.997	0	4	0	0	2	1464.68
										ETMQFLNDR	K	L	58.4	25	0.997	0	5	0	0	2	1169.53
										ILDELTLCK	R	S	47.1	25	0.997	0	1	0	0	2	1104.6
										LAADDFR	K	T	50.2	25	0.997	0	131	0	0	2	807.4
										LASYLEK	R	V	31.4	25	0.969	0	1	0	0	2	823.456
										LECEINTYR	R	S	52.2	25	0.997	0	4	0	0	2	1197.56
										LVVQIDNAK	R	L	61.4	25	0.997	0	3	0	0	2	999.583
										SNHEQEVNTLR	K	C	49.5	25	0.997	0	2	0	0	2	1326.64
										SQYEALVETNR	R	R	61.2	25	0.997	0	2	0	0	2	1309.64
										SQYEALVETNRR	R	E	34.5	25	0.983	0	2	0	0	2	1465.74
										TIEELQQK	K	I	33.2	25	0.978	0	1	0	0	2	988.531
O76011	Keratin, type I cuticular Ha4	KRT34_HUMAN	KRT34	49423.6	1	2	2	3	0.119	ETMQFLNDR	K	L	58.4	25	0.997	0	5	0	0	2	1169.53
										ILDELTLCK	R	S	47.1	25	0.997	0	1	0	0	2	1104.6
										LASYLEK	R	V	31.4	25	0.969	0	1	0	0	2	823.456
										LECEINTYR	R	S	52.2	25	0.997	0	4	0	0	2	1197.56
										SKYQTEQSLR	R	L	36.2	25	0.987	0	2	0	0	2	1239.63
										TIEELQQK	K	I	33.2	25	0.978	0	1	0	0	2	988.531
										YQTEQSLR	K	L	33.5	25	0.979	0	1	0	0	2	1024.51
P13645	Keratin, type I cytoskeletal 10	K1C10_HUMAN	KRT10	58828.8	1	28	32	1999	0.421	AETECQNTEYQQLLDIK	R	I	88.5	25	0.997	0	14	0	0	2	2082.97
										ALEESNYELEGK	R	I	106	25	0.997	0	122	0	0	2	1381.65
										DAEAWFNEK	K	S	60.2	25	0.997	0	65	0	0	2	1109.49
										ELTTEIDNNIEQISSYK	K	S	96	25	0.997	0	3	0	0	2	1996.97
										GSLGGGFSSGGFSGGSFSR	K	G	137	25	0.997	0	18	0	0	2	1707.77
										HGNSHQGEPR	K	D	69.9	25	0.997	0	108	0	0	2	1118.51
										IKEWYEK	K	H	36.7	25	0.989	0	3	0	0	2	995.52
										IRLENEIQTYR	K	S	69.4	25	0.997	0	22	0	0	2	1434.77
										LAADDFR	R	L	50.2	25	0.997	0	131	0	0	2	807.4
										LASYLDK	R	V	47.5	25	0.997	0	44	0	0	2	809.44
										LASYLDKVR	R	A	65.8	25	0.997	0	83	0	0	2	1064.61
										LENEIQTYR	R	S	67.9	25	0.997	0	116	0	0	2	1165.58
										LKYENEVALR	R	Q	60.4	25	0.997	0	84	30	0	2	1234.68
										NHEEEMK	K	D	32	25	0.973	0	1	0	0	2	916.383
										NHEEEMKDLR	K	N	53.9	25	0.997	0	29	0	0	2	1316.59
										QSLEASLAETEGR	K	Y	120	25	0.997	0	107	0	0	2	1390.68
										QSVEADINGLR	R	R	91.5	25	0.997	0	99	0	0	2	1201.62
										QSVEADINGLRR	R	V	31	25	0.967	0	6	0	0	2	1357.72
										SEITELR	K	R	41.5	25	0.995	0	20	0	0	2	847.452
										SEITELRR	K	N	46	25	0.997	0	34	0	0	2	1003.55
										SGGGGGGGGCGGGGGVSSLR	R	I	118	25	0.997	0	17	0	0	2	1549.68
										SLLEGEGSSGGGGR	R	G	86	25	0.997	0	119	0	0	2	1262.6
										SQYEQLAEQNR	R	K	89.8	25	0.997	0	93	0	0	2	1365.64
										SQYEQLAEQNRK	R	D	64.4	25	0.997	0	108	14	0	2	1493.73
										VLDELTLTK	R	A	64.1	25	0.997	0	103	0	0	2	1031.6
										VTMQNLNDR	K	L	69.4	25	0.997	0	305	0	0	2	1106.53
										YENEVALR	K	Q	55.3	25	0.997	0	100	0	0	2	993.5
										YSSSKHYSSSR	R	S	36.6	25	0.988	0	1	0	0	2	1288.59
P13646	Keratin, type I cytoskeletal 13	K1C13_HUMAN	KRT13	49589.3	1	7	7	11	0.238	ALEEANADLEVK	R	I	61.9	25	0.997	0	44	0	0	2	1301.66
										EQYEAMAER	R	N	28.8	25	0.948	0	1	0	0	2	1142.48
										ITMQNLNDR	K	L	42.3	25	0.996	0	3	0	0	2	1120.54
										LAADDFR	R	L	50.2	25	0.997	0	131	0	0	2	807.4
										LASYLEK	R	V	31.4	25	0.969	0	1	0	0	2	823.456
										LEQEIATYR	R	S	63.5	25	0.997	0	43	0	0	2	1122.58
										MIGFPSSAGSVSPR	K	S	92.6	25	0.997	0	2	0	0	2	1408.69
										NHEEEMK	K	E	32	25	0.973	0	1	0	0	2	916.383
										QSVEADINGLR	R	R	91.5	25	0.997	0	99	0	0	2	1201.62
										QSVEADINGLRR	R	V	31	25	0.967	0	6	0	0	2	1357.72
										SLLEGQDAK	R	M	36.9	25	0.989	0	2	0	0	2	960.5
										TEITELRR	K	T	30.4	25	0.962	0	1	0	0	2	1017.57
										VLAEMREQYEAMAER	R	N	24	25	0.953	0	0	1	0	2	1857.85
P02533	Keratin, type I cytoskeletal 14	K1C14_HUMAN	KRT14	51562.5	1	10	11	200	0.386	ALEEANADLEVK	R	I	61.9	25	0.997	0	44	0	0	2	1301.66
										APSTYGGGLSVSSSR	R	F	110	25	0.997	0	81	0	0	2	1425.7
										ASLENSLEETK	K	G	58.5	25	0.997	0	6	0	0	2	1220.6
										ASLENSLEETKGR	K	Y	77.4	25	0.997	0	6	1	0	2	1433.72
										CEMEQQNQEYK	R	I	45.2	25	0.997	0	1	0	0	2	1502.59
										EVATNSELVQSGK	R	S	107	25	0.997	0	86	0	0	2	1361.69
										GSCGIGGGIGGGSSR	K	I	88.5	25	0.997	0	29	0	0	2	1278.59
										ILNEMR	R	D	38	25	0.991	0	2	0	0	2	791.408
										ILNEMRDQYEK	R	M	32.9	25	0.977	0	2	0	0	2	1454.69
										ISSVLAGGSCR	R	A	87.1	25	0.997	0	58	0	0	2	1106.56
										LAADDFR	R	T	50.2	25	0.997	0	131	0	0	2	807.4
										LASYLDK	R	V	47.5	25	0.997	0	44	0	0	2	809.44
										LASYLDKVR	R	A	65.8	25	0.997	0	83	0	0	2	1064.61
										LEQEIATYR	R	R	63.5	25	0.997	0	43	0	0	2	1122.58
										NHEEEMNALR	K	G	37.8	25	0.991	0	3	0	0	2	1242.55
										SEISELR	K	R	33.4	25	0.979	0	5	0	0	2	833.436
										SEISELRR	K	T	33	25	0.978	0	15	0	0	2	989.537
										TKVMDVHDGK	R	V	50	25	0.997	0	2	0	0	2	1145.56
										VLDELTLAR	R	A	81.5	25	0.997	0	49	0	0	2	1029.59
										VMDVHDGK	K	V	32.3	25	0.974	0	1	0	0	2	900.424
										VTMQNLNDR	K	L	69.4	25	0.997	0	305	0	0	2	1106.53
										VVSTHEQVLR	K	T	40.6	25	0.994	0	4	0	0	2	1167.65
P08779	Keratin, type I cytoskeletal 16	K1C16_HUMAN	KRT16	51269	1	21	22	328	0.524	ALEEANADLEVK	R	I	61.9	25	0.997	0	44	0	0	2	1301.66
										APSTYGGGLSVSSR	R	F	90	25	0.997	0	38	0	0	2	1338.66
										ASLENSLEETK	K	G	58.5	25	0.997	0	6	0	0	2	1220.6
										ASLENSLEETKGR	K	Y	77.4	25	0.997	0	6	1	0	2	1433.72
										DAETWFLSK	R	T	36.4	25	0.988	0	2	0	0	2	1096.53
										DQYEQMAEK	R	N	34	25	0.981	0	2	0	0	2	1141.48
										EQSSSSFSQGQSS	K	-	37.4	25	0.99	0	3	0	0	2	1345.55
										EVASNSELVQSSR	K	S	94.7	25	0.997	0	15	0	0	2	1405.69
										EVFTSSSSSSSR	R	Q	70	25	0.997	0	15	0	0	2	1260.57
										GQTGGDVNVEMDAAPGVDLSR	R	I	105	25	0.997	0	4	0	0	2	2103.96
										GSCGIGGGIGGGSSR	K	I	88.5	25	0.997	0	29	0	0	2	1278.59
										ILNEMR	R	D	38	25	0.991	0	2	0	0	2	791.408
										ISSVLAGGSCR	R	A	87.1	25	0.997	0	58	0	0	2	1106.56
										LAADDFR	R	T	50.2	25	0.997	0	131	0	0	2	807.4
										LASYLDK	R	V	47.5	25	0.997	0	44	0	0	2	809.44
										LASYLDKVR	R	A	65.8	25	0.997	0	83	0	0	2	1064.61
										LEQEIATYR	R	R	63.5	25	0.997	0	43	0	0	2	1122.58
										LLEGEDAHLSSQQASGQSYSSR	R	E	43.7	25	0.997	0	0	1	0	2	2350.09
										NHEEEMLALR	K	G	53.4	25	0.997	0	2	0	0	2	1241.59
										QTVEADVNGLR	R	R	66.6	25	0.997	0	4	0	0	2	1201.62
										SEVTELR	R	R	36.1	25	0.987	0	2	0	0	2	833.436
										SEVTELRR	R	V	28.9	25	0.949	0	1	0	0	2	989.537
										TEELNKEVASNSELVQSSR	K	S	51.1	25	0.997	0	0	1	0	2	2120.05
										VLDELTLAR	R	T	81.5	25	0.997	0	49	0	0	2	1029.59
										VTMQNLNDR	K	L	69.4	25	0.997	0	305	0	0	2	1106.53
Q04695	Keratin, type I cytoskeletal 17	K1C17_HUMAN	KRT17	48106.7	1	6	7	17	0.347	ALEEANTELEVK	R	I	55.7	25	0.997	0	10	0	0	2	1345.68
										ASLEGNLAETENR	K	Y	66.7	25	0.997	0	1	0	0	2	1403.68
										ATMQNLNDR	K	L	35.6	25	0.986	0	2	0	0	2	1078.49
										CEMEQQNQEYK	R	I	45.2	25	0.997	0	1	0	0	2	1502.59
										EVATNSELVQSGK	R	S	107	25	0.997	0	86	0	0	2	1361.69
										ILNEMR	R	D	38	25	0.991	0	2	0	0	2	791.408
										ILNEMRDQYEK	R	M	32.9	25	0.977	0	2	0	0	2	1454.69
										LAADDFR	R	T	50.2	25	0.997	0	131	0	0	2	807.4
										LASYLDK	R	V	47.5	25	0.997	0	44	0	0	2	809.44
										LASYLDKVR	R	A	65.8	25	0.997	0	83	0	0	2	1064.61
										LEQEIATYR	R	R	63.5	25	0.997	0	43	0	0	2	1122.58
										LSGGLGAGSCR	R	L	53.1	25	0.997	0	2	0	0	2	1034.5
										NHEEEMNALR	K	G	37.8	25	0.991	0	3	0	0	2	1242.55
										SEISELR	K	R	33.4	25	0.979	0	5	0	0	2	833.436
										SEISELRR	K	T	33	25	0.978	0	15	0	0	2	989.537
										TIEELQNK	R	I	36.8	25	0.989	0	1	0	0	2	974.515
										TIVEEVQDGK	R	V	33.5	25	0.98	0	1	0	0	2	1117.57
										VLDELTLAR	R	A	81.5	25	0.997	0	49	0	0	2	1029.59
P35527	Keratin, type I cytoskeletal 9	K1C9_HUMAN	KRT9	62065.9	1	25	34	1676	0.408	DQIVDLTVGNNK	K	T	105	25	0.997	0	50	0	0	2	1315.69
										EIETYHNLLEGGQEDFESSGAGK	K	I	69.5	25	0.997	0	0	2	0	2	2510.13
										EVTQLR	K	H	35.2	25.5	0.984	0	1	0	0	2	745.42
										FEMEQNLR	K	Q	38.9	25	0.992	0	47	0	0	2	1082.49
										FSSSGGGGGGGR	R	F	72.2	25	0.997	0	115	0	0	2	982.434
										FSSSSGYGGGSSR	R	V	104	25	0.997	0	188	0	0	2	1235.53
										GGSGGSYGGGGSGGGYGGGSGSR	R	G	129	25	0.997	0	106	0	0	2	1791.73
										GSRGGSGGSYGGGGSGGGYGGGSGSR	R	G	47.6	25	0.997	0	2	0	0	2	2091.88
										HGVQELEIELQSQLSK	R	K	86.5	25	0.997	0	1	0	0	2	1837.97
										IGLGGRGGSGGSYGR	K	G	43.7	25	0.997	0	5	0	0	2	1350.69
										IKFEMEQNLR	R	Q	48.1	25	0.997	0	59	3	0	2	1323.67
										IQDWYDKK	K	G	34.8	25	0.984	0	2	0	0	2	1095.55
										KGPAAIQK	K	N	56	25	0.997	0	72	0	0	2	812.499
										LASYLDK	R	V	47.5	25	0.997	0	44	0	0	2	809.44
										LASYLDKVQALEEANNDLENK	R	I	55.1	25	0.997	0	0	1	0	2	2377.19
										MTLDDFR	R	I	45.4	25	0.997	0	73	0	0	2	913.409
										QEYEQLIAK	R	N	64.8	25	0.997	0	73	0	0	2	1121.58
										QGVDADINGLR	R	Q	102	25	0.997	0	102	0	0	2	1157.59
										QVLDNLTMEK	R	S	70.3	25	0.997	0	114	0	0	2	1206.6
										SGGGGGGGLGSGGSIR	R	S	122	25	0.997	0	181	0	0	2	1232.6
										SLEDTKNR	K	Y	53.8	25	0.997	0	42	0	0	2	962.49
										STMQELNSR	K	L	88.2	25	0.997	0	221	0	0	2	1065.5
										TLLDIDNTR	K	M	75.6	25	0.997	0	103	0	0	2	1060.56
										TLNDMR	K	Q	41.7	25	0.995	0	5	0	0	2	749.361
										TLNDMRQEYEQLIAK	K	N	58.2	25	0.997	0	6	1	0	2	1851.93
										VQALEEANNDLENK	K	I	119	25	0.997	0	101	0	0	2	1586.77
Q14533	Keratin, type II cuticular Hb1	KRT81_HUMAN	KRT81	54970.8	1	18	19	43	0.279	AFSCISACGPRPGR	R	C	33.8	25	0.98	0	1	1	0	2	1535.72
										AQYDDIVTR	K	S	50.9	25	0.997	0	4	0	0	2	1080.53
										ATAENEFVALKK	R	D	48.9	25	0.997	0	1	0	0	2	1320.72
										CCITAAPYR	R	G	36.6	25	0.988	0	2	0	0	2	1111.5
										DLNMDCIIAEIK	R	A	58.2	25	0.997	0	2	0	0	2	1450.69
										EEINELNR	K	M	32.6	25	0.976	0	1	0	0	2	1016.5
										EYQEVMNSK	R	L	44	25	0.997	0	4	0	0	2	1143.5
										FAAFIDK	R	V	31.8	25	0.972	0	2	0	0	2	811.435
										FAAFIDKVR	R	F	57.8	25	0.997	0	2	0	0	2	1066.6
										FLEQQNK	R	L	41.6	25	0.995	0	23	0	0	2	906.468
										KYEEEVSLR	K	A	44.1	25	0.997	0	2	0	0	2	1152.59
										LLEGEEQR	R	L	42	25	0.996	0	6	0	0	2	973.495
										LQFYQNR	K	E	39.4	25	0.993	0	2	0	0	2	968.495
										LTAEVENAK	R	C	33.8	25	0.98	0	3	0	0	2	974.515
										LYEEEIR	R	I	31.9	25	0.972	0	1	0	0	2	951.478
										QDMACLIR	K	E	55.4	25	0.997	0	1	0	0	2	1022.48
										RLLEGEEQR	R	L	42.5	25	0.996	0	2	0	0	2	1129.6
										RLYEEEIR	R	I	32.3	25	0.974	0	1	0	0	2	1107.58
										TKEEINELNR	R	M	55.9	25	0.997	0	5	0	0	2	1245.64
Q9NSB2	Keratin, type II cuticular Hb4	KRT84_HUMAN	KRT84	64895.7	1	7	7	14	0.142	ANAENEFVALK	R	K	59.8	25	0.997	0	2	0	0	2	1205.62
										DVDAAFMNK	K	S	50.8	25	0.997	0	3	0	0	2	1026.46
										FASFIDK	K	V	38.4	25	0.992	0	27	0	0	2	827.43
										FASFIDKVR	K	F	53.1	25	0.997	0	22	0	0	2	1082.6
										FLEQQNK	R	L	41.6	25	0.995	0	23	0	0	2	906.468
										GLGSFGSR	R	S	30.9	25	0.966	0	1	0	0	2	780.4
										LLEGEESR	R	L	29.6	25	0.956	0	3	0	0	2	932.468
										NEINELTR	R	L	29.3	25	0.953	0	1	0	0	2	988.506
										SVITFGSYSPR	R	I	53	25	0.997	0	1	0	0	2	1213.62
										VAPATGDLLSTGTR	R	S	78.8	25	0.997	0	3	0	0	2	1358.73
P78386	Keratin, type II cuticular Hb5	KRT85_HUMAN	KRT85	55802	1	9	9	14	0.288	AQYDDVASR	K	S	31.3	25	0.969	0	1	0	0	2	1024.47
										ATAENEFVVLKK	R	D	51	25	0.997	0	1	0	0	2	1348.75
										CCISAAPYR	R	G	43.8	25	0.997	0	2	0	0	2	1097.49
										DLNMDCIIAEIK	R	A	58.2	25	0.997	0	2	0	0	2	1450.69
										EEINELNR	K	M	32.6	25	0.976	0	1	0	0	2	1016.5
										EYQEVMNSK	K	L	44	25	0.997	0	4	0	0	2	1143.5
										FAAFIDK	R	V	31.8	25	0.972	0	2	0	0	2	811.435
										FAAFIDKVR	R	F	57.8	25	0.997	0	2	0	0	2	1066.6
										FLEQQNK	R	L	41.6	25	0.995	0	23	0	0	2	906.468
										GGVSCGGLSYSTTPGR	R	Q	54.7	25	0.997	0	2	0	0	2	1555.72
										IAVGGFR	R	A	28.8	25	0.949	0	1	0	0	2	719.42
										ISSGCGVTR	R	N	37	25	0.989	0	1	0	0	2	936.457
										KYEEEVALR	K	A	35.8	25	0.987	0	2	0	0	2	1136.59
										LTAEIENAK	R	C	46.2	25	0.997	0	2	0	0	2	988.531
										LYEEEIR	R	V	31.9	25	0.972	0	1	0	0	2	951.478
										NFSSCSAVAPK	R	T	57.7	25	0.997	0	2	0	0	2	1167.55
										RLYEEEIR	R	V	32.3	25	0.974	0	1	0	0	2	1107.58
										TKEEINELNR	R	M	55.9	25	0.997	0	5	0	0	2	1245.64
P04264	Keratin, type II cytoskeletal 1	K2C1_HUMAN	KRT1	66040.3	1	41	51	2530	0.581	AEAESLYQSK	K	Y	84	25	0.997	0	136	0	0	2	1125.54
										AQYEDIAQK	K	S	56.8	25	0.997	0	153	0	0	2	1065.52
										AQYEDIAQKSK	K	A	37	25	0.989	0	1	0	0	2	1280.65
										DVDGAYMTK	K	V	52.3	25	0.997	0	144	0	0	2	1015.44
										DYQELMNTK	R	L	50.3	25	0.997	0	103	0	0	2	1157.51
										FLEQQNQVLQTK	R	W	90.5	25	0.997	0	108	0	0	2	1475.79
										FSSCGGGGGSFGAGGGFGSR	R	S	123	25	0.997	0	8	0	0	2	1765.73
										GENALKDAK	R	N	46.3	25	0.997	0	56	0	0	2	945.5
										GGGGGGYGSGGSSYGSGGGSYGSGGGGGGGR	R	G	149	25	0.997	0	35	5	0	2	2383.95
										GSGGGSSGGSIGGR	R	G	107	25	0.997	0	198	0	0	2	1092.5
										GSGGGSSGGSIGGRGSSSGGVK	R	S	61	25	0.997	0	3	0	0	2	1751.83
										GSYGSGGSSYGSGGGSYGSGGGGGGHGSYGSGSSSGGYR	R	G	68.4	25	0.997	0	0	1	0	2	3312.31
										IEISELNR	K	V	62.1	25	0.997	0	120	0	0	2	973.531
										KDVDGAYMTK	K	V	42.6	25	0.996	0	24	0	0	2	1143.54
										LALDLEIATYR	K	T	59	25	0.997	0	2	0	0	2	1277.71
										LDSELKNMQDMVEDYR	R	N	31.9	25	0.991	0	2	1	0	2	2017.88
										LLRDYQELMNTK	R	L	45.7	25	0.997	0	1	1	0	2	1539.78
										LNDLEDALQQAK	K	E	104	25	0.997	0	105	0	0	2	1357.7
										NKLNDLEDALQQAK	K	E	84.8	25	0.997	0	7	0	0	2	1599.83
										NKYEDEINK	R	R	39.2	25	0.993	0	16	0	0	2	1152.55
										NMQDMVEDYR	K	N	65.1	25	0.997	0	306	0	0	2	1316.52
										NSKIEISELNR	R	V	52.3	25	0.997	0	2	0	0	2	1302.7
										QISNLQQSISDAEQR	K	G	119	25	0.997	0	81	2	0	2	1716.85
										RVDQLK	R	S	29.9	25	0.958	0	1	0	0	2	758.452
										SDQSRLDSELK	K	N	34.1	25	0.982	0	1	0	0	2	1277.63
										SEIDNVKK	R	Q	41.4	25	0.995	0	17	0	0	2	932.505
										SGGGFSSGSAGIINYQR	R	R	85.2	25	0.997	0	46	0	0	2	1657.79
										SISISVAR	K	G	48.6	25	0.997	0	25	0	0	2	832.489
										SKAEAESLYQSK	K	Y	84.8	25	0.997	0	115	8	0	2	1340.67
										SLDLDSIIAEVK	R	A	91.4	25	0.997	0	26	0	0	2	1302.72
										SLNNQFASFIDK	K	V	86	25	0.997	0	77	0	0	2	1383.69
										SLNNQFASFIDKVR	K	F	24.6	25	0.96	0	0	1	0	2	1638.86
										SLVNLGGSK	R	S	53.5	25	0.997	0	31	0	0	2	874.499
										TLLEGEESR	R	M	56.5	25	0.997	0	68	0	0	2	1033.52
										TNAENEFVTIK	R	K	74.8	25	0.997	0	110	0	0	2	1265.64
										TNAENEFVTIKK	R	D	79	25	0.997	0	110	37	0	2	1393.73
										VDQLKSDQSR	R	L	48.5	25	0.997	0	2	0	0	2	1175.6
										WELLQQVDTSTR	K	T	81.1	25	0.997	0	33	0	0	2	1475.75
										YEDEINK	K	R	31.6	25	0.971	0	3	0	0	2	910.415
										YEDEINKR	K	T	38.9	25	0.992	0	42	0	0	2	1066.52
										YEELQITAGR	K	H	89.4	25	0.997	0	156	0	0	2	1179.6
P35908	Keratin, type II cytoskeletal 2 epidermal	K22E_HUMAN	KRT2	65433.9	1	30	33	1217	0.498	AQEREQIK	K	T	35.9	25	0.987	0	5	0	0	2	1001.54
										AQYEEIAQR	K	S	58.1	25	0.997	0	120	0	0	2	1107.54
										DVDNAYMIK	K	V	55.8	25	0.997	0	61	0	0	2	1084.5
										DYQELMNVK	R	L	54.1	25	0.997	0	55	0	0	2	1155.54
										EEAEALYHSK	K	Y	32.3	25	0.974	0	2	0	0	2	1176.55
										FASFIDK	K	V	38.4	25	0.992	0	27	0	0	2	827.43
										FASFIDKVR	K	F	53.1	25	0.997	0	22	0	0	2	1082.6
										FLEQQNQVLQTK	R	W	90.5	25	0.997	0	108	0	0	2	1475.79
										GEHALKDAR	R	N	36.8	25	0.989	0	2	0	0	2	996.522
										GFSSGSAVVSGGSR	R	R	115	25	0.997	0	103	0	0	2	1254.61
										GGSGGGGSISGGGYGSGGGSGGR	R	Y	99.2	25	0.997	0	4	0	0	2	1741.75
										GGSISGGGYGSGGGK	K	H	69.2	25	0.997	0	47	0	0	2	1197.55
										GGSSSGGGYGSGGGGSSSVK	R	G	89.6	25	0.997	0	15	0	0	2	1588.68
										GSSSGGGYSSGSSSYGSGGR	R	Q	131	25	0.997	0	27	0	0	2	1740.71
										HGGGGGGFGGGGFGSR	R	S	95.9	25	0.997	0	99	5	0	2	1320.58
										IEISELNR	K	V	62.1	25	0.997	0	120	0	0	2	973.531
										KDVDNAYMIK	K	V	34.6	25	0.983	0	2	0	0	2	1212.59
										KLLEGEECR	R	M	61.1	25	0.997	0	36	0	0	2	1133.56
										LLEGEECR	K	M	40.5	25	0.994	0	16	0	0	2	1005.47
										LNDLEEALQQAK	K	E	75.8	25	0.997	0	7	0	0	2	1371.71
										LQGEIAHVK	R	K	57	25	0.997	0	71	0	0	2	994.568
										NLDLDSIIAEVK	R	A	96.3	25	0.997	0	12	0	0	2	1329.73
										NVQDAIADAEQR	K	G	107	25	0.997	0	70	0	0	2	1329.64
										RSTSSFSCLSR	R	H	47.3	25	0.997	0	10	0	0	2	1287.61
										SKEEAEALYHSK	R	Y	93.6	25	0.997	0	83	2	0	2	1391.68
										SLVGLGGTK	R	S	53.4	25	0.997	0	81	0	0	2	831.494
										STSSFSCLSR	R	H	67.3	25	0.997	0	69	0	0	2	1131.51
										TAAENDFVTLK	R	K	73.6	25	0.997	0	104	0	0	2	1208.62
										TAAENDFVTLKK	R	D	81.9	25	0.997	0	29	0	0	2	1336.71
										VDLLNQEIEFLK	K	V	62.9	25	0.997	0	5	0	0	2	1460.8
										YEDEINK	K	R	31.6	25	0.971	0	3	0	0	2	910.415
										YEDEINKR	K	T	38.9	25	0.992	0	42	0	0	2	1066.52
										YEELQVTVGR	K	H	75.6	25	0.997	0	16	0	0	2	1193.62
										YLDGLTAER	R	T	61	25	0.997	0	10	0	0	2	1037.53
P12035	Keratin, type II cytoskeletal 3	K2C3_HUMAN	KRT3	64506	0.999	2	2	4	0.122	AQEREQIK	K	T	35.9	25	0.987	0	5	0	0	2	1001.54
										DYQELMNVK	R	L	54.1	25	0.997	0	55	0	0	2	1155.54
										FASFIDK	K	V	38.4	25	0.992	0	27	0	0	2	827.43
										FASFIDKVR	K	F	53.1	25	0.997	0	22	0	0	2	1082.6
										FLEQQNK	R	V	41.6	25	0.995	0	23	0	0	2	906.468
										SKAEAEALYQTK	R	L	78	25	0.997	0	2	0	0	2	1338.69
										SLDLDSIIAEVR	R	A	66.8	25	0.997	0	2	0	0	2	1330.72
										TAAENEFVTLKK	R	D	82.1	25	0.997	0	18	1	0	2	1350.73
										YEDEINK	K	R	31.6	25	0.971	0	3	0	0	2	910.415
										YEDEINKR	K	T	38.9	25	0.992	0	42	0	0	2	1066.52
P19013	Keratin, type II cytoskeletal 4	K2C4_HUMAN	KRT4	57286.1	1	2	2	4	0.133	AQYEEIAQR	R	S	58.1	25	0.997	0	120	0	0	2	1107.54
										FASFIDK	K	V	38.4	25	0.992	0	27	0	0	2	827.43
										GAFSSVSMSGGAGR	R	C	94.4	25	0.997	0	2	0	0	2	1286.58
										LALDIEIATYR	K	K	59	25	0.997	0	2	0	0	2	1277.71
										SISMSVAGSR	K	Q	39.7	25	0.993	0	2	0	0	2	1010.49
										SKAEAEALYQTK	R	V	78	25	0.997	0	2	0	0	2	1338.69
										TEEREQIK	R	L	28.6	25	0.947	0	1	0	0	2	1032.53
P13647	Keratin, type II cytoskeletal 5	K2C5_HUMAN	KRT5	62379.6	1	16	16	373	0.42	AQYEEIANR	K	S	65	25	0.997	0	59	0	0	2	1093.53
										DVDAAYMNK	K	V	51.3	25	0.997	0	3	0	0	2	1026.46
										EYQELMNTK	R	L	30.1	25	0.961	0	1	0	0	2	1171.53
										FASFIDK	K	V	38.4	25	0.992	0	27	0	0	2	827.43
										FASFIDKVR	K	F	53.1	25	0.997	0	22	0	0	2	1082.6
										FLEQQNK	R	V	41.6	25	0.995	0	23	0	0	2	906.468
										GRLDSELR	R	N	39.4	25	0.993	0	7	0	0	2	945.511
										HEISEMNR	K	M	44.5	25	0.997	0	6	0	0	2	1031.46
										ISISTSGGSFR	R	N	86.3	25	0.997	0	97	0	0	2	1111.57
										KLLEGEECR	R	L	61.1	25	0.997	0	36	0	0	2	1133.56
										LAELEEALQK	K	A	70.4	25	0.997	0	52	0	0	2	1143.63
										LLEGEECR	K	L	40.5	25	0.994	0	16	0	0	2	1005.47
										LRAEIDNVK	R	K	30.7	25	0.965	0	1	0	0	2	1057.6
										NKYEDEINK	K	R	39.2	25	0.993	0	16	0	0	2	1152.55
										NLDLDSIIAEVK	R	A	96.3	25	0.997	0	12	0	0	2	1329.73
										NMQDLVEDFK	R	N	32.7	25	0.976	0	4	0	0	2	1254.57
										QLDSIVGER	R	G	73.3	25	0.997	0	53	0	0	2	1016.54
										SFSTASAITPSVSR	R	T	83.7	25	0.997	0	22	0	0	2	1410.72
										SGGGGGGGFGR	R	V	32.4	25	0.975	0	1	0	0	2	865.391
										SLYNLGGSKR	R	I	46.6	25	0.997	0	19	0	0	2	1094.6
										TEEREQIK	R	T	28.6	25	0.947	0	1	0	0	2	1032.53
										TSFTSVSR	R	S	28.5	25	0.945	0	1	0	0	2	884.447
										TTAENEFVMLK	R	K	64.7	25	0.997	0	29	0	0	2	1298.63
										VDALMDEINFMK	K	M	39.9	25	0.994	0	3	0	0	2	1457.67
										VSLAGACGVGGYGSR	R	S	97.8	25	0.997	0	13	0	0	2	1410.68
										WTLLQEQGTK	K	T	56.8	25	0.997	0	55	0	0	2	1203.64
										YEDEINK	K	R	31.6	25	0.971	0	3	0	0	2	910.415
										YEDEINKR	K	T	38.9	25	0.992	0	42	0	0	2	1066.52
										YEELQQTAGR	K	H	74.8	25	0.997	0	64	0	0	2	1194.58
P02538	Keratin, type II cytoskeletal 6A	K2C6A_HUMAN	KRT6A	60046.4	1	22	25	370	0.47	ADTLTDEINFLR	K	A	68.7	25	0.997	0	6	0	0	2	1407.71
										AEAESWYQTK	R	Y	51.8	25	0.997	0	1	0	0	2	1212.55
										AEEREQIK	R	T	29.6	25	0.956	0	2	0	0	2	1002.52
										AIGGGLSSVGGGSSTIK	R	Y	105	25	0.997	0	36	0	0	2	1447.78
										AQYEEIAQR	K	S	58.1	25	0.997	0	120	0	0	2	1107.54
										DVDAAYMNK	K	V	51.3	25	0.997	0	3	0	0	2	1026.46
										EYQELMNVK	K	L	38.8	25	0.992	0	2	0	0	2	1169.55
										FASFIDK	K	V	38.4	25	0.992	0	27	0	0	2	827.43
										FASFIDKVR	K	F	53.1	25	0.997	0	22	0	0	2	1082.6
										FLEQQNK	R	V	41.6	25	0.995	0	23	0	0	2	906.468
										GMQDLVEDFK	R	N	60.4	25	0.997	0	9	0	0	2	1197.55
										GRLDSELR	R	G	39.4	25	0.993	0	7	0	0	2	945.511
										GSGGLGGACGGAGFGSR	R	S	104	25	0.997	0	17	0	0	2	1424.63
										ISIGGGSCAISGGYGSR	R	A	100	25	0.997	0	9	0	0	2	1598.76
										KLLEGEECR	R	L	61.1	25	0.997	0	36	0	0	2	1133.56
										LEGLEDALQK	K	A	44.4	25	0.997	0	2	0	0	2	1115.59
										LLEGEECR	K	L	40.5	25	0.994	0	16	0	0	2	1005.47
										NKYEDEINK	K	R	39.2	25	0.993	0	16	0	0	2	1152.55
										NLDLDSIIAEVK	R	A	96.3	25	0.997	0	12	0	0	2	1329.73
										NTKQEIAEINR	R	M	71.5	25	0.997	0	9	1	0	2	1315.7
										QEIAEINR	K	M	42.6	25	0.996	0	11	0	0	2	972.511
										QLDSIVGER	R	G	73.3	25	0.997	0	53	0	0	2	1016.54
										RGFSANSAR	R	L	35.5	25	0.986	0	4	0	0	2	965.491
										SGFSSVSVSR	R	S	87.2	25	0.997	0	42	0	0	2	1012.51
										SRGSGGLGGACGGAGFGSR	R	S	35	25	0.996	0	0	2	0	2	1667.77
										TAAENEFVTLKK	R	D	82.1	25	0.997	0	18	1	0	2	1350.73
										WTLLQEQGTK	K	T	56.8	25	0.997	0	55	0	0	2	1203.64
										YEDEINK	K	R	31.6	25	0.971	0	3	0	0	2	910.415
										YEDEINKR	K	T	38.9	25	0.992	0	42	0	0	2	1066.52
										YEELQVTAGR	K	H	85.4	25	0.997	0	55	0	0	2	1165.58
										YTTTSSSSR	K	K	48.7	25	0.997	0	2	0	0	2	989.453
P04259	Keratin, type II cytoskeletal 6B	K2C6B_HUMAN	KRT6B	60068.6	1	3	3	39	0.452	ADTLTDEINFLR	K	A	68.7	25	0.997	0	6	0	0	2	1407.71
										AEAESWYQTK	R	Y	51.8	25	0.997	0	1	0	0	2	1212.55
										AEEREQIK	R	T	29.6	25	0.956	0	2	0	0	2	1002.52
										AQYEEIAQR	K	S	58.1	25	0.997	0	120	0	0	2	1107.54
										ATGGGLSSVGGGSSTIK	R	Y	109	25	0.997	0	16	0	0	2	1435.74
										DVDAAYMNK	K	V	51.3	25	0.997	0	3	0	0	2	1026.46
										EYQELMNVK	K	L	38.8	25	0.992	0	2	0	0	2	1169.55
										FASFIDK	K	V	38.4	25	0.992	0	27	0	0	2	827.43
										FASFIDKVR	K	F	53.1	25	0.997	0	22	0	0	2	1082.6
										FLEQQNK	R	V	41.6	25	0.995	0	23	0	0	2	906.468
										GRLDSELR	R	N	39.4	25	0.993	0	7	0	0	2	945.511
										GSGGLGGACGGAGFGSR	R	S	104	25	0.997	0	17	0	0	2	1424.63
										ISIGGGSCAISGGYGSR	R	A	100	25	0.997	0	9	0	0	2	1598.76
										KLLEGEECR	R	L	61.1	25	0.997	0	36	0	0	2	1133.56
										LEGLEDALQK	K	A	44.4	25	0.997	0	2	0	0	2	1115.59
										LLEGEECR	K	L	40.5	25	0.994	0	16	0	0	2	1005.47
										NKYEDEINK	K	R	39.2	25	0.993	0	16	0	0	2	1152.55
										NLDLDSIIAEVK	R	A	96.3	25	0.997	0	12	0	0	2	1329.73
										NTKQEIAEINR	R	M	71.5	25	0.997	0	9	1	0	2	1315.7
										QEIAEINR	K	M	42.6	25	0.996	0	11	0	0	2	972.511
										QLDNIVGER	R	G	78.4	25	0.997	0	2	0	0	2	1043.55
										RGFSANSAR	R	L	35.5	25	0.986	0	4	0	0	2	965.491
										SGFSSISVSR	R	S	79	25	0.997	0	21	0	0	2	1026.52
										SRGSGGLGGACGGAGFGSR	R	S	35	25	0.996	0	0	2	0	2	1667.77
										TAAENEFVTLKK	R	D	82.1	25	0.997	0	18	1	0	2	1350.73
										WTLLQEQGTK	K	T	56.8	25	0.997	0	55	0	0	2	1203.64
										YEDEINK	K	R	31.6	25	0.971	0	3	0	0	2	910.415
										YEDEINKR	K	T	38.9	25	0.992	0	42	0	0	2	1066.52
										YEELQITAGR	K	H	89.4	25	0.997	0	156	0	0	2	1179.6
										YTTTSSSSR	K	K	48.7	25	0.997	0	2	0	0	2	989.453
O95678	Keratin, type II cytoskeletal 75	K2C75_HUMAN	KRT75	59561.3	1	3	3	4	0.203	AEAESWYQTK	R	Y	51.8	25	0.997	0	1	0	0	2	1212.55
										AEEREQIK	R	T	29.6	25	0.956	0	2	0	0	2	1002.52
										AQYEDIANR	K	S	50.3	25	0.997	0	2	0	0	2	1079.51
										DVDAAYMNK	K	V	51.3	25	0.997	0	3	0	0	2	1026.46
										FASFIDK	K	V	38.4	25	0.992	0	27	0	0	2	827.43
										FASFIDKVR	K	F	53.1	25	0.997	0	22	0	0	2	1082.6
										FLEQQNK	R	V	41.6	25	0.995	0	23	0	0	2	906.468
										KLLEGEECR	R	L	61.1	25	0.997	0	36	0	0	2	1133.56
										LLEGEECR	K	L	40.5	25	0.994	0	16	0	0	2	1005.47
										NLDLDSIIAEVK	R	A	96.3	25	0.997	0	12	0	0	2	1329.73
										QSSITFQSGSR	R	R	33.1	25	0.978	0	1	0	0	2	1197.59
										SAAGSGGLGR	R	I	36.9	25	0.989	0	1	0	0	2	832.427
										YEDEINK	R	R	31.6	25	0.971	0	3	0	0	2	910.415
										YEDEINKR	R	T	38.9	25	0.992	0	42	0	0	2	1066.52
										YEELQVTAGR	K	H	85.4	25	0.997	0	55	0	0	2	1165.58
P05787	Keratin, type II cytoskeletal 8	K2C8_HUMAN	KRT8	53706.2	1	2	2	3	0.176	AQYEDIANR	K	S	50.3	25	0.997	0	2	0	0	2	1079.51
										EYQELMNVK	R	L	38.8	25	0.992	0	2	0	0	2	1169.55
										FASFIDK	K	V	38.4	25	0.992	0	27	0	0	2	827.43
										FASFIDKVR	K	F	53.1	25	0.997	0	22	0	0	2	1082.6
										FLEQQNK	R	M	41.6	25	0.995	0	23	0	0	2	906.468
										LALDIEIATYR	K	K	59	25	0.997	0	2	0	0	2	1277.71
										LEGLTDEINFLR	R	Q	51.1	25	0.997	0	2	0	0	2	1419.75
										LLEGEESR	K	L	29.6	25	0.956	0	3	0	0	2	932.468
										LSELEAALQR	K	A	33.3	25	0.979	0	1	0	0	2	1129.62
										NKYEDEINK	K	R	39.2	25	0.993	0	16	0	0	2	1152.55
										YEDEINK	K	R	31.6	25	0.971	0	3	0	0	2	910.415
										YEDEINKR	K	T	38.9	25	0.992	0	42	0	0	2	1066.52
P01042	Kininogen-1	KNG1_HUMAN	KNG1	71957.6	1	9	9	41	0.143	AATGECTATVGK	K	R	73.3	25	0.997	0	4	0	0	2	1165.55
										AVDAALKK	K	Y	42.4	25	0.996	0	4	0	0	2	815.499
										DIPTNSPELEETLTHTITK	R	L	97.8	25	0.997	0	2	0	0	2	2139.08
										EGDCPVQSGK	K	T	30.2	25	0.961	0	1	0	0	2	1076.47
										ENFLFLTPDCK	K	S	71.9	25	0.997	0	9	0	0	2	1383.66
										IASFSQNCDIYPGK	R	D	64.2	25	0.997	0	2	0	0	2	1599.75
										KYFIDFVAR	K	E	38.9	25	0.992	0	1	0	0	2	1158.63
										QVVAGLNFR	R	I	73.7	25	0.997	0	17	0	0	2	1003.57
										YFIDFVAR	K	E	29.8	25	0.958	0	1	0	0	2	1030.54
P02788	Lactotransferrin	TRFL_HUMAN	LTF	78182.3	1	3	3	5	0.0408	FQLFGSPSGQK	K	D	38.2	25	0.991	0	2	0	0	2	1195.61
										KSEEEVAAR	R	R	32.8	25	0.977	0	1	0	0	2	1018.52
										VPSHAVVAR	R	S	40	25	0.994	0	2	0	0	2	935.542
P02750	Leucine-rich alpha-2-glycoprotein	A2GL_HUMAN	LRG1	38179.7	1	8	9	35	0.199	ALGHLDLSGNR	K	L	52.3	25	0.997	0	5	6	0	2	1152.61
										CAGPEAVK	R	G	35.6	25	0.986	0	1	0	0	2	831.403
										DCQVFR	K	S	34.2	25	0.982	0	1	0	0	2	824.372
										DLLLPQPDLR	K	Y	40.8	25	0.995	0	1	0	0	2	1179.67
										GPLQLER	R	L	47.4	25	0.997	0	8	0	0	2	812.463
										GQTLLAVAK	K	S	38.7	25	0.992	0	3	0	0	2	900.551
										VAAGAFQGLR	R	Q	73.4	25	0.997	0	9	0	0	2	989.553
										YLFLNGNK	R	L	33.8	25	0.981	0	1	0	0	2	968.52
P30740	Leukocyte elastase inhibitor	ILEU_HUMAN	SERPINB1	42743.8	1	4	4	6	0.124	ADLSGMSGAR	K	D	35	25	0.985	0	1	0	0	2	980.447
										FQSLNADINKR	R	G	37.1	25	0.989	0	1	0	0	2	1305.69
										IPELLASGMVDNMTK	K	L	68.8	25	0.997	0	2	0	0	2	1650.81
										LGVQDLFNSSK	R	A	64.8	25	0.997	0	2	0	0	2	1207.63
P00338	L-lactate dehydrogenase A chain	LDHA_HUMAN	LDHA	36689.2	1	3	3	5	0.0934	LVIITAGAR	K	Q	31.3	25	0.968	0	1	0	0	2	913.583
										VIGSGCNLDSAR	R	F	56	25	0.997	0	2	0	0	2	1248.6
										VTLTSEEEAR	K	L	46.6	25	0.997	0	2	0	0	2	1134.56
O00187	Mannan-binding lectin serine protease 2	MASP2_HUMAN	MASP2	75734.4	0.997	2	2	3	0.0321	AGYVLHR	R	N	40.2	25	0.994	0	2	0	0	2	815.452
										VLATLCGQESTDTER	K	A	56.5	25	0.997	0	1	0	0	2	1679.79
P59665	Neutrophil defensin 1	DEF1_HUMAN	DEFA1	10201	1	2	2	39	0.191	IPACIAGER	R	R	46.6	25	0.997	0	22	0	0	2	986.509
										YGTCIYQGR	R	L	58.9	25	0.997	0	17	0	0	2	1117.51
P08246	Neutrophil elastase	ELNE_HUMAN	ELANE	28517.4	1	3	3	36	0.0936	QVFAVQR	R	I	32.8	25	0.976	0	3	0	0	2	847.478
										SNVCTLVR	R	G	39.3	25	0.993	0	5	0	0	2	948.493
										VVLGAHNLSR	R	R	69.1	25	0.997	0	28	0	0	2	1065.62
Q06830	Peroxiredoxin-1	PRDX1_HUMAN	PRDX1	22110.9	1	5	6	28	0.251	ADEGISFR	K	G	41.2	25	0.995	0	1	0	0	2	894.432
										ATAVMPDGQFK	K	D	42	25	0.996	0	6	0	0	2	1180.57
										LVQAFQFTDK	R	H	37	25	0.989	0	4	0	0	2	1196.63
										QITVNDLPVGR	R	S	64.5	25	0.997	0	14	0	0	2	1211.67
										TIAQDYGVLK	R	A	33.4	25	0.979	0	3	0	0	2	1107.6
P00558	Phosphoglycerate kinase 1	PGK1_HUMAN	PGK1	44615.3	1	2	2	3	0.0528	AHSSMVGVNLPQK	R	A	68.9	25	0.997	0	2	0	0	2	1383.7
										DCVGPEVEK	K	A	36.1	25	0.987	0	1	0	0	2	1032.47
P03952	Plasma kallikrein	KLKB1_HUMAN	KLKB1	71369.7	1	6	7	24	0.0956	DSVTGTLPK	K	V	31.8	25	0.972	0	1	0	0	2	917.494
										GVNVCQETCTK	K	M	62.7	25	0.997	0	5	0	0	2	1295.57
										LCNTGDNSVCTTK	R	T	30.1	25	0.961	0	1	0	0	2	1469.64
										LSMDGSPTR	R	I	50.7	25	0.997	0	6	0	0	2	979.452
										TGAVSGHSLK	R	Q	44	25	0.997	0	8	0	0	2	956.516
										VSSVEECQK	K	R	46.7	25	0.997	0	3	0	0	2	1065.49
P05155	Plasma protease C1 inhibitor	IC1_HUMAN	SERPING1	55155.5	1	7	10	118	0.15	DFTCVHQALK	K	G	42	25	0.996	0	4	0	0	2	1218.59
										LEDMEQALSPSVFK	R	A	91.9	25	0.997	0	14	0	0	2	1609.78
										LLDSLPSDTR	R	L	63	25	0.997	0	38	0	0	2	1116.59
										LYHAFSAMK	K	K	35.8	25	0.987	0	3	1	0	2	1083.53
										TLYSSSPR	R	V	48.1	25	0.997	0	16	0	0	2	910.463
										TNLESILSYPK	K	D	68.6	25	0.997	0	20	0	0	2	1264.68
										VTTSQDMLSIMEK	K	L	83.4	25	0.997	0	22	0	0	2	1482.72
P00747	Plasminogen	PLMN_HUMAN	PLG	90567.4	1	7	7	27	0.0877	EAQLPVIENK	K	V	46.4	25	0.997	0	6	0	0	2	1140.63
										HSIFTPETNPR	R	A	61.7	25	0.997	0	10	0	0	2	1298.65
										KVYLSECK	K	T	32	25	0.973	0	2	0	0	2	1026.53
										LSSPAVITDK	K	V	43.5	25	0.997	0	1	0	0	2	1030.58
										NLDENYCR	K	N	32.2	25	0.974	0	1	0	0	2	1083.45
										TPENFPCK	R	N	53.1	25	0.997	0	6	0	0	2	992.451
										TPENYPNAGLTMNYCR	K	N	74.3	25	0.997	0	1	0	0	2	1916.83
P01833	Polymeric immunoglobulin receptor	PIGR_HUMAN	PIGR	83283.4	1	6	6	12	0.102	AFVNCDENSR	K	L	65.2	25	0.997	0	5	0	0	2	1211.51
										CGLGINSR	K	G	47	25	0.997	0	2	0	0	2	876.436
										GVAGGSVAVLCPYNR	K	K	47.2	25	0.997	0	1	0	0	2	1519.77
										LSDAGQYLCQAGDDSNSNKK	R	N	39.1	25	0.997	0	0	1	0	2	2170.97
										QSSGENCDVVVNTLGK	R	R	109	25	0.997	0	2	0	0	2	1706.8
										TVTINCPFK	R	T	28.8	25	0.948	0	1	0	0	2	1079.56
P02760	Protein AMBP	AMBP_HUMAN	AMBP	38999.6	1	3	3	43	0.0881	ETLLQDFR	R	V	57	25	0.997	0	25	0	0	2	1021.53
										GVCEETSGAYEK	K	T	70.5	25	0.997	0	11	0	0	2	1329.56
										TVAACNLPIVR	R	G	38.6	25	0.992	0	7	0	0	2	1213.67
P05109	Protein S100-A8	S10A8_HUMAN	S100A8	10835	1	7	8	34	0.495	ALNSIIDVYHK	K	Y	41.9	25	0.995	0	2	1	0	2	1272.69
										GNFHAVYR	K	D	40.8	25	0.995	0	10	0	0	2	963.479
										LLETECPQYIR	K	K	78.6	25	0.997	0	13	0	0	2	1421.71
										LLETECPQYIRK	K	K	39.6	25	0.993	0	1	0	0	2	1549.8
										MGVAAHK	K	K	30.2	25	0.961	0	1	0	0	2	729.371
										MGVAAHKK	K	S	29.7	25	0.957	0	2	0	0	2	857.466
										MLTELEK	-	A	33.5	25	0.979	0	4	0	0	2	879.449
P02787	Serotransferrin	TRFE_HUMAN	TF	77050.2	1	59	93	5134	0.662	ADRDQYELLCLDNTR	K	K	90.2	25	0.997	0	60	119	0	2	1881.88
										APNHAVVTR	R	K	72.7	25	0.997	0	260	0	0	2	964.532
										APNHAVVTRK	R	D	33.8	25	0.995	0	1	2	0	2	1092.63
										ASYLDCIR	K	A	65.4	25	0.997	0	152	0	0	2	997.477
										AVGNLRK	K	C	45.5	25	0.997	0	71	0	0	2	757.468
										CDEWSVNSVGK	K	I	71.1	25	0.997	0	7	0	0	2	1280.56
										CLKDGAGDVAFVK	K	H	78.1	25	0.997	0	18	24	0	2	1379.7
										CLVEKGDVAFVK	R	H	71.7	25	0.997	0	12	7	0	2	1364.72
										CSTSSLLEACTFR	K	R	106	25	0.997	0	160	4	0	2	1531.69
										DCHLAQVPSHTVVAR	K	S	82.4	25	0.997	0	8	11	0	2	1689.85
										DDTVCLAK	R	L	62.4	25	0.997	0	23	0	0	2	921.435
										DGAGDVAFVK	K	H	93.2	25	0.997	0	160	0	0	2	978.489
										DKEACVHK	K	I	37.3	25	0.99	0	29	0	0	2	986.472
										DLLFRDDTVCLAK	K	L	62.1	25	0.997	0	53	3	0	2	1565.8
										DQYELLCLDNTR	R	K	92.4	25	0.997	0	66	0	0	2	1539.71
										DSAHGFLK	K	V	54.5	25	0.997	0	200	0	0	2	874.442
										DSGFQMNQLR	K	G	73	25	0.997	0	421	0	0	2	1195.55
										DYELLCLDGTR	K	K	73	25	0.997	0	16	0	0	2	1354.63
										EDPQTFYYAVAVVK	K	K	97.3	25	0.997	0	138	4	0	2	1629.82
										EDPQTFYYAVAVVKK	K	D	71.3	25	0.997	0	5	0	0	2	1757.91
										EFQLFSSPHGK	K	D	78.8	25	0.997	0	94	8	0	2	1276.63
										EGTCPEAPTDECKPVK	R	W	62.9	25	0.997	0	114	3	0	2	1817.8
										EGYYGYTGAFR	K	C	67.9	25	0.997	0	237	0	0	2	1283.57
										FDEFFSEGCAPGSK	R	K	134	25	0.997	0	175	0	0	2	1577.66
										FDEFFSEGCAPGSKK	R	D	74.3	25	0.997	0	10	5	0	2	1705.75
										GDVAFVK	K	H	60.5	25	0.997	0	118	0	0	2	735.404
										HQTVPQNTGGK	K	N	55.2	25	0.997	0	175	2	0	2	1166.59
										HSTIFENLANK	K	A	82.1	25	0.997	0	136	17	0	2	1273.65
										HSTIFENLANKADR	K	D	78.7	25	0.997	0	2	2	0	2	1615.82
										IECVSAETTEDCIAK	K	I	114	25	0.997	0	227	2	0	2	1725.77
										IMNGEADAMSLDGGFVYIAGK	K	C	125	25	0.997	0	21	2	0	2	2191
										KASYLDCIR	K	A	54.7	25	0.997	0	170	13	0	2	1125.57
										KCSTSSLLEACTFR	R	R	125	25	0.997	0	16	18	0	2	1659.78
										KDSGFQMNQLR	K	G	73.3	25	0.997	0	76	16	0	2	1323.65
										KPVDEYK	R	D	38.5	25	0.992	0	46	0	0	2	878.462
										KPVDEYKDCHLAQVPSHTVVAR	R	S	78.9	25	0.997	0	1	11	0	2	2549.29
										KPVEEYANCHLAR	R	A	83	25	0.997	0	50	113	0	2	1586.77
										KSASDLTWDNLK	K	G	76.4	25	0.997	0	7	1	0	2	1377.7
										KSCHTAVGR	K	T	76.4	25	0.997	0	74	0	0	2	1015.51
										KSCHTGLGR	K	S	61.4	25	0.997	0	19	0	0	2	1015.51
										LCMGSGLNLCEPNNK	K	E	105	25	0.997	0	135	4	0	2	1706.77
										LHDRNTYEK	K	Y	42.1	25	0.996	0	14	0	0	2	1175.58
										LKCDEWSVNSVGK	R	I	89.6	25	0.997	0	26	9	0	2	1521.74
										MYLGYEYVTAIR	K	N	86.5	25	0.997	0	126	0	0	2	1478.73
										NLNEKDYELLCLDGTR	K	K	117	25	0.997	0	18	9	0	2	1952.94
										NPDPWAK	K	N	31.9	25	0.972	0	4	0	0	2	827.405
										SASDLTWDNLK	K	G	79.8	25	0.997	0	47	0	0	2	1249.61
										SCHTAVGR	K	T	45.2	25	0.997	0	39	0	0	2	887.415
										SCHTGLGR	K	S	44.4	25	0.997	0	18	0	0	2	887.415
										SDNCEDTPEAGYFAVAVVK	K	K	118	25	0.997	0	81	5	0	2	2071.93
										SDNCEDTPEAGYFAVAVVKK	K	S	38.6	25	0.997	0	0	5	0	2	2200.02
										SETKDLLFR	R	D	46.5	25	0.997	0	4	0	0	2	1108.6
										SKEFQLFSSPHGK	K	D	80	25	0.997	0	58	96	0	2	1491.76
										SVIPSDGPSVACVK	K	K	79.7	25	0.997	0	242	0	0	2	1415.72
										SVIPSDGPSVACVKK	K	A	54.6	25	0.997	0	6	0	0	2	1543.82
										TAGWNIPMGLLYNK	R	I	66.5	25	0.997	0	5	0	0	2	1593.81
										WCALSHHER	K	L	51.6	25	0.997	0	33	5	0	2	1195.54
										WCAVSEHEATK	R	C	79.3	25	0.997	0	84	4	0	2	1317.59
										YLGEEYVK	K	A	48.7	25	0.997	0	42	0	0	2	1000.5
P02768	Serum albumin	ALBU_HUMAN	ALB	69366.9	1	76	124	37400	0.928	AACLLPK	K	L	55.7	25	0.997	0	1195	0	0	2	772.439
										AAFTECCQAADK	K	A	93.7	25	0.997	0	887	0	0	2	1314.55
										AAFTECCQAADKAACLLPK	K	L	37.5	25	0.997	0	0	3	0	2	2124.99
										ADDKETCFAEEGK	K	K	69	25	0.997	0	119	75	0	2	1499.63
										AEFAEVSK	K	L	58.3	25	0.997	0	1008	0	0	2	880.441
										AEFAEVSKLVTDLTK	K	V	86.9	25	0.997	0	7	1	0	2	1650.89
										AFKAWAVAR	R	L	65.9	25	0.997	0	13	0	0	2	1019.58
										ALVLIAFAQYLQQCPFEDHVK	K	L	91.2	25	0.997	0	6	14	0	2	2490.29
										ATKEQLK	K	A	42.3	25	0.996	0	29	0	0	2	817.478
										AVMDDFAAFVEK	K	C	94.8	25	0.997	0	1822	9	0	2	1358.63
										CASLQK	K	F	44.4	25	0.997	0	27	0	0	2	706.355
										CCAAADPHECYAK	K	V	71.5	25	0.997	0	432	10	0	2	1552.6
										CCKHPEAK	K	R	48.7	25	0.997	0	53	0	0	2	1029.46
										CCTESLVNR	K	R	68.5	25	0.997	0	1759	0	0	2	1138.5
										DAHKSEVAHR	R	F	67.8	25	0.997	0	220	177	0	2	1149.58
										DDNPNLPR	K	L	60	25	0.997	0	632	0	0	2	940.448
										DLGEENFK	K	A	52.5	25	0.997	0	78	0	0	2	951.442
										DVCKNYAEAK	K	D	38.2	25	0.991	0	6	0	0	2	1197.56
										DVFLGMFLYEYAR	K	R	90.2	25	0.997	0	32	0	0	2	1639.78
										ECCEKPLLEK	K	S	51.2	25	0.997	0	133	23	0	2	1305.62
										EFNAETFTFHADICTLSEK	K	E	125	25	0.997	0	1066	1025	0	2	2260.02
										EFNAETFTFHADICTLSEKER	K	Q	119	25	0.997	0	62	631	0	2	2545.17
										ETCFAEEGK	K	K	30.9	25	0.966	0	1	0	0	2	1070.45
										ETCFAEEGKK	K	L	47.8	25	0.997	0	20	6	0	2	1198.54
										ETYGEMADCCAK	R	Q	77.2	25	0.997	0	542	0	0	2	1434.53
										FKDLGEENFK	R	A	64	25	0.997	0	714	712	0	2	1226.61
										FPKAEFAEVSK	R	L	74.2	25	0.997	0	20	3	0	2	1252.66
										FQNALLVR	K	Y	69.2	25	0.997	0	3239	0	0	2	960.562
										HPDYSVVLLLR	R	L	63	25	0.997	0	50	22	0	2	1311.74
										HPYFYAPELLFFAK	R	R	59.4	25	0.997	0	16	37	0	2	1742.89
										HPYFYAPELLFFAKR	R	Y	51.3	25	0.997	0	0	3	0	2	1899
										KLVAASQAALGL	K	-	73.6	25	0.997	0	71	0	0	2	1141.69
										KQTALVELVK	K	H	67.8	25	0.997	0	666	120	0	2	1128.7
										KVPQVSTPTLVEVSR	K	N	110	25	0.997	0	999	839	0	2	1639.94
										KYLYEIAR	K	R	55.5	25	0.997	0	128	38	0	2	1055.59
										LAKTYETTLEK	R	C	59.3	25	0.997	0	28	0	0	2	1296.7
										LCTVATLR	K	E	61.7	25	0.997	0	1717	0	0	2	876.497
										LDELRDEGK	K	A	54.5	25	0.997	0	447	0	0	2	1074.54
										LKCASLQK	R	F	33.1	25	0.978	0	2	0	0	2	947.534
										LKECCEKPLLEK	K	S	66.6	25	0.997	0	327	198	0	2	1546.8
										LSQRFPK	R	A	34.2	25	0.982	0	35	0	0	2	875.51
										LVAASQAALGL	K	-	107	25	0.997	0	1107	0	0	2	1013.6
										LVNEVTEFAK	K	T	72.7	25	0.997	0	2343	0	0	2	1149.62
										LVRPEVDVMCTAFHDNEETFLK	R	K	84.6	25	0.997	0	12	116	0	2	2650.26
										LVRPEVDVMCTAFHDNEETFLKK	R	Y	63.5	25	0.997	0	13	45	0	2	2794.35
										LVTDLTK	K	V	58.4	25	0.997	0	295	0	0	2	789.472
										MPCAEDYLSVVLNQLCVLHEK	R	T	106	25	0.997	0	15	42	0	2	2534.21
										MPCAEDYLSVVLNQLCVLHEKTPVSDR	R	V	75.2	25	0.997	0	0	2	0	2	3189.54
										NECFLQHK	R	D	34.4	25	0.983	0	1	0	0	2	1075.5
										NECFLQHKDDNPNLPR	R	L	90	25	0.997	0	25	53	0	2	1996.93
										NLGKVGSK	R	C	33.2	25	0.978	0	1	0	0	2	802.478
										NYAEAKDVFLGMFLYEYAR	K	R	25.9	25	0.971	0	0	1	0	2	2316.1
										QEPERNECFLQHK	K	D	53.2	25	0.997	0	71	0	0	2	1714.8
										QNCELFEQLGEYK	K	F	101	25	0.997	0	605	8	0	2	1657.75
										QNCELFEQLGEYKFQNALLVR	K	Y	53.1	25	0.997	0	0	3	0	2	2599.3
										QTALVELVK	K	H	88.9	25	0.997	0	598	0	0	2	1000.6
										QTALVELVKHKPK	K	A	45.7	25	0.997	0	0	4	0	2	1490.91
										RHPDYSVVLLLR	R	L	90.4	25	0.997	0	312	748	0	2	1467.84
										RHPYFYAPELLFFAK	R	R	65.9	25	0.997	0	68	138	0	2	1899
										RMPCAEDYLSVVLNQLCVLHEK	K	T	74.5	25	0.997	0	2	79	0	2	2690.31
										RPCFSALEVDETYVPK	R	E	69.7	25	0.997	0	443	365	0	2	1910.93
										SHCIAEVENDEMPADLPSLAADFVESK	K	D	111	25	0.997	0	23	210	0	2	2974.34
										SLHTLFGDK	K	L	57.5	25	0.997	0	851	0	0	2	1017.54
										SLHTLFGDKLCTVATLR	K	E	107	25	0.997	0	97	115	0	2	1932.04
										TCVADESAENCDK	K	S	112	25	0.997	0	1145	0	0	2	1498.58
										TCVADESAENCDKSLHTLFGDK	K	L	48.4	25	0.997	0	0	6	0	2	2497.1
										TPVSDRVTK	K	C	32.5	25	0.975	0	6	0	0	2	1002.56
										TYETTLEK	K	C	43.3	25	0.996	0	324	0	0	2	984.489
										VFDEFKPLVEEPQNLIK	K	Q	84.9	25	0.997	0	388	356	0	2	2045.1
										VHTECCHGDLLECADDR	K	A	101	25	0.997	0	55	71	0	2	2086.84
										VHTECCHGDLLECADDRADLAK	K	Y	64.7	25	0.997	0	19	123	0	2	2585.12
										VPQVSTPTLVEVSR	K	N	92.4	25	0.997	0	262	8	0	2	1511.84
										YICENQDSISSK	K	L	87.8	25	0.997	0	2696	0	0	2	1443.64
										YICENQDSISSKLK	K	E	93.1	25	0.997	0	39	1	0	2	1684.82
										YKAAFTECCQAADK	R	A	90	25	0.997	0	13	2	0	2	1662.73
										YLYEIAR	K	R	46.8	25	0.997	0	521	0	0	2	927.493
P02743	Serum amyloid P-component	SAMP_HUMAN	APCS	25387.7	0.997	2	2	3	0.0987	AYSLFSYNTQGR	R	D	53.6	25	0.997	0	2	0	0	2	1406.67
										QGYFVEAQPK	R	I	34.3	25	0.982	0	1	0	0	2	1166.58
P27169	Serum paraoxonase/arylesterase 1	PON1_HUMAN	PON1	39750.4	1	5	5	11	0.138	EVQPVELPNCNLVK	R	G	47.2	25	0.997	0	4	0	0	2	1638.85
										IQNILTEEPK	R	V	62.6	25	0.997	0	1	0	0	2	1184.65
										LLIGTVFHK	K	A	50.5	25	0.997	0	2	0	0	2	1027.63
										SFNPNSPGK	K	I	29	25	0.95	0	1	0	0	2	947.458
										STVELFK	K	F	32.8	25	0.977	0	3	0	0	2	823.456
P05452	Tetranectin	TETN_HUMAN	CLEC3B	22567.1	0.997	2	2	6	0.114	EQQALQTVCLK	K	G	58	25	0.997	0	3	0	0	2	1317.68
										TFHEASEDCISR	K	G	38.8	25	0.992	0	3	0	0	2	1451.62
P01266	Thyroglobulin	THYG_HUMAN	TG	304786	1	88	110	3777	0.317	ADCSFWSK	K	Y	36.6	25	0.988	0	1	0	0	2	1000.42
										AFCVDGEGR	K	R	37.4	25	0.99	0	11	0	0	2	1010.44
										AGGENYKEFSELLPNR	R	Q	76.4	25	0.997	0	4	3	0	2	1823.89
										AQQQAIALAK	R	E	59.5	25	0.997	0	22	0	0	2	1041.61
										ASCWQPGTR	R	T	48	25	0.997	0	12	0	0	2	1062.48
										ATNSQLFR	R	R	59.8	25	0.997	0	45	0	0	2	936.49
										ATSFGSLR	K	C	43.3	25	0.996	0	19	0	0	2	838.442
										AVLMGGSALSPAAVISHER	R	A	97.8	25	0.997	0	41	54	0	2	1881.99
										CMFYADTQSCTHSLQGQNCR	R	L	32.1	25	0.993	0	0	2	0	2	2479.98
										CPTKCEVER	R	F	31.3	25	0.969	0	1	0	0	2	1178.53
										DLFVPACLETGEYAR	K	L	66.8	25	0.997	0	9	0	0	2	1740.83
										DLGDVMETVLSSQTCEQTPER	R	L	90.5	25	0.997	0	2	0	0	2	2411.07
										DSDMGSRPESMGCR	K	K	51	25	0.997	0	7	10	0	2	1584.62
										EAFAEQFLR	R	G	83.5	25	0.997	0	151	0	0	2	1110.56
										EDLLSLQEPGSK	R	T	79.8	25	0.997	0	39	0	0	2	1315.67
										EEATHIYR	R	K	67.1	25	0.997	0	130	0	0	2	1018.5
										EFSELLPNR	K	Q	47.5	25	0.997	0	30	0	0	2	1104.57
										EVSCPMSSSQEVVSCLR	K	Q	104	25	0.997	0	98	0	0	2	1970.86
										FATSCPPTIK	R	E	45.3	25	0.997	0	53	0	0	2	1121.57
										FEKVPESK	K	V	42	25	0.996	0	51	0	0	2	963.515
										FLAVQSVISGR	R	F	100	25	0.997	0	110	0	0	2	1176.67
										FLQGDHFGTSPR	R	T	87.4	25	0.997	0	53	15	0	2	1361.66
										FPDAFVTFSSFQR	R	R	64.2	25	0.997	0	4	0	0	2	1548.75
										FPEVSGYCHCADSQGR	R	E	82.9	25	0.997	0	1	0	0	2	1869.76
										FPLGESFLVAK	R	G	72.5	25	0.997	0	88	0	0	2	1207.67
										FSPDDSAGASALLR	R	S	113	25	0.997	0	132	0	0	2	1406.69
										FTATSFGHPYVPSCR	R	R	87.7	25	0.997	0	37	1	0	2	1726.8
										GFCQIQVK	R	T	39.2	25	0.993	0	42	0	0	2	979.503
										GGADVASIHLLTAR	R	A	93.8	25	0.997	0	77	33	0	2	1380.76
										GGFIPGSLTAR	K	S	60.3	25	0.997	0	49	0	0	2	1075.59
										GGQSAESEEEELTAGSGLR	K	E	133	25	0.997	0	6	0	0	2	1906.86
										GQDLTPAK	K	L	35.3	25	0.985	0	15	0	0	2	829.442
										GQGSTTTLQK	K	R	52.1	25	0.997	0	77	0	0	2	1020.53
										GSDYAIR	R	L	54.8	25	0.997	0	11	0	0	2	781.384
										IMQYFSHFIR	K	S	54	25	0.997	0	7	17	0	2	1357.67
										KADCSFWSK	K	Y	31.8	25	0.971	0	1	0	0	2	1128.51
										KGQGSTTTLQK	K	R	68.1	25	0.997	0	65	0	0	2	1148.63
										KPGISLLSYEASVPSVPISTHGR	R	L	27.8	25	0.982	0	0	3	0	2	2395.3
										KVILEDK	K	V	36.7	25	0.989	0	35	0	0	2	844.514
										LAAQSTLSFYQR	R	R	89.4	25	0.997	0	99	0	0	2	1384.72
										LALQFTTNPK	R	R	77	25	0.997	0	92	0	0	2	1132.64
										LEDIPVASLPDLHDIER	R	A	52.2	25	0.997	0	2	3	0	2	1932.01
										LGDQEFIK	R	S	79.5	25	0.997	0	107	0	0	2	949.499
										LILPQMPK	R	A	28.7	25	0.947	0	1	0	0	2	939.57
										LLHGVGDK	R	S	30.9	25	0.966	0	9	0	0	2	838.478
										LLLREEATHIYR	R	K	36.7	25	0.997	0	1	5	0	2	1513.85
										LMGISIR	K	N	49.8	25	0.997	0	102	0	0	2	805.46
										LPTCPGSCEEAK	K	L	54.3	25	0.997	0	58	0	0	2	1348.59
										LQQNLFGGK	R	F	47.8	25	0.997	0	65	0	0	2	1004.55
										NEAGLQCDQNGQYR	R	A	103	25	0.997	0	39	0	0	2	1652.71
										NEDLGLPPLFPPR	R	E	33.6	25	0.98	0	3	0	0	2	1464.78
										NKVPMSEK	R	S	31.6	25	0.97	0	1	0	0	2	948.482
										QFEESR	K	G	43.1	25	0.996	0	11	0	0	2	795.363
										QKPANVLNDAQTK	R	L	51.9	25	0.997	0	14	47	0	2	1426.77
										QPGRPVACLSFCQLQK	R	Q	50.8	25	0.997	0	5	0	0	2	1888.95
										QQGEPPSCAEGQSCASER	R	Q	88.7	25	0.997	0	27	0	0	2	1977.8
										QVDQFLGVPYAAPPLAER	K	R	65.6	25	0.997	0	4	0	0	2	1971.03
										QVQCNGPPEQVFELYQR	R	W	91	25	0.997	0	2	0	0	2	2091.99
										RAVLMGGSALSPAAVISHER	R	A	43	25	0.997	0	0	4	0	2	2038.09
										RFLAVQSVISGR	R	F	76.3	25	0.997	0	6	0	0	2	1332.77
										RFPEVSGYCHCADSQGR	R	E	73.7	25	0.997	0	4	40	0	2	2025.87
										RFSPDDSAGASALLR	R	S	46.4	25	0.997	0	6	0	0	2	1562.79
										RLLHGVGDK	R	S	61	25	0.997	0	21	0	0	2	994.579
										RLQQNLFGGK	K	F	48.3	25	0.997	0	31	0	0	2	1160.65
										RVSPGYVPACR	R	A	38.5	25	0.992	0	33	2	0	2	1261.65
										SAIGKPK	R	K	36.5	25	0.988	0	23	0	0	2	700.435
										SEPSKLPTCPGSCEEAK	R	L	74.5	25	0.997	0	61	3	0	2	1876.84
										SGNPNYPYEFSR	R	K	58.7	25	0.997	0	102	0	0	2	1430.63
										SHGQDSPAVYLK	R	K	54.1	25	0.997	0	122	13	0	2	1301.65
										SHGQDSPAVYLKK	R	G	62.3	25	0.997	0	13	32	0	2	1429.74
										SISNGFFECER	K	R	64.6	25	0.997	0	71	0	0	2	1345.58
										SLQIPQCPTTCEK	R	S	69.7	25	0.997	0	64	0	0	2	1561.74
										SPPQCSAEGEFMPVQCK	K	F	101	25	0.997	0	65	0	0	2	1951.83
										SQAIQVGTSWK	R	Q	77	25	0.997	0	42	0	0	2	1204.63
										SQENPSPK	R	D	50.8	25	0.997	0	17	0	0	2	886.427
										SRLEDIPVASLPDLHDIER	K	A	59.2	25	0.997	0	0	6	0	2	2175.14
										TAFYQALQNSLGGEDSDAR	K	V	133	25	0.997	0	12	0	0	2	2042.94
										TFPAETIR	K	F	29.1	25	0.952	0	1	0	0	2	934.499
										TSGLLSSWK	R	Q	46.6	25	0.997	0	5	0	0	2	978.525
										TTISAGAFSQTHCVTDCQR	R	N	92.2	25	0.997	0	30	39	0	2	2139.95
										VIFDANAPVAVR	K	S	94.2	25	0.997	0	113	0	0	2	1271.71
										VILEDK	K	V	34.5	25	0.983	0	2	0	0	2	716.419
										VILEDKVK	K	N	57.1	25	0.997	0	68	0	0	2	943.582
										VLQFIR	R	E	40.8	25	0.995	0	44	0	0	2	775.482
										VSLAADR	R	G	57.9	25.1	0.997	0	101	0	0	2	731.405
										VSPGYVPACR	R	A	49	25	0.997	0	40	0	0	2	1105.55
										VTGGQPACESPR	R	C	84.2	25	0.997	0	111	0	0	2	1258.58
										WESQLPQPR	R	A	57.5	25	0.997	0	59	0	0	2	1140.58
Q8WZ42	Titin	TITIN_HUMAN	TTN	3.81585e+06	1	2	2	4	0.000902	ELVSGGSCYITK	K	E	39.1	25	0.993	0	3	0	0	2	1313.64
										NAAGVFSEPSESTGAITAR	R	D	30.9	25	0.966	0	1	0	0	2	1864.9
P37837	Transaldolase	TALDO_HUMAN	TALDO1	37541.7	1	2	2	2	0.0712	ALAGCDFLTISPK	K	L	54.6	25	0.997	0	1	0	0	2	1392.72
										SYEPLEDPGVK	K	S	33	25	0.977	0	1	0	0	2	1233.6
Q15582	Transforming growth factor-beta-induced protein ig-h3	BGH3_HUMAN	TGFBI	74682.9	0.997	2	2	4	0.0337	DGTPPIDAHTR	K	N	34.7	25	0.984	0	2	0	0	2	1179.58
										LTLLAPLNSVFK	R	D	38.9	25	0.992	0	2	0	0	2	1315.8
P02766	Transthyretin	TTHY_HUMAN	TTR	15886.9	1	4	4	24	0.177	AADDTWEPFASGK	K	T	80.5	25	0.997	0	10	0	0	2	1394.62
										CPLMVK	K	V	37.8	25	0.991	0	6	0	0	2	763.384
										KAADDTWEPFASGK	R	T	66.4	25	0.997	0	7	0	0	2	1522.72
										VEIDTK	K	S	30.4	25.2	0.961	0	1	0	0	2	704.383
P07911	Uromodulin	UROM_HUMAN	UMOD	69759.5	1	7	7	17	0.0984	FSVQMFR	R	F	35.8	25	0.987	0	2	0	0	2	914.455
										FVGQGGAR	R	M	49.9	25.2	0.997	0	4	0	0	2	791.416
										LECGANDMK	R	V	32.8	25	0.976	0	1	0	0	2	1053.43
										TALQPMVSALNIR	K	V	53	25	0.997	0	3	0	0	2	1429.78
										VFMYLSDSR	K	C	50.5	25	0.997	0	2	0	0	2	1133.53
										VGGTGMFTVR	R	M	59.6	25	0.997	0	2	0	0	2	1024.52
										YFIIQDR	K	C	35.7	25	0.986	0	3	0	0	2	954.504
P02774	Vitamin D-binding protein	VTDB_HUMAN	GC	52964.6	1	6	6	42	0.139	AKLPDATPK	K	E	30.7	25	0.965	0	2	0	0	2	940.546
										HLSLLTTLSNR	K	V	44	25	0.997	0	1	0	0	2	1254.72
										LCDNLSTK	K	N	33.9	25	0.981	0	4	0	0	2	950.461
										SCESNSPFPVHPGTAECCTK	K	E	52.2	25	0.997	0	0	2	0	2	2264.94
										VCSQYAAYGEK	R	K	58.5	25	0.997	0	31	0	0	2	1275.57
										YTFELSR	K	R	41.9	25	0.995	0	2	0	0	2	915.457
P04004	Vitronectin	VTNC_HUMAN	VTN	54306.1	1	2	2	26	0.046	FEDGVLDPDYPR	R	N	78.6	25	0.997	0	8	0	0	2	1422.65
										GQYCYELDEK	R	A	48.4	25	0.997	0	18	0	0	2	1304.55
P25311	Zinc-alpha-2-glycoprotein	ZA2G_HUMAN	AZGP1	34258.6	1	4	5	36	0.164	AGEVQEPELR	R	G	59.9	25	0.997	0	19	0	0	2	1127.57
										AYLEEECPATLR	K	K	76.1	25	0.997	0	7	0	0	2	1451.68
										CLAYDFYPGK	K	I	36.1	25	0.987	0	3	0	0	2	1233.56
										QDPPSVVVTSHQAPGEK	R	K	50.6	25	0.997	0	3	4	0	2	1775.89

## Sheet: Crude PTC Cystic Fluid
Supplementary Table 2B: List of proteins identified in the undepleted PTC cystic fluid. (FDR = 0.8%)
The yellow background indicates the Top 14 human plasma abundant proteins of albumin, alpha1-acid glycoprotein, alpha2-macroglobulin, antitrypsin, apolipoprotein AI, apolipoprotein AII, complement C3, fibrinogen, haptoglobin, IgA, IgG, IgM, transferrin and transthyretin.
UniProt_ACCESSION	Protein name	UniProt_ID	Gene symbol	Molecular weight (Da)	Protein identification probability	No. of unique peptides	No. of spectra		Sequence coverage	Identified peptides	Previous amino acid	Next amino acid	Mascot sccore		Peptide identification probability	No. of identified spectra				No. of tryptic termini	Calculated +1H Peptide Mass (AMU)
							Unique	Total					Ion score	Identity score		Charge 1+	Charge 2+	Charge 3+	Charge 4+
P31947	14-3-3 protein sigma	1433S_HUMAN	SFN	27774.8	0.997	2	2	3	0.173	DSTLIMQLLR	K	D	25.5	25	0.953	0	1	0	0	2	1205.66
										NLLSVAYK	R	N	34.6	25	0.996	0	4	0	0	2	907.525
										SNEEGSEEKGPEVR	K	E	54.5	25	0.997	0	2	0	0	2	1546.7
										YLAEVATGDDK	R	K	64.5	25	0.997	0	1	0	0	2	1181.57
P63104	14-3-3 protein zeta/delta	1433Z_HUMAN	YWHAZ	27745.9	1	5	5	9	0.229	DSTLIMQLLR	K	D	25.5	25	0.953	0	1	0	0	2	1205.66
										FLIPNASQAESK	K	V	37.6	25	0.997	0	1	0	0	2	1304.68
										NLLSVAYK	R	N	34.6	25	0.996	0	4	0	0	2	907.525
										SVTEQGAELSNEER	K	N	96.4	25	0.997	0	2	0	0	2	1548.71
										YLAEVAAGDDKK	R	G	44.3	25	0.997	0	1	0	0	2	1279.65
P11021	78 kDa glucose-regulated protein	GRP78_HUMAN	HSPA5	72334.7	1	4	4	7	0.0826	DAGTIAGLNVMR	K	I	56.3	25	0.997	0	2	0	0	2	1233.63
										ITPSYVAFTPEGER	R	L	39.8	25	0.997	0	1	0	0	2	1566.78
										NELESYAYSLK	R	N	34.7	25	0.996	0	2	0	0	2	1316.64
										SQIFSTASDNQPTVTIK	K	V	41.6	25	0.997	0	2	0	0	2	1836.93
P60709	Actin, cytoplasmic 1	ACTB_HUMAN	ACTB	41737.8	1	10	13	157	0.291	AGFAGDDAPR	K	A	72.9	25	0.997	0	12	0	0	2	976.448
										AVFPSIVGRPR	R	H	79	25	0.997	0	11	1	0	2	1198.71
										DLTDYLMK	R	I	33.4	25	0.994	0	6	0	0	2	1014.48
										DSYVGDEAQSK	K	R	60.4	25	0.997	0	4	0	0	2	1198.52
										DSYVGDEAQSKR	K	G	72.4	25	0.997	0	4	0	0	2	1354.62
										EITALAPSTMK	K	I	55.9	25	0.997	0	19	0	0	2	1177.61
										GYSFTTTAER	R	E	68.4	25	0.997	0	53	0	0	2	1132.53
										QEYDESGPSIVHR	K	K	44.4	25	0.997	0	7	5	0	2	1516.7
										SYELPDGQVITIGNER	K	F	61.8	25	0.997	0	20	0	0	2	1790.89
										VAPEEHPVLLTEAPLNPK	R	A	58.5	25	0.997	0	9	6	0	2	1954.06
P43652	Afamin	AFAM_HUMAN	AFM	69070.1	1	12	12	48	0.219	AESPEVCFNEESPK	K	I	71.1	25	0.997	0	2	0	0	2	1622.7
										AIPVTQYLK	R	A	32.8	25	0.993	0	2	0	0	2	1032.61
										DADPDTFFAK	R	F	48.5	25	0.997	0	5	0	0	2	1126.51
										FLVNLVK	R	L	29.3	25	0.983	0	2	0	0	2	832.529
										FTDSENVCQER	K	D	71	25	0.997	0	2	0	0	2	1384.58
										FTFEYSR	K	R	40	25	0.997	0	9	0	0	2	949.441
										IAPQLSTEELVSLGEK	K	M	92.6	25	0.997	0	8	0	0	2	1713.93
										ICAMEGLPQK	K	H	46.7	25	0.997	0	2	0	0	2	1162.56
										LPNNVLQEK	K	I	56.8	25	0.997	0	12	0	0	2	1054.59
										LVKDMVEYK	K	D	31.5	25	0.99	0	1	0	0	2	1140.6
										RHPDLSIPELLR	R	I	21.4	25	0.967	0	0	2	0	2	1445.82
										SDVGFLPPFPTLDPEEK	K	C	30.7	25	0.988	0	1	0	0	2	1887.94
P02763	Alpha-1-acid glycoprotein 1	A1AG1_HUMAN	ORM1	23512.1	1	6	7	51	0.269	SDVVYTDWK	K	K	45	25	0.997	0	1	0	0	2	1112.53
										SDVVYTDWKK	K	D	46.6	25	0.997	0	4	0	0	2	1240.62
										TEDTIFLR	K	E	62	25	0.997	0	30	0	0	2	994.52
										TYMLAFDVNDEK	K	N	65.7	25	0.997	0	10	0	0	2	1461.66
										WFYIASAFR	K	N	48.8	25	0.997	0	2	0	0	2	1160.59
										YVGGQEHFAHLLILR	R	D	42.8	25	0.997	0	2	2	0	2	1752.95
P19652	Alpha-1-acid glycoprotein 2	A1AG2_HUMAN	ORM2	23603.3	0.997	2	3	16	0.194	EHVAHLLFLR	R	D	58.8	25	0.997	0	12	1	0	2	1234.71
										TEDTIFLR	K	E	62	25	0.997	0	30	0	0	2	994.52
										TLMFGSYLDDEK	K	N	45.8	25	0.997	0	3	0	0	2	1434.65
										WFYIASAFR	K	N	48.8	25	0.997	0	2	0	0	2	1160.59
P01011	Alpha-1-antichymotrypsin	AACT_HUMAN	SERPINA3	47653	1	16	19	281	0.402	ADLSGITGAR	K	N	90.1	25	0.997	0	59	0	0	2	960.511
										AVLDVFEEGTEASAATAVK	K	I	103	25	0.997	0	21	4	0	2	1907.96
										DLDSQTMMVLVNYIFFK	K	A	72.2	25	0.997	0	3	0	0	2	2096.01
										EIGELYLPK	R	F	45.2	25	0.997	0	30	0	0	2	1061.59
										EQLSLLDR	K	F	58.1	25	0.997	0	45	0	0	2	973.531
										FNRPFLMIIVPTDTQNIFFMSK	R	V	62.1	25	0.997	0	0	2	0	2	2691.37
										ITLLSALVETR	K	T	106	25	0.997	0	7	0	0	2	1215.73
										KLINDYVK	K	N	38.7	25	0.997	0	10	0	0	2	992.578
										LINDYVK	K	N	37	25	0.997	0	4	0	0	2	864.483
										LYGSEAFATDFQDSAAAK	R	K	85.6	25	0.997	0	20	0	0	2	1891.87
										LYGSEAFATDFQDSAAAKK	R	L	44.5	25	0.997	0	1	4	0	2	2019.97
										MEEVEAMLLPETLKR	K	W	42	25	0.997	0	0	2	0	2	1820.91
										NLAVSQVVHK	R	A	53.7	25	0.997	0	57	0	0	2	1094.63
										RLYGSEAFATDFQDSAAAK	K	K	111	25	0.997	0	4	4	0	2	2047.97
										WEMPFDPQDTHQSR	K	F	20.8	25	0.96	0	0	1	0	2	1789.76
										WRDSLEFR	R	E	28.7	25	0.98	0	3	0	0	2	1108.55
P01009	Alpha-1-antitrypsin	A1AT_HUMAN	SERPINA1	46737.9	1	27	41	757	0.651	AVLTIDEK	K	G	52.5	25	0.997	0	6	0	0	2	888.504
										DTEEEDFHVDQVTTVK	K	V	109	25	0.997	0	83	9	0	2	1891.86
										DTVFALVNYIFFK	R	G	50.3	25	0.997	0	2	0	0	2	1576.84
										ELDRDTVFALVNYIFFK	K	G	63.2	25	0.997	0	1	3	0	2	2090.1
										FLEDVKK	K	L	47.2	25	0.997	0	47	0	0	2	878.498
										FLENEDRR	K	S	25	25	0.947	0	1	0	0	2	1078.53
										FNKPFVFLMIEQNTK	K	S	54.3	25	0.997	0	2	4	0	2	1871.97
										GKWERPFEVK	K	D	33.3	25	0.994	0	2	0	0	2	1275.68
										GTEAAGAMFLEAIPMSIPPEVK	K	F	91.5	25	0.997	0	9	9	0	2	2291.13
										ITPNLAEFAFSLYR	K	Q	64.9	25	0.997	0	2	1	0	2	1641.86
										KLSSWVLLMK	K	Y	49.3	25	0.997	0	2	3	0	2	1220.71
										KQINDYVEK	K	G	55.1	25	0.997	0	24	0	0	2	1136.59
										LGMFNIQHCK	R	K	40.1	25	0.997	0	12	6	0	2	1263.6
										LQHLENELTHDIITK	K	F	84.3	25	0.997	0	24	48	0	2	1803.96
										LSITGTYDLK	K	S	71.9	25	0.997	0	109	0	0	2	1110.6
										LSSWVLLMK	K	Y	53.2	25	0.997	0	14	0	0	2	1092.61
										LVDKFLEDVK	K	K	46.6	25	0.997	0	12	5	0	2	1205.68
										LYHSEAFTVNFGDTEEAK	K	K	95.9	25	0.997	0	6	4	0	2	2057.95
										LYHSEAFTVNFGDTEEAKK	K	Q	87.5	25	0.997	0	11	30	0	2	2186.04
										QINDYVEK	K	G	48.5	25	0.997	0	15	0	0	2	1008.5
										RLGMFNIQHCK	K	K	25.9	25	0.993	0	0	2	0	2	1419.7
										SASLHLPK	R	L	51.9	25	0.997	0	45	0	0	2	852.494
										SVLGQLGITK	K	V	72.6	25	0.997	0	99	0	0	2	1015.61
										TDTSHHDQDHPTFNK	K	I	57.9	25	0.997	0	17	20	0	2	1779.77
										TLNQPDSQLQLTTGNGLFLSEGLK	R	L	100	25	0.997	0	2	2	0	2	2574.34
										VFSNGADLSGVTEEAPLK	K	L	109	25	0.997	0	61	1	0	2	1833.92
										VFSNGADLSGVTEEAPLKLSK	K	A	50	25	0.997	0	0	2	0	2	2162.13
P04217	Alpha-1B-glycoprotein	A1BG_HUMAN	A1BG	54272.4	1	11	13	49	0.281	ATWSGAVLAGR	R	D	95.1	25	0.997	0	4	0	0	2	1088.58
										CLAPLEGAR	R	F	28	25	0.976	0	1	0	0	2	986.509
										GVTFLLR	R	R	34.2	25	0.995	0	8	0	0	2	805.493
										HQFLLTGDTQGR	K	Y	69	25	0.997	0	9	7	0	2	1372.7
										LELHVDGPPPRPQLR	R	A	23.5	25	0.984	0	0	3	0	2	1723.96
										LETPDFQLFK	R	N	55.5	25	0.997	0	3	0	0	2	1237.65
										LLELTGPK	K	S	31.9	25	0.991	0	3	0	0	2	870.53
										NGVAQEPVHLDSPAIK	K	H	29.7	25	0.985	0	1	2	0	2	1674.88
										SGLSTGWTQLSK	R	L	71.8	25	0.997	0	6	0	0	2	1264.65
										TPGAAANLELIFVGPQHAGNYR	R	C	51.2	25	0.997	0	0	1	0	2	2296.18
										VTLTCVAPLSGVDFQLR	K	R	32	25	0.991	0	1	0	0	2	1876
P08697	Alpha-2-antiplasmin	A2AP_HUMAN	SERPINF2	54566.6	1	6	7	29	0.116	FDPSLTQR	K	D	29.9	25	0.985	0	2	0	0	2	963.49
										GDKLFGPDLK	R	L	25.4	25	0.953	0	1	0	0	2	1089.59
										LCQDLGPGAFR	R	L	50.1	25	0.997	0	5	0	0	2	1233.6
										LGNQEPGGQTALK	K	S	61.9	25	0.997	0	8	0	0	2	1312.69
										NKFDPSLTQR	R	D	35.8	25	0.997	0	9	2	0	2	1205.63
										QEDDLANINQWVK	K	E	48.5	25	0.997	0	2	0	0	2	1572.77
P02765	Alpha-2-HS-glycoprotein	FETUA_HUMAN	AHSG	39323.4	1	5	8	125	0.174	CDSSPDSAEDVRK	K	V	65	25	0.997	0	3	1	0	2	1465.62
										EHAVEGDCDFQLLK	K	L	68.7	25	0.997	0	10	4	0	2	1660.76
										FSVVYAK	K	C	40.9	25	0.997	0	41	0	0	2	813.45
										HTFMGVVSLGSPSGEVSHPR	R	K	90.9	25	0.997	0	5	27	0	2	2097.02
										HTLNQIDEVK	K	V	76.3	25	0.997	0	34	0	0	2	1196.63
P01023	Alpha-2-macroglobulin	A2MG_HUMAN	A2M	163291	1	45	54	1263	0.38	AAQVTIQSSGTFSSK	K	F	107	25	0.997	0	3	0	0	2	1511.77
										AFTNSKIR	K	K	25.3	25	0.951	0	1	0	0	2	936.526
										AIGYLNTGYQR	K	Q	66.2	25	0.997	0	90	0	0	2	1255.64
										ALLAYAFALAGNQDK	K	R	73.3	25	0.997	0	14	0	0	2	1565.83
										ATVLNYLPK	K	C	59.9	25	0.997	0	75	0	0	2	1018.59
										DLKPAIVK	R	V	28.5	25	0.979	0	4	0	0	2	883.561
										DMYSFLEDMGLK	K	A	69.9	25	0.997	0	17	0	0	2	1480.63
										DTVIKPLLVEPEGLEK	K	E	67.2	25	0.997	0	21	0	0	2	1780.01
										EQAPHCICANGR	K	Q	63.3	25	0.997	0	5	1	0	2	1412.62
										FEVQVTVPK	K	I	66.3	25	0.997	0	36	0	0	2	1046.59
										GHFSISIPVK	K	S	53.1	25	0.997	0	63	0	0	2	1084.62
										HNVYINGITYTPVSSTNEK	R	D	29.7	25	0.997	0	1	4	0	2	2137.06
										HYDGSYSTFGER	K	Y	72.4	25	0.997	0	58	7	0	2	1418.6
										KDTVIKPLLVEPEGLEK	R	E	35.9	25	0.997	0	1	6	0	2	1908.11
										KYSDASDCHGEDSQAFCEK	R	F	63.5	25	0.997	0	0	5	0	2	2233.88
										LHTEAQIQEEGTVVELTGR	K	Q	28.5	25	0.997	0	0	1	0	2	2110.08
										LLIYAVLPTGDVIGDSAK	R	Y	31.8	25	0.991	0	3	0	0	2	1845.04
										LLLQQVSLPELPGEYSMK	R	V	50.3	25	0.997	0	6	0	0	2	2061.09
										LPPNVVEESAR	K	A	77.5	25	0.997	0	99	0	0	2	1210.64
										LSFYYLIMAK	K	G	33.9	25	0.995	0	1	0	0	2	1264.66
										LVHVEEPHTETVR	R	K	68.8	25	0.997	0	26	3	0	2	1545.8
										MCPQLQQYEMHGPEGLR	K	V	27.4	25	0.996	0	0	1	0	2	2105.92
										MVSGFIPLKPTVK	K	M	66	25	0.997	0	89	2	0	2	1432.82
										NEDSLVFVQTDK	K	S	99.9	25	0.997	0	107	0	0	2	1394.68
										NQGNTWLTAFVLK	R	T	55.6	25	0.997	0	2	0	0	2	1491.8
										QFSFPLSSEPFQGSYK	K	V	68.6	25	0.997	0	8	0	0	2	1848.88
										QGIPFFGQVR	R	L	53.4	25	0.997	0	23	0	0	2	1148.62
										QQNAQGGFSSTQDTVVALHALSK	K	Y	52.3	25	0.997	0	0	19	0	2	2387.2
										QTVSWAVTPK	R	S	54.3	25	0.997	0	6	0	0	2	1116.6
										SASNMAIVDVK	R	M	67.1	25	0.997	0	59	0	0	2	1150.58
										SDIAPVAR	K	L	49	25	0.997	0	29	0	0	2	828.457
										SIYKPGQTVK	K	F	38.9	25	0.997	0	28	0	0	2	1120.64
										SLNEEAVKK	K	D	38.6	25	0.997	0	6	0	0	2	1017.56
										SSGSLLNNAIK	R	G	53.9	25	0.997	0	59	0	0	2	1103.61
										SSSNEEVMFLTVQVK	K	G	79.2	25	0.997	0	53	0	0	2	1713.84
										TAQEGDHGSHVYTK	K	A	73.6	25	0.997	0	24	10	0	2	1529.7
										TEHPFTVEEFVLPK	R	F	55	25	0.997	0	15	40	0	2	1672.86
										TEVSSNHVLIYLDK	R	V	74.2	25	0.997	0	23	0	0	2	1617.85
										VDLSFSPSQSLPASHAHLR	K	V	34.7	25	0.996	0	1	0	0	2	2049.05
										VGFYESDVMGR	R	G	84	25	0.997	0	63	0	0	2	1275.57
										VSVQLEASPAFLAVPVEK	R	E	48.3	25	0.997	0	8	0	0	2	1884.05
										VTAAPQSVCALR	R	A	76.8	25	0.997	0	16	0	0	2	1272.67
										YGAATFTR	K	T	53.8	25	0.997	0	12	0	0	2	886.442
										YNILPEK	K	E	37.1	25	0.997	0	7	0	0	2	876.483
										YSDASDCHGEDSQAFCEK	K	F	31.9	25	0.997	0	0	2	0	2	2105.78
P12814	Alpha-actinin-1	ACTN1_HUMAN	ACTN1	103061	1	4	4	6	0.0504	FAIQDISVEETSAK	R	E	71.9	25	0.997	0	2	0	0	2	1537.77
										HRPELIDYGK	R	L	23.3	25	0.983	0	0	2	0	2	1227.65
										HTNYTMEHIR	K	V	22.8	25	0.98	0	0	1	0	2	1317.6
										RDQALTEEHAR	R	Q	24.8	25	0.99	0	0	1	0	2	1325.66
P06733	Alpha-enolase	ENOA_HUMAN	ENO1	47170.2	1	3	3	6	0.101	DATNVGDEGGFAPNILENK	K	E	69.2	25	0.997	0	1	0	0	2	1960.92
										GNPTVEVDLFTSK	R	G	33.3	25	0.994	0	2	0	0	2	1406.72
										YISPDQLADLYK	R	S	31.2	25	0.99	0	3	0	0	2	1425.73
P01019	Angiotensinogen	ANGT_HUMAN	AGT	53154.8	1	10	11	48	0.276	AAMVGMLANFLGFR	R	I	82.1	25	0.997	0	8	0	0	2	1529.76
										ADSQAQLLLSTVVGVFTAPGLHLK	R	Q	79.4	25	0.997	0	1	2	0	2	2465.38
										ALQDQLVLVAAK	K	L	76.6	25	0.997	0	10	0	0	2	1268.76
										ANAGKPKDPTFIPAPIQAK	K	T	23.1	25	0.982	0	0	2	0	2	1964.1
										DPTFIPAPIQAK	K	T	45.3	25	0.997	0	4	0	0	2	1297.72
										LDTEDKLR	K	A	59.7	25	0.997	0	2	0	0	2	989.526
										LQAILGVPWK	R	D	33.8	25	0.994	0	1	0	0	2	1124.68
										QPFVQGLALYTPVVLPR	K	S	36.8	25	0.997	0	1	0	0	2	1898.09
										SLDFTELDVAAEK	R	I	104	25	0.997	0	16	0	0	2	1437.71
										VLSALQAVQGLLVAQGR	K	A	62.3	25	0.997	0	0	1	0	2	1723.02
P07355	Annexin A2	ANXA2_HUMAN	ANXA2	38606.1	1	7	7	36	0.221	AYTNFDAER	K	D	42.1	25	0.997	0	2	0	0	2	1086.48
										DALNIETAIK	R	T	38.7	25	0.997	0	2	0	0	2	1087.6
										GVDEVTIVNILTNR	K	S	31.2	25	0.989	0	1	0	0	2	1542.85
										QDIAFAYQR	R	R	68.5	25	0.997	0	11	0	0	2	1111.55
										SLYYYIQQDTK	K	G	60.4	25	0.997	0	13	0	0	2	1421.69
										SYSPYDMLESIR	K	K	31.2	25	0.99	0	1	0	0	2	1476.67
										TNQELQEINR	R	V	58.1	25	0.997	0	6	0	0	2	1244.62
P01008	Antithrombin-III	ANT3_HUMAN	SERPINC1	52604.1	1	20	26	201	0.416	ANRPFLVFIR	K	E	41.5	25	0.997	0	6	13	0	2	1232.73
										ATEDEGSEQKIPEATNR	K	R	79.1	25	0.997	0	4	6	0	2	1874.87
										DDLYVSDAFHK	R	A	44.4	25	0.997	0	12	3	0	2	1309.61
										DIPMNPMCIYR	R	S	29.5	25	0.984	0	1	0	0	2	1441.63
										EQLQDMGLVDLFSPEK	K	S	86.3	25	0.997	0	16	0	0	2	1864.9
										EVPLNTIIFMGR	R	V	67.8	25	0.997	0	26	0	0	2	1405.75
										FATTFYQHLADSK	R	N	70.9	25	0.997	0	20	6	0	2	1528.74
										FDTISEK	K	T	36.1	25	0.997	0	2	0	0	2	839.415
										FRIEDGFSLK	R	E	44.6	25	0.997	0	6	2	0	2	1211.64
										GDDITMVLILPKPEK	K	S	58	25	0.997	0	4	5	0	2	1684.92
										IEDGFSLK	R	E	56.8	25	0.997	0	6	0	0	2	908.472
										LPGIVAEGR	K	D	45.9	25	0.997	0	11	0	0	2	911.531
										LQPLDFK	K	E	25.6	25	0.955	0	1	0	0	2	860.488
										LQPLDFKENAEQSR	K	A	59.6	25	0.997	0	11	0	0	2	1674.84
										NDNDNIFLSPLSISTAFAMTK	K	L	55.5	25	0.997	0	3	0	0	2	2315.12
										RVAEGTQVLELPFK	R	G	31.4	25	0.99	0	1	0	0	2	1586.89
										SKLPGIVAEGR	K	D	58.2	25	0.997	0	4	0	0	2	1126.66
										TSDQIHFFFAK	K	L	56.5	25	0.997	0	13	0	0	2	1340.66
										VAEGTQVLELPFK	R	G	80	25	0.997	0	18	0	0	2	1430.79
										VAEGTQVLELPFKGDDITMVLILPKPEK	R	S	49.2	25	0.997	0	0	1	0	2	3096.69
P02647	Apolipoprotein A-I	APOA1_HUMAN	APOA1	30778.5	1	19	24	151	0.648	AKPALEDLR	K	Q	46.5	25	0.997	0	11	0	0	2	1012.58
										ATEHLSTLSEK	K	A	69.5	25	0.997	0	7	11	0	2	1215.62
										DLATVYVDVLK	K	D	68.1	25	0.997	0	9	0	0	2	1235.69
										DSGRDYVSQFEGSALGK	K	Q	77.6	25	0.997	0	4	5	0	2	1815.85
										DYVSQFEGSALGK	R	Q	97.5	25	0.997	0	18	0	0	2	1400.67
										LEALKENGGAR	R	L	63.9	25	0.997	0	5	0	0	2	1157.63
										LLDNWDSVTSTFSK	K	L	79.1	25	0.997	0	6	0	0	2	1612.79
										LSPLGEEMR	K	D	39.5	25	0.997	0	4	0	0	2	1047.51
										QEMSKDLEEVK	R	A	51.7	25	0.997	0	5	1	0	2	1351.64
										QGLLPVLESFK	R	V	49.1	25	0.997	0	4	0	0	2	1230.71
										QKLHELQEK	R	L	34.1	25	0.995	0	2	0	0	2	1152.64
										THLAPYSDELR	R	Q	52.3	25	0.997	0	16	6	0	2	1301.65
										THLAPYSDELRQR	R	L	31.2	25	0.997	0	0	3	0	2	1585.81
										VEPLRAELQEGAR	K	Q	37.4	25	0.997	0	2	1	0	2	1467.79
										VKDLATVYVDVLK	R	D	80.4	25	0.997	0	6	0	0	2	1462.85
										VQPYLDDFQK	K	K	42.4	25	0.997	0	2	0	0	2	1252.62
										VQPYLDDFQKK	K	W	42.7	25	0.997	0	6	0	0	2	1380.72
										VSFLSALEEYTK	K	K	82.2	25	0.997	0	11	0	0	2	1386.72
										WQEEMELYR	K	Q	37.2	25	0.997	0	6	0	0	2	1299.57
P02652	Apolipoprotein A-II	APOA2_HUMAN	APOA2	11175.3	1	4	5	25	0.21	EQLTPLIK	K	K	28.1	25	0.977	0	1	0	0	2	941.567
										SKEQLTPLIK	K	K	45.6	25	0.997	0	7	0	0	2	1156.69
										SPELQAEAK	K	S	59	25	0.997	0	7	0	0	2	972.5
										VKSPELQAEAK	K	S	50.8	25	0.997	0	5	5	0	2	1199.66
P06727	Apolipoprotein A-IV	APOA4_HUMAN	APOA4	45399.4	1	22	26	117	0.508	ALVQQMEQLR	K	Q	57.8	25	0.997	0	6	0	0	2	1231.65
										DKVNSFFSTFK	R	E	26.4	25	0.964	0	3	0	0	2	1319.66
										ENADSLQASLRPHADELK	R	A	38.3	25	0.997	0	2	4	0	2	1993.99
										IDQNVEELK	K	G	62	25	0.997	0	4	0	0	2	1087.56
										IDQNVEELKGR	K	L	86.8	25	0.997	0	5	4	0	2	1300.69
										IDQTVEELR	K	R	63.5	25	0.997	0	5	0	0	2	1102.57
										IDQTVEELRR	K	S	31.5	25	0.99	0	3	0	0	2	1258.68
										ISASAEELR	R	Q	73	25	0.997	0	10	0	0	2	975.51
										KLVPFATELHER	K	L	27.1	25	0.97	0	2	0	0	2	1439.8
										LAPLAEDVR	R	G	38.8	25	0.997	0	8	0	0	2	983.552
										LEPYADQLR	R	T	34.9	25	0.996	0	4	0	0	2	1104.57
										LGEVNTYAGDLQK	K	K	79.3	25	0.997	0	12	0	0	2	1407.71
										LLPHANEVSQK	R	I	52.6	25	0.997	0	5	0	0	2	1235.67
										LNHQLEGLTFQMK	K	K	49.9	25	0.997	0	4	2	0	2	1574.8
										LTPYADEFK	R	V	25.1	25	0.949	0	1	0	0	2	1083.54
										LVPFATELHER	K	L	39.8	25	0.997	0	1	0	0	2	1311.71
										QLTPYAQR	R	M	33.3	25	0.994	0	4	0	0	2	976.521
										RVEPYGENFNK	R	A	63.9	25	0.997	0	5	4	0	2	1352.66
										SELTQQLNALFQDK	K	L	80.7	25	0.997	0	2	0	0	2	1634.84
										SLAPYAQDTQEK	R	L	63.7	25	0.997	0	7	0	0	2	1350.65
										TQVNTQAEQLR	R	R	69	25	0.997	0	7	0	0	2	1287.67
										VEPYGENFNK	R	A	35	25	0.996	0	3	0	0	2	1196.56
P04114	Apolipoprotein B-100	APOB_HUMAN	APOB	515572	1	106	114	1850	0.255	AEPLAFTFSHDYK	K	G	62.3	25	0.997	0	37	0	0	2	1525.73
										ALVEQGFTVPEIK	K	T	56.9	25	0.997	0	29	0	0	2	1430.79
										ATGVLYDYVNK	K	Y	56.9	25	0.997	0	50	0	0	2	1242.64
										ATLYALSHAVNNYHK	R	T	43	25	0.997	0	0	13	0	2	1701.87
										ATVAVYLESLQDTK	K	I	80.4	25	0.997	0	6	0	0	2	1537.81
										AVSMPSFSILGSDVR	K	V	82.1	25	0.997	0	30	0	0	2	1581.79
										DEPTYILNIK	K	R	25.1	25	0.949	0	1	0	0	2	1205.64
										DKIGVELTGR	K	T	44.4	25	0.997	0	8	0	0	2	1087.61
										DLKVEDIPLAR	R	I	46.4	25	0.997	0	25	0	0	2	1268.72
										DSYDLHDLK	K	I	31.9	25	0.991	0	12	0	0	2	1105.52
										EELCTMFIR	R	E	36.6	25	0.997	0	1	0	0	2	1214.55
										EFQVPTFTIPK	R	L	32	25	0.991	0	3	0	0	2	1306.7
										ENFAGEATLQR	K	I	86.6	25	0.997	0	39	0	0	2	1235.6
										ESQLPTVMDFR	K	K	26	25	0.96	0	1	0	0	2	1338.64
										EVGTVLSQVYSK	R	V	65.3	25	0.997	0	55	0	0	2	1309.7
										EVYGFNPEGK	K	A	65.3	25	0.997	0	48	0	0	2	1139.54
										EYSGTIASEANTYLNSK	R	S	60.2	25	0.997	0	15	0	0	2	1847.87
										FFGEGTKK	R	M	24.9	25	0.946	0	1	0	0	2	913.478
										FIIPSPK	K	R	34	25	0.995	0	3	0	0	2	801.487
										FPEVDVLTK	K	Y	50.3	25	0.997	0	28	0	0	2	1047.57
										FQFPGKPGIYTR	R	E	33.6	25	0.994	0	2	0	0	2	1410.75
										FRETLEDTR	K	D	30.5	25	0.988	0	2	0	0	2	1166.58
										FVTQAEGAK	K	Q	39.4	25	0.997	0	3	0	0	2	950.494
										GFEPTLEALFGK	K	Q	59.6	25	0.997	0	11	0	0	2	1308.68
										GNVATEISTER	K	D	90.7	25	0.997	0	44	0	0	2	1176.59
										HINIDQFVR	K	K	37.9	25	0.997	0	21	0	0	2	1141.61
										HIQNIDIQHLAGK	R	L	46.7	25	0.997	0	2	22	0	2	1486.81
										HIYAISSAALSASYK	K	A	34.6	25	0.996	0	1	0	0	2	1581.83
										IAELSATAQEIIK	K	S	63.4	25	0.997	0	17	0	0	2	1386.78
										IEGNLIFDPNNYLPK	K	E	30.2	25	0.987	0	1	0	0	2	1746.91
										IGQDGISTSATTNLK	R	C	84.9	25	0.997	0	46	0	0	2	1505.78
										IHSGSFQSQVELSNDQEK	R	A	70.7	25	0.997	0	11	30	0	2	2032.96
										IISDYHQQFR	K	Y	61.4	25	0.997	0	17	0	0	2	1306.65
										IKDYFEK	K	L	30.6	25	0.988	0	2	0	0	2	942.493
										INDVLEHVK	R	H	57.6	25	0.997	0	32	0	0	2	1066.59
										INNQLTLDSNTK	K	Y	71.6	25	0.997	0	25	0	0	2	1360.71
										IPSVQINFK	R	D	32.9	25	0.993	0	2	0	0	2	1045.6
										ITENDIQIALDDAK	R	I	87.2	25	0.997	0	6	0	0	2	1558.8
										KGNVATEISTER	R	D	70.2	25	0.997	0	36	2	0	2	1304.68
										KLTISEQNIQR	K	A	73.8	25	0.997	0	2	0	0	2	1329.75
										KMTSNFPVDLSDYPK	K	S	33.4	25	0.997	0	0	1	0	2	1757.84
										KSISAALEHK	R	V	41.4	25	0.997	0	13	0	0	2	1083.62
										KYTYNYEAESSSGVPGTADSR	R	S	86.2	25	0.997	0	3	6	0	2	2282.02
										LAAYLMLMR	R	S	55.4	25	0.997	0	7	0	0	2	1113.58
										LATALSLSNK	K	F	64.2	25	0.997	0	36	0	0	2	1017.59
										LDFSSQADLR	K	N	80.8	25	0.997	0	60	0	0	2	1151.57
										LDNIYSSDK	K	F	49.7	25	0.997	0	15	0	0	2	1054.51
										LDNIYSSDKFYK	K	Q	44.4	25	0.997	0	16	2	0	2	1492.73
										LDVTTSIGR	K	R	70.1	25	0.997	0	41	0	0	2	961.531
										LEIQSQVDSQHVGHSVLTAK	K	G	27.9	25	0.996	0	0	4	0	2	2176.14
										LFLEETK	K	A	30.3	25	0.987	0	5	0	0	2	879.482
										LHVAGNLK	K	G	28.3	25	0.978	0	2	0	0	2	851.51
										LIDVISMYR	K	E	42.5	25	0.997	0	14	0	0	2	1125.6
										LKQHIEAIDVR	K	V	32.3	25	0.996	0	2	3	0	2	1321.76
										LLLQMDSSATAYGSTVSK	K	R	81	25	0.997	0	25	0	0	2	1887.94
										LLSGGNTLHLVSTTK	K	T	73	25	0.997	0	33	0	0	2	1540.87
										LNELSFK	K	T	34.1	25	0.995	0	6	0	0	2	850.467
										LNGEIQALELPQK	R	A	51.1	25	0.997	0	22	0	0	2	1452.81
										LPYTIITTPPLK	R	D	43.4	25	0.997	0	11	0	0	2	1356.81
										LQDFSDQLSDYYEK	K	F	90.2	25	0.997	0	16	0	0	2	1750.78
										LQSTTVMNPYMK	K	L	58.6	25	0.997	0	6	0	0	2	1444.68
										LSNDMMGSYAEMK	K	F	62.1	25	0.997	0	19	0	0	2	1524.6
										LSNVLQQVK	K	I	51.6	25	0.997	0	35	0	0	2	1028.61
										LTISEQNIQR	K	A	78.9	25	0.997	0	32	0	0	2	1201.65
										LTLDIQNK	R	K	33.6	25	0.994	0	6	0	0	2	944.541
										LVGFIDDAVKK	K	L	31.8	25	0.991	0	1	0	0	2	1204.69
										MGLAFESTK	K	S	42.8	25	0.997	0	24	0	0	2	999.482
										MTSNFPVDLSDYPK	K	S	64.2	25	0.997	0	24	0	0	2	1629.75
										MYQMDIQQELQR	R	Y	55.8	25	0.997	0	14	0	0	2	1614.73
										NNALDFVTK	R	S	44.6	25	0.997	0	40	0	0	2	1021.53
										NPNGYSFSIPVK	K	V	50.1	25	0.997	0	15	0	0	2	1322.67
										NSEEFAAAMSR	K	Y	71.1	25	0.997	0	8	0	0	2	1228.53
										NTLELSNGVIVK	K	I	86.5	25	0.997	0	25	0	0	2	1286.73
										QGFFPDSVNK	K	A	56.3	25	0.997	0	29	0	0	2	1138.55
										QIDDIDVR	R	F	46.5	25	0.997	0	32	0	0	2	973.495
										SEILAHWSPAK	R	L	50.3	25	0.997	0	2	0	0	2	1238.65
										SEYQADYESLR	R	F	64.4	25	0.997	0	49	0	0	2	1360.6
										SFDYHQFVDETNDK	K	I	65.4	25	0.997	0	20	3	0	2	1744.74
										SGSSTASWIQNVDTK	K	Y	49.9	25	0.997	0	2	0	0	2	1580.76
										SISAALEHK	K	V	53.7	25	0.997	0	20	0	0	2	955.521
										SKPTVSSSMEFK	K	Y	39.3	25	0.997	0	28	0	0	2	1343.65
										SLDEHYHIR	K	V	48.6	25	0.997	0	19	0	0	2	1169.57
										SNTVASLHTEK	K	N	60.1	25	0.997	0	16	0	0	2	1186.61
										SPAFTDLHLR	K	Y	53	25	0.997	0	3	0	0	2	1156.61
										SVGFHLPSR	K	E	43.5	25	0.997	0	20	0	0	2	999.537
										SVSDGIAALDLNAVANK	K	I	74.7	25	0.997	0	17	0	0	2	1657.88
										SVSLPSLDPASAK	K	I	36	25	0.997	0	4	0	0	2	1271.68
										TEHGSEMLFFGNAIEGK	R	S	36.7	25	0.997	0	3	2	0	2	1882.86
										TEVIPPLIENR	K	Q	40.3	25	0.997	0	14	0	0	2	1280.72
										TFIEDVNK	K	F	25.8	25	0.957	0	1	0	0	2	965.494
										TGISPLALIK	R	G	46	25	0.997	0	2	0	0	2	1012.64
										TGLKEFLK	K	T	25.9	25	0.958	0	1	0	0	2	935.556
										TQFNNNEYSQDLDAYNTK	K	D	83.4	25	0.997	0	17	0	0	2	2164.94
										TSSFALNLPTLPEVK	R	F	46	25	0.997	0	5	0	0	2	1616.89
										VIGNMGQTMEQLTPELK	R	S	51.8	25	0.997	0	22	0	0	2	1920.94
										VLVDHFGYTK	K	D	40.3	25	0.997	0	20	0	0	2	1178.62
										VNQNLVYESGSLNFSK	R	L	44.1	25	0.997	0	3	0	0	2	1798.9
										VQGVEFSHR	K	L	55.2	25	0.997	0	35	0	0	2	1058.54
										VRESDEETQIK	R	V	67	25	0.997	0	5	0	0	2	1333.66
										VSALLTPAEQTGTWK	K	L	41.5	25	0.997	0	2	0	0	2	1601.85
										VSTAFVYTK	R	N	37.5	25	0.997	0	9	0	0	2	1015.55
										YENYELTLK	K	S	55.3	25	0.997	0	40	0	0	2	1172.58
										YEVDQQIQVLMDK	R	L	80.4	25	0.997	0	22	0	0	2	1624.79
										YGMVAQVTQTLK	K	L	77.6	25	0.997	0	36	0	0	2	1354.7
										YTYNYEAESSSGVPGTADSR	K	S	81.1	25	0.997	0	12	0	0	2	2153.93
										YYELEEK	K	I	29	25	0.982	0	1	0	0	2	973.451
P05090	Apolipoprotein D	APOD_HUMAN	APOD	21276.1	1	5	5	36	0.296	CPNPPVQENFDVNK	K	Y	71.2	25	0.997	0	4	0	0	2	1657.76
										MTVTDQVNCPK	K	L	46.7	25	0.997	0	2	0	0	2	1308.59
										NILTSNNIDVK	K	K	58.9	25	0.997	0	9	0	0	2	1230.67
										NPNLPPETVDSLK	R	N	46	25	0.997	0	10	0	0	2	1423.74
										VLNQELR	K	A	44.8	25	0.997	0	11	0	0	2	871.5
P02649	Apolipoprotein E	APOE_HUMAN	APOE	36153.5	1	15	18	78	0.502	AATVGSLAGQPLQER	R	A	86.8	25	0.997	0	5	0	0	2	1497.8
										AKLEEQAQQIR	R	L	72.6	25	0.997	0	7	2	0	2	1313.72
										AYKSELEEQLTPVAEETR	K	A	93.2	25	0.997	0	2	2	0	2	2093.04
										GEVQAMLGQSTEELR	R	V	78.1	25	0.997	0	6	0	0	2	1663.8
										LAVYQAGAR	R	E	64.1	25	0.997	0	9	0	0	2	948.526
										LDEVKEQVAEVR	R	A	68.2	25	0.997	0	4	4	0	2	1414.75
										LEEQAQQIR	K	L	74.3	25	0.997	0	4	0	0	2	1114.59
										LGADMEDVCGR	R	L	72.7	25	0.997	0	2	0	0	2	1238.51
										LGPLVEQGR	R	V	58.7	25	0.997	0	12	0	0	2	968.553
										LQAEAFQAR	R	L	40.4	25	0.997	0	3	0	0	2	1033.54
										SELEEQLTPVAEETR	K	A	108	25	0.997	0	5	0	0	2	1730.84
										SWFEPLVEDMQR	K	Q	41.6	25	0.997	0	2	0	0	2	1552.71
										VEQAVETEPEPELR	K	Q	46.6	25	0.997	0	1	0	0	2	1625.8
										VQAAVGTSAAPVPSDNH	K	-	112	25	0.997	0	7	0	0	2	1620.8
										WELALGR	R	F	29.2	25	0.983	0	1	0	0	2	844.468
P00966	Argininosuccinate synthase	ASSY_HUMAN	ASS1	46531.3	0.997	2	2	3	0.0388	GQVYILGR	K	E	33	25	0.993	0	1	0	0	2	905.52
										VFIEDVSR	K	E	46	25	0.997	0	2	0	0	2	964.51
O75882	Attractin	ATRN_HUMAN	ATRN	158536	1	7	7	26	0.0525	DLDMFINASK	R	N	35.5	25	0.996	0	2	0	0	2	1169.55
										LADDLYR	R	Y	29.5	25	0.984	0	2	0	0	2	865.442
										LTGSSGFVTDGPGNYK	R	Y	85	25	0.997	0	13	0	0	2	1599.77
										NHNALLASLTTQK	R	K	52.4	25	0.997	0	2	0	0	2	1410.77
										SEAACLAAGPGIR	R	C	47.5	25	0.997	0	3	0	0	2	1272.64
										YGHSLALYK	R	D	31.7	25	0.991	0	2	0	0	2	1051.56
										YQGNPLR	R	G	33.7	25	0.994	0	2	0	0	2	847.442
P02749	Beta-2-glycoprotein 1	APOH_HUMAN	APOH	38298.5	1	7	9	77	0.29	ATFGCHDGYSLDGPEEIECTK	K	L	40.1	25	0.997	0	0	2	0	2	2386
										ATVVYQGER	K	V	68	25	0.997	0	47	0	0	2	1022.53
										CSYTEDAQCIDGTIEVPK	K	C	82	25	0.997	0	2	0	0	2	2085.91
										KATVVYQGER	K	V	51.3	25	0.997	0	5	0	0	2	1150.62
										TCPKPDDLPFSTVVPLK	R	T	50.7	25	0.997	0	6	3	0	2	1914
										TFYEPGEEITYSCKPGYVSR	K	G	28.4	25	0.997	0	0	1	0	2	2383.09
										VCPFAGILENGAVR	R	Y	63.1	25	0.997	0	9	2	0	2	1502.78
P04003	C4b-binding protein alpha chain	C4BPA_HUMAN	C4BPA	67033	1	8	8	35	0.149	EDVYVVGTVLR	K	Y	65.3	25	0.997	0	11	0	0	2	1249.68
										FKTGTTLK	R	Y	31.4	25	0.99	0	3	0	0	2	895.525
										GYILVGQAK	K	L	52.2	25	0.997	0	4	0	0	2	948.551
										KPDVSHGEMVSGFGPIYNYK	R	D	61.8	25	0.997	0	0	9	0	2	2241.06
										LMQCLPNPEDVK	R	M	51.6	25	0.997	0	2	0	0	2	1459.69
										LNNGEITQHR	K	K	71.8	25	0.997	0	3	0	0	2	1181.6
										LSLEIEQLELQR	K	D	46.3	25	0.997	0	1	0	0	2	1470.82
										MALEVYK	K	L	26.5	25	0.965	0	2	0	0	2	869.444
Q9NZT1	Calmodulin-like protein 5	CALL5_HUMAN	CALML5	15892.9	1	5	5	8	0.514	AFDQDGDGHITVDELRR	R	A	38.9	25	0.997	0	0	2	0	2	1943.92
										AFSAVDTDGNGTINAQELGAALK	K	A	39.2	25	0.997	0	1	0	0	2	2263.12
										AMAGLGQPLPQEELDAMIR	R	E	27.4	25	0.972	0	1	0	0	2	2072.02
										NLSEAQLR	K	K	43.9	25	0.997	0	2	0	0	2	930.5
										VNYEEFAR	R	M	29.7	25	0.985	0	2	0	0	2	1027.48
P00915	Carbonic anhydrase 1	CAH1_HUMAN	CA1	28870.4	1	9	10	135	0.452	ADGLAVIGVLMK	K	V	80.9	25	0.997	0	32	0	0	2	1202.68
										ESISVSSEQLAQFR	K	S	84.6	25	0.997	0	13	0	0	2	1580.79
										GGPFSDSYR	K	L	51.6	25	0.997	0	20	0	0	2	985.437
										HDTSLKPISVSYNPATAK	K	E	77.6	25	0.997	0	4	5	0	2	1929.01
										LYPIANGNNQSPVDIK	K	T	69.6	25	0.997	0	7	0	0	2	1742.91
										SLLSNVEGDNAVPMQHNNRPTQPLK	R	G	60.9	25	0.997	0	0	4	0	2	2775.38
										TSETKHDTSLKPISVSYNPATAK	K	E	55.2	25	0.997	0	0	2	0	2	2475.27
										VLDALQAIK	K	T	75.7	25	0.997	0	26	0	0	2	970.593
										YSSLAEAASK	K	A	75.7	25	0.997	0	22	0	0	2	1026.51
P00918	Carbonic anhydrase 2	CAH2_HUMAN	CA2	29246.6	1	4	4	14	0.154	EPISVSSEQVLK	K	F	24.9	25	0.945	0	1	0	0	2	1315.71
										GGPLDGTYR	K	L	57.8	25	0.997	0	4	0	0	2	935.458
										SADFTNFDPR	K	G	55.5	25	0.997	0	5	0	0	2	1169.52
										VVDVLDSIK	K	T	38.5	25	0.997	0	4	0	0	2	987.572
P15169	Carboxypeptidase N catalytic chain	CBPN_HUMAN	CPN1	52286.4	1	3	3	9	0.0721	IVQLIQDTR	R	I	53.3	25	0.997	0	7	0	0	2	1085.63
										TASTPTPDDKLFQK	R	L	33.5	25	0.994	0	1	0	0	2	1548.79
										VQNECPGITR	K	V	32.7	25	0.993	0	1	0	0	2	1173.57
P22792	Carboxypeptidase N subunit 2	CPN2_HUMAN	CPN2	60616.8	1	3	3	14	0.0624	GQVVPALNEK	K	Q	32.3	25	0.992	0	4	0	0	2	1054.59
										LELLSLSK	K	N	35.6	25	0.996	0	4	0	0	2	902.556
										LSNNALSGLPQGVFGK	K	L	35.3	25	0.996	0	6	0	0	2	1601.86
P04040	Catalase	CATA_HUMAN	CAT	59756.5	1	9	9	35	0.19	AFYVNVLNEEQR	R	K	70.8	25	0.997	0	3	0	0	2	1481.74
										DAQIFIQK	K	K	53.3	25	0.997	0	9	0	0	2	962.531
										DLFNAIATGK	R	Y	43.3	25	0.997	0	5	0	0	2	1049.56
										FNTANDDNVTQVR	R	A	80.8	25	0.997	0	7	0	0	2	1493.7
										GPLLVQDVVFTDEMAHFDR	R	E	29.5	25	0.997	0	0	1	0	2	2205.06
										LFAYPDTHR	R	H	25.2	25	0.95	0	1	0	0	2	1119.56
										LNVITVGPR	K	G	63.1	25	0.997	0	2	0	0	2	968.589
										LSQEDPDYGIR	R	D	43.5	25	0.997	0	6	0	0	2	1292.61
										NLSVEDAAR	K	L	37	25	0.997	0	1	0	0	2	974.49
P07858	Cathepsin B	CATB_HUMAN	CTSB	37821.2	1	3	3	8	0.109	ICEPGYSPTYK	K	Q	39.8	25	0.997	0	2	0	0	2	1314.6
										SGVYQHVTGEMMGGHAIR	K	I	61.5	25	0.997	0	0	4	0	2	1961.9
										TDQYWEKI	R	-	33.1	25	0.993	0	2	0	0	2	1082.52
P07339	Cathepsin D	CATD_HUMAN	CTSD	44553	1	5	5	20	0.141	DPDAQPGGELMLGGTDSK	R	Y	86	25	0.997	0	6	0	0	2	1803.81
										FDGILGMAYPR	K	I	55	25	0.997	0	6	0	0	2	1255.61
										QPGITFIAAK	K	F	32.3	25	0.992	0	3	0	0	2	1045.6
										VGFAEAAR	R	-	57.9	25	0.997	0	4	0	0	2	820.431
										YYTVFDRDNNR	R	V	26.2	25	0.962	0	1	0	0	2	1462.67
P00450	Ceruloplasmin	CERU_HUMAN	CP	122208	1	26	35	590	0.245	AEEEHLGILGPQLHADVGDK	K	V	69.9	25	0.997	0	2	2	0	2	2128.07
										AETGDKVYVHLK	K	N	60.4	25	0.997	0	12	5	0	2	1359.73
										ALYLQYTDETFR	K	T	60.3	25	0.997	0	27	0	0	2	1519.74
										DIASGLIGPLIICK	K	K	57.2	25	0.997	0	7	0	0	2	1469.84
										DIFTGLIGPMK	K	I	59.7	25	0.997	0	38	0	0	2	1207.64
										EVGPTNADPVCLAK	K	M	62.8	25	0.997	0	20	0	0	2	1470.73
										EYTDASFTNR	R	K	79	25	0.997	0	77	0	0	2	1203.53
										EYTDASFTNRK	R	E	45.2	25	0.997	0	24	0	0	2	1331.62
										FNKNNEGTYYSPNYNPQSR	R	S	56	25	0.997	0	2	7	0	2	2293.03
										GAYPLSIEPIGVR	K	F	61.8	25	0.997	0	18	0	0	2	1371.76
										GEFYIGSK	K	Y	35.7	25	0.997	0	4	0	0	2	900.446
										IYHSHIDAPK	R	D	65.9	25	0.997	0	35	0	0	2	1180.61
										KAEEEHLGILGPQLHADVGDK	R	V	56.8	25	0.997	0	2	4	0	2	2256.16
										KALYLQYTDETFR	K	T	73.3	25	0.997	0	7	2	0	2	1647.84
										KLISVDTEHSNIYLQNGPDR	K	I	48.5	25	0.997	0	0	1	0	2	2299.17
										LISVDTEHSNIYLQNGPDR	K	I	78.9	25	0.997	0	2	17	0	2	2171.07
										MFTTAPDQVDKEDEDFQESNK	R	M	47.9	25	0.997	0	4	41	0	2	2490.06
										MYYSAVDPTK	K	D	69.7	25	0.997	0	20	0	0	2	1190.54
										NNEGTYYSPNYNPQSR	K	S	83.5	25	0.997	0	32	0	0	2	1903.82
										QKYTVNQCR	K	R	28.1	25	0.977	0	1	0	0	2	1196.58
										QSEDSTFYLGER	R	T	78.6	25	0.997	0	50	0	0	2	1431.64
										QYTDSTFR	R	V	59.3	25	0.997	0	41	0	0	2	1017.46
										RQSEDSTFYLGER	R	T	54.4	25	0.997	0	19	4	0	2	1587.74
										TYCSEPEKVDK	K	D	41	25	0.997	0	2	0	0	2	1355.61
										VDKDNEDFQESNR	K	M	91.8	25	0.997	0	15	8	0	2	1595.69
										VNKDDEEFIESNK	K	M	79.8	25	0.997	0	38	0	0	2	1566.73
P36222	Chitinase-3-like protein 1	CH3L1_HUMAN	CHI3L1	42627	1	3	3	7	0.0836	FPLTNAIK	R	D	28.1	25	0.977	0	2	0	0	2	903.53
										FSNTDYAVGYMLR	R	L	46	25	0.997	0	1	0	0	2	1552.71
										VTIDSSYDIAK	K	I	63.4	25	0.997	0	4	0	0	2	1211.62
Q13231	Chitotriosidase-1	CHIT1_HUMAN	CHIT1	51682.1	1	2	2	2	0.0579	SFTLASSSDTR	R	V	35.1	25	0.996	0	1	0	0	2	1171.56
										VGAPATGSGTPGPFTK	R	E	44.8	25	0.997	0	1	0	0	2	1444.74
P06276	Cholinesterase	CHLE_HUMAN	BCHE	68420.1	1	3	3	13	0.0482	NIAAFGGNPK	K	S	51.2	25	0.997	0	5	0	0	2	988.521
										VIVVSMNYR	R	V	62.7	25	0.997	0	2	0	0	2	1096.58
										YLTLNTESTR	K	I	66	25	0.997	0	6	0	0	2	1197.61
P10909	Clusterin	CLUS_HUMAN	CLU	52495	1	5	6	31	0.134	ASSIIDELFQDR	R	F	48.8	25	0.997	0	3	0	0	2	1393.7
										FMETVAEK	K	A	48.1	25	0.997	0	5	0	0	2	970.455
										KYNELLK	R	S	47.8	25	0.997	0	5	0	0	2	907.525
										TLLSNLEEAK	K	K	54.7	25	0.997	0	5	0	0	2	1117.61
										VTTVASHTSDSDVPSGVTEVVVK	R	L	68.4	25	0.997	0	3	10	0	2	2314.18
P02745	Complement C1q subcomponent subunit A	C1QA_HUMAN	C1QA	26016.6	0.999	2	2	6	0.0449	RSLGFCDTTNK	R	G	58.2	25	0.997	0	2	0	0	2	1298.62
										SLGFCDTTNK	R	G	46	25	0.997	0	4	0	0	2	1142.51
P02746	Complement C1q subcomponent subunit B	C1QB_HUMAN	C1QB	26460.4	1	5	7	30	0.239	FDHVITNMNNNYEPR	R	S	72.2	25	0.997	0	4	1	0	2	1879.84
										GNLCVNLMR	R	G	38.2	25	0.997	0	4	0	0	2	1092.53
										LEQGENVFLQATDK	K	N	91.7	25	0.997	0	12	0	0	2	1591.8
										TINVPLRR	R	D	26.7	25	0.966	0	1	0	0	2	968.6
										VPGLYYFTYHASSR	K	G	65.8	25	0.997	0	4	4	0	2	1660.81
P02747	Complement C1q subcomponent subunit C	C1QC_HUMAN	C1QC	25774	1	4	4	34	0.212	FNAVLTNPQGDYDTSTGK	R	F	96.8	25	0.997	0	8	0	0	2	1927.9
										FQSVFTVTR	K	Q	55.5	25	0.997	0	10	0	0	2	1084.58
										QTHQPPAPNSLIR	R	F	33	25	0.993	0	2	0	0	2	1458.78
										TNQVNSGGVLLR	K	L	68.2	25	0.997	0	14	0	0	2	1257.69
P09871	Complement C1s subcomponent	C1S_HUMAN	C1S	76684.2	1	4	4	18	0.0799	EPTMYVGSTSVQTSR	R	L	60.5	25	0.997	0	4	0	0	2	1658.77
										IIGGSDADIK	R	N	43.4	25	0.997	0	4	0	0	2	988.531
										SSNNPHSPIVEEFQVPYNK	R	L	31.8	25	0.997	0	0	4	0	2	2186.05
										TNFDNDIALVR	R	L	55.3	25	0.997	0	6	0	0	2	1277.65
P06681	Complement C2	CO2_HUMAN	C2	83268.8	1	9	9	17	0.128	AVISPGFDVFAK	K	K	45.2	25	0.997	0	2	0	0	2	1250.68
										DFHINLFR	R	M	32.2	25	0.992	0	1	0	0	2	1061.55
										DHENELLNK	R	Q	38.3	25	0.997	0	1	0	0	2	1111.54
										DMTEVISSLENANYK	R	D	39.9	25	0.997	0	1	0	0	2	1729.8
										EILNINQK	R	R	50.6	25	0.997	0	3	0	0	2	971.552
										ESASLMVDR	K	I	43.2	25	0.997	0	3	0	0	2	1023.48
										GESGGAVFLER	K	R	52.6	25	0.997	0	1	0	0	2	1121.56
										NDYLDIYAIGVGK	R	L	63.1	25	0.997	0	2	0	0	2	1440.74
										VLMSVLNDNSR	K	D	54.2	25	0.997	0	3	0	0	2	1263.64
P01024	Complement C3	CO3_HUMAN	C3	187149	1	79	101	1373	0.469	AAVYHHFISDGVR	K	K	64.3	25	0.997	0	16	19	0	2	1471.74
										AAVYHHFISDGVRK	K	S	43.4	25	0.997	0	0	7	0	2	1599.84
										ACEPGVDYVYK	K	T	58.6	25	0.997	0	9	0	0	2	1300.59
										AGDFLEANYMNLQR	K	S	81	25	0.997	0	86	4	0	2	1657.76
										AVLYNYR	R	Q	27.9	25	0.975	0	3	0	0	2	898.478
										AYYENSPQQVFSTEFEVK	R	E	67.6	25	0.997	0	8	0	0	2	2166
										CAEENCFIQK	R	S	72.6	25	0.997	0	7	0	0	2	1298.55
										DFDFVPPVVR	K	W	61.8	25	0.997	0	12	0	0	2	1190.62
										DICEEQVNSLPGSITK	K	A	71.7	25	0.997	0	23	0	0	2	1789.86
										DQLTCNKFDLK	K	V	34.7	25	0.996	0	1	0	0	2	1381.68
										DSCVGSLVVK	K	S	49.5	25	0.997	0	17	0	0	2	1063.55
										EALKLEEK	R	K	42	25	0.997	0	22	0	0	2	959.541
										EDIPPADLSDQVPDTESETR	K	I	57.8	25	0.997	0	1	0	0	2	2214
										EGVQKEDIPPADLSDQVPDTESETR	R	I	70.8	25	0.997	0	0	8	0	2	2755.29
										ENEGFTVTAEGK	K	G	88.1	25	0.997	0	6	0	0	2	1281.6
										EVVADSVWVDVK	R	D	67.4	25	0.997	0	2	0	0	2	1345.7
										EYVLPSFEVIVEPTEK	K	F	89.2	25	0.997	0	4	0	0	2	1878.97
										FYHPEK	R	E	31	25	0.989	0	7	0	0	2	820.399
										FYHPEKEDGK	R	L	46.7	25	0.997	0	24	7	0	2	1249.58
										FYYIYNEK	K	G	44.2	25	0.997	0	28	0	0	2	1139.54
										GLEVTITAR	K	F	67	25	0.997	0	9	0	0	2	959.552
										GQGTLSVVTMYHAK	K	A	60.3	25	0.997	0	17	0	0	2	1507.76
										GVFVLNKK	K	N	38.5	25	0.997	0	14	0	0	2	904.562
										GYTQQLAFR	K	Q	66.4	25	0.997	0	97	0	0	2	1083.56
										HQQTVTIPPK	R	S	57.6	25	0.997	0	39	0	0	2	1148.64
										IFTVNHK	R	L	29.7	25	0.985	0	1	0	0	2	858.483
										ILLQGTPVAQMTEDAVDAER	R	L	118	25	0.997	0	19	6	0	2	2173.08
										IPIEDGSGEVVLSR	R	K	100	25	0.997	0	50	0	0	2	1470.78
										IPIEDGSGEVVLSRK	R	V	48.5	25	0.997	0	1	1	0	2	1598.88
										IRYYTYLIMNK	K	G	21.4	25	0.967	0	0	1	0	2	1493.78
										ISLPESLK	R	R	31.1	25	0.989	0	2	0	0	2	886.524
										ISLPESLKR	R	I	55.3	25	0.997	0	5	0	0	2	1042.63
										KGYTQQLAFR	K	Q	83.5	25	0.997	0	42	15	0	2	1211.65
										KQELSEAEQATR	K	T	75.5	25	0.997	0	13	1	0	2	1389.7
										KVEGTAFVIFGIQDGEQR	K	I	72.8	25	0.997	0	1	1	0	2	1994.03
										KVLLDGVQNPR	R	A	73.8	25	0.997	0	19	8	0	2	1238.72
										LCRDELCR	K	C	27	25	0.969	0	2	0	0	2	1121.52
										LDKACEPGVDYVYK	R	T	52	25	0.997	0	2	0	0	2	1656.79
										LKGPLLNK	R	F	36.8	25	0.997	0	1	0	0	2	882.577
										LMNIFLK	K	D	35.8	25	0.997	0	11	0	0	2	894.512
										LPYSVVR	R	N	56	25	0.997	0	13	0	0	2	833.488
										LSINTHPSQKPLSITVR	K	T	69.8	25	0.997	0	2	11	0	2	1891.08
										LVAYYTLIGASGQR	R	E	98.4	25	0.997	0	24	4	0	2	1511.82
										NTLIIYLDK	R	V	55.2	25	0.997	0	39	0	0	2	1092.63
										NTMILEICTR	K	Y	59.6	25	0.997	0	10	0	0	2	1266.62
										QELSEAEQATR	K	T	73	25	0.997	0	2	0	0	2	1261.6
										QGALELIK	R	K	50.7	25	0.997	0	15	0	0	2	871.525
										QGALELIKK	R	G	27.5	25	0.973	0	1	0	0	2	999.62
										QKPDGVFQEDAPVIHQEMIGGLR	K	N	30.7	25	0.997	0	0	3	0	2	2580.29
										QPSSAFAAFVK	R	R	48.4	25	0.997	0	36	0	0	2	1152.6
										QPSSAFAAFVKR	R	A	28.6	25	0.997	0	0	1	0	2	1308.71
										QPVPGQQMTLK	R	I	45.6	25	0.997	0	3	0	0	2	1242.65
										RHQQTVTIPPK	R	S	42.9	25	0.997	0	0	5	0	2	1304.74
										RIPIEDGSGEVVLSR	K	K	72.2	25	0.997	0	8	6	0	2	1626.88
										SDDKVTLEER	K	L	65.9	25	0.997	0	24	0	0	2	1191.59
										SEETKENEGFTVTAEGK	R	G	100	25	0.997	0	10	11	0	2	1855.86
										SGIPIVTSPYQIHFTK	R	T	64.2	25	0.997	0	15	0	0	2	1787.97
										SGQSEDRQPVPGQQMTLK	K	I	60.2	25	0.997	0	3	8	0	2	2001.97
										SGSDEVQVGQQR	K	T	78.5	25	0.997	0	36	0	0	2	1289.61
										SNLDEDIIAEENIVSR	R	S	94.8	25	0.997	0	6	0	0	2	1816.89
										SSLSVPYVIVPLK	K	T	50	25	0.997	0	16	0	0	2	1401.84
										SYTVAIAGYALAQMGR	R	L	74.3	25	0.997	0	33	2	0	2	1687.85
										TELRPGETLNVNFLLR	R	M	55.1	25	0.997	0	0	4	0	2	1872.03
										TFISPIK	R	C	34	25	0.995	0	10	0	0	2	805.482
										TGLQEVEVK	K	A	69.5	25	0.997	0	32	0	0	2	1002.55
										TIYTPGSTVLYR	K	I	69.1	25	0.997	0	11	0	0	2	1370.73
										TMQALPYSTVGNSNNYLHLSVLR	R	T	57.1	25	0.997	0	2	5	0	2	2594.3
										TVMVNIENPEGIPVK	R	Q	91.5	25	0.997	0	33	0	0	2	1655.87
										VHQYFNVELIQPGAVK	K	V	68.8	25	0.997	0	9	1	0	2	1841.99
										VLLDGVQNPR	K	A	85.1	25	0.997	0	44	0	0	2	1110.63
										VPVAVQGEDTVQSLTQGDGVAK	R	L	90.4	25	0.997	0	24	7	0	2	2198.13
										VSHSEDDCLAFK	K	V	66.2	25	0.997	0	12	9	0	2	1407.62
										VTIKPAPETEK	K	R	50.8	25	0.997	0	32	24	0	2	1212.68
										VTIKPAPETEKRPQDAK	K	N	30.2	25	0.997	0	0	7	0	2	1908.06
										VYAYYNLEESCTR	K	F	80.7	25	0.997	0	11	0	0	2	1667.74
										WLNEQR	R	Y	33.4	25	0.994	0	2	0	0	2	845.426
										YELDKAFSDR	K	N	58.2	25	0.997	0	10	2	0	2	1243.6
										YISKYELDK	R	A	37	25	0.997	0	12	0	0	2	1158.6
										YYTYLIMNK	R	G	50.6	25	0.997	0	24	0	0	2	1224.6
P0C0L4	Complement C4-A	CO4A_HUMAN	C4A	192773	1	44	50	465	0.249	AEFQDALEK	K	L	54.3	25	0.997	0	29	0	0	2	1050.51
										AEMADQASAWLTR	K	Q	46.9	25	0.997	0	3	0	0	2	1449.68
										ANSFLGEK	K	A	31.2	25	0.99	0	2	0	0	2	865.441
										AVGSGATFSHYYYMILSR	R	G	28.2	25	0.993	0	1	1	0	2	2038.97
										CSVFYGAPSK	R	S	61.7	25	0.997	0	8	0	0	2	1115.52
										DFALLSLQVPLK	R	D	71.6	25	0.997	0	2	0	0	2	1343.79
										DFALLSLQVPLKDAK	R	S	37.5	25	0.997	0	2	0	0	2	1657.95
										DHAVDLIQK	K	G	33.7	25	0.994	0	11	0	0	2	1038.56
										EAPKVVEEQESR	R	V	64.2	25	0.997	0	4	0	0	2	1400.7
										EELVYELNPLDHR	R	G	27.5	25	0.973	0	1	0	0	2	1626.81
										EMSGSPASGIPVK	R	V	48.1	25	0.997	0	15	0	0	2	1275.63
										FACYYPR	K	V	38	25	0.997	0	3	0	0	2	976.434
										FGLLDEDGK	R	K	52.3	25	0.997	0	4	0	0	2	993.489
										FGLLDEDGKK	R	T	55.2	25	0.997	0	15	0	0	2	1121.58
										GHLFLQTDQPIYNPGQR	R	V	79.9	25	0.997	0	3	2	0	2	1984
										GLCVATPVQLR	K	V	41	25	0.997	0	4	0	0	2	1213.67
										GLQDEDGYR	R	M	57.6	25	0.997	0	5	0	0	2	1052.46
										GQIVFMNR	R	E	45.6	25	0.997	0	10	0	0	2	980.498
										GSFEFPVGDAVSK	R	V	66.8	25	0.997	0	39	0	0	2	1339.65
										ITQVLHFTK	K	D	55.8	25	0.997	0	18	0	0	2	1086.63
										KADGSYAAWLSR	R	D	45.1	25	0.997	0	2	4	0	2	1324.66
										KYVLPNFEVK	K	I	47.9	25	0.997	0	10	4	0	2	1236.7
										LELSVDGAK	K	Q	36.8	25	0.997	0	6	0	0	2	931.51
										LGQYASPTAK	K	R	74.2	25	0.997	0	1	0	0	2	1035.55
										LLATLCSAEVCQCAEGK	R	C	84.9	25	0.997	0	4	0	0	2	1909.88
										LNMGITDLQGLR	K	L	62.6	25	0.997	0	20	0	0	2	1346.71
										LRLEPGK	R	E	26.4	25	0.964	0	2	0	0	2	812.499
										LVNGQSHISLSK	K	A	65.3	25	0.997	0	4	0	0	2	1282.71
										MRPSTDTITVMVENSHGLR	K	V	59.2	25	0.997	0	0	7	0	2	2176.05
										QGSFQGGFR	R	S	55.6	25	0.997	0	22	0	0	2	983.469
										RCSVFYGAPSK	R	S	38.8	25	0.997	0	3	0	0	2	1271.62
										RGHLFLQTDQPIYNPGQR	R	V	34.4	25	0.997	0	0	2	0	2	2140.1
										SCGLHQLLR	K	G	41.5	25	0.997	0	1	0	0	2	1083.57
										SHALQLNNR	K	Q	26.6	25	0.966	0	1	0	0	2	1052.56
										TTNIQGINLLFSSR	R	R	80.5	25	0.997	0	27	0	0	2	1563.85
										TYNVLDMK	R	N	40.6	25	0.997	0	4	0	0	2	999.482
										VDFTLSSER	K	D	78.1	25	0.997	0	24	0	0	2	1053.52
										VEYGFQVK	R	V	44.2	25	0.997	0	11	0	0	2	969.504
										VFALDQK	R	M	40	25	0.997	0	4	0	0	2	820.456
										VGDTLNLNLR	R	A	91	25	0.997	0	17	0	0	2	1114.62
										VHYTVCIWR	R	N	28.8	25	0.981	0	1	1	0	2	1233.62
										VLSLAQEQVGGSPEK	K	L	111	25	0.997	0	82	0	0	2	1541.82
										YIYGKPVQGVAYVR	R	F	70.3	25	0.997	0	11	1	0	2	1612.88
										YVLPNFEVK	K	I	44	25	0.997	0	7	0	0	2	1108.6
P01031	Complement C5	CO5_HUMAN	C5	188309	1	23	27	102	0.152	ALVEGVDQLFTDYQIK	K	D	44.6	25	0.997	0	2	0	0	2	1838.95
										ATLLDIYK	K	T	41.6	25	0.997	0	4	0	0	2	936.54
										DINYVNPVIK	K	W	45	25	0.997	0	2	0	0	2	1174.65
										DVFLEMNIPYSVVR	K	G	48.7	25	0.997	0	2	0	0	2	1697.86
										EESSSGSSHAVMDISLPTGISANEEDLK	R	A	27	25	0.995	0	0	1	0	2	2906.32
										ELSYYSLEDLNNK	K	Y	72.9	25	0.997	0	8	0	0	2	1587.75
										ENSQYQPIK	K	L	31.2	25	0.99	0	2	0	0	2	1106.55
										FQNSAILTIQPK	K	Q	99.5	25	0.997	0	5	0	0	2	1359.76
										GEQIQLK	R	G	46.1	25	0.997	0	5	0	0	2	815.462
										GIYGTISR	R	R	30.4	25	0.987	0	3	0	0	2	866.473
										GTVYNYR	K	T	30.8	25	0.988	0	2	0	0	2	872.426
										IDTQDIEASHYR	K	G	85	25	0.997	0	10	6	0	2	1447.68
										ITHYNYLILSK	K	G	27.7	25	0.996	0	0	3	0	2	1364.76
										LKEGMLSIMSYR	K	N	54.9	25	0.997	0	1	1	0	2	1459.73
										LQGTLPVEAR	K	E	52.1	25	0.997	0	19	0	0	2	1083.62
										LSMDIDVSYK	R	H	56.6	25	0.997	0	1	0	0	2	1186.57
										SIVSALKR	R	E	54	25	0.997	0	5	0	0	2	873.552
										TDAPDLPEENQAR	K	E	75	25	0.997	0	3	0	0	2	1455.67
										TGEAVAEKDSEITFIK	K	K	54.1	25	0.997	0	4	2	0	2	1737.89
										TLLPVSKPEIR	K	S	40.1	25	0.997	0	4	0	0	2	1252.76
										VFQFLEK	R	S	31.1	25	0.989	0	2	0	0	2	910.503
										VYSLNDDLKPAK	R	R	64.1	25	0.997	0	2	1	0	2	1362.73
										VYSLNDDLKPAKR	R	E	30.7	25	0.997	0	0	2	0	2	1518.83
P13671	Complement component C6	CO6_HUMAN	C6	104786	1	8	9	22	0.0835	AKDLHLSDVFLK	K	A	61.5	25	0.997	0	2	0	0	2	1385.78
										ALNHLPLEYNSALYSR	K	I	35.7	25	0.997	0	1	2	0	2	1860.96
										GEVLDNSFTGGICK	R	T	47.8	25	0.997	0	1	0	0	2	1496.71
										HEGSFIQGAEK	K	S	55.8	25	0.997	0	4	0	0	2	1202.58
										KALQEYAAK	R	F	50.7	25	0.997	0	2	0	0	2	1021.57
										LSEKHEGSFIQGAEK	K	S	49	25	0.997	0	0	4	0	2	1659.83
										RSENINHNSAFK	K	Q	31	25	0.997	0	0	2	0	2	1416.7
										SENINHNSAFK	R	Q	60	25	0.997	0	4	0	0	2	1260.6
P10643	Complement component C7	CO7_HUMAN	C7	93516.6	1	8	9	41	0.117	DGFVQDEGTMFPVGK	K	N	74.8	25	0.997	0	6	0	0	2	1642.74
										EQTMSECEAGALR	K	C	83.3	25	0.997	0	2	0	0	2	1497.63
										GQSISVTSIRPCAAETQ	R	-	35.9	25	0.997	0	2	0	0	2	1804.89
										LSGNVLSYTFQVK	R	I	51.1	25	0.997	0	5	0	0	2	1455.78
										QNDFNSVEEK	K	K	58.8	25	0.997	0	5	0	0	2	1209.54
										SYTSHTNEIHK	R	G	50.3	25	0.997	0	7	3	0	2	1316.62
										VFSGDGKDFYR	K	L	71.9	25	0.997	0	5	0	0	2	1290.61
										VLFYVDSEK	R	L	41.2	25	0.997	0	6	0	0	2	1099.57
P07357	Complement component C8 alpha chain	CO8A_HUMAN	C8A	65163.8	1	3	3	5	0.0634	AMAVEDIISR	K	V	50.7	25	0.997	0	2	0	0	2	1120.57
										MESLGITSR	K	D	49.8	25	0.997	0	2	0	0	2	1009.5
										YNPVVIDFEMQPIHEVLR	K	H	27.1	25	0.995	0	0	1	0	2	2215.12
P07358	Complement component C8 beta chain	CO8B_HUMAN	C8B	67046.9	1	4	4	9	0.0795	DTMVEDLVVLVR	R	G	55.6	25	0.997	0	4	0	0	2	1404.74
										GILNEIKDR	R	N	40.2	25	0.997	0	2	0	0	2	1057.6
										IPGIFELGISSQSDR	K	G	95.6	25	0.997	0	2	0	0	2	1618.84
										LPLEYSYGEYR	R	D	61.4	25	0.997	0	1	0	0	2	1389.67
P07360	Complement component C8 gamma chain	CO8G_HUMAN	C8G	22277.3	1	6	7	20	0.411	AEATTLHVAPQGTAMAVSTFR	R	K	52.5	25	0.997	0	1	3	0	2	2175.09
										FLQEQGHR	R	A	29.3	25	0.983	0	2	0	0	2	1014.51
										QLYGDTGVLGR	R	F	79.1	25	0.997	0	4	0	0	2	1178.62
										RPASPISTIQPK	R	A	30.1	25	0.986	0	3	0	0	2	1294.75
										SLPVSDSVLSGFEQR	R	V	79	25	0.997	0	6	0	0	2	1620.82
										VQEAHLTEDQIFYFPK	R	Y	24.6	25	0.989	0	0	1	0	2	1964.98
P02748	Complement component C9	CO9_HUMAN	C9	63174.9	1	8	8	38	0.131	AIEDYINEFSVR	R	K	76.3	25	0.997	0	14	0	0	2	1455.71
										DGNTLTYYR	R	R	36.2	25	0.997	0	2	0	0	2	1102.52
										DRDGNTLTYYR	R	R	42.2	25	0.997	0	4	0	0	2	1373.64
										KYAFELK	R	E	33.2	25	0.994	0	1	0	0	2	898.503
										LSPIYNLVPVK	K	M	33.9	25	0.995	0	7	0	0	2	1242.75
										TEHYEEQIEAFK	R	S	64.5	25	0.997	0	5	0	0	2	1523.7
										TSNFNAAISLK	K	F	43.2	25	0.997	0	3	0	0	2	1165.62
										VVEESELAR	R	T	53.6	25	0.997	0	2	0	0	2	1031.54
P00751	Complement factor B	CFAB_HUMAN	CFB	85533.2	1	23	24	268	0.313	ALFVSEEEK	K	K	35.1	25	0.996	0	3	0	0	2	1051.53
										ALFVSEEEKK	K	L	52.5	25	0.997	0	48	0	0	2	1179.63
										CLVNLIEK	K	V	47.5	25	0.997	0	1	0	0	2	988.55
										DAQYAPGYDK	R	V	47.9	25	0.997	0	7	0	0	2	1127.5
										DISEVVTPR	K	F	57.4	25	0.997	0	33	0	0	2	1015.54
										DLLYIGK	R	D	33.3	25	0.994	0	2	0	0	2	821.477
										EAGIPEFYDYDVALIK	K	L	56	25	0.997	0	2	0	0	2	1842.92
										EELLPAQDIK	K	A	48.6	25	0.997	0	26	0	0	2	1155.63
										EKLQDEDLGFL	K	-	45.7	25	0.997	0	6	0	0	2	1306.65
										FLCTGGVSPYADPNTCR	R	G	68.8	25	0.997	0	8	0	0	2	1914.85
										GDSGGPLIVHK	R	R	46.2	25	0.997	0	7	0	0	2	1079.58
										GDSGGPLIVHKR	R	S	28.8	25	0.981	0	1	0	0	2	1235.69
										HVIILMTDGLHNMGGDPITVIDEIR	R	D	54.2	25	0.997	0	0	2	0	2	2791.41
										ISVIRPSK	K	G	50.4	25	0.997	0	35	0	0	2	899.567
										LEDSVTYHCSR	R	G	61.4	25	0.997	0	2	0	0	2	1366.61
										LPPTTTCQQQK	R	E	49.4	25	0.997	0	2	0	0	2	1301.65
										QLNEINYEDHK	K	L	61.9	25	0.997	0	4	0	0	2	1402.66
										STGSWSTLK	R	T	42	25	0.997	0	2	0	0	2	966.489
										VASYGVKPR	K	Y	66.8	25	0.997	0	10	0	0	2	976.557
										VKDISEVVTPR	K	F	80.5	25	0.997	0	16	3	0	2	1242.71
										VSEADSSNADWVTK	K	Q	83.8	25	0.997	0	2	0	0	2	1508.69
										YGLVTYATYPK	R	I	76.7	25	0.997	0	42	0	0	2	1275.66
										YGQTIRPICLPCTEGTTR	K	A	39.2	25	0.997	0	0	4	0	2	2123.04
P08603	Complement factor H	CFAH_HUMAN	CFH	139096	1	28	29	250	0.262	AGEQVTYTCATYYK	K	M	83.8	25	0.997	0	8	0	0	2	1654.74
										AQTTVTCMENGWSPTPR	K	C	39.5	25	0.997	0	1	0	0	2	1951.86
										CNMGYEYSER	K	G	44.5	25	0.997	0	1	0	0	2	1324.49
										DGWSAQPTCIK	K	S	41.7	25	0.997	0	2	0	0	2	1262.58
										DTSCVNPPTVQNAYIVSR	R	Q	50.6	25	0.997	0	4	0	0	2	2020.98
										EFDHNSNIR	K	Y	54.7	25	0.997	0	24	0	0	2	1131.52
										EIMENYNIALR	R	W	59.4	25	0.997	0	43	0	0	2	1381.68
										EQVQSCGPPPELLNGNVK	K	E	51.3	25	0.997	0	4	0	0	2	1965.97
										FVCNSGYK	R	I	25.8	25	0.957	0	1	0	0	2	974.44
										HGGLYHENMR	K	R	33.3	25	0.996	0	2	6	0	2	1229.55
										IDVHLVPDR	K	K	49.9	25	0.997	0	29	0	0	2	1063.59
										IIYKENER	K	F	42.3	25	0.997	0	4	0	0	2	1064.57
										IVSSAMEPDR	K	E	50.7	25	0.997	0	5	0	0	2	1120.53
										IVSSAMEPDREYHFGQAVR	K	F	34	25	0.997	0	0	10	0	2	2208.05
										LGYVTADGETSGSITCGK	K	D	72.5	25	0.997	0	5	0	0	2	1815.84
										LSYTCEGGFR	K	I	70.5	25	0.997	0	4	0	0	2	1189.53
										RPYFPVAVGK	R	Y	39.8	25	0.997	0	31	0	0	2	1133.65
										SCDIPVFMNAR	K	T	46.9	25	0.997	0	6	0	0	2	1325.6
										SIDVACHPGYALPK	K	A	63.2	25	0.997	0	7	0	0	2	1527.76
										SLGNVIMVCR	R	K	44.4	25	0.997	0	8	0	0	2	1164.59
										SPDVINGSPISQK	K	I	44.6	25	0.997	0	4	0	0	2	1341.7
										SSNLIILEEHLK	K	N	45.7	25	0.997	0	23	0	0	2	1395.78
										TGDEITYQCR	R	N	50.5	25	0.997	0	1	0	0	2	1242.54
										TGESVEFVCK	R	R	60.2	25	0.997	0	6	0	0	2	1155.54
										TGESVEFVCKR	R	G	49.3	25	0.997	0	4	0	0	2	1311.64
										TKEEYGHSEVVEYYCNPR	K	F	46.2	25	0.997	0	0	3	0	2	2260
										WQSIPLCVEK	R	I	31.6	25	0.991	0	2	0	0	2	1259.65
										WSSPPQCEGLPCK	K	S	32	25	0.991	0	2	0	0	2	1545.68
Q03591	Complement factor H-related protein 1	FHR1_HUMAN	CFHR1	37650.4	1	5	5	18	0.2	EIMENYNIALR	R	W	59.4	25	0.997	0	43	0	0	2	1381.68
										INHGILYDEEK	K	Y	69.2	25	0.997	0	9	0	0	2	1330.66
										ITCTEEGWSPTPK	R	C	72.8	25	0.997	0	2	0	0	2	1505.69
										STDTSCVNPPTVQNAHILSR	R	Q	39.9	25	0.997	0	0	2	0	2	2197.07
										TGESAEFVCK	R	R	47.5	25	0.997	0	3	0	0	2	1127.5
										TGESAEFVCKR	R	G	59.5	25	0.997	0	2	0	0	2	1283.6
P05156	Complement factor I	CFAI_HUMAN	CFI	65719.8	1	4	4	8	0.0858	AQLGDLPWQVAIK	R	D	36	25	0.997	0	2	0	0	2	1438.81
										HGNTDSEGIVEVK	K	L	87.5	25	0.997	0	4	0	0	2	1384.67
										IVIEYVDR	R	I	26.9	25	0.968	0	1	0	0	2	1006.56
										TMGYQDFADVVCYTQK	R	A	28.5	25	0.979	0	1	0	0	2	1941.84
P35321	Cornifin-A	SPR1A_HUMAN	SPRR1A	9876.5	0.997	2	2	24	0.18	VPEPCHPK	K	V	35.3	25	0.996	0	17	0	0	2	963.472
										VPEPCQPK	K	V	28.9	25	0.981	0	7	0	0	2	954.471
P08185	Corticosteroid-binding globulin	CBG_HUMAN	SERPINA6	45142.1	1	3	3	12	0.0765	EENFYVDETTVVK	R	V	68.3	25	0.997	0	4	0	0	2	1572.74
										HLVALSPK	K	K	31.1	25	0.989	0	1	0	0	2	864.53
										MNTVIAALSR	K	D	70.8	25	0.997	0	7	0	0	2	1091.59
P01040	Cystatin-A	CYTA_HUMAN	CSTA	11006.6	0.997	2	2	6	0.306	SLPGQNEDLVLTGYQVDK	K	N	41.5	25	0.997	0	1	0	0	2	1976
										TQVVAGTNYYIK	K	V	46.5	25	0.997	0	5	0	0	2	1356.72
P04080	Cystatin-B	CYTB_HUMAN	CSTB	11139.3	1	3	4	9	0.337	AKHDELTYF	K	-	29.6	25	0.984	0	2	0	0	2	1123.54
										SQVVAGTNYFIK	K	V	72.6	25	0.997	0	4	0	0	2	1326.71
										VHVGDEDFVHLR	K	V	57	25	0.997	0	1	2	0	2	1422.71
P13716	Delta-aminolevulinic acid dehydratase	HEM2_HUMAN	ALAD	36295.3	1	3	3	7	0.0909	AAVLEAMTAFR	K	R	38.6	25	0.997	0	2	0	0	2	1195.61
										LAEVALAYAK	R	A	71.7	25	0.997	0	3	0	0	2	1048.6
										VSVMSYSAK	R	F	44.8	25	0.997	0	2	0	0	2	987.481
P81605	Dermcidin	DCD_HUMAN	DCD	11284.1	1	3	4	78	0.227	DAVEDLESVGK	K	G	42.1	25	0.997	0	3	0	0	2	1161.56
										ENAGEDPGLAR	K	Q	71.7	25	0.997	0	70	0	0	2	1128.53
										LGKDAVEDLESVGK	K	G	60.3	25	0.997	0	4	1	0	2	1459.76
Q08554	Desmocollin-1	DSC1_HUMAN	DSC1	99988.1	1	4	5	13	0.0436	DTGDIFCTR	K	S	39.6	25	0.997	0	2	0	0	2	1084.47
										MKVQDQDLPNTPHSK	R	A	20.4	25	0.953	0	0	1	0	2	1753.85
										VQDQDLPNTPHSK	K	A	66.1	25	0.997	0	5	1	0	2	1478.72
										VTATDLDEPDTLHTR	K	L	50.7	25	0.997	0	0	4	0	2	1683.82
Q02413	Desmoglein-1	DSG1_HUMAN	DSG1	113749	1	13	14	109	0.153	ALNSMGQDLERPLELR	R	V	30	25	0.997	0	0	5	0	2	1857.95
										DGSNVIVTER	R	V	62.6	25	0.997	0	2	0	0	2	1089.55
										EGGLNMNFMESYFCQK	R	A	36.7	25	0.997	0	2	0	0	2	1986.8
										EQYGQYALAVR	R	G	58.9	25	0.997	0	21	0	0	2	1297.65
										EQYNMLGGK	K	Y	27.7	25	0.975	0	1	0	0	2	1055.48
										ESSNVVVTER	R	V	76.5	25	0.997	0	7	0	0	2	1119.56
										IHSDCAANQQVTYR	K	I	79.3	25	0.997	0	2	6	0	2	1662.77
										MTGFELTEGVK	R	T	32.5	25	0.993	0	2	0	0	2	1227.59
										QEPSDSPMFIINR	R	N	57	25	0.997	0	14	0	0	2	1549.73
										TMNNFLDR	R	E	46.7	25	0.997	0	3	0	0	2	1026.47
										TYVVTGNMGSNDK	K	V	70.1	25	0.997	0	7	0	0	2	1401.63
										YQGTILSIDDNLQR	K	T	76.3	25	0.997	0	15	0	0	2	1635.83
										YVMGNNPADLLAVDSR	R	T	87.1	25	0.997	0	22	0	0	2	1750.84
P15924	Desmoplakin	DESP_HUMAN	DSP	331781	1	56	57	530	0.192	AELIVQPELK	R	Y	53	25	0.997	0	37	0	0	2	1139.67
										AITGFDDPFSGK	K	T	56.8	25	0.997	0	12	0	0	2	1254.6
										AQQIHSQTSQQYPLYDLDLGK	K	F	27	25	0.995	0	0	4	0	2	2433.2
										DLKDEIVR	R	L	37.7	25	0.997	0	9	0	0	2	987.547
										DMLANFR	K	G	26.5	25	0.965	0	1	0	0	2	882.414
										EKEYEIER	K	L	30.2	25	0.987	0	2	0	0	2	1095.53
										ETQSQLETER	R	S	48.8	25	0.997	0	2	0	0	2	1220.58
										FFDQYR	K	S	26.1	25	0.961	0	1	0	0	2	875.405
										FGDSNTVMR	K	F	70.8	25	0.997	0	23	0	0	2	1042.46
										FLDQNLQK	K	Y	30.7	25	0.988	0	4	0	0	2	1005.54
										GIHNSIGDYR	R	W	46.4	25	0.997	0	11	0	0	2	1131.55
										GIVDSITGQR	R	L	64.3	25	0.997	0	2	0	0	2	1045.56
										GLIDYETFK	K	E	29	25	0.982	0	2	0	0	2	1085.55
										IEVLEEELR	K	L	56.3	25	0.997	0	22	0	0	2	1129.61
										IQSQFTDAQK	K	H	62.8	25	0.997	0	12	0	0	2	1165.58
										ITNLTQQLEQASIVK	K	K	48.6	25	0.997	0	7	0	0	2	1685.94
										IVQLKPR	K	N	42.2	25	0.997	0	5	0	0	2	853.562
										KQQLEVELR	R	Q	49.3	25	0.997	0	2	0	0	2	1142.65
										LASLEELKR	K	Q	57	25	0.997	0	6	0	0	2	1058.62
										LGIYEAMK	K	I	60.6	25	0.997	0	14	0	0	2	940.481
										LLEAQIATGGIIDPK	R	E	50.2	25	0.997	0	7	0	0	2	1538.88
										LLQLQEQMR	R	A	52.1	25	0.997	0	35	0	0	2	1174.63
										LNDSILQATEQR	R	R	84.8	25	0.997	0	32	0	0	2	1387.72
										LNDSILQATEQRR	R	R	31.1	25	0.997	0	0	2	0	2	1543.82
										LPVDIAYK	R	R	40.9	25	0.997	0	13	0	0	2	918.53
										LPVEEAYK	R	R	35.6	25	0.996	0	2	0	0	2	948.504
										LQSLTENLTK	R	E	49	25	0.997	0	21	0	0	2	1146.64
										LSSEVEALR	R	R	55.9	25	0.997	0	5	0	0	2	1003.54
										LTYEIEDEK	R	R	36.7	25	0.997	0	3	0	0	2	1139.55
										LTYEIEDEKR	R	R	59.4	25	0.997	0	8	0	0	2	1295.65
										NDYDQLQK	K	A	27	25	0.97	0	1	0	0	2	1023.47
										NHYNEEMSNLR	R	N	54	25	0.997	0	4	0	0	2	1422.61
										NKYETEINITK	R	T	53.1	25	0.997	0	20	0	0	2	1352.71
										NLPLADQGSSHHITVK	K	I	29.5	25	0.984	0	1	0	0	2	1716.9
										NQCTQVVQER	K	E	53.8	25	0.997	0	8	0	0	2	1261.6
										NTKIEVLEEELR	K	L	44	25	0.997	0	2	0	0	2	1472.8
										NTLTQTTENLR	K	R	66	25	0.997	0	4	0	0	2	1290.66
										QEAFSIR	K	M	30.8	25	0.988	0	1	0	0	2	850.442
										QESDQLVLNQHPASDK	K	I	35.9	25	0.997	0	1	2	0	2	1808.88
										QLLQEQESVK	R	Q	40.2	25	0.997	0	7	0	0	2	1201.64
										QLQNIIQATSR	R	E	68.1	25	0.997	0	13	0	0	2	1271.71
										QMGQPCDAYQK	R	R	41.8	25	0.997	0	1	0	0	2	1341.56
										RVEEDIQQQK	R	A	62.6	25	0.997	0	16	0	0	2	1272.65
										SEADSDKNATILELR	R	S	23.2	25	0.982	0	0	1	0	2	1661.83
										SLNESKIEIER	R	L	46.7	25	0.997	0	1	0	0	2	1317.7
										SLSEEIKR	R	L	44.8	25	0.997	0	7	0	0	2	961.531
										SMVEDITGLR	R	L	56.2	25	0.997	0	5	0	0	2	1136.56
										SNKPIILR	R	A	43.1	25	0.997	0	4	0	0	2	940.594
										SQLQISNNR	R	T	64	25	0.997	0	9	0	0	2	1059.55
										TGSQYDIQDAIDK	K	G	60.5	25	0.997	0	4	0	0	2	1453.68
										TMIQSPSGVILQEAADVHAR	R	Y	39.9	25	0.997	0	0	2	0	2	2139.09
										VQEQELTR	K	L	44.8	25	0.997	0	10	0	0	2	1002.52
										VVIVDPETNK	R	E	43.4	25	0.997	0	8	0	0	2	1113.62
										YEVTSGGGGTSR	R	M	81.3	25	0.997	0	28	0	0	2	1170.54
										YGDGIQLTR	K	S	75.8	25	0.997	0	38	0	0	2	1022.53
										YIELLTR	R	S	48.5	25	0.997	0	26	0	0	2	907.525
Q14195	Dihydropyrimidinase-related protein 3	DPYL3_HUMAN	DPYSL3	61964.1	0.997	2	2	3	0.0404	GMTTVDDFFQGTK	K	A	35	25	0.996	0	1	0	0	2	1462.65
										SAADLISQAR	K	K	79	25	0.997	0	2	0	0	2	1031.55
P68104	Elongation factor 1-alpha 1	EF1A1_HUMAN	EEF1A1	50141.2	0.999	2	3	13	0.0498	IGGIGTVPVGR	K	V	69.5	25	0.997	0	9	0	0	2	1025.61
										YYVTIIDAPGHR	K	D	63.1	25	0.997	0	2	2	0	2	1404.73
P02794	Ferritin heavy chain	FRIH_HUMAN	FTH1	21226.2	1	5	6	26	0.23	ELGDHVTNLR	K	K	40.8	25	0.997	0	1	0	0	2	1153.6
										ELGDHVTNLRK	K	M	37.9	25	0.997	0	2	0	0	2	1281.69
										IFLQDIK	R	K	43.3	25	0.997	0	10	0	0	2	876.519
										NVNQSLLELHK	K	L	63.1	25	0.997	0	6	0	0	2	1294.71
										QNYHQDSEAAINR	R	Q	53.3	25	0.997	0	4	3	0	2	1545.7
P02792	Ferritin light chain	FRIL_HUMAN	FTL	20020.6	1	6	8	30	0.326	KLNQALLDLHALGSAR	K	T	52.4	25	0.997	0	0	4	0	2	1719.99
										KMGDHLTNLHR	K	L	31.9	25	0.991	0	1	0	0	2	1337.67
										KPAEDEWGKTPDAMK	K	A	24.3	25	0.988	0	0	2	0	2	1718.81
										LGGPEAGLGEYLFER	R	L	56.4	25	0.997	0	5	0	0	2	1607.81
										LNQALLDLHALGSAR	K	T	101	25	0.997	0	4	4	0	2	1591.89
										MGDHLTNLHR	K	L	44.1	25	0.997	0	4	6	0	2	1209.58
Q9UGM5	Fetuin-B	FETUB_HUMAN	FETUB	42055.4	0.997	2	2	6	0.0471	AIFYMNNPSR	K	V	54.5	25	0.997	0	4	0	0	2	1228.58
										LVVLPFPK	K	E	33.5	25	0.994	0	2	0	0	2	912.592
P02671	Fibrinogen alpha chain	FIBA_HUMAN	FGA	94973.4	1	16	19	220	0.165	DLLPSRDR	K	Q	29.9	25	0.986	0	2	0	0	2	971.527
										DSHSLTTNIMEILR	K	G	70.3	25	0.997	0	6	2	0	2	1645.82
										EVDLKDYEDQQK	R	Q	69	25	0.997	0	47	1	0	2	1509.71
										GGSTSYGTGSETESPR	R	N	99.5	25	0.997	0	24	0	0	2	1572.68
										GLIDEVNQDFTNR	K	I	64.6	25	0.997	0	18	0	0	2	1520.73
										GSESGIFTNTK	R	E	84.9	25	0.997	0	2	0	0	2	1140.55
										LKNSLFEYQK	K	N	50.4	25	0.997	0	8	0	0	2	1269.68
										MKGLIDEVNQDFTNR	R	I	68.2	25	0.997	0	4	6	0	2	1795.86
										MKPVPDLVPGNFK	K	S	43.8	25	0.997	0	4	0	0	2	1457.78
										NSLFEYQK	K	N	42.5	25	0.997	0	24	0	0	2	1028.5
										QLEQVIAK	K	D	48.1	25	0.997	0	8	0	0	2	928.546
										SRIEVLK	R	R	33.9	25	0.995	0	1	0	0	2	844.525
										TVIGPDGHKEVTK	K	E	50.6	25	0.997	0	2	0	0	2	1380.75
										VIEKVQHIQLLQK	K	N	33.2	25	0.997	0	0	2	0	2	1575.96
										VQHIQLLQK	K	N	51.6	25	0.997	0	57	0	0	2	1106.67
										VQHIQLLQKNVR	K	A	40.8	25	0.997	0	0	2	0	2	1475.88
P02675	Fibrinogen beta chain	FIBB_HUMAN	FGB	55928.6	1	25	31	333	0.503	AHYGGFTVQNEANK	K	Y	93.8	25	0.997	0	49	15	0	2	1535.72
										AHYGGFTVQNEANKYQISVNK	K	Y	46.4	25	0.997	0	0	3	0	2	2368.17
										DNENVVNEYSSELEK	K	H	95.9	25	0.997	0	48	0	0	2	1768.79
										ECEEIIR	K	K	40	25	0.997	0	10	0	0	2	948.446
										EDGGGWWYNR	K	C	35.1	25	0.996	0	2	0	0	2	1239.52
										EEAPSLRPAPPPISGGGYR	R	A	47.9	25	0.997	0	2	4	0	2	1951
										GGETSEMYLIQPDSSVKPYR	K	V	70.1	25	0.997	0	10	20	0	2	2273.08
										GSWYSMR	K	K	40.5	25	0.997	0	4	0	0	2	902.383
										HGTDDGVVWMNWK	K	G	40.3	25	0.997	0	2	0	0	2	1560.69
										HQLYIDETVNSNIPTNLR	K	V	27.9	25	0.996	0	0	2	0	2	2127.08
										IQKLESDVSAQMEYCR	K	T	103	25	0.997	0	3	4	0	2	1972.91
										IRPFFPQQ	K	-	25.4	25	0.953	0	1	0	0	2	1032.56
										KGGETSEMYLIQPDSSVKPYR	R	V	61.6	25	0.997	0	4	26	0	2	2401.17
										LESDVSAQMEYCR	K	T	83	25	0.997	0	14	0	0	2	1603.67
										MGPTELLIEMEDWK	R	G	46.9	25	0.997	0	1	0	0	2	1723.79
										NYCGLPGEYWLGNDK	K	I	28.1	25	0.977	0	1	0	0	2	1785.79
										QDGSVDFGR	R	K	48.3	25	0.997	0	2	0	0	2	980.443
										QDGSVDFGRK	R	W	43.8	25	0.997	0	4	0	0	2	1108.54
										QGFGNVATNTDGK	K	N	84.9	25	0.997	0	36	0	0	2	1308.62
										REEAPSLRPAPPPISGGGYR	K	A	32.9	25	0.997	0	0	4	0	2	2107.1
										SILENLR	R	S	39.8	25	0.997	0	13	0	0	2	844.489
										TMTIHNGMFFSTYDR	R	D	49.7	25	0.997	0	2	5	0	2	1852.8
										TPCTVSCNIPVVSGK	R	E	68.1	25	0.997	0	11	0	0	2	1618.79
										YQISVNK	K	Y	42.2	25	0.997	0	28	0	0	2	851.462
										YQISVNKYR	K	G	44.5	25	0.997	0	3	0	0	2	1170.63
P02679	Fibrinogen gamma chain	FIBG_HUMAN	FGG	51513.3	1	19	22	650	0.422	AIQLTYNPDESSKPNMIDAATLK	K	S	51	25	0.997	0	0	32	0	2	2536.26
										CHAGHLNGVYYQGGTYSK	K	A	60.2	25	0.997	0	0	7	0	2	2011.91
										DNCCILDER	R	F	48.6	25	0.997	0	7	0	0	2	1194.49
										DTVQIHDITGK	K	D	60	25	0.997	0	32	0	0	2	1226.64
										IHLISTQSAIPYALR	K	V	95.6	25	0.997	0	45	18	0	2	1682.96
										KMLEEIMK	R	Y	36.1	25	0.997	0	14	0	0	2	1053.53
										KNWIQYK	K	E	25.1	25	0.949	0	1	0	0	2	979.536
										LDGSVDFK	R	K	58.1	25	0.997	0	28	0	0	2	880.441
										LDGSVDFKK	R	N	42.7	25	0.997	0	45	0	0	2	1008.54
										LTIGEGQQHHLGGAK	R	Q	71.8	25	0.997	0	6	1	0	2	1545.81
										MLEEIMKYEASILTHDSSIR	K	Y	40.5	25	0.997	0	0	2	0	2	2398.16
										NWIQYK	K	E	25.2	25	0.95	0	1	0	0	2	851.441
										QSGLYFIKPLK	K	A	65.5	25	0.997	0	69	0	0	2	1293.76
										TSTADYAMFK	R	V	59.9	25	0.997	0	99	0	0	2	1150.51
										VAQLEAQCQEPCKDTVQIHDITGK	K	D	60.2	25	0.997	0	0	6	0	2	2768.33
										VELEDWNGR	R	T	43.7	25	0.997	0	15	0	0	2	1117.53
										VGPEADKYR	K	L	76.3	25	0.997	0	48	0	0	2	1034.53
										YEASILTHDSSIR	K	Y	89.2	25	0.997	0	75	10	0	2	1491.74
										YLQEIYNSNNQK	R	I	97.5	25	0.997	0	89	0	0	2	1513.73
P02751	Fibronectin	FINC_HUMAN	FN1	262599	1	27	31	727	0.16	AQITGYR	R	L	34.9	25	0.996	0	11	0	0	2	808.431
										DLQFVEVTDVK	R	V	73.8	25	0.997	0	55	0	0	2	1292.67
										EATIPGHLNSYTIK	K	G	40	25	0.997	0	5	0	0	2	1543.81
										EESPLLIGQQSTVSDVPR	R	D	64	25	0.997	0	28	0	0	2	1955.01
										FTNIGPDTMR	R	V	41.6	25	0.997	0	41	0	0	2	1167.55
										GATYNIIVEALK	R	D	45.6	25	0.997	0	4	0	0	2	1291.73
										GDSPASSKPISINYR	R	T	62.9	25	0.997	0	19	21	0	2	1591.81
										HTSVQTTSSGSGPFTDVR	R	A	90.2	25	0.997	0	10	18	0	2	1863.88
										ISCTIANR	R	C	37.7	25	0.997	0	1	0	0	2	934.477
										ITYGETGGNSPVQEFTVPGSK	R	S	41.3	25	0.997	0	14	0	0	2	2168.05
										IYLYTLNDNAR	K	S	71.7	25	0.997	0	45	0	0	2	1355.7
										LGVRPSQGGEAPR	K	E	60.5	25	0.997	0	27	48	0	2	1323.71
										NLQPASEYTVSLVAIK	R	G	64.1	25	0.997	0	19	0	0	2	1732.95
										NTFAEVTGLSPGVTYYFK	R	V	36.3	25	0.997	0	3	0	0	2	1993.99
										QYNVGPSVSK	R	Y	29.8	25	0.985	0	5	0	0	2	1078.55
										RPGGEPSPEGTTGQSYNQYSQR	R	Y	80.3	25	0.997	0	0	14	0	2	2396.09
										SSPVVIDASTAIDAPSNLR	R	F	60.3	25	0.997	0	9	0	0	2	1913
										STTPDITGYR	R	I	49.6	25	0.997	0	18	0	0	2	1110.54
										SYTITGLQPGTDYK	R	I	79.6	25	0.997	0	63	0	0	2	1543.76
										TEIDKPSQMQVTDVQDNSISVK	R	W	55.3	25	0.997	0	0	22	0	2	2478.2
										TKTETITGFQVDAVPANGQTPIQR	R	T	24.8	25	0.99	0	0	1	0	2	2572.34
										VDVIPVNLPGEHGQR	R	L	58.7	25	0.997	0	29	28	0	2	1629.87
										VFAVSHGR	K	E	60	25	0.997	0	33	0	0	2	872.474
										VGDTYERPK	R	D	52.6	25	0.997	0	26	0	0	2	1064.54
										VPGTSTSATLTGLTR	R	G	105	25	0.997	0	68	0	0	2	1461.79
										WLPSSSPVTGYR	K	V	31.1	25	0.989	0	2	0	0	2	1349.68
										YEKPGSPPR	K	E	43.5	25	0.997	0	40	0	0	2	1030.53
O75636	Ficolin-3	FCN3_HUMAN	FCN3	32903.3	1	4	4	12	0.14	LLGEVDHYQLALGK	R	F	63.9	25	0.997	0	2	0	0	2	1555.85
										TFAHYATFR	R	L	47.9	25	0.997	0	4	0	0	2	1113.55
										YAVSEAAAHK	R	Y	60.7	25	0.997	0	4	0	0	2	1046.53
										YGIDWASGR	K	G	58.3	25	0.997	0	2	0	0	2	1024.48
P20930	Filaggrin	FILA_HUMAN	FLG	435146	1	2	2	4	0.00591	HSGIGHGQASSAVR	R	D	34.2	25	0.997	0	0	1	0	2	1363.68
										LAQAYYESTR	K	K	47.7	25	0.997	0	3	0	0	2	1201.58
Q5D862	Filaggrin-2	FILA2_HUMAN	FLG2	248052	1	4	4	57	0.028	FSNSSSSNEFSK	R	C	78.5	25	0.997	0	33	0	0	2	1320.57
										HQEEESETEEDEEDTPGHK	R	S	96.8	25	0.997	0	0	2	0	2	2254.89
										SGQSSYGQHSSGSSQSSGYGQHGSR	R	Q	69	25	0.997	0	0	15	0	2	2500.05
										SVVTVIDVFYK	R	Y	48.2	25	0.997	0	7	0	0	2	1269.71
P30043	Flavin reductase	BLVRB_HUMAN	BLVRB	22118.7	0.997	2	2	3	0.117	LQAVTDDHIR	R	M	37.7	25	0.997	0	1	0	0	2	1167.61
										NDLSPTTVMSEGAR	R	N	57.5	25	0.997	0	2	0	0	2	1493.69
P04075	Fructose-bisphosphate aldolase A	ALDOA_HUMAN	ALDOA	39420.6	0.997	2	2	3	0.0714	ADDGRPFPQVIK	K	S	33.4	25	0.994	0	2	0	0	2	1342.71
										GILAADESTGSIAK	K	R	33	25	0.993	0	1	0	0	2	1332.7
Q08380	Galectin-3-binding protein	LG3BP_HUMAN	LGALS3BP	65332.1	0.997	2	2	5	0.0427	ASHEEVEGLVEK	R	I	35.2	25	0.996	0	3	0	0	2	1326.65
										YSSDYFQAPSDYR	K	Y	61.3	25	0.997	0	2	0	0	2	1598.68
P47929	Galectin-7	LEG7_HUMAN	LGALS7	15074.7	1	3	3	12	0.272	AVVGDAQYHHFR	K	H	61.2	25	0.997	0	2	0	0	2	1399.69
										LDTSEVVFNSK	R	E	82.8	25	0.997	0	8	0	0	2	1238.63
										SSLPEGIRPGTVLR	K	I	24.3	25	0.988	0	0	2	0	2	1481.84
O75223	Gamma-glutamylcyclotransferase	GGCT_HUMAN	GGCT	21008	1	3	3	6	0.181	ENGLPLEYQEK	K	L	30	25	0.986	0	1	0	0	2	1319.65
										SNLNSLDEQEGVK	K	S	52.5	25	0.997	0	3	0	0	2	1432.69
										VSEEIEDIIK	K	K	54.6	25	0.997	0	2	0	0	2	1174.62
Q96QA5	Gasdermin-A	GSDMA_HUMAN	GSDMA	49365.6	0.997	2	2	3	0.0404	LAADHPFLK	K	E	30.6	25	0.988	0	1	0	0	2	1011.56
										VEGDVDVPK	R	T	31.9	25	0.991	0	2	0	0	2	957.489
P06396	Gelsolin	GELS_HUMAN	GSN	85697.8	1	13	15	85	0.229	AGALNSNDAFVLK	K	T	77.4	25	0.997	0	21	0	0	2	1319.7
										DSQEEEKTEALTSAK	K	R	110	25	0.997	0	15	5	0	2	1665.78
										EVQGFESATFLGYFK	R	S	72.7	25	0.997	0	2	0	0	2	1722.84
										HVVPNEVVVQR	K	L	60.4	25	0.997	0	12	2	0	2	1275.72
										QTQVSVLPEGGETPLFK	K	Q	63.4	25	0.997	0	10	0	0	2	1829.96
										RTPITVVK	R	Q	30.6	25	0.988	0	2	0	0	2	913.583
										SEDCFILDHGK	K	D	23.4	25	0.983	0	0	1	0	2	1320.59
										TASDFITK	K	M	37.1	25	0.997	0	2	0	0	2	882.457
										TGAQELLR	K	V	64.6	25	0.997	0	1	0	0	2	887.495
										TPSAAYLWVGTGASEAEK	K	T	62.4	25	0.997	0	3	0	0	2	1837.9
										VPEARPNSMVVEHPEFLK	R	A	37.3	25	0.997	0	0	2	0	2	2095.06
										VPFDAATLHTSTAMAAQHGMDDDGTGQK	R	Q	67.4	25	0.997	0	0	6	0	2	2905.27
										YIETDPANR	R	D	32.3	25	0.992	0	1	0	0	2	1078.52
P06744	Glucose-6-phosphate isomerase	G6PI_HUMAN	GPI	63148.5	1	3	3	5	0.0735	NLVTEDVMR	K	M	33.4	25	0.994	0	2	0	0	2	1092.54
										TFTTQETITNAETAK	K	E	85	25	0.997	0	2	0	0	2	1655.81
										TLAQLNPESSLFIIASK	K	T	66.9	25	0.997	0	1	0	0	2	1832.02
P22352	Glutathione peroxidase 3	GPX3_HUMAN	GPX3	25553.2	1	4	4	14	0.217	FLVGPDGIPIMR	K	W	46.8	25	0.997	0	4	0	0	2	1330.72
										MDILSYMR	K	R	45.7	25	0.997	0	5	0	0	2	1060.48
										NSCPPTSELLGTSDR	K	L	43.4	25	0.997	0	2	0	0	2	1633.75
										QEPGENSEILPTLK	K	Y	51.7	25	0.997	0	3	0	0	2	1554.8
P78417	Glutathione S-transferase omega-1	GSTO1_HUMAN	GSTO1	27567.2	0.997	2	2	2	0.0913	GSAPPGPVPEGSIR	K	I	32.2	25	0.992	0	1	0	0	2	1320.69
										MILELFSK	K	V	30.3	25	0.987	0	1	0	0	2	996.544
P04406	Glyceraldehyde-3-phosphate dehydrogenase	G3P_HUMAN	GAPDH	36053.4	1	5	5	24	0.194	GALQNIIPASTGAAK	R	A	51.9	25	0.997	0	13	0	0	2	1411.79
										IISNASCTTNCLAPLAK	K	V	29.8	25	0.985	0	2	0	0	2	1833.92
										LTGMAFR	K	V	32.8	25	0.993	0	1	0	0	2	811.413
										VPTANVSVVDLTCR	R	L	61.9	25	0.997	0	3	0	0	2	1530.79
										VVDLMAHMASKE	R	-	50.3	25	0.997	0	5	0	0	2	1362.64
P00738	Haptoglobin	HPT_HUMAN	HP	45204.9	1	7	8	16	0.2	DIAPTLTLYVGK	K	K	37.9	25	0.997	0	1	0	0	2	1290.73
										HYEGSTVPEKK	R	T	49.7	25	0.997	0	3	2	0	2	1274.64
										SCAVAEYGVYVK	K	V	85.2	25	0.997	0	4	0	0	2	1345.65
										TEGDGVYTLNNEK	R	Q	56.4	25	0.997	0	1	0	0	2	1439.66
										VGYVSGWGR	R	N	51.1	25	0.997	0	2	0	0	2	980.495
										VTSIQDWVQK	K	T	35.4	25	0.996	0	1	0	0	2	1203.64
										YVMLPVADQDQCIR	K	H	36.3	25	0.997	0	2	0	0	2	1723.81
P04792	Heat shock protein beta-1	HSPB1_HUMAN	HSPB1	22782.6	0.999	2	2	8	0.102	LFDQAFGLPR	R	L	53.3	25	0.997	0	4	0	0	2	1163.62
										TKDGVVEITGK	K	H	37.8	25	0.997	0	4	0	0	2	1146.64
P07900	Heat shock protein HSP 90-alpha	HS90A_HUMAN	HSP90AA1	84663.2	1	4	4	14	0.0615	ADLINNLGTIAK	K	S	45.2	25	0.997	0	6	0	0	2	1242.71
										ALLFVPR	R	R	28.2	25	0.978	0	2	0	0	2	815.514
										DQVANSAFVER	K	L	54.4	25	0.997	0	4	0	0	2	1235.6
										NPDDITNEEYGEFYK	R	S	47.3	25	0.997	0	2	0	0	2	1833.78
P69905	Hemoglobin subunit alpha	HBA_HUMAN	HBA1	15257.6	1	9	11	363	0.718	FLASVSTVLTSK	K	Y	95.3	25	0.997	0	52	0	0	2	1252.71
										KVADALTNAVAHVDDMPNALSALSDLHAHK	K	L	41.8	25	0.997	0	0	2	0	2	3140.58
										LRVDPVNFK	K	L	46.3	25	0.997	0	29	0	0	2	1087.63
										MFLSFPTTK	R	T	49.8	25	0.997	0	94	0	0	2	1087.55
										TYFPHFDLSHGSAQVK	K	G	73.5	25	0.997	0	15	5	0	2	1833.89
										VADALTNAVAHVDDMPNALSALSDLHAHK	K	L	64.4	25	0.997	0	0	6	0	2	3012.48
										VDPVNFK	R	L	26.2	25	0.961	0	2	0	0	2	818.441
										VGAHAGEYGAEALER	K	M	93.5	25	0.997	0	63	83	0	2	1529.73
										VLSPADKTNVK	M	A	68.5	25	0.997	0	12	0	0	1	1171.67
P68871	Hemoglobin subunit beta	HBB_HUMAN	HBB	15998	1	14	21	755	0.857	EFTPPVQAAYQK	K	V	66.9	25	0.997	0	115	0	0	2	1378.7
										FFESFGDLSTPDAVMGNPK	R	V	103	25	0.997	0	74	6	0	2	2074.94
										FFESFGDLSTPDAVMGNPKVK	R	A	55.2	25	0.997	0	0	2	0	2	2302.11
										GTFATLSELHCDK	K	L	80.9	25	0.997	0	6	2	0	2	1478.69
										GTFATLSELHCDKLHVDPENFR	K	L	28	25	0.996	0	0	1	0	2	2586.24
										KVLGAFSDGLAHLDNLK	K	G	73.2	25	0.997	0	9	20	0	2	1797.99
										LHVDPENFR	K	L	34.2	25	0.995	0	18	0	0	2	1126.56
										LLVVYPWTQR	R	F	54.6	25	0.997	0	84	0	0	2	1274.73
										SAVTALWGK	K	V	58.5	25	0.997	0	6	0	0	2	932.52
										VHLTPEEK	M	S	41.7	25	0.997	0	17	0	0	1	952.51
										VLGAFSDGLAHLDNLK	K	G	125	25	0.997	0	48	23	0	2	1669.89
										VNVDEVGGEALGR	K	L	104	25	0.997	0	195	2	0	2	1314.66
										VVAGVANALAHK	K	Y	73.1	25	0.997	0	116	0	0	2	1149.67
										VVAGVANALAHKYH	K	-	62.1	25	0.997	0	5	6	0	2	1449.8
P02042	Hemoglobin subunit delta	HBD_HUMAN	HBD	16055.2	1	5	5	31	0.81	EFTPQMQAAYQK	K	V	58.2	25	0.997	0	7	0	0	2	1457.67
										FFESFGDLSSPDAVMGNPK	R	V	77.2	25	0.997	0	7	0	0	2	2060.93
										GTFSQLSELHCDK	K	L	44.7	25	0.997	0	2	0	0	2	1521.7
										KVLGAFSDGLAHLDNLK	K	G	73.2	25	0.997	0	9	20	0	2	1797.99
										LHVDPENFR	K	L	34.2	25	0.995	0	18	0	0	2	1126.56
										LLVVYPWTQR	R	F	54.6	25	0.997	0	84	0	0	2	1274.73
										NFGKEFTPQMQAAYQK	R	V	38.7	25	0.997	0	0	1	0	2	1903.9
										VHLTPEEK	M	T	41.7	25	0.997	0	17	0	0	1	952.51
										VLGAFSDGLAHLDNLK	K	G	125	25	0.997	0	48	23	0	2	1669.89
										VNVDAVGGEALGR	K	L	104	25	0.997	0	14	0	0	2	1256.66
										VVAGVANALAHK	K	Y	73.1	25	0.997	0	116	0	0	2	1149.67
										VVAGVANALAHKYH	K	-	62.1	25	0.997	0	5	6	0	2	1449.8
P69891	Hemoglobin subunit gamma-1	HBG1_HUMAN	HBG1	16140.5	1	7	7	15	0.585	EFTPEVQASWQK	K	M	36.9	25	0.997	0	1	0	0	2	1449.7
										FFDSFGNLSSASAIMGNPK	R	V	109	25	0.997	0	2	0	0	2	2005.93
										KVLTSLGDAIK	K	H	53.9	25	0.997	0	1	0	0	2	1144.69
										LHVDPENFK	K	L	36.7	25	0.997	0	2	0	0	2	1098.56
										LLVVYPWTQR	R	F	54.6	25	0.997	0	84	0	0	2	1274.73
										MVTAVASALSSR	K	Y	84.4	25	0.997	0	2	0	0	2	1208.63
										VLTSLGDAIK	K	H	40.2	25	0.997	0	3	0	0	2	1016.6
										VNVEDAGGETLGR	K	L	77.4	25	0.997	0	4	0	0	2	1316.64
P02790	Hemopexin	HEMO_HUMAN	HPX	51676.5	1	11	12	179	0.316	DYFMPCPGR	R	G	29.8	25	0.985	0	1	0	0	2	1158.47
										EVGTPHGIILDSVDAAFICPGSSR	K	L	32.7	25	0.997	0	0	4	0	2	2498.23
										FDPVRGEVPPR	R	Y	36.3	25	0.997	0	2	14	0	2	1268.67
										GECQAEGVLFFQGDR	R	E	69.8	25	0.997	0	1	0	0	2	1712.77
										GGYTLVSGYPK	K	R	70.2	25	0.997	0	109	0	0	2	1141.59
										LHIMAGR	R	R	33.7	25	0.994	0	16	0	0	2	813.44
										LLQDEFPGIPSPLDAAVECHR	K	G	48.4	25	0.997	0	0	4	0	2	2364.17
										NFPSPVDAAFR	K	Q	34.7	25	0.996	0	9	0	0	2	1220.61
										QGHNSVFLIK	R	G	48	25	0.997	0	13	0	0	2	1142.63
										SGAQATWTELPWPHEK	K	V	41.1	25	0.997	0	2	0	0	2	1837.89
										YYCFQGNQFLR	R	F	49.1	25	0.997	0	4	0	0	2	1495.68
P05546	Heparin cofactor 2	HEP2_HUMAN	SERPIND1	57072.9	1	10	11	66	0.18	FAFNLYR	K	V	48.9	25	0.997	0	4	0	0	2	930.483
										GETHEQVHSILHFK	K	D	31	25	0.997	0	0	4	0	2	1661.84
										GPLDQLEK	K	G	35.1	25	0.996	0	2	0	0	2	899.484
										IAIDLFK	R	H	29.6	25	0.984	0	1	0	0	2	819.498
										NFGYTLR	R	S	26.6	25	0.966	0	1	0	0	2	870.447
										NYNLVESLK	K	L	46.6	25	0.997	0	6	0	0	2	1079.57
										QFPILLDFK	K	T	43	25	0.997	0	9	0	0	2	1120.64
										SVNDLYIQK	R	Q	38.6	25	0.997	0	4	0	0	2	1079.57
										TLEAQLTPR	K	V	57.9	25	0.997	0	24	0	0	2	1028.57
										YEITTIHNLFR	K	K	57.6	25	0.997	0	9	2	0	2	1406.74
P04196	Histidine-rich glycoprotein	HRG_HUMAN	HRG	59576.6	1	8	8	119	0.158	ALDLINKR	K	R	47.8	25	0.997	0	24	0	0	2	942.573
										DGYLFQLLR	R	I	50.8	25	0.997	0	28	0	0	2	1124.61
										DSPVLIDFFEDTER	K	Y	65	25	0.997	0	6	0	0	2	1682.79
										GGEGTGYFVDFSVR	R	N	75.2	25	0.997	0	14	0	0	2	1490.69
										IADAHLDR	R	V	46.6	25	0.997	0	1	0	0	2	910.474
										QIGSVYR	R	L	34.6	25	0.995	0	2	0	0	2	822.447
										RPSEIVIGQCK	R	V	50.9	25	0.997	0	5	0	0	2	1286.69
										YKEENDDFASFR	K	V	74.4	25	0.997	0	39	0	0	2	1520.67
P16402	Histone H1.3	H13_HUMAN	HIST1H1D	22351.3	1	3	3	29	0.145	ALAAAGYDVEK	K	N	58.4	25	0.997	0	2	0	0	2	1107.57
										ASGPPVSELITK	K	A	69	25	0.997	0	2	0	0	2	1198.67
										VAGAATPKK	K	S	34.5	25	0.995	0	25	0	0	2	842.51
Q96QV6	Histone H2A type 1-A	H2A1A_HUMAN	HIST1H2AA	14136.1	0.997	2	2	17	0.122	AGLQFPVGR	R	V	67.8	25	0.997	0	14	0	0	2	944.531
										HLQLAIR	R	N	32.5	25	0.993	0	3	0	0	2	850.526
P62807	Histone H2B type 1-C/E/F/G/I	H2B1C_HUMAN	HIST1H2BC	13906.6	1	5	5	11	0.357	AMGIMNSFVNDIFER	K	I	50.6	25	0.997	0	4	0	0	2	1775.81
										ESYSVYVYK	K	V	26.5	25	0.964	0	1	0	0	2	1137.55
										KESYSVYVYK	R	V	42.3	25	0.997	0	2	0	0	2	1265.64
										LLLPGELAK	R	H	30.9	25	0.989	0	3	0	0	2	953.603
										QVHPDTGISSK	K	A	35	25	0.996	0	1	0	0	2	1168.6
Q16695	Histone H3.1t	H31T_HUMAN	HIST3H3	15508.9	0.997	2	2	12	0.132	EIAQDFKTDLR	R	F	26.7	25	0.967	0	1	0	0	2	1335.69
										STELLIR	K	K	60.3	25	0.997	0	11	0	0	2	831.494
P62805	Histone H4	H4_HUMAN	HIST1H4A	11367.7	1	6	7	43	0.515	DAVTYTEHAK	R	R	47.2	25	0.997	0	2	0	0	2	1134.54
										DNIQGITKPAIR	R	R	54.2	25	0.997	0	2	2	0	2	1325.75
										ISGLIYEETR	R	G	73.4	25	0.997	0	15	0	0	2	1180.62
										TVTAMDVVYALK	K	R	71.6	25	0.997	0	10	0	0	2	1326.7
										TVTAMDVVYALKR	K	Q	40	25	0.997	0	1	0	0	2	1482.8
										VFLENVIR	K	D	43.8	25	0.997	0	11	0	0	2	989.578
Q86YZ3	Hornerin	HORN_HUMAN	HRNR	282373	1	9	13	275	0.0561	GEQHGSSSGSSSSYGQHGSGSR	R	Q	57.6	25	0.997	0	0	2	0	2	2122.88
										GPYESGSGHSSGLGHQESR	R	S	68.8	25	0.997	0	1	20	0	2	1928.85
										GPYESGSGHSSGLGHR	R	E	115	25	0.997	0	49	89	0	2	1584.71
										GSGSGQSPSSGQHGTGFGR	R	S	56.7	25	0.997	0	8	2	0	2	1747.77
										HGSGLGHSSSHGQHGSGSGR	R	S	20.3	25	0.951	0	0	1	0	2	1885.84
										HGSGSGQSSSYGPYR	R	S	68.3	25	0.997	0	1	0	0	2	1526.66
										QSLGHGQHGSGSGQSPSPSR	R	G	60.6	25	0.997	0	7	91	0	2	1947.9
										SGQSSRGEQHGSSSGSSSSYGQHGSGSR	R	Q	29.4	25	0.997	0	0	1	0	2	2725.15
										SGSGQSSGYSQHGSGSSHSSGYR	K	K	65.2	25	0.997	0	0	3	0	2	2243.93
Q14520	Hyaluronan-binding protein 2	HABP2_HUMAN	HABP2	62671.4	0.997	2	2	5	0.0339	RPGVYTQVTK	K	F	37.7	25	0.997	0	4	0	0	2	1148.64
										VVLGDQDLK	K	K	36.1	25	0.997	0	1	0	0	2	986.552
P01876	Ig alpha-1 chain C region	IGHA1_HUMAN	IGHA1	37653.8	1	12	15	346	0.462	DASGVTFTWTPSSGK	R	S	89.8	25	0.997	0	24	0	0	2	1540.73
										DLCGCYSVSSVLPGCAEPWNHGK	R	T	38	25	0.997	0	0	2	0	2	2593.13
										GDTFSCMVGHEALPLAFTQK	K	T	41.5	25	0.997	0	4	4	0	2	2225.04
										GFSPKDVLVR	R	W	55.8	25	0.997	0	34	0	0	2	1117.64
										KGDTFSCMVGHEALPLAFTQK	K	T	48.3	25	0.997	0	2	9	0	2	2353.13
										NFPPSQDASGDLYTTSSQLTLPATQCLAGK	R	S	54.7	25	0.997	0	0	10	0	2	3168.52
										QEPSQGTTTFAVTSILR	R	V	116	25	0.997	0	78	10	0	2	1835.95
										SAVQGPPER	K	D	59.9	25	0.997	0	48	0	0	2	940.485
										TFTCTAAYPESK	K	T	67.2	25	0.997	0	25	0	0	2	1375.62
										TPLTATLSK	K	S	53.8	25	0.997	0	42	0	0	2	931.546
										WLQGSQELPR	R	E	64.6	25	0.997	0	50	0	0	2	1213.63
										YLTWASR	K	Q	31.9	25	0.991	0	4	0	0	2	896.462
P01857	Ig gamma-1 chain C region	IGHG1_HUMAN	IGHG1	36105	1	19	26	1997	0.67	ALPAPIEK	K	T	30.7	25	0.988	0	5	0	0	2	838.503
										ALPAPIEKTISK	K	A	42.5	25	0.997	0	6	0	0	2	1267.76
										DELTKNQVSLTCLVK	R	G	58.5	25	0.997	0	2	0	0	2	1747.93
										DTLMISR	K	T	63.9	25	0.997	0	249	0	0	2	851.429
										EEQYNSTYR	R	V	38.5	25	0.997	0	3	0	0	2	1189.51
										EPQVYTLPPSR	R	D	62	25	0.997	0	303	0	0	2	1286.67
										EPQVYTLPPSRDELTK	R	N	70.2	25	0.997	0	463	23	0	2	1872.97
										FNWYVDGVEVHNAK	K	T	77.4	25	0.997	0	88	46	0	2	1677.8
										GFYPSDIAVEWESNGQPENNYK	K	T	55.5	25	0.997	0	4	0	0	2	2544.13
										GPSVFPLAPSSK	K	S	70.4	25	0.997	0	194	0	0	2	1186.65
										GPSVFPLAPSSKSTSGGTAALGCLVK	K	D	39.6	25	0.997	0	0	4	0	2	2489.31
										NQVSLTCLVK	K	G	59.2	25	0.997	0	149	0	0	2	1161.63
										STSGGTAALGCLVK	K	D	106	25	0.997	0	143	0	0	2	1321.68
										THTCPPCPAPELLGGPSVFLFPPKPK	K	D	47.3	25	0.997	0	0	7	0	2	2844.46
										TPEVTCVVVDVSHEDPEVK	R	F	88.2	25	0.997	0	37	26	0	2	2139.03
										TTPPVLDSDGSFFLYSK	K	L	81.1	25	0.997	0	196	11	0	2	1873.92
										VSNKALPAPIEK	K	T	67.1	25	0.997	0	16	8	0	2	1266.74
										VVSVLTVLHQDWLNGK	R	E	44.5	25	0.997	0	1	4	0	2	1808.01
										WQQGNVFSCSVMHEALHNHYTQK	R	S	45.4	25	0.997	0	0	9	0	2	2817.26
P01859	Ig gamma-2 chain C region	IGHG2_HUMAN	IGHG2	35899.2	1	12	17	502	0.58	CCVECPPCPAPPVAGPSVFLFPPKPK	K	D	46.7	25	0.997	0	0	7	0	2	2908.4
										DTLMISR	K	T	63.9	25	0.997	0	249	0	0	2	851.429
										EEQFNSTFR	R	V	41.8	25	0.997	0	2	0	0	2	1157.52
										EPQVYTLPPSR	R	E	62	25	0.997	0	303	0	0	2	1286.67
										EPQVYTLPPSREEMTK	R	N	64	25	0.997	0	156	8	0	2	1920.94
										GFYPSDISVEWESNGQPENNYK	K	T	39	25	0.997	0	7	0	0	2	2560.13
										GLPAPIEK	K	T	29.9	25	0.986	0	3	0	0	2	824.488
										GLPAPIEKTISK	K	T	50.5	25	0.997	0	6	0	0	2	1253.75
										GPSVFPLAPCSR	K	S	54.8	25	0.997	0	113	0	0	2	1287.65
										KCCVECPPCPAPPVAGPSVFLFPPKPK	R	D	27	25	0.995	0	0	2	0	2	3036.5
										NQVSLTCLVK	K	G	59.2	25	0.997	0	149	0	0	2	1161.63
										STSESTAALGCLVK	R	D	97.2	25	0.997	0	94	2	0	2	1423.71
										TTPPMLDSDGSFFLYSK	K	L	82.1	25	0.997	0	78	6	0	2	1921.89
										VSNKGLPAPIEK	K	T	43.7	25	0.997	0	6	2	0	2	1252.73
										VVSVLTVVHQDWLNGK	R	E	54.3	25	0.997	0	6	4	0	2	1793.99
										WQQGNVFSCSVMHEALHNHYTQK	R	S	45.4	25	0.997	0	0	9	0	2	2817.26
P01860	Ig gamma-3 chain C region	IGHG3_HUMAN	IGHG3	41285.9	1	6	9	64	0.491	ALPAPIEK	K	T	30.7	25	0.988	0	5	0	0	2	838.503
										ALPAPIEKTISK	K	T	42.5	25	0.997	0	6	0	0	2	1267.76
										CPAPELLGGPSVFLFPPKPK	R	D	60.7	25	0.997	0	0	5	0	2	2151.17
										DTLMISR	K	T	63.9	25	0.997	0	249	0	0	2	851.429
										EPQVYTLPPSR	R	E	62	25	0.997	0	303	0	0	2	1286.67
										EPQVYTLPPSREEMTK	R	N	64	25	0.997	0	156	8	0	2	1920.94
										GPSVFPLAPCSR	K	S	54.8	25	0.997	0	113	0	0	2	1287.65
										NQVSLTCLVK	K	G	59.2	25	0.997	0	149	0	0	2	1161.63
										SCDTPPPCPR	K	C	40.4	25	0.997	0	2	0	0	2	1186.5
										STSGGTAALGCLVK	R	D	106	25	0.997	0	143	0	0	2	1321.68
										TPEVTCVVVDVSHEDPEVQFK	R	W	61.4	25	0.997	0	2	3	0	2	2414.15
										TPLGDTTHTCPR	K	C	75.9	25	0.997	0	16	9	0	2	1355.64
										VSNKALPAPIEK	K	T	67.1	25	0.997	0	16	8	0	2	1266.74
										VVSVLTVLHQDWLNGK	R	E	44.5	25	0.997	0	1	4	0	2	1808.01
										WQQGNIFSCSVMHEALHNR	R	F	24.2	25	0.987	0	0	1	0	2	2330.06
										WYVDGVEVHNAK	K	T	58.3	25	0.997	0	18	8	0	2	1416.69
P01861	Ig gamma-4 chain C region	IGHG4_HUMAN	IGHG4	35939.5	1	6	7	119	0.554	DTLMISR	K	T	63.9	25	0.997	0	249	0	0	2	851.429
										EPQVYTLPPSQEEMTK	R	N	64.8	25	0.997	0	54	0	0	2	1892.89
										GFYPSDIAVEWESNGQPENNYK	K	T	55.5	25	0.997	0	4	0	0	2	2544.13
										GPSVFPLAPCSR	K	S	54.8	25	0.997	0	113	0	0	2	1287.65
										NQVSLTCLVK	K	G	59.2	25	0.997	0	149	0	0	2	1161.63
										STSESTAALGCLVK	R	D	97.2	25	0.997	0	94	2	0	2	1423.71
										TTPPVLDSDGSFFLYSR	K	L	78.7	25	0.997	0	34	0	0	2	1901.93
										TYTCNVDHKPSNTK	K	V	58.7	25	0.997	0	13	13	0	2	1664.77
										TYTCNVDHKPSNTKVDK	K	R	32.6	25	0.997	0	0	1	0	2	2006.96
										VVSVLTVLHQDWLNGK	R	E	44.5	25	0.997	0	1	4	0	2	1808.01
										WQEGNVFSCSVMHEALHNHYTQK	R	S	30.6	25	0.997	0	0	3	0	2	2818.25
										YGPPCPSCPAPEFLGGPSVFLFPPKPK	K	D	29	25	0.997	0	0	1	0	2	2943.46
P01743	Ig heavy chain V-I region HG3	HV102_HUMAN		12945.3	0.997	2	2	31	0.222	DTSTSTVYMELSSLR	R	S	58.4	25	0.997	0	8	0	0	2	1705.8
										SEDTAVYYCAR	R	-	79.7	25	0.997	0	23	0	0	2	1334.57
P23083	Ig heavy chain V-I region V35	HV103_HUMAN		13008.5	1	2	2	22	0.214	DTSISTAYMELSR	R	L	77.6	25	0.997	0	18	0	0	2	1489.68
										QAPGQGLEWMGR	R	I	52.1	25	0.997	0	4	0	0	2	1345.63
P06331	Ig heavy chain V-II region ARH-77	HV209_HUMAN		16228.6	0.997	2	2	47	0.171	LSSVTAADTAVYYCAR	K	G	83.6	25	0.997	0	20	0	0	2	1747.83
										VTISLDTSK	R	N	39.6	25	0.997	0	27	0	0	2	963.536
P01824	Ig heavy chain V-II region WAH	HV206_HUMAN		14117.1	0.997	2	2	14	0.132	NQFSLNLR	R	S	45.4	25	0.997	0	6	0	0	2	991.532
										VTISVDTSR	R	N	67.2	25	0.997	0	8	0	0	2	977.526
P01766	Ig heavy chain V-III region BRO	HV305_HUMAN		13226.8	0.997	2	3	90	0.342	AEDTAVYYCAR	R	S	92.3	25	0.997	0	32	0	0	2	1318.57
										EVQLVESGGGLVQPGGSLR	-	L	123	25	0.997	0	74	11	0	2	1882
										NTLYLNMNSLR	K	A	37.9	25	0.997	0	5	0	0	2	1354.68
P01767	Ig heavy chain V-III region BUT	HV306_HUMAN		12376.9	0.997	3	3	161	0.191	AEDTAVYYCAR	R	D	92.3	25	0.997	0	32	0	0	2	1318.57
										NTVYLQMBSLR	R	A	72.7	25	0.997	0	129	0	0	2	1354.68
P01768	Ig heavy chain V-III region CAM	HV307_HUMAN		13663.2	1	3	3	11	0.123	DTLYLQMNSLR	K	A	35.9	25	0.997	0	7	0	0	2	1369.68
										DNSKBTLYLQMNSLR	R	A	51.1	25	0.997	0	0	4	0	2	1812.89
P01781	Ig heavy chain V-III region GAL	HV320_HUMAN		12726.1	1	5	6	132	0.483	EVQLVESGGDLVQPGR	-	S	62.7	25	0.997	0	2	0	0	2	1682.87
										FTISRDNAK	R	N	47.3	25	0.997	0	1	0	0	2	1051.55
										GLEWVANIK	K	Z	52.6	25	0.997	0	6	0	0	2	1029.57
										NSLYLQMNSLR	K	V	72.8	25	0.997	0	109	0	0	2	1354.68
										VEDTALYYCAR	R	G	82.4	25	0.997	0	14	0	0	2	1360.62
P01762	Ig heavy chain V-III region TRO	HV301_HUMAN		13466.2	0.997	2	2	14	0.082	SLYLQMBSLR	K	T	68.6	25	0.997	0	14	0	0	2	1240.64
P01764	Ig heavy chain V-III region VH26	HV303_HUMAN		12582.6	1	3	5	77	0.222	AEDTAVYYCAK	R	-	88.8	25	0.997	0	23	0	0	2	1290.57
										DNSKNTLYLQMNSLR	R	A	48.6	25	0.997	0	2	2	0	2	1812.89
										NTLYLQMNSLR	K	A	64.9	25	0.997	0	50	0	0	2	1368.69
P01834	Ig kappa chain C region	IGKC_HUMAN	IGKC	11608.6	1	6	8	559	0.689	DSTYSLSSTLTLSK	K	A	84.4	25	0.997	0	159	0	0	2	1502.76
										DSTYSLSSTLTLSKADYEK	K	H	90.6	25	0.997	0	2	0	0	2	2109.02
										SGTASVVCLLNNFYPR	K	E	61.8	25	0.997	0	11	0	0	2	1797.9
										TVAAPSVFIFPPSDEQLK	-	S	75.4	25	0.997	0	195	25	0	2	1946.03
										VDNALQSGNSQESVTEQDSK	K	D	133	25	0.997	0	127	32	0	2	2135.97
										VDNALQSGNSQESVTEQDSKDSTYSLSSTLTLSK	K	A	107	25	0.997	0	0	8	0	2	3619.71
P01598	Ig kappa chain V-I region EU	KV106_HUMAN		11788.5	0.997	2	2	55	0.269	ASSLESGVPSR	K	F	83.9	25	0.997	0	26	0	0	2	1089.55
										DIQMTQSPSTLSASVGDR	-	V	121	25	0.997	0	29	0	0	2	1908.9
P01604	Ig kappa chain V-I region Kue	KV112_HUMAN		12127.1	1	3	3	8	0.269	APKLLIYK	K	A	57.3	25	0.997	0	1	0	0	2	945.613
										ASTLETGVPSR	K	F	55.5	25	0.997	0	5	0	0	2	1117.58
										YPYTFGQGTK	R	L	29.9	25	0.985	0	2	0	0	2	1161.56
P01613	Ig kappa chain V-I region Ni	KV121_HUMAN		12243.8	0.997	2	2	16	0.304	DIQMTQSPSSLSATVGDR	-	V	93.7	25	0.997	0	14	0	0	2	1908.9
										LLIYDASNLETGVPSR	K	F	66.2	25	0.997	0	2	0	0	2	1747.92
P01610	Ig kappa chain V-I region WEA	KV118_HUMAN		11840.4	0.999	2	4	76	0.306	DIQMTQSPSSLSASVGDR	-	V	114	25	0.997	0	67	6	0	2	1894.88
										LIYGATSLQSGVPSR	R	F	49.8	25	0.997	0	3	0	0	2	1548.84
P01611	Ig kappa chain V-I region Wes	KV119_HUMAN		11608	0.997	2	3	36	0.315	DIQMTQSPSSVSASVGDR	-	V	110	25	0.997	0	31	4	0	2	1880.87
										LLIYSASSLENGVPSR	K	F	25.3	25	0.952	0	1	0	0	2	1705.91
P01614	Ig kappa chain V-II region Cum	KV201_HUMAN		12676.7	0.997	2	3	87	0.174	ASGVPDRFSGSGSGTDFTLK	R	I	45.8	25	0.997	0	3	2	0	2	1985.96
										FSGSGSGTDFTLK	R	I	96.8	25	0.997	0	82	0	0	2	1303.62
P01619	Ig kappa chain V-III region B6	KV301_HUMAN		11633.5	1	3	3	18	0.315	FSGSGSGADFTLTISR	R	L	58.2	25	0.997	0	4	0	0	2	1602.78
										QIVLTZSPGTLSLSPGZR	-	A	90.1	25	0.997	0	14	0	0	2	1882.04
P04207	Ig kappa chain V-III region CLL	KV308_HUMAN		14275.5	0.997	2	2	48	0.194	FSGSGSGTEFTLTISR	R	L	85.2	25	0.997	0	2	0	0	2	1646.8
										LLIYGASTR	R	A	64.9	25	0.997	0	46	0	0	2	993.573
P01623	Ig kappa chain V-III region WOL	KV305_HUMAN		11746.5	1	4	6	141	0.495	EIVLTQSPGTLSLSPGER	-	A	110	25	0.997	0	44	9	0	2	1884.01
										FSGSGSGTDFTLTISR	R	L	92.8	25	0.997	0	29	1	0	2	1632.79
										LLIYGASSR	R	A	65.2	25	0.997	0	56	0	0	2	979.557
										TFGQGTKVEIK	R	-	36.1	25	0.997	0	2	0	0	2	1207.67
P01625	Ig kappa chain V-IV region Len	KV402_HUMAN		12640.4	1	3	3	32	0.342	DIVMTQSPDSLAVSLGER	-	A	115	25	0.997	0	22	0	0	2	1933.95
										LLIYWASTR	K	E	54.3	25	0.997	0	9	0	0	2	1122.63
										SSQSVLYSSNSK	K	N	29.1	25	0.982	0	1	0	0	2	1286.62
P01842	Ig lambda chain C regions	LAC_HUMAN	IGLC1	11236.1	1	6	9	373	0.676	AAPSVTLFPPSSEELQANK	K	A	85.6	25	0.997	0	240	25	0	2	1986.02
										ADSSPVKAGVETTTPSK	K	Q	65.1	25	0.997	0	6	5	0	2	1674.85
										AGVETTTPSK	K	Q	68	25	0.997	0	27	0	0	2	990.51
										AGVETTTPSKQSNNK	K	Y	50.5	25	0.997	0	10	0	0	2	1561.78
										SYSCQVTHEGSTVEK	R	T	100	25	0.997	0	37	16	0	2	1711.76
										YAASSYLSLTPEQWK	K	S	89.1	25	0.997	0	7	0	0	2	1743.86
P04211	Ig lambda chain V region 4A	LV001_HUMAN		12380	0.997	2	2	13	0.154	ALIYSTSNK	R	H	32	25	0.992	0	2	0	0	2	996.536
										FSGSLLGGK	R	A	47.8	25	0.997	0	11	0	0	2	865.478
P01701	Ig lambda chain V-I region NEW	LV103_HUMAN		11452.8	0.997	2	2	19	0.189	RPSGIPDR	K	I	40.8	25	0.997	0	17	0	0	2	897.49
										SGTSATLGITGLR	K	T	43.4	25	0.997	0	2	0	0	2	1233.68
P80748	Ig lambda chain V-III region LOI	LV302_HUMAN		11934.9	1	4	4	38	0.459	DRPSGIPER	R	F	31.2	25	0.99	0	4	0	0	2	1026.53
										FSGSNSGNTATLTISR	R	V	98.5	25	0.997	0	23	0	0	2	1612.79
										LTVLSQPK	K	-	51.2	25	0.997	0	9	0	0	2	885.54
										YVLTQPPSVSVAPGETAR	-	L	44.7	25	0.997	0	2	0	0	2	1871.99
P01714	Ig lambda chain V-III region SH	LV301_HUMAN		11392.6	1	3	3	24	0.343	ITCQGDSLR	R	G	57.2	25	0.997	0	7	0	0	2	1049.5
										NNRPSGIPDR	R	F	25.4	25	0.953	0	2	0	0	2	1125.58
										SELTQDPAVSVALGQTVR	-	I	100	25	0.997	0	15	0	0	2	1870.99
P01871	Ig mu chain C region	IGHM_HUMAN	IGHM	49305.7	1	14	16	308	0.378	DGFFGNPR	R	K	57.8	25	0.997	0	49	0	0	2	909.421
										DVMQGTDEHVVCK	K	V	55.9	25	0.997	0	6	0	0	2	1533.67
										ESDWLGQSMFTCR	K	V	35.8	25	0.997	0	3	0	0	2	1632.68
										FTCTVTHTDLPSPLK	R	Q	60	25	0.997	0	5	3	0	2	1716.86
										GVALHRPDVYLLPPAR	K	E	43.8	25	0.997	0	4	7	0	2	1774.01
										LICQATGFSPR	K	Q	76.8	25	0.997	0	18	0	0	2	1249.64
										NVPLPVIAELPPK	K	V	58.8	25	0.997	0	13	0	0	2	1386.84
										QIQVSWLR	R	E	40.1	25	0.997	0	1	0	0	2	1029.58
										QVGSGVTTDQVQAEAK	K	E	92.5	25	0.997	0	63	0	0	2	1617.81
										VFAIPPSFASIFLTK	R	S	25.8	25	0.957	0	1	0	0	2	1637.93
										VSVFVPPR	K	D	53.7	25	0.997	0	38	0	0	2	900.53
										VTSTLTIK	K	E	44.2	25	0.997	0	9	0	0	2	862.524
										YAATSQVLLPSK	K	D	74.4	25	0.997	0	50	0	0	2	1277.71
										YVTSAPMPEPQAPGR	K	Y	71.4	25	0.997	0	38	0	0	2	1616.77
Q9Y6R7	IgGFc-binding protein	FCGBP_HUMAN	FCGBP	571983	1	3	3	13	0.00611	GATTSPGVYELSSR	R	C	40.5	25	0.997	0	2	0	0	2	1424.7
										GNPAVSYVR	R	V	48.8	25	0.997	0	6	0	0	2	962.505
										VAYDLVYYVR	R	V	65.6	25	0.997	0	5	0	0	2	1260.66
P15814	Immunoglobulin lambda-like polypeptide 1	IGLL1_HUMAN	IGLL1	22962.9	0.997	2	2	13	0.141	SYSCQVMHEGSTVEK	R	T	50.5	25	0.997	0	12	0	0	2	1757.75
										YAASSYLSLTPEQWR	K	S	34.2	25	0.995	0	1	0	0	2	1771.86
P35858	Insulin-like growth factor-binding protein complex acid labile subunit	ALS_HUMAN	IGFALS	66038.6	1	5	5	9	0.0959	DFALQNPSAVPR	R	F	44.1	25	0.997	0	4	0	0	2	1314.68
										ELVLAGNR	R	L	37.2	25	0.997	0	2	0	0	2	871.5
										IRPHTFTGLSGLR	R	R	24.6	25	0.989	0	0	1	0	2	1454.82
										LAELPADALGPLQR	R	A	39.3	25	0.997	0	1	0	0	2	1463.82
										TFTPQPPGLER	R	L	28.8	25	0.981	0	1	0	0	2	1242.65
P19827	Inter-alpha-trypsin inhibitor heavy chain H1	ITIH1_HUMAN	ITIH1	101390	1	12	14	179	0.139	AAISGENAGLVR	K	A	91.5	25	0.997	0	38	0	0	2	1157.63
										ELAAQTIKK	K	S	42	25	0.997	0	2	0	0	2	1001.6
										ERGHMLENHVER	R	L	25.2	25	0.991	0	0	1	0	2	1522.72
										EVAFDLEIPK	R	T	45.5	25	0.997	0	2	0	0	2	1160.62
										FAHYVVTSQVVNTANEAR	R	E	72.9	25	0.997	0	10	10	0	2	2006.01
										GHMLENHVER	R	L	45.4	25	0.997	0	15	37	0	2	1237.57
										GSLVQASEANLQAAQDFVR	K	G	64.3	25	0.997	0	2	0	0	2	2004.01
										KAAISGENAGLVR	R	A	37.8	25	0.997	0	4	0	0	2	1285.72
										LDAQASFLPK	K	E	31.2	25	0.99	0	1	0	0	2	1089.59
										NHMQYEIVIK	R	V	40.8	25	0.997	0	6	0	0	2	1290.65
										QAVDTAVDGVFIR	R	S	58.2	25	0.997	0	9	0	0	2	1390.73
										QYYEGSEIVVAGR	K	I	70.3	25	0.997	0	42	0	0	2	1470.72
P19823	Inter-alpha-trypsin inhibitor heavy chain H2	ITIH2_HUMAN	ITIH2	106466	1	13	16	230	0.144	AHVSFKPTVAQQR	K	I	67.8	25	0.997	0	6	10	0	2	1468.8
										FYNQVSTPLLR	K	N	60.1	25	0.997	0	10	0	0	2	1337.72
										HADPDFTR	K	K	33.2	25	0.994	0	2	0	0	2	958.438
										IQPSGGTNINEALLR	K	A	81.6	25	0.997	0	38	0	0	2	1582.85
										IYGNQDTSSQLK	R	K	71.1	25	0.997	0	5	0	0	2	1353.66
										IYGNQDTSSQLKK	R	F	63.5	25	0.997	0	13	0	0	2	1481.76
										IYLQPGR	R	L	48.1	25	0.997	0	22	0	0	2	846.483
										KLGSYEHR	R	I	45.5	25	0.997	0	12	0	0	2	989.516
										LSNENHGIAQR	R	I	71	25	0.997	0	32	1	0	2	1238.62
										SSALDMENFR	R	T	69.3	25	0.997	0	11	0	0	2	1169.53
										TEVNVLPGAK	R	V	51.3	25	0.997	0	44	0	0	2	1027.58
										VQFELHYQEVK	K	W	75.5	25	0.997	0	20	0	0	2	1419.73
										VVNNSPQPQNVVFDVQIPK	K	G	45.7	25	0.997	0	4	0	0	2	2122.13
Q06033	Inter-alpha-trypsin inhibitor heavy chain H3	ITIH3_HUMAN	ITIH3	99850.9	1	4	5	15	0.0472	DYIFGNYIER	R	L	45.6	25	0.997	0	9	0	0	2	1289.62
										EVSFDVELPK	K	T	39.5	25	0.997	0	2	0	0	2	1162.6
										FAHNVVTMR	R	A	33.9	25	0.995	0	2	0	0	2	1090.55
										GHVSFKPSLDQQR	K	S	54.5	25	0.997	0	1	1	0	2	1498.78
Q14624	Inter-alpha-trypsin inhibitor heavy chain H4	ITIH4_HUMAN	ITIH4	103358	1	14	15	174	0.147	AEAQAQYSAAVAK	K	G	104	25	0.997	0	10	0	0	2	1307.66
										ANTVQEATFQMELPK	R	K	89.7	25	0.997	0	34	0	0	2	1722.84
										ETLFSVMPGLK	K	M	48.1	25	0.997	0	19	0	0	2	1237.65
										FAHTVVTSR	R	V	57.3	25	0.997	0	23	0	0	2	1017.55
										FKPTLSQQQK	R	S	34.4	25	0.995	0	12	0	0	2	1204.67
										GPDVLTATVSGK	R	L	63.3	25	0.997	0	21	0	0	2	1144.62
										ILDDLSPR	K	D	46.9	25	0.997	0	3	0	0	2	928.51
										LALDNGGLAR	K	R	72.3	25	0.997	0	18	0	0	2	999.558
										LGVYELLLK	R	V	55.4	25	0.997	0	9	0	0	2	1047.64
										LQDRGPDVLTATVSGK	K	L	40.5	25	0.997	0	1	0	0	2	1656.89
										RLGVYELLLK	R	V	28.3	25	0.978	0	1	0	0	2	1203.75
										SPEQQETVLDGNLIIR	K	Y	73.3	25	0.997	0	4	2	0	2	1811.95
										TGLLLLSDPDK	K	V	66	25	0.997	0	2	0	0	2	1171.66
										VRPQQLVK	K	H	27.4	25	0.972	0	15	0	0	2	967.605
P14923	Junction plakoglobin	PLAK_HUMAN	JUP	81745.9	1	20	23	291	0.34	AAMIVNQLSK	K	K	61	25	0.997	0	30	0	0	2	1090.59
										AGDKDDITEPAVCALR	R	H	53.8	25	0.997	0	6	2	0	2	1730.84
										ALMGSPQLVAAVVR	R	T	81.9	25	0.997	0	32	0	0	2	1427.8
										GIMEEDEACGR	K	Q	66.9	25	0.997	0	1	0	0	2	1282.5
										HPEAEMAQNSVR	R	L	58.3	25	0.997	0	27	0	0	2	1384.63
										HVAAGTQQPYTDGVR	R	M	70.8	25	0.997	0	10	10	0	2	1599.79
										ISEDKNPDYR	R	K	56	25	0.997	0	21	7	0	2	1236.59
										LAEPSQLLK	R	S	44.7	25	0.997	0	13	0	0	2	998.588
										LLNDEDPVVVTK	K	A	82.4	25	0.997	0	29	0	0	2	1341.73
										LLNQPNQWPLVK	K	A	28.9	25	0.981	0	1	0	0	2	1449.82
										LNYGIPAIVK	R	L	51.8	25	0.997	0	35	0	0	2	1087.65
										LVQLLVK	R	A	36.7	25	0.997	0	13	0	0	2	812.561
										NEGTATYAAAVLFR	R	I	93.3	25	0.997	0	20	0	0	2	1483.75
										NLALCPANHAPLQEAAVIPR	R	L	21.2	25	0.965	0	0	1	0	2	2155.14
										NLSDVATKQEGLESVLK	R	I	50.4	25	0.997	0	3	0	0	2	1830.98
										QEGLESVLK	K	I	41.6	25	0.997	0	6	0	0	2	1002.55
										SAIVHLINYQDDAELATR	K	A	23.8	25	0.986	0	0	1	0	2	2029.04
										TMQNTSDLDTAR	R	C	51	25	0.997	0	9	0	0	2	1368.61
										VLSVCPSNKPAIVEAGGMQALGK	K	H	25.3	25	0.991	0	0	1	0	2	2342.22
										VSVELTNSLFK	R	H	55.5	25	0.997	0	13	0	0	2	1236.68
P29622	Kallistatin	KAIN_HUMAN	SERPINA4	48544	1	12	12	45	0.347	ATLDVDEAGTEAAAATSFAIK	K	F	69.3	25	0.997	0	2	0	0	2	2052.01
										EIEEVLTPEMLMR	R	W	35.1	25	0.996	0	2	0	0	2	1621.78
										FFSAQTNR	K	H	57.4	25	0.997	0	2	0	0	2	970.474
										FYYLIASETPGK	R	N	76.6	25	0.997	0	10	0	0	2	1388.71
										GDATVFFILPNQGK	K	M	63.7	25	0.997	0	3	0	0	2	1506.8
										IAPANADFAFR	K	F	72.7	25	0.997	0	5	0	0	2	1192.61
										IVDLVSELKK	K	D	41.3	25	0.997	0	1	0	0	2	1143.7
										KLELHLPK	K	F	24.9	25	0.946	0	1	0	0	2	977.614
										LFHTNFYDTVGTIQLINDHVK	K	K	54.9	25	0.997	0	0	2	0	2	2475.27
										LGFTDLFSK	R	W	57.4	25	0.997	0	12	0	0	2	1027.55
										VGSALFLSHNLK	R	F	67.9	25	0.997	0	4	0	0	2	1285.73
										WADLSGITK	K	Q	25.8	25	0.958	0	1	0	0	2	990.526
Q15323	Keratin, type I cuticular Ha1	K1H1_HUMAN	KRT31	47236.8	1	8	9	36	0.212	DSLENTLTESEAR	R	Y	77	25	0.997	0	6	0	0	2	1464.68
										ETMQFLNDR	K	L	58.2	25	0.997	0	6	0	0	2	1169.53
										LAADDFR	K	T	50.1	25	0.997	0	221	0	0	2	807.4
										LASYLEK	R	V	30.3	25	0.987	0	1	0	0	2	823.456
										LVVQIDNAK	R	L	49.7	25	0.997	0	8	0	0	2	999.583
										QNQEYQVLLDVR	R	A	48.1	25	0.997	0	5	0	0	2	1504.78
										SNHEQEVNTLR	K	C	29.5	25	0.987	0	2	1	0	2	1326.64
										SQYEALVETNR	R	R	61	25	0.997	0	5	0	0	2	1309.64
										SQYEALVETNRR	R	E	33.6	25	0.994	0	1	0	0	2	1465.74
										TIEELQQK	K	I	33.1	25	0.993	0	2	0	0	2	988.531
O76011	Keratin, type I cuticular Ha4	KRT34_HUMAN	KRT34	49423.6	1	5	5	14	0.179	ETMQFLNDR	K	L	58.2	25	0.997	0	6	0	0	2	1169.53
										KNHEEEVNTLR	K	S	37.2	25	0.997	0	0	2	0	2	1368.69
										LASYLEK	R	V	30.3	25	0.987	0	1	0	0	2	823.456
										LLVESDINSIR	R	R	78.7	25	0.997	0	4	0	0	2	1258.7
										LVVNIDNAK	R	L	33	25	0.993	0	3	0	0	2	985.568
										NHEEEVNTLR	K	S	41.7	25	0.997	0	3	0	0	2	1240.59
										QNQEYQVLLDVR	R	A	48.1	25	0.997	0	5	0	0	2	1504.78
										SDLESQVESLR	K	E	53.7	25	0.997	0	2	0	0	2	1262.62
										TIEELQQK	K	I	33.1	25	0.993	0	2	0	0	2	988.531
O76013	Keratin, type I cuticular Ha6	KRT36_HUMAN	KRT36	52247	1	3	3	6	0.113	ETMQFLNDR	K	L	58.2	25	0.997	0	6	0	0	2	1169.53
										LAADDFR	K	T	50.1	25	0.997	0	221	0	0	2	807.4
										LEGEIATYR	R	H	59.1	25	0.997	0	2	0	0	2	1051.54
										NSLESTLAETEAR	R	Y	66.4	25	0.997	0	2	0	0	2	1420.69
										VPSLAGAAGYISSAR	R	S	56.1	25	0.997	0	2	0	0	2	1419.76
P13645	Keratin, type I cytoskeletal 10	K1C10_HUMAN	KRT10	58828.8	1	27	33	2115	0.521	AETECQNTEYQQLLDIK	R	I	82.7	25	0.997	0	36	0	0	2	2082.97
										ALEESNYELEGK	R	I	96.6	25	0.997	0	188	0	0	2	1381.65
										DAEAWFNEK	K	S	54.4	25	0.997	0	45	0	0	2	1109.49
										DYSKYYK	R	T	25.4	25	0.952	0	1	0	0	2	966.457
										ELTTEIDNNIEQISSYK	K	S	88.4	25	0.997	0	35	0	0	2	1996.97
										GSLGGGFSSGGFSGGSFSR	K	G	158	25	0.997	0	190	0	0	2	1707.77
										GSSGGGCFGGSSGGYGGLGGFGGGSFR	R	G	68.7	25	0.997	0	4	5	0	2	2342.98
										IKEWYEK	K	H	38	25	0.997	0	11	0	0	2	995.52
										IRLENEIQTYR	K	S	72.1	25	0.997	0	97	16	0	2	1434.77
										KDAEAWFNEK	R	S	43	25	0.997	0	2	0	0	2	1237.58
										LAADDFR	R	L	50.1	25	0.997	0	221	0	0	2	807.4
										LASYLDK	R	V	50.2	25	0.997	0	153	0	0	2	809.44
										LASYLDKVR	R	A	68.4	25	0.997	0	129	0	0	2	1064.61
										LENEIQTYR	R	S	74.4	25	0.997	0	166	0	0	2	1165.58
										LKYENEVALR	R	Q	62.4	25	0.997	0	122	0	0	2	1234.68
										NHEEEMKDLR	K	N	51.8	25	0.997	0	4	3	0	2	1316.59
										NVQALEIELQSQLALK	R	Q	44.1	25	0.997	0	1	0	0	2	1797.01
										NVSTGDVNVEMNAAPGVDLTQLLNNMR	R	S	56	25	0.997	0	0	5	0	2	2904.38
										QSLEASLAETEGR	K	Y	115	25	0.997	0	157	0	0	2	1390.68
										QSVEADINGLR	R	R	97	25	0.997	0	106	0	0	2	1201.62
										QSVEADINGLRR	R	V	41.4	25	0.997	0	6	7	0	2	1357.72
										SEITELR	K	R	42	25	0.997	0	50	0	0	2	847.452
										SEITELRR	K	N	43.9	25	0.997	0	99	0	0	2	1003.55
										SGGGGGGGGCGGGGGVSSLR	R	I	115	25	0.997	0	17	0	0	2	1549.68
										SKELTTEIDNNIEQISSYK	K	S	49.8	25	0.997	0	4	0	0	2	2212.1
										SLLEGEGSSGGGGR	R	G	91.2	25	0.997	0	189	0	0	2	1262.6
										SQYEQLAEQNR	R	K	69.6	25	0.997	0	106	0	0	2	1365.64
										SQYEQLAEQNRK	R	D	70.9	25	0.997	0	124	52	0	2	1493.73
										VLDELTLTK	R	A	65.4	25	0.997	0	131	0	0	2	1031.6
										VTMQNLNDR	K	L	70.8	25	0.997	0	100	0	0	2	1106.53
										YENEVALR	K	Q	58.8	25	0.997	0	136	0	0	2	993.5
P13646	Keratin, type I cytoskeletal 13	K1C13_HUMAN	KRT13	49589.3	1	6	6	12	0.227	ALEEANADLEVK	R	I	81.4	25	0.997	0	136	0	0	2	1301.66
										EQYEAMAER	R	N	40.1	25	0.997	0	2	0	0	2	1142.48
										EVSTNTAMIQTSK	K	T	68.9	25	0.997	0	2	0	0	2	1425.69
										ILTATIENNR	K	V	47.5	25	0.997	0	2	0	0	2	1144.63
										ITMQNLNDR	K	L	64	25	0.997	0	4	0	0	2	1120.54
										LAADDFR	R	L	50.1	25	0.997	0	221	0	0	2	807.4
										LASYLEK	R	V	30.3	25	0.987	0	1	0	0	2	823.456
										LEQEIATYR	R	S	66.9	25	0.997	0	97	0	0	2	1122.58
										MIGFPSSAGSVSPR	K	S	68.7	25	0.997	0	1	0	0	2	1408.69
										QSVEADINGLR	R	R	97	25	0.997	0	106	0	0	2	1201.62
										QSVEADINGLRR	R	V	41.4	25	0.997	0	6	7	0	2	1357.72
										TRLEQEIATYR	K	S	58.6	25	0.997	0	60	0	0	2	1379.73
P02533	Keratin, type I cytoskeletal 14	K1C14_HUMAN	KRT14	51562.5	1	17	24	539	0.614	ADLEMQIESLK	R	E	41.6	25	0.997	0	10	0	0	2	1292.64
										ALEEANADLEVK	R	I	81.4	25	0.997	0	136	0	0	2	1301.66
										APSTYGGGLSVSSSR	R	F	115	25	0.997	0	87	0	0	2	1425.7
										ASLENSLEETK	K	G	62.8	25	0.997	0	14	0	0	2	1220.6
										ASLENSLEETKGR	K	Y	99.1	25	0.997	0	17	21	0	2	1433.72
										DAEEWFFTK	K	T	71.4	25	0.997	0	33	0	0	2	1172.53
										EVATNSELVQSGK	R	S	101	25	0.997	0	111	0	0	2	1361.69
										GQVGGDVNVEMDAAPGVDLSR	R	I	104	25	0.997	0	44	1	0	2	2101.98
										GSCGIGGGIGGGSSR	K	I	100	25	0.997	0	25	0	0	2	1278.59
										ILNEMRDQYEK	R	M	56.5	25	0.997	0	30	1	0	2	1438.7
										ISSVLAGGSCR	R	A	95.4	25	0.997	0	35	0	0	2	1106.56
										LAADDFR	R	T	50.1	25	0.997	0	221	0	0	2	807.4
										LASYLDK	R	V	50.2	25	0.997	0	153	0	0	2	809.44
										LASYLDKVR	R	A	68.4	25	0.997	0	129	0	0	2	1064.61
										LEQEIATYR	R	R	66.9	25	0.997	0	97	0	0	2	1122.58
										LLEGEDAHLSSSQFSSGSQSSR	R	D	93.2	25	0.997	0	14	68	0	2	2309.06
										NHEEEMNALR	K	G	39.7	25	0.997	0	3	0	0	2	1242.55
										QFTSSSSMKGSCGIGGGIGGGSSR	R	I	48	25	0.997	0	0	2	0	2	2278.02
										QRPAEIKDYSPYFK	R	T	25.3	25	0.991	0	0	2	0	2	1741.89
										RLLEGEDAHLSSSQFSSGSQSSR	R	D	64.7	25	0.997	0	0	2	0	2	2465.17
										SEISELR	K	R	31.8	25	0.991	0	5	0	0	2	833.436
										SEISELRR	K	T	37.3	25	0.997	0	62	0	0	2	989.537
										TEELNREVATNSELVQSGK	K	S	48.8	25	0.997	0	2	4	0	2	2104.05
										TKYETELNLR	R	M	51.7	25	0.997	0	32	0	0	2	1266.67
										TMQNLEIELQSQLSMK	R	A	63.3	25	0.997	0	4	7	0	2	1924.94
										TRLEQEIATYR	K	R	58.6	25	0.997	0	60	0	0	2	1379.73
										VLDELTLAR	R	A	77.2	25	0.997	0	167	0	0	2	1029.59
										VMDVHDGKVVSTHEQVLR	K	T	36.9	25	0.997	0	0	2	0	2	2065.05
										VTMQNLNDR	K	L	70.8	25	0.997	0	100	0	0	2	1106.53
										VVSTHEQVLR	K	T	69.9	25	0.997	0	15	0	0	2	1167.65
P08779	Keratin, type I cytoskeletal 16	K1C16_HUMAN	KRT16	51269	1	36	50	1828	0.719	ALEEANADLEVK	R	I	81.4	25	0.997	0	136	0	0	2	1301.66
										APSTYGGGLSVSSR	R	F	97.5	25	0.997	0	117	0	0	2	1338.66
										ASLENSLEETK	K	G	62.8	25	0.997	0	14	0	0	2	1220.6
										ASLENSLEETKGR	K	Y	99.1	25	0.997	0	17	21	0	2	1433.72
										CEMEQQSQEYQILLDVK	R	T	58.8	25	0.997	0	2	0	0	2	2156.98
										DAETWFLSK	R	T	57	25	0.997	0	12	0	0	2	1096.53
										EQSSSSFSQGQSS	K	-	35	25	0.996	0	1	0	0	2	1345.55
										EVASNSELVQSSR	K	S	96.3	25	0.997	0	47	0	0	2	1405.69
										EVFTSSSSSSSR	R	Q	85.4	25	0.997	0	37	0	0	2	1260.57
										GQTGGDVNVEMDAAPGVDLSR	R	I	101	25	0.997	0	78	3	0	2	2103.96
										GSCGIGGGIGGGSSR	K	I	100	25	0.997	0	25	0	0	2	1278.59
										IIAATIENAQPILQIDNAR	K	L	65	25	0.997	0	7	1	0	2	2064.14
										ILNEMRDQYEQMAEK	R	N	44.2	25	0.997	0	9	27	0	2	1929.87
										ISSVLAGGSCR	R	A	95.4	25	0.997	0	35	0	0	2	1106.56
										ISSVLAGGSCRAPSTYGGGLSVSSR	R	F	70.6	25	0.997	0	0	1	0	2	2426.21
										KNHEEEMLALR	R	G	58.6	25	0.997	0	9	2	0	2	1369.69
										LAADDFR	R	T	50.1	25	0.997	0	221	0	0	2	807.4
										LASYLDK	R	V	50.2	25	0.997	0	153	0	0	2	809.44
										LASYLDKVR	R	A	68.4	25	0.997	0	129	0	0	2	1064.61
										LEQEIATYR	R	R	66.9	25	0.997	0	97	0	0	2	1122.58
										LLEGEDAHLSSQQASGQSYSSR	R	E	105	25	0.997	0	10	32	0	2	2350.09
										NHEEEMLALR	K	G	46.9	25	0.997	0	23	0	0	2	1257.59
										QFTSSSSMKGSCGIGGGIGGGSSR	R	I	48	25	0.997	0	0	2	0	2	2278.02
										QRPSEIKDYSPYFK	R	T	33.6	25	0.997	0	1	12	0	2	1757.89
										QTRPILKEQSSSSFSQGQSS	R	-	51.8	25	0.997	0	2	3	0	2	2182.07
										QTVEADVNGLR	R	R	77.4	25	0.997	0	28	0	0	2	1201.62
										QTVEADVNGLRR	R	V	31.7	25	0.991	0	2	1	0	2	1357.72
										RLLEGEDAHLSSQQASGQSYSSR	R	E	72	25	0.997	0	0	3	0	2	2506.19
										SEVTELRR	R	V	35.2	25	0.996	0	7	0	0	2	989.537
										TDLEMQIEGLK	R	E	69.6	25	0.997	0	30	0	0	2	1292.64
										TEELNKEVASNSELVQSSR	K	S	96.6	25	0.997	0	29	60	0	2	2120.05
										TKYEHELALR	R	Q	55.8	25	0.997	0	32	13	0	2	1259.67
										TRLEQEIATYR	K	R	58.6	25	0.997	0	60	0	0	2	1379.73
										VLDELTLAR	R	T	77.2	25	0.997	0	167	0	0	2	1029.59
										VTMQNLNDR	K	L	70.8	25	0.997	0	100	0	0	2	1106.53
										YEHELALR	K	Q	48	25	0.997	0	10	0	0	2	1030.53
Q04695	Keratin, type I cytoskeletal 17	K1C17_HUMAN	KRT17	48106.7	1	13	14	149	0.532	ADLEMQIENLK	R	E	61.5	25	0.997	0	6	0	0	2	1319.65
										ALEEANTELEVK	R	I	77.8	25	0.997	0	55	0	0	2	1345.68
										ASLEGNLAETENR	K	Y	91.4	25	0.997	0	36	0	0	2	1403.68
										DAEDWFFSK	K	T	51.6	25	0.997	0	10	0	0	2	1144.49
										DYSQYYR	R	T	31.3	25	0.99	0	2	0	0	2	994.426
										EVATNSELVQSGK	R	S	101	25	0.997	0	111	0	0	2	1361.69
										GQVGGEINVEMDAAPGVDLSR	R	I	51	25	0.997	0	6	0	0	2	2130.01
										ILNEMRDQYEK	R	M	56.5	25	0.997	0	30	1	0	2	1438.7
										LAADDFR	R	T	50.1	25	0.997	0	221	0	0	2	807.4
										LASYLDK	R	V	50.2	25	0.997	0	153	0	0	2	809.44
										LASYLDKVR	R	A	68.4	25	0.997	0	129	0	0	2	1064.61
										LEQEIATYR	R	R	66.9	25	0.997	0	97	0	0	2	1122.58
										LLEGEDAHLTQYK	R	K	59.3	25	0.997	0	9	0	0	2	1516.76
										LSGGLGAGSCR	R	L	82.2	25	0.997	0	2	0	0	2	1034.5
										LSVEADINGLRR	R	V	40.2	25	0.997	0	2	0	0	2	1342.74
										NHEEEMNALR	K	G	39.7	25	0.997	0	3	0	0	2	1242.55
										QFTSSSSIK	R	G	44.9	25	0.997	0	4	0	0	2	984.5
										SEISELR	K	R	31.8	25	0.991	0	5	0	0	2	833.436
										SEISELRR	K	T	37.3	25	0.997	0	62	0	0	2	989.537
										TEELNREVATNSELVQSGK	K	S	48.8	25	0.997	0	2	4	0	2	2104.05
										TIEELQNK	R	I	34.7	25	0.996	0	6	0	0	2	974.515
										TIVEEVQDGK	R	V	72.3	25	0.997	0	7	0	0	2	1117.57
										TKFETEQALR	R	L	43.1	25	0.997	0	2	2	0	2	1222.64
										TRLEQEIATYR	K	R	58.6	25	0.997	0	60	0	0	2	1379.73
										VLDELTLAR	R	A	77.2	25	0.997	0	167	0	0	2	1029.59
P35527	Keratin, type I cytoskeletal 9	K1C9_HUMAN	KRT9	62065.9	1	33	46	2595	0.612	DIENQYETQITQIEHEVSSSGQEVQSSAK	K	E	95.5	25	0.997	0	0	2	0	2	3264.51
										DQIVDLTVGNNK	K	T	110	25	0.997	0	119	0	0	2	1315.69
										EIETYHNLLEGGQEDFESSGAGK	K	I	94.3	25	0.997	0	15	79	0	2	2510.13
										FEMEQNLR	K	Q	49.5	25	0.997	0	90	0	0	2	1082.49
										FSSSGGGGGGGR	R	F	43.3	25	0.997	0	4	0	0	2	982.434
										FSSSGGGGGGGRFSSSSGYGGGSSR	R	V	73.6	25	0.997	0	0	15	0	2	2198.94
										FSSSSGYGGGSSR	R	V	99.3	25	0.997	0	152	0	0	2	1235.53
										GGGGSFGYSYGGGSGGGFSASSLGGGFGGGSR	R	G	33.1	25	0.997	0	0	1	0	2	2705.16
										GGSGGSHGGGSGFGGESGGSYGGGEEASGSGGGYGGGSGK	R	S	148	25	0.997	0	0	132	0	2	3223.28
										GGSGGSYGGGGSGGGYGGGSGSR	R	G	153	25	0.997	0	177	7	0	2	1791.73
										GSRGGSGGSYGGGGSGGGYGGGSGSR	R	G	98.9	25	0.997	0	0	3	0	2	2091.88
										HGVQELEIELQSQLSK	R	K	64.7	25	0.997	0	4	5	0	2	1837.97
										HGVQELEIELQSQLSKK	R	A	42.3	25	0.997	0	0	6	0	2	1966.06
										IGLGGRGGSGGSYGR	K	G	44.2	25	0.997	0	4	13	0	2	1350.69
										IKFEMEQNLR	R	Q	52.8	25	0.997	0	140	107	0	2	1323.67
										IQDWYDK	K	K	39.3	25	0.997	0	5	0	0	2	967.452
										IQDWYDKK	K	G	32.9	25	0.993	0	1	0	0	2	1095.55
										LASYLDK	R	V	50.2	25	0.997	0	153	0	0	2	809.44
										LASYLDKVQALEEANNDLENK	R	I	65.1	25	0.997	0	0	6	0	2	2377.19
										MTLDDFR	R	I	52.3	25	0.997	0	162	0	0	2	913.409
										NYSPYYNTIDDLK	K	D	65.1	25	0.997	0	58	0	0	2	1605.74
										NYSPYYNTIDDLKDQIVDLTVGNNK	K	T	48.6	25	0.997	0	0	1	0	2	2902.41
										QEYEQLIAK	R	N	68.3	25	0.997	0	133	0	0	2	1121.58
										QFSSSYLSR	R	S	44.2	25	0.997	0	3	0	0	2	1074.52
										QGVDADINGLR	R	Q	109	25	0.997	0	121	0	0	2	1157.59
										QVLDNLTMEK	R	S	70.1	25	0.997	0	177	0	0	2	1206.6
										SDLEMQYETLQEELMALK	K	K	86.9	25	0.997	0	3	0	0	2	2203.01
										SDLEMQYETLQEELMALKK	K	N	25.1	25	0.991	0	0	1	0	2	2331.11
										SGGGGGGGLGSGGSIR	R	S	133	25	0.997	0	224	0	0	2	1232.6
										SGGGGGGGLGSGGSIRSSYSR	R	F	47.8	25	0.997	0	0	6	0	2	1812.86
										STMQELNSR	K	L	70.4	25	0.997	0	7	0	0	2	1081.49
										TLLDIDNTR	K	M	64	25	0.997	0	312	0	0	2	1060.56
										TLNDMRQEYEQLIAK	K	N	63.6	25	0.997	0	59	46	0	2	1867.92
										VQALEEANNDLENK	K	I	109	25	0.997	0	192	3	0	2	1586.77
Q14533	Keratin, type II cuticular Hb1	KRT81_HUMAN	KRT81	54970.8	1	13	14	44	0.226	AQYDDIVTR	K	S	50.5	25	0.997	0	4	0	0	2	1080.53
										ATAENEFVALK	R	K	59.8	25	0.997	0	1	0	0	2	1192.62
										ATAENEFVALKK	R	D	45.8	25	0.997	0	1	0	0	2	1320.72
										EEINELNR	K	M	38.6	25	0.997	0	2	0	0	2	1016.5
										FAAFIDK	R	V	35	25	0.996	0	4	0	0	2	811.435
										FAAFIDKVR	R	F	69.7	25	0.997	0	4	0	0	2	1066.6
										FLEQQNK	R	L	28.1	25	0.977	0	2	0	0	2	906.468
										ILQSHISDTSVVVK	R	L	25.7	25	0.956	0	1	0	0	2	1525.86
										KYEEEVSLR	K	A	35	25	0.996	0	3	0	0	2	1152.59
										LEAAVAQSEQQGEAALSDAR	K	C	81.8	25	0.997	0	4	0	0	2	2043.99
										LLEGEEQR	R	L	43.6	25	0.997	0	3	0	0	2	973.495
										LQFYQNR	K	E	41.8	25	0.997	0	1	0	0	2	968.495
										LTAEVENAK	R	C	51.4	25	0.997	0	7	0	0	2	974.515
										TKEEINELNR	R	M	54.7	25	0.997	0	7	2	0	2	1245.64
P78385	Keratin, type II cuticular Hb3	KRT83_HUMAN	KRT83	54194.9	1	3	3	5	0.231	AQYDDIATR	K	S	43.2	25	0.997	0	2	0	0	2	1052.5
										ATAENEFVALK	R	K	59.8	25	0.997	0	1	0	0	2	1192.62
										ATAENEFVALKK	R	D	45.8	25	0.997	0	1	0	0	2	1320.72
										EEINELNR	K	M	38.6	25	0.997	0	2	0	0	2	1016.5
										FAAFIDK	R	V	35	25	0.996	0	4	0	0	2	811.435
										FAAFIDKVR	R	F	69.7	25	0.997	0	4	0	0	2	1066.6
										FLEQQNK	R	L	28.1	25	0.977	0	2	0	0	2	906.468
										ILQSHISDTSVVVK	R	L	25.7	25	0.956	0	1	0	0	2	1525.86
										KYEEEVALR	K	A	41.2	25	0.997	0	2	0	0	2	1136.59
										LEAAVAQSEQQGEAALSDAR	K	C	81.8	25	0.997	0	4	0	0	2	2043.99
										LLEGEEQR	R	L	43.6	25	0.997	0	3	0	0	2	973.495
										LQFYQNR	K	E	41.8	25	0.997	0	1	0	0	2	968.495
										LTAEVENAK	R	C	51.4	25	0.997	0	7	0	0	2	974.515
										TKEEINELNR	R	M	54.7	25	0.997	0	7	2	0	2	1245.64
Q9NSB2	Keratin, type II cuticular Hb4	KRT84_HUMAN	KRT84	64895.7	1	9	9	26	0.15	ANAENEFVALK	R	K	28.2	25	0.977	0	1	0	0	2	1205.62
										AQYEEVAR	K	R	41.5	25	0.997	0	6	0	0	2	965.469
										AQYEEVARR	K	S	31.1	25	0.989	0	2	0	0	2	1121.57
										DLNLDGIIAEVK	R	A	60	25	0.997	0	2	0	0	2	1299.72
										FASFIDK	K	V	43.3	25	0.997	0	95	0	0	2	827.43
										FASFIDKVR	K	F	56.3	25	0.997	0	67	0	0	2	1082.6
										FLEQQNK	R	L	28.1	25	0.977	0	2	0	0	2	906.468
										LLEGEESR	R	L	53.2	25	0.997	0	2	0	0	2	932.468
										NEINELTR	R	L	26.2	25	0.962	0	2	0	0	2	988.506
										RLLEGEESR	R	L	46.5	25	0.997	0	2	0	0	2	1088.57
										SVITFGSYSPR	R	I	45.9	25	0.997	0	3	0	0	2	1213.62
										VAPATGDLLSTGTR	R	S	75.2	25	0.997	0	6	0	0	2	1358.73
P04264	Keratin, type II cytoskeletal 1	K2C1_HUMAN	KRT1	66040.3	1	44	62	4759	0.66	AEAESLYQSK	K	Y	74.8	25	0.997	0	178	0	0	2	1125.54
										AEAESLYQSKYEELQITAGR	K	H	29.1	25	0.997	0	0	3	0	2	2286.12
										AQYEDIAQK	K	S	59.4	25	0.997	0	210	0	0	2	1065.52
										AQYEDIAQKSK	K	A	42.8	25	0.997	0	5	0	0	2	1280.65
										DVDGAYMTK	K	V	40.3	25	0.997	0	6	0	0	2	999.445
										DVDGAYMTKVDLQAK	K	L	41	25	0.997	0	2	0	0	2	1669.81
										DYQELMNTK	R	L	58	25	0.997	0	144	0	0	2	1157.51
										FLEQQNQVLQTK	R	W	90.2	25	0.997	0	360	0	0	2	1475.79
										FSSCGGGGGSFGAGGGFGSR	R	S	148	25	0.997	0	178	2	0	2	1765.73
										FVSTTYSGVTR	K	-	60.5	25	0.997	0	1	0	0	2	1217.62
										GGGGGGYGSGGSSYGSGGGSYGSGGGGGGGR	R	G	145	25	0.997	0	115	60	0	2	2383.95
										GGSGGGGGGSSGGRGSGGGSSGGSIGGR	R	G	55.4	25	0.997	0	0	9	0	2	2079.92
										GSGGGSSGGSIGGR	R	G	75.9	25	0.997	0	14	0	0	2	1092.5
										GSGGGSSGGSIGGRGSSSGGVK	R	S	55.6	25	0.997	0	6	23	0	2	1751.83
										GSYGSGGSSYGSGGGSYGSGGGGGGHGSYGSGSSSGGYR	R	G	134	25	0.997	0	0	48	0	2	3312.31
										IEISELNR	K	V	62.1	25	0.997	0	279	0	0	2	973.531
										KQISNLQQSISDAEQR	K	G	91.6	25	0.997	0	7	9	0	2	1844.95
										LALDLEIATYR	K	T	62.3	25	0.997	0	17	0	0	2	1277.71
										LDSELKNMQDMVEDYR	R	N	34.7	25	0.997	0	6	3	0	2	2017.88
										LLRDYQELMNTK	R	L	39.3	25	0.997	0	9	9	0	2	1539.78
										LNDLEDALQQAK	K	E	98	25	0.997	0	242	0	0	2	1357.7
										MSGECAPNVSVSVSTSHTTISGGGSR	R	G	72.4	25	0.997	0	2	24	0	2	2581.16
										NKLNDLEDALQQAK	K	E	89	25	0.997	0	72	18	0	2	1599.83
										NKYEDEINK	R	R	49.3	25	0.997	0	60	0	0	2	1152.55
										NMQDMVEDYR	K	N	61.9	25	0.997	0	168	0	0	2	1332.52
										NSKIEISELNR	R	V	67.6	25	0.997	0	13	0	0	2	1302.7
										QISNLQQSISDAEQR	K	G	108	25	0.997	0	191	18	0	2	1716.85
										SDQSRLDSELK	K	N	36.4	25	0.997	0	5	2	0	2	1277.63
										SGGGFSSGSAGIINYQR	R	R	92.2	25	0.997	0	169	0	0	2	1657.79
										SISISVAR	K	G	63.9	25	0.997	0	96	0	0	2	832.489
										SKAEAESLYQSK	K	Y	87.4	25	0.997	0	189	49	0	2	1340.67
										SLDLDSIIAEVK	R	A	113	25	0.997	0	152	0	0	2	1302.72
										SLNNQFASFIDK	K	V	86	25	0.997	0	308	0	0	2	1383.69
										SLNNQFASFIDKVR	K	F	65	25	0.997	0	13	4	0	2	1638.86
										SLVNLGGSK	R	S	69.7	25	0.997	0	150	0	0	2	874.499
										SLVNLGGSKSISISVAR	R	G	48.3	25	0.997	0	1	2	0	2	1687.97
										THNLEPYFESFINNLR	R	R	58.3	25	0.997	0	0	4	0	2	1993.98
										TLLEGEESR	R	M	57.7	25	0.997	0	145	0	0	2	1033.52
										TNAENEFVTIK	R	K	74.7	25	0.997	0	285	0	0	2	1265.64
										TNAENEFVTIKK	R	D	79.6	25	0.997	0	171	28	0	2	1393.73
										WELLQQVDTSTR	K	T	80.1	25	0.997	0	70	0	0	2	1475.75
										YEDEINK	K	R	38	25	0.997	0	2	0	0	2	910.415
										YEDEINKR	K	T	45.1	25	0.997	0	81	0	0	2	1066.52
										YEELQITAGR	K	H	84.7	25	0.997	0	322	0	0	2	1179.6
Q7Z794	Keratin, type II cytoskeletal 1b	K2C1B_HUMAN	KRT77	61688.7	1	5	5	8	0.111	FASFIDK	K	V	43.3	25	0.997	0	95	0	0	2	827.43
										MEIAELNR	K	T	25	25	0.947	0	1	0	0	2	991.488
										QVDLLSAEQMR	R	Q	31.9	25	0.991	0	1	0	0	2	1305.65
										TGSENDFVVLK	R	K	27	25	0.969	0	1	0	0	2	1208.62
										TQYELIAQR	R	S	44.1	25	0.997	0	3	0	0	2	1121.6
										YEDEINK	K	R	38	25	0.997	0	2	0	0	2	910.415
										YEDEINKR	K	T	45.1	25	0.997	0	81	0	0	2	1066.52
										YQELQITAGR	K	H	55.1	25	0.997	0	2	0	0	2	1178.62
P35908	Keratin, type II cytoskeletal 2 epidermal	K22E_HUMAN	KRT2	65433.9	1	23	26	1090	0.468	AQYEEIAQR	K	S	55.8	25	0.997	0	154	0	0	2	1107.54
										DVDNAYMIK	K	V	57.5	25	0.997	0	87	0	0	2	1084.5
										DYQELMNVK	R	L	56.9	25	0.997	0	79	0	0	2	1139.54
										EEAEALYHSK	K	Y	41	25	0.997	0	3	0	0	2	1176.55
										FASFIDK	K	V	43.3	25	0.997	0	95	0	0	2	827.43
										FASFIDKVR	K	F	56.3	25	0.997	0	67	0	0	2	1082.6
										FLEQQNQVLQTK	R	W	90.2	25	0.997	0	360	0	0	2	1475.79
										GFSSGSAVVSGGSR	R	R	109	25	0.997	0	121	0	0	2	1254.61
										GGSGGGGSISGGGYGSGGGSGGR	R	Y	124	25	0.997	0	37	0	0	2	1741.75
										GSSSGGGYSSGSSSYGSGGR	R	Q	116	25	0.997	0	30	0	0	2	1740.71
										HGGGGGGFGGGGFGSR	R	S	112	25	0.997	0	114	37	0	2	1320.58
										IEISELNR	K	V	62.1	25	0.997	0	279	0	0	2	973.531
										KLLEGEECR	R	M	61.6	25	0.997	0	11	0	0	2	1133.56
										LALDVEIATYR	K	K	74.7	25	0.997	0	2	0	0	2	1263.69
										LLEGEECR	K	M	52.6	25	0.997	0	27	0	0	2	1005.47
										LNDLEEALQQAK	K	E	85.4	25	0.997	0	4	0	0	2	1371.71
										LQGEIAHVK	R	K	58.1	25	0.997	0	92	0	0	2	994.568
										LQGEIAHVKK	R	Q	25.5	25	0.954	0	1	0	0	2	1122.66
										NKLNDLEEALQQAK	R	E	40.9	25	0.997	0	1	0	0	2	1613.85
										NLDLDSIIAEVK	R	A	86.7	25	0.997	0	30	0	0	2	1329.73
										NVQDAIADAEQR	K	G	94.8	25	0.997	0	64	0	0	2	1329.64
										RSTSSFSCLSR	R	H	30.2	25	0.987	0	1	0	0	2	1287.61
										SKEEAEALYHSK	R	Y	94	25	0.997	0	73	27	0	2	1391.68
										SLVGLGGTK	R	S	44.1	25	0.997	0	70	0	0	2	831.494
										STSSFSCLSR	R	H	63.2	25	0.997	0	34	0	0	2	1131.51
										TAAENDFVTLK	R	K	82.4	25	0.997	0	124	0	0	2	1208.62
										TAAENDFVTLKK	R	D	69.7	25	0.997	0	5	0	0	2	1336.71
										TSQNSELNNMQDLVEDYK	R	K	83.9	25	0.997	0	9	0	0	2	2143.95
										TSQNSELNNMQDLVEDYKK	R	K	42.3	25	0.997	0	0	7	0	2	2272.04
										VDLLNQEIEFLK	K	V	68.7	25	0.997	0	23	0	0	2	1460.8
										YEDEINK	K	R	38	25	0.997	0	2	0	0	2	910.415
										YEDEINKR	K	T	45.1	25	0.997	0	81	0	0	2	1066.52
										YEELQVTVGR	K	H	79.7	25	0.997	0	43	0	0	2	1193.62
										YLDGLTAER	R	T	59.2	25	0.997	0	4	0	0	2	1037.53
P19013	Keratin, type II cytoskeletal 4	K2C4_HUMAN	KRT4	57286.1	1	6	6	7	0.178	AQYEEIAQR	R	S	55.8	25	0.997	0	154	0	0	2	1107.54
										FASFIDK	K	V	43.3	25	0.997	0	95	0	0	2	827.43
										GAFSSVSMSGGAGR	R	C	79.5	25	0.997	0	2	0	0	2	1286.58
										IISTTTLNK	K	R	30.3	25	0.987	0	1	0	0	2	990.583
										KDVDAAYLNK	K	V	25.2	25	0.95	0	1	0	0	2	1136.59
										LALDIEIATYR	K	K	62.3	25	0.997	0	17	0	0	2	1277.71
										SISMSVAGSR	K	Q	37.1	25	0.997	0	1	0	0	2	1010.49
										VQFLEQQNK	K	V	27.4	25	0.972	0	1	0	0	2	1133.6
										VQQLQISVDQHGDNLK	K	N	28.6	25	0.98	0	1	0	0	2	1821.95
P13647	Keratin, type II cytoskeletal 5	K2C5_HUMAN	KRT5	62379.6	1	20	22	1020	0.449	AQYEEIANR	K	S	65	25	0.997	0	108	0	0	2	1093.53
										EYQELMNTK	R	L	54.6	25	0.997	0	27	0	0	2	1171.53
										FASFIDK	K	V	43.3	25	0.997	0	95	0	0	2	827.43
										FASFIDKVR	K	F	56.3	25	0.997	0	67	0	0	2	1082.6
										FLEQQNK	R	V	28.1	25	0.977	0	2	0	0	2	906.468
										GELALKDAR	R	N	38.6	25	0.997	0	2	0	0	2	972.547
										GLGVGFGSGGGSSSSVK	R	F	89.1	25	0.997	0	52	0	0	2	1439.71
										GRLDSELR	R	N	49.5	25	0.997	0	59	0	0	2	945.511
										ISISTSGGSFR	R	N	84.6	25	0.997	0	162	0	0	2	1111.57
										KLLEGEECR	R	L	61.6	25	0.997	0	11	0	0	2	1133.56
										LAELEEALQK	K	A	74.9	25	0.997	0	90	0	0	2	1143.63
										LALDVEIATYR	K	K	74.7	25	0.997	0	2	0	0	2	1263.69
										LLEGEECR	K	L	52.6	25	0.997	0	27	0	0	2	1005.47
										NKYEDEINK	K	R	49.3	25	0.997	0	60	0	0	2	1152.55
										NLDLDSIIAEVK	R	A	86.7	25	0.997	0	30	0	0	2	1329.73
										NMQDLVEDFK	R	N	63.7	25	0.997	0	75	0	0	2	1238.57
										NTKHEISEMNR	R	M	20.3	25	0.951	0	0	1	0	2	1374.64
										QLDSIVGER	R	G	78.8	25	0.997	0	72	0	0	2	1016.54
										RISISTSGGSFR	K	N	27.7	25	0.974	0	1	0	0	2	1267.68
										RQLDSIVGER	R	G	53	25	0.997	0	2	0	0	2	1172.64
										SFSTASAITPSVSR	R	T	97.7	25	0.997	0	105	0	0	2	1410.72
										SLYNLGGSK	R	R	60.7	25	0.997	0	64	0	0	2	938.494
										SLYNLGGSKR	R	I	52.3	25	0.997	0	51	0	0	2	1094.6
										SRTEAESWYQTK	R	Y	51.9	25	0.997	0	2	1	0	2	1485.7
										TEAESWYQTK	R	Y	66.4	25	0.997	0	7	0	0	2	1242.56
										TSFTSVSR	R	S	56.4	25	0.997	0	36	0	0	2	884.447
										TTAENEFVMLK	R	K	68.3	25	0.997	0	70	0	0	2	1298.63
										TTAENEFVMLKK	R	D	33.3	25	0.994	0	2	0	0	2	1426.72
										VDALMDEINFMK	K	M	68.9	25	0.997	0	47	0	0	2	1457.67
										VSLAGACGVGGYGSR	R	S	121	25	0.997	0	27	0	0	2	1410.68
										WTLLQEQGTK	K	T	68.6	25	0.997	0	87	0	0	2	1203.64
										YEDEINK	K	R	38	25	0.997	0	2	0	0	2	910.415
										YEDEINKR	K	T	45.1	25	0.997	0	81	0	0	2	1066.52
										YEELQQTAGR	K	H	78.6	25	0.997	0	90	0	0	2	1194.58
P02538	Keratin, type II cytoskeletal 6A	K2C6A_HUMAN	KRT6A	60046.4	1	37	45	1448	0.511	ADTLTDEINFLR	K	A	78.3	25	0.997	0	61	0	0	2	1407.71
										AEAESWYQTK	R	Y	62.9	25	0.997	0	10	0	0	2	1212.55
										AIGGGLSSVGGGSSTIK	R	Y	128	25	0.997	0	118	0	0	2	1447.78
										AIGGGLSSVGGGSSTIKYTTTSSSSR	R	K	55.9	25	0.997	0	1	16	0	2	2418.21
										AQYEEIAQR	K	S	55.8	25	0.997	0	154	0	0	2	1107.54
										EYQELMNVK	K	L	48.5	25	0.997	0	42	0	0	2	1169.55
										FASFIDK	K	V	43.3	25	0.997	0	95	0	0	2	827.43
										FASFIDKVR	K	F	56.3	25	0.997	0	67	0	0	2	1082.6
										FLEQQNK	R	V	28.1	25	0.977	0	2	0	0	2	906.468
										FLEQQNKVLETK	R	W	63	25	0.997	0	3	3	0	2	1476.81
										GMQDLVEDFK	R	N	73.8	25	0.997	0	70	0	0	2	1197.55
										GMQDLVEDFKNK	R	Y	34.2	25	0.995	0	2	0	0	2	1439.68
										GRLDSELR	R	G	49.5	25	0.997	0	59	0	0	2	945.511
										GSGGLGGACGGAGFGSR	R	S	96.1	25	0.997	0	21	0	0	2	1424.63
										ISIGGGSCAISGGYGSR	R	A	113	25	0.997	0	37	0	0	2	1598.76
										KLLEGEECR	R	L	61.6	25	0.997	0	11	0	0	2	1133.56
										LALDVEIATYR	K	K	74.7	25	0.997	0	2	0	0	2	1263.69
										LEGLEDALQK	K	A	60.4	25	0.997	0	34	0	0	2	1115.59
										LLEGEECR	K	L	52.6	25	0.997	0	27	0	0	2	1005.47
										LLKEYQELMNVK	R	L	29.2	25	0.983	0	2	0	0	2	1523.81
										NKLEGLEDALQK	K	A	83	25	0.997	0	31	7	0	2	1357.73
										NKYEDEINK	K	R	49.3	25	0.997	0	60	0	0	2	1152.55
										NLDLDSIIAEVK	R	A	86.7	25	0.997	0	30	0	0	2	1329.73
										NTKQEIAEINR	R	M	68.3	25	0.997	0	16	0	0	2	1315.7
										QCANLQAAIADAEQR	K	G	74.6	25	0.997	0	2	2	0	2	1658.79
										QEIAEINR	K	M	60.5	25	0.997	0	54	0	0	2	972.511
										QLDSIVGER	R	G	78.8	25	0.997	0	72	0	0	2	1016.54
										RISIGGGSCAISGGYGSR	K	A	41	25	0.997	0	0	2	0	2	1754.86
										RQLDSIVGER	R	G	53	25	0.997	0	2	0	0	2	1172.64
										SGFSSVSVSR	R	S	103	25	0.997	0	59	0	0	2	1012.51
										SLYGLGGSK	R	R	54.8	25	0.997	0	38	0	0	2	881.473
										SLYGLGGSKR	R	I	52	25	0.997	0	10	0	0	2	1037.57
										SRAEAESWYQTK	R	Y	52.4	25	0.997	0	6	5	0	2	1455.69
										SRGSGGLGGACGGAGFGSR	R	S	73.4	25	0.997	0	4	10	0	2	1667.77
										TAAENEFVTLK	R	K	61.8	25	0.997	0	8	0	0	2	1222.63
										TAAENEFVTLKK	R	D	79.4	25	0.997	0	45	7	0	2	1350.73
										WTLLQEQGTK	K	T	68.6	25	0.997	0	87	0	0	2	1203.64
										YEDEINK	K	R	38	25	0.997	0	2	0	0	2	910.415
										YEDEINKR	K	T	45.1	25	0.997	0	81	0	0	2	1066.52
										YEELQVTAGR	K	H	80.7	25	0.997	0	114	0	0	2	1165.58
P04259	Keratin, type II cytoskeletal 6B	K2C6B_HUMAN	KRT6B	60068.6	1	6	6	169	0.5	ADTLTDEINFLR	K	A	78.3	25	0.997	0	61	0	0	2	1407.71
										AEAESWYQTK	R	Y	62.9	25	0.997	0	10	0	0	2	1212.55
										AQYEEIAQR	K	S	55.8	25	0.997	0	154	0	0	2	1107.54
										ATGGGLSSVGGGSSTIK	R	Y	114	25	0.997	0	66	0	0	2	1435.74
										ATGGGLSSVGGGSSTIKYTTTSSSSR	R	K	65.8	25	0.997	0	0	5	0	2	2406.17
										EYQELMNVK	K	L	48.5	25	0.997	0	42	0	0	2	1169.55
										FASFIDK	K	V	43.3	25	0.997	0	95	0	0	2	827.43
										FASFIDKVR	K	F	56.3	25	0.997	0	67	0	0	2	1082.6
										FLEQQNK	R	V	28.1	25	0.977	0	2	0	0	2	906.468
										GRLDSELR	R	N	49.5	25	0.997	0	59	0	0	2	945.511
										GSGGLGGACGGAGFGSR	R	S	96.1	25	0.997	0	21	0	0	2	1424.63
										ISIGGGSCAISGGYGSR	R	A	113	25	0.997	0	37	0	0	2	1598.76
										KLLEGEECR	R	L	61.6	25	0.997	0	11	0	0	2	1133.56
										LALDVEIATYR	K	K	74.7	25	0.997	0	2	0	0	2	1263.69
										LEGLEDALQK	K	A	60.4	25	0.997	0	34	0	0	2	1115.59
										LLEGEECR	K	L	52.6	25	0.997	0	27	0	0	2	1005.47
										LLKEYQELMNVK	R	L	29.2	25	0.983	0	2	0	0	2	1523.81
										NKLEGLEDALQK	K	A	83	25	0.997	0	31	7	0	2	1357.73
										NKYEDEINK	K	R	49.3	25	0.997	0	60	0	0	2	1152.55
										NLDLDSIIAEVK	R	A	86.7	25	0.997	0	30	0	0	2	1329.73
										NMQDLVEDLK	R	N	31.3	25	0.99	0	2	0	0	2	1204.59
										NMQDLVEDLKNK	R	Y	25.5	25	0.954	0	1	0	0	2	1462.72
										NTKQEIAEINR	R	M	68.3	25	0.997	0	16	0	0	2	1315.7
										QCANLQAAIADAEQR	K	G	74.6	25	0.997	0	2	2	0	2	1658.79
										QEIAEINR	K	M	60.5	25	0.997	0	54	0	0	2	972.511
										QLDNIVGER	R	G	57.9	25	0.997	0	11	0	0	2	1043.55
										RISIGGGSCAISGGYGSR	K	A	41	25	0.997	0	0	2	0	2	1754.86
										SGFSSISVSR	R	S	98.2	25	0.997	0	84	0	0	2	1026.52
										SLYGLGGSK	R	R	54.8	25	0.997	0	38	0	0	2	881.473
										SLYGLGGSKR	R	I	52	25	0.997	0	10	0	0	2	1037.57
										SRAEAESWYQTK	R	Y	52.4	25	0.997	0	6	5	0	2	1455.69
										SRGSGGLGGACGGAGFGSR	R	S	73.4	25	0.997	0	4	10	0	2	1667.77
										TAAENEFVTLK	R	K	61.8	25	0.997	0	8	0	0	2	1222.63
										TAAENEFVTLKK	R	D	79.4	25	0.997	0	45	7	0	2	1350.73
										WTLLQEQGTK	K	T	68.6	25	0.997	0	87	0	0	2	1203.64
										YEDEINK	K	R	38	25	0.997	0	2	0	0	2	910.415
										YEDEINKR	K	T	45.1	25	0.997	0	81	0	0	2	1066.52
										YEELQITAGR	K	H	84.7	25	0.997	0	322	0	0	2	1179.6
O95678	Keratin, type II cytoskeletal 75	K2C75_HUMAN	KRT75	59561.3	1	3	4	8	0.205	AEAESWYQTK	R	Y	62.9	25	0.997	0	10	0	0	2	1212.55
										AQYEDIANR	K	S	50.7	25	0.997	0	2	0	0	2	1079.51
										FASFIDK	K	V	43.3	25	0.997	0	95	0	0	2	827.43
										FASFIDKVR	K	F	56.3	25	0.997	0	67	0	0	2	1082.6
										FLEQQNK	R	V	28.1	25	0.977	0	2	0	0	2	906.468
										FLEQQNKVLETK	R	W	63	25	0.997	0	3	3	0	2	1476.81
										GELALKDAR	R	A	38.6	25	0.997	0	2	0	0	2	972.547
										KLLEGEECR	R	L	61.6	25	0.997	0	11	0	0	2	1133.56
										LALDVEIATYR	K	K	74.7	25	0.997	0	2	0	0	2	1263.69
										LLEGEECR	K	L	52.6	25	0.997	0	27	0	0	2	1005.47
										NLDLDSIIAEVK	R	A	86.7	25	0.997	0	30	0	0	2	1329.73
										SRAEAESWYQTK	R	Y	52.4	25	0.997	0	6	5	0	2	1455.69
										TAAENEFVALK	R	K	64	25	0.997	0	2	0	0	2	1192.62
										TAAENEFVALKK	R	D	90.1	25	0.997	0	2	2	0	2	1320.72
										YEDEINK	R	R	38	25	0.997	0	2	0	0	2	910.415
										YEDEINKR	R	T	45.1	25	0.997	0	81	0	0	2	1066.52
										YEELQVTAGR	K	H	80.7	25	0.997	0	114	0	0	2	1165.58
Q8N1N4	Keratin, type II cytoskeletal 78	K2C78_HUMAN	KRT78	56866.4	1	4	4	13	0.123	FLEQQNK	R	V	28.1	25	0.977	0	2	0	0	2	906.468
										FLEQQNKVLETK	R	W	63	25	0.997	0	3	3	0	2	1476.81
										IEIDPQFQVVR	K	T	31.1	25	0.989	0	2	0	0	2	1343.73
										LLEGEECR	R	M	52.6	25	0.997	0	27	0	0	2	1005.47
										TLNNQFASFIDK	R	V	56.1	25	0.997	0	6	0	0	2	1397.71
										VDELEAALR	K	M	58.8	25	0.997	0	4	0	0	2	1015.54
										VQISQLHQEIQR	K	L	64.7	25	0.997	0	1	0	0	2	1478.81
Q6KB66	Keratin, type II cytoskeletal 80	K2C80_HUMAN	KRT80	50525.7	1	3	3	7	0.0973	LALDIEIATYR	K	K	62.3	25	0.997	0	17	0	0	2	1277.71
										SEIADLNVR	R	I	28.4	25	0.979	0	1	0	0	2	1016.54
										SLESFVELMK	K	T	49.8	25	0.997	0	3	0	0	2	1198.6
										TAEEQGELAFQDAK	K	T	64	25	0.997	0	3	0	0	2	1536.72
A6NCN2	Keratin-81-like protein	KT81L_HUMAN		53409	0.997	2	2	2	0.173	AQYDDIATR	K	S	43.2	25	0.997	0	2	0	0	2	1052.5
										ATAENEFVALK	R	K	59.8	25	0.997	0	1	0	0	2	1192.62
										ATAENEFVALKK	R	D	45.8	25	0.997	0	1	0	0	2	1320.72
										EEINELNR	K	M	38.6	25	0.997	0	2	0	0	2	1016.5
										KYEEEVALR	K	A	41.2	25	0.997	0	2	0	0	2	1136.59
										LEAAVAQSEQQGEAALSDAR	K	C	81.8	25	0.997	0	4	0	0	2	2043.99
										LLEGEEQR	R	L	43.6	25	0.997	0	3	0	0	2	973.495
										LQFFQNR	K	E	28.1	25	0.977	0	1	0	0	2	952.5
										LTAEVENAK	R	C	51.4	25	0.997	0	7	0	0	2	974.515
										TKEEINELNR	R	M	54.7	25	0.997	0	7	2	0	2	1245.64
Q5T749	Keratinocyte proline-rich protein	KPRP_HUMAN	KPRP	64132.6	1	3	3	6	0.0553	GRPAVCQPQGR	R	F	20.5	25	0.955	0	0	1	0	2	1225.62
										RLDQCPESPLQR	R	C	43.3	25	0.997	0	2	0	0	2	1498.74
										RSEPIYNSR	R	C	33.6	25	0.994	0	3	0	0	2	1121.57
P01042	Kininogen-1	KNG1_HUMAN	KNG1	71957.6	1	11	12	144	0.165	DFVQPPTK	K	I	26.5	25	0.965	0	2	0	0	2	931.489
										DIPTNSPELEETLTHTITK	R	L	81	25	0.997	0	13	0	0	2	2139.08
										ENFLFLTPDCK	K	S	65.4	25	0.997	0	18	0	0	2	1383.66
										IASFSQNCDIYPGK	R	D	64.4	25	0.997	0	10	0	0	2	1599.75
										KYFIDFVAR	K	E	47.5	25	0.997	0	4	0	0	2	1158.63
										KYNSQNQSNNQFVLYR	K	I	82.3	25	0.997	0	4	2	0	2	2002.97
										QVVAGLNFR	R	I	75.9	25	0.997	0	21	0	0	2	1003.57
										RPPGFSPFR	K	S	28.7	25	0.98	0	2	0	0	2	1060.57
										TVGSDTFYSFK	K	Y	55.5	25	0.997	0	21	0	0	2	1251.59
										YFIDFVAR	K	E	54.4	25	0.997	0	38	0	0	2	1030.54
										YNSQNQSNNQFVLYR	K	I	65.6	25	0.997	0	9	0	0	2	1874.88
P02788	Lactotransferrin	TRFL_HUMAN	LTF	78182.3	1	5	5	22	0.0831	DGAGDVAFIR	R	E	68	25	0.997	0	6	0	0	2	1020.51
										GEADAMSLDGGYVYTAGK	K	C	52	25	0.997	0	4	0	0	2	1820.8
										LRPVAAEVYGTER	K	Q	37	25	0.997	0	3	0	0	2	1460.79
										VPSHAVVAR	R	S	47	25	0.997	0	3	0	0	2	935.542
										YYGYTGAFR	R	C	36.8	25	0.997	0	6	0	0	2	1097.51
P02750	Leucine-rich alpha-2-glycoprotein	A2GL_HUMAN	LRG1	38179.7	1	4	4	24	0.11	ALGHLDLSGNR	K	L	45.7	25	0.997	0	3	0	0	2	1152.61
										DLLLPQPDLR	K	Y	27.5	25	0.973	0	3	0	0	2	1179.67
										GPLQLER	R	L	43.1	25	0.997	0	6	0	0	2	812.463
										VAAGAFQGLR	R	Q	86.7	25	0.997	0	12	0	0	2	989.553
Q8TF66	Leucine-rich repeat-containing protein 15	LRC15_HUMAN	LRRC15	64398.4	1	3	3	13	0.0602	MLANLQNISLQNNR	R	L	92	25	0.997	0	4	0	0	2	1644.85
										NSLTHISPR	K	V	63.6	25	0.997	0	5	0	0	2	1024.55
										VFQHLGNLQVLR	R	L	51.3	25	0.997	0	4	0	0	2	1423.82
P30740	Leukocyte elastase inhibitor	ILEU_HUMAN	SERPINB1	42743.8	1	4	4	15	0.129	FQSLNADINKR	R	G	51.2	25	0.997	0	3	0	0	2	1305.69
										HNSSGSILFLGR	R	F	49	25	0.997	0	4	0	0	2	1287.68
										IPELLASGMVDNMTK	K	L	56.3	25	0.997	0	4	0	0	2	1650.81
										LGVQDLFNSSK	R	A	62.9	25	0.997	0	4	0	0	2	1207.63
P18428	Lipopolysaccharide-binding protein	LBP_HUMAN	LBP	53386	1	3	3	6	0.0832	ITLPDFTGDLR	R	I	58	25	0.997	0	3	0	0	2	1247.66
										LAEGFPLPLLK	K	R	62.2	25	0.997	0	1	0	0	2	1197.72
										SPVTLLAAVMSLPEEHNK	R	M	29.7	25	0.997	0	0	2	0	2	1952.02
P00338	L-lactate dehydrogenase A chain	LDHA_HUMAN	LDHA	36689.2	1	5	5	11	0.154	DQLIYNLLK	K	E	31.6	25	0.991	0	2	0	0	2	1119.64
										LVIITAGAR	K	Q	51.5	25	0.997	0	4	0	0	2	913.583
										QVVESAYEVIK	K	L	51.6	25	0.997	0	2	0	0	2	1264.68
										VIGSGCNLDSAR	R	F	65.6	25	0.997	0	2	0	0	2	1248.6
										VTLTSEEEAR	K	L	63.6	25	0.997	0	1	0	0	2	1134.56
P07195	L-lactate dehydrogenase B chain	LDHB_HUMAN	LDHB	36638.6	1	3	3	11	0.144	GLTSVINQK	R	L	47.5	25	0.997	0	3	0	0	2	959.552
										LIAPVAEEEATVPNNK	K	I	53.8	25	0.997	0	4	0	0	2	1694.9
										MVVESAYEVIK	K	L	63.2	25	0.997	0	4	0	0	2	1283.66
										VIGSGCNLDSAR	R	F	65.6	25	0.997	0	2	0	0	2	1248.6
P51884	Lumican	LUM_HUMAN	LUM	38431.5	1	2	2	17	0.0562	FNALQYLR	R	L	64.9	25	0.997	0	14	0	0	2	1024.56
										SLEDLQLTHNK	K	I	54.2	25	0.997	0	3	0	0	2	1297.67
P40121	Macrophage-capping protein	CAPG_HUMAN	CAPG	38518	1	5	5	8	0.187	EGNPEEDLTADK	K	A	28.7	25	0.98	0	2	0	0	2	1317.58
										MQYAPNTQVEILPQGR	R	E	55.2	25	0.997	0	2	0	0	2	1860.93
										QAALQVAEGFISR	R	M	46.3	25	0.997	0	2	0	0	2	1389.75
										VSDATGQMNLTK	K	V	68.3	25	0.997	0	1	0	0	2	1280.62
										YQEGGVESAFHK	K	T	31.8	25	0.991	0	1	0	0	2	1351.63
P40925	Malate dehydrogenase, cytoplasmic	MDHC_HUMAN	MDH1	36426.9	0.997	2	2	4	0.0569	GEFVTTVQQR	K	G	61.3	25	0.997	0	2	0	0	2	1164.6
										LGVTANDVK	K	N	59	25	0.997	0	2	0	0	2	916.51
P14780	Matrix metalloproteinase-9	MMP9_HUMAN	MMP9	78459.7	1	3	3	4	0.0396	FQTFEGDLK	R	W	26.9	25	0.968	0	1	0	0	2	1084.53
										LFGFCPTR	K	A	26.2	25	0.962	0	1	0	0	2	997.492
										SLGPALLLLQK	K	Q	37.5	25	0.997	0	2	0	0	2	1152.74
P26038	Moesin	MOES_HUMAN	MSN	67821.8	1	5	5	9	0.0832	ALELEQER	R	K	31.8	25	0.991	0	2	0	0	2	987.511
										ALTSELANAR	K	D	63.1	25	0.997	0	2	0	0	2	1045.56
										AQMVQEDLEK	K	T	46.8	25	0.997	0	2	0	0	2	1206.57
										ISQLEMAR	R	Q	50.5	25	0.997	0	2	0	0	2	963.493
										RKPDTIEVQQMK	R	A	32.3	25	0.997	0	0	1	0	2	1488.78
P05164	Myeloperoxidase	PERM_HUMAN	MPO	83871.1	1	3	3	5	0.047	DYLPLVLGPTAMR	R	K	41.7	25	0.997	0	2	0	0	2	1461.78
										IANVFTNAFR	R	Y	56.1	25	0.997	0	1	0	0	2	1152.62
										VVLEGGIDPILR	R	G	63.7	25	0.997	0	2	0	0	2	1280.76
Q96PD5	N-acetylmuramoyl-L-alanine amidase	PGRP2_HUMAN	PGLYRP2	62217.9	0.997	2	2	3	0.0486	DGSPDVTTADIGANTPDATK	R	G	85.6	25	0.997	0	2	0	0	2	1945.9
										TFTLLDPK	R	A	29.1	25	0.982	0	1	0	0	2	934.525
P80188	Neutrophil gelatinase-associated lipocalin	NGAL_HUMAN	LCN2	22588.9	0.997	2	2	6	0.131	SYPGLTSYLVR	K	V	27.9	25	0.976	0	1	0	0	2	1255.67
										VPLQQNFQDNQFQGK	K	W	74.9	25	0.997	0	5	0	0	2	1790.88
P23284	Peptidyl-prolyl cis-trans isomerase B	PPIB_HUMAN	PPIB	23743.2	0.997	2	2	3	0.111	DFMIQGGDFTR	K	G	33.1	25	0.993	0	1	0	0	2	1302.58
										DTNGSQFFITTVK	K	T	43.1	25	0.997	0	2	0	0	2	1457.73
Q06830	Peroxiredoxin-1	PRDX1_HUMAN	PRDX1	22110.9	1	4	4	9	0.251	ADEGISFR	K	G	43.6	25	0.997	0	2	0	0	2	894.432
										ATAVMPDGQFK	K	D	29.3	25	0.983	0	2	0	0	2	1180.57
										LVQAFQFTDK	R	H	56.1	25	0.997	0	2	0	0	2	1196.63
										QITVNDLPVGR	R	S	73.6	25	0.997	0	31	0	0	2	1211.67
										TIAQDYGVLK	R	A	43.4	25	0.997	0	3	0	0	2	1107.6
P32119	Peroxiredoxin-2	PRDX2_HUMAN	PRDX2	21892.4	1	6	6	57	0.217	ATAVVDGAFK	K	E	48.1	25	0.997	0	6	0	0	2	978.525
										ATAVVDGAFKEVK	K	L	57.9	25	0.997	0	2	0	0	2	1334.73
										IGKPAPDFK	R	A	50.9	25	0.997	0	2	0	0	2	972.552
										LSEDYGVLK	R	T	58.1	25	0.997	0	14	0	0	2	1023.54
										QITVNDLPVGR	R	S	73.6	25	0.997	0	31	0	0	2	1211.67
										RLSEDYGVLK	R	T	35.1	25	0.996	0	2	0	0	2	1179.64
P30041	Peroxiredoxin-6	PRDX6_HUMAN	PRDX6	25036.1	0.997	2	2	10	0.0848	LPFPIIDDR	K	N	57.8	25	0.997	0	7	0	0	2	1085.6
										VVFVFGPDKK	R	L	38.4	25	0.997	0	3	0	0	2	1135.65
P80108	Phosphatidylinositol-glycan-specific phospholipase D	PHLD_HUMAN	GPLD1	92338.9	1	9	9	24	0.129	AQYVLISPEASSR	K	F	54.2	25	0.997	0	4	0	0	2	1420.74
										FGSSLITVR	R	S	52	25	0.997	0	3	0	0	2	979.557
										GAVYVYFGSK	K	Q	52.7	25	0.997	0	2	0	0	2	1090.56
										IADVTSGLIGGEDGR	R	V	73.8	25	0.997	0	4	0	0	2	1459.74
										ILEGFQPSGR	R	F	39.9	25	0.997	0	2	0	0	2	1103.58
										LSGALHVYSLGSD	R	-	46	25	0.997	0	2	0	0	2	1318.66
										QVLLVGAPTYDDVSK	K	V	45.1	25	0.997	0	4	0	0	2	1604.85
										TLLLVGSPTWK	R	N	28.5	25	0.979	0	1	0	0	2	1214.71
										TMFIGGSQLSQK	R	H	39.6	25	0.997	0	2	0	0	2	1312.66
P55058	Phospholipid transfer protein	PLTP_HUMAN	PLTP	54741.2	0.999	2	2	7	0.0467	AGALQLLLVGDK	R	V	38.5	25	0.997	0	1	0	0	2	1197.72
										AVEPQLQEEER	R	M	50	25	0.997	0	6	0	0	2	1327.65
P36955	Pigment epithelium-derived factor	PEDF_HUMAN	SERPINF1	46344.4	1	10	12	80	0.28	ALYYDLISSPDIHGTYK	R	E	34.7	25	0.997	0	1	1	0	2	1955.98
										DTDTGALLFIGK	R	I	74.4	25	0.997	0	7	0	0	2	1250.66
										ELLDTVTAPQK	K	N	60	25	0.997	0	16	0	0	2	1214.66
										KTSLEDFYLDEER	R	T	79.4	25	0.997	0	8	4	0	2	1644.78
										LAAAVSNFGYDLYR	K	V	78	25	0.997	0	8	0	0	2	1559.79
										LQSLFDSPDFSK	K	I	59.7	25	0.997	0	12	0	0	2	1383.68
										LSYEGEVTK	K	S	48.8	25	0.997	0	3	0	0	2	1025.52
										SSFVAPLEK	K	S	38.1	25	0.997	0	5	0	0	2	977.53
										TVQAVLTVPK	K	L	65.8	25	0.997	0	13	0	0	2	1055.65
										YGLDSDLSCK	R	I	49.9	25	0.997	0	2	0	0	2	1157.51
Q13835	Plakophilin-1	PKP1_HUMAN	PKP1	82862.7	1	7	7	36	0.118	AVQYLSSQDEK	K	Y	49.8	25	0.997	0	7	0	0	2	1267.62
										GLMSSGMSQLIGLK	K	E	51.6	25	0.997	0	2	0	0	2	1453.74
										GSMYDGLADNYNYGTTSR	R	S	55.1	25	0.997	0	3	0	0	2	2000.83
										LDAEVPTR	R	Y	51	25	0.997	0	11	0	0	2	900.479
										LLQSGNSDVVR	R	S	77.3	25	0.997	0	2	0	0	2	1187.64
										SGASLLSNMSR	R	H	57.2	25	0.997	0	1	0	0	2	1138.55
										SPNQNVQQAAAGALR	R	N	98.9	25	0.997	0	10	0	0	2	1524.79
P03952	Plasma kallikrein	KLKB1_HUMAN	KLKB1	71369.7	1	8	8	39	0.158	CQFFSYATQTFHK	R	A	25.9	25	0.993	0	0	1	0	2	1664.75
										DSVTGTLPK	K	V	33.7	25	0.994	0	4	0	0	2	917.494
										GGDVASMYTPNAQYCQMR	R	C	47.8	25	0.997	0	2	0	0	2	2080.85
										GVNVCQETCTK	K	M	69.1	25	0.997	0	3	0	0	2	1295.57
										IAYGTQGSSGYSLR	R	L	107	25	0.997	0	17	0	0	2	1459.72
										IYSGILNLSDITK	R	D	60.1	25	0.997	0	2	0	0	2	1436.8
										VSEGNHDIALIK	K	L	55.8	25	0.997	0	3	0	0	2	1295.7
										YSPGGTPTAIK	K	V	39.4	25	0.997	0	7	0	0	2	1091.57
P05155	Plasma protease C1 inhibitor	IC1_HUMAN	SERPING1	55155.5	1	17	20	266	0.302	DFTCVHQALK	K	G	52.2	25	0.997	0	2	0	0	2	1218.59
										FPVFMGR	K	V	30.4	25	0.987	0	3	0	0	2	869.434
										FQPTLLTLPR	K	I	47.5	25	0.997	0	4	0	0	2	1185.7
										GVTSVSQIFHSPDLAIR	K	D	61.5	25	0.997	0	5	0	0	2	1826.98
										HRLEDMEQALSPSVFK	K	A	54.5	25	0.997	0	3	6	0	2	1902.94
										IKVTTSQDMLSIMEK	R	L	50.7	25	0.997	0	4	7	0	2	1755.89
										KYPVAHFIDQTLK	K	A	52.2	25	0.997	0	2	0	0	2	1559.86
										LEDMEQALSPSVFK	R	A	81.8	25	0.997	0	33	0	0	2	1609.78
										LLDSLPSDTR	R	L	63.1	25	0.997	0	67	0	0	2	1116.59
										LVLLNAIYLSAK	R	W	79.7	25	0.997	0	3	0	0	2	1317.81
										LYHAFSAMK	K	K	40.6	25	0.997	0	14	0	0	2	1083.53
										LYHAFSAMKK	K	V	38.5	25	0.997	0	7	7	0	2	1211.62
										NSVIKVPMMNSK	K	K	31.5	25	0.99	0	2	0	0	2	1379.7
										TLYSSSPR	R	V	47	25	0.997	0	24	0	0	2	910.463
										TNLESILSYPK	K	D	73	25	0.997	0	59	0	0	2	1264.68
										VTTSQDMLSIMEK	K	L	69.2	25	0.997	0	12	0	0	2	1514.71
										YPVAHFIDQTLK	K	A	41	25	0.997	0	2	0	0	2	1431.76
P05154	Plasma serine protease inhibitor	IPSP_HUMAN	SERPINA5	45702.8	1	5	5	12	0.148	AAAATGTIFTFR	R	S	48.2	25	0.997	0	3	0	0	2	1226.65
										AVVEVDESGTR	K	A	63.2	25	0.997	0	3	0	0	2	1161.57
										GFQQLLQELNQPR	R	D	36.2	25	0.997	0	2	0	0	2	1570.83
										MQQVENGLSEK	K	T	56.2	25	0.997	0	2	0	0	2	1278.6
										TLYLADTFPTNFR	K	D	39.9	25	0.997	0	2	0	0	2	1558.79
P00747	Plasminogen	PLMN_HUMAN	PLG	90567.4	1	10	10	58	0.133	EAQLPVIENK	K	V	50.5	25	0.997	0	13	0	0	2	1140.63
										FVTWIEGVMR	R	N	43	25	0.997	0	2	0	0	2	1253.63
										HSIFTPETNPR	R	A	61.5	25	0.997	0	20	0	0	2	1298.65
										LFLEPTR	R	K	28.3	25	0.978	0	3	0	0	2	875.499
										LSSPAVITDK	K	V	46.2	25	0.997	0	8	0	0	2	1030.58
										MRDVVLFEK	R	K	26.2	25	0.962	0	3	0	0	2	1152.61
										NPDGDVGGPWCYTTNPR	R	K	34.8	25	0.996	0	1	0	0	2	1905.82
										TPENYPNAGLTMNYCR	K	N	84.1	25	0.997	0	3	0	0	2	1916.83
										WELCDIPR	R	C	47.3	25	0.997	0	4	0	0	2	1088.52
										WSSTSPHRPR	K	F	25	25	0.947	0	1	0	0	2	1210.61
P13796	Plastin-2	PLSL_HUMAN	LCP1	70292.1	0.997	2	2	3	0.0383	EGESLEDLMK	R	L	26	25	0.959	0	1	0	0	2	1166.52
										VYALPEDLVEVNPK	R	M	43.6	25	0.997	0	2	0	0	2	1585.85
Q15149	Plectin-1	PLEC1_HUMAN	PLEC1	531784	0.999	2	2	10	0.00342	LPVEVAYK	R	R	34.3	25	0.995	0	6	0	0	2	918.529
										VPVDVAYR	R	R	58.8	25	0.997	0	4	0	0	2	918.504
P20618	Proteasome subunit beta type-1	PSB1_HUMAN	PSMB1	26490.5	0.997	2	2	3	0.104	EGIREETVSLR	K	K	28.9	25	0.981	0	1	0	0	2	1288.69
										GAVYSFDPVGSYQR	K	D	59.7	25	0.997	0	2	0	0	2	1545.73
P28074	Proteasome subunit beta type-5	PSB5_HUMAN	PSMB5	28481	1	2	2	3	0.103	ATAGAYIASQTVK	R	K	68.3	25	0.997	0	2	0	0	2	1280.68
										DAYSGGAVNLYHVR	R	E	47.2	25	0.997	0	1	0	0	2	1521.74
P02760	Protein AMBP	AMBP_HUMAN	AMBP	38999.6	1	7	7	46	0.259	CVLFPYGGCQGNGNK	K	F	25.2	25	0.95	0	1	0	0	2	1670.74
										ETLLQDFR	R	V	77.8	25	0.997	0	18	0	0	2	1021.53
										GECVPGEQEPEPILIPR	R	V	70.6	25	0.997	0	3	0	0	2	1919.95
										GVCEETSGAYEK	K	T	66.5	25	0.997	0	3	0	0	2	1329.56
										HHGPTITAK	R	L	27.1	25	0.97	0	1	0	0	2	961.521
										TVAACNLPIVR	R	G	63.1	25	0.997	0	16	0	0	2	1213.67
										VVAQGVGIPEDSIFTMADR	R	G	50.8	25	0.997	0	4	0	0	2	2021
P31949	Protein S100-A11	S10AB_HUMAN	S100A11	11741.1	0.997	2	2	9	0.171	DGYNYTLSK	K	T	60.9	25	0.997	0	7	0	0	2	1060.49
										ISSPTETER	K	C	31.3	25	0.99	0	2	0	0	2	1019.5
P05109	Protein S100-A8	S10A8_HUMAN	S100A8	10835	1	5	6	47	0.441	ALNSIIDVYHK	K	Y	65.4	25	0.997	0	18	5	0	2	1272.69
										GADVWFK	K	E	40.2	25	0.997	0	2	0	0	2	822.414
										GNFHAVYR	K	D	57.1	25	0.997	0	14	0	0	2	963.479
										GNFHAVYRDDLK	K	K	40.9	25	0.997	0	1	0	0	2	1434.71
										LLETECPQYIR	K	K	79.9	25	0.997	0	7	0	0	2	1421.71
P06702	Protein S100-A9	S10A9_HUMAN	S100A9	13242.3	1	6	8	26	0.518	DLQNFLK	K	K	38.1	25	0.997	0	2	0	0	2	877.478
										KDLQNFLK	R	K	26.7	25	0.966	0	2	0	0	2	1005.57
										LGHPDTLNQGEFK	K	E	67	25	0.997	0	6	4	0	2	1455.72
[truncated: 311 more rows]

## Sheet: Crude v.s. Deplete
Supplementary Table 2C: Comparison of proteins identified in the crude (undepleted) and abundant plasma protein-depleted PTC cystic fluids.
The yellow background indicates the Top 14 human plasma abundant proteins.
Protein name	Total spectra in PTC cystic fluid
	Crude	Depleted
Alpha-1-acid glycoprotein 1	51	37
Alpha-1-acid glycoprotein 2	16	8
Alpha-1-antitrypsin	757	378
Alpha-2-macroglobulin	1263	2352
Apolipoprotein A-I	151	277
Apolipoprotein A-II	25	244
Complement C3	1373	2655
Fibrinogen alpha chain	220	977
Fibrinogen beta chain	333	1513
Fibrinogen gamma chain	650	1945
Haptoglobin	16	7
Ig alpha-1 chain C region	346	53
Ig gamma-1 chain C region	1997	31
Ig gamma-2 chain C region	502	23
Ig gamma-3 chain C region	64	465
Ig gamma-4 chain C region	119	-
Ig heavy chain V-I region HG3	31	-
Ig heavy chain V-I region V35	22	-
Ig heavy chain V-II region ARH-77	47	-
Ig heavy chain V-II region WAH	14	-
Ig heavy chain V-III region BRO	90	7
Ig heavy chain V-III region BUT	161	-
Ig heavy chain V-III region CAM	11	-
Ig heavy chain V-III region GAL	132	-
Ig heavy chain V-III region TRO	14	-
Ig heavy chain V-III region VH26	77	-
Ig kappa chain C region	559	167
Ig kappa chain V-I region AG	-	11
Ig kappa chain V-I region EU	55	11
Ig kappa chain V-I region Kue	8	-
Ig kappa chain V-I region Ni	16	-
Ig kappa chain V-I region WEA	76	-
Ig kappa chain V-I region Wes	36	-
Ig kappa chain V-II region Cum	87	-
Ig kappa chain V-II region TEW	-	8
Ig kappa chain V-III region B6	18	-
Ig kappa chain V-III region CLL	48	-
Ig kappa chain V-III region HAH	-	12
Ig kappa chain V-III region WOL	141	-
Ig kappa chain V-IV region Len	32	-
Ig lambda chain C regions	373	94
Ig lambda chain V region 4A	13	-
Ig lambda chain V-I region NEW	19	-
Ig lambda chain V-I region WAH	-	6
Ig lambda chain V-III region LOI	38	8
Ig lambda chain V-III region SH	24	-
Ig mu chain C region	308	196
IgGFc-binding protein	13	180
Immunoglobulin J chain	-	9
Immunoglobulin lambda-like polypeptide 1	13	-
Immunoglobulin superfamily containing leucine-rich repeat protein	-	15
Immunoglobulin superfamily member 1	-	51
Serotransferrin	2382	2101
Serum albumin	11932	8613
Transthyretin	29	20
14-3-3 protein beta/alpha	-	36
14-3-3 protein epsilon	-	77
14-3-3 protein gamma	-	15
14-3-3 protein sigma	3	14
14-3-3 protein theta	-	6
14-3-3 protein zeta/delta	9	53
40S ribosomal protein SA	-	6
4-hydroxyphenylpyruvate dioxygenase	-	3
60S acidic ribosomal protein P0	-	3
60S ribosomal protein L12	-	3
6-phosphogluconate dehydrogenase, decarboxylating	-	14
6-phosphogluconolactonase	-	14
72 kDa type IV collagenase	-	4
78 kDa glucose-regulated protein	7	5
Actin, cytoplasmic 1	157	376
Actin-related protein 2/3 complex subunit 1B	-	8
Actin-related protein 2/3 complex subunit 2	-	19
Actin-related protein 2/3 complex subunit 3	-	8
Actin-related protein 2/3 complex subunit 4	-	7
Actin-related protein 3	-	13
Adenosine deaminase CECR1	-	11
Adenosylhomocysteinase	-	3
Adenylate kinase 2, mitochondrial	-	3
Adenylyl cyclase-associated protein 1	-	17
Adiponectin	-	21
ADP-ribosylation factor 1	-	9
Afamin	48	1149
Agrin	-	5
Alcohol dehydrogenase [NADP+]	-	6
Aldose reductase	-	4
Alpha-1-antichymotrypsin	281	1738
Alpha-1B-glycoprotein	49	806
Alpha-2-antiplasmin	29	423
Alpha-2-HS-glycoprotein	125	1043
Alpha-actinin-1	6	119
Alpha-actinin-4	-	37
Alpha-amylase 1	-	14
Alpha-enolase	6	29
Aminoacylase-1	-	5
Aminopeptidase N	-	53
Angiotensin-converting enzyme	-	4
Angiotensinogen	48	717
Annexin A1	-	14
Annexin A2	36	25
Annexin A5	-	7
Annexin A7	-	5
Antithrombin-III	201	1825
Apolipoprotein A-I-binding protein	-	3
Apolipoprotein A-IV	117	539
Apolipoprotein B-100	1850	5906
Apolipoprotein C-I	-	11
Apolipoprotein D	36	137
Apolipoprotein E	78	425
Apolipoprotein F	-	9
Apolipoprotein L1	-	24
Apolipoprotein M	-	55
Apoptosis-associated speck-like protein containing a CARD	-	4
Arginase-1	-	8
Argininosuccinate synthase	3	-
Aspartate aminotransferase, cytoplasmic	-	22
Attractin	26	262
Azurocidin	-	5
Basement membrane-specific heparan sulfate proteoglycan core protein	-	79
Beta-1,4-galactosyltransferase 1	-	5
Beta-2-glycoprotein 1	77	586
Beta-2-microglobulin	-	47
Beta-Ala-His dipeptidase	-	43
Beta-hexosaminidase subunit beta	-	7
Biotinidase	-	67
Bisphosphoglycerate mutase	-	23
Bleomycin hydrolase	-	5
BTB/POZ domain-containing protein KCTD12	-	6
C4b-binding protein alpha chain	35	229
C4b-binding protein beta chain	-	15
Cadherin-1	-	3
Cadherin-5	-	24
Calcineurin-like phosphoesterase domain-containing protein 1	-	3
Calcium-binding protein 39	-	5
Calmodulin	-	7
Calmodulin-like protein 5	8	-
Calpain-1 catalytic subunit	-	4
Calreticulin	-	23
Calsyntenin-1	-	8
Carbonic anhydrase 1	135	1094
Carbonic anhydrase 2	14	119
Carbonic anhydrase 3	-	6
Carboxypeptidase B2	-	30
Carboxypeptidase N catalytic chain	9	97
Carboxypeptidase N subunit 2	14	148
Cartilage acidic protein 1	-	5
Catalase	35	302
Cathelicidin antimicrobial peptide	-	9
Cathepsin B	8	143
Cathepsin D	20	95
Cathepsin H	-	9
Cathepsin S	-	39
Cathepsin Z	-	7
CD5 antigen-like	-	19
Cell surface glycoprotein MUC18	-	8
Ceruloplasmin	590	4249
Chitinase-3-like protein 1	7	61
Chitotriosidase-1	2	63
Chloride intracellular channel protein 1	-	10
Cholesteryl ester transfer protein	-	8
Cholinesterase	13	75
Clathrin heavy chain 1	-	22
Clusterin	31	340
Coagulation factor IX	-	19
Coagulation factor X	-	38
Coagulation factor XI	-	20
Coagulation factor XII	-	95
Coagulation factor XIII A chain	-	10
Coagulation factor XIII B chain	-	57
Cofilin-1	-	15
Collagen alpha-1(I) chain	-	11
Collagen alpha-1(III) chain	-	6
Collagen alpha-1(XVIII) chain	-	16
Collagen alpha-3(VI) chain	-	13
Complement C1q subcomponent subunit A	6	23
Complement C1q subcomponent subunit B	30	151
Complement C1q subcomponent subunit C	34	145
Complement C1r subcomponent	-	88
Complement C1r subcomponent-like protein	-	10
Complement C1s subcomponent	18	132
Complement C2	17	240
Complement C4-A	465	-
Complement C4-B	-	2349
Complement C5	102	1199
Complement component C6	22	247
Complement component C7	41	455
Complement component C8 alpha chain	5	143
Complement component C8 beta chain	9	183
Complement component C8 gamma chain	20	187
Complement component C9	38	236
Complement factor B	268	1518
Complement factor D	-	41
Complement factor H	250	1954
Complement factor H-related protein 1	18	90
Complement factor H-related protein 2	-	23
Complement factor H-related protein 3	-	9
Complement factor I	8	252
Cornifin-A	24	-
Corticosteroid-binding globulin	12	78
C-reactive protein	-	8
Cystatin-A	6	-
Cystatin-B	9	20
Cystatin-C	-	10
Cystatin-M	-	22
Cysteine-rich secretory protein 3	-	9
Cytochrome c	-	7
Cytosol aminopeptidase	-	4
D-dopachrome decarboxylase	-	8
Delta-aminolevulinic acid dehydratase	7	68
Dermcidin	78	132
Desmocollin-1	13	-
Desmoglein-1	109	4
Desmoglein-2	-	9
Desmoglein-4	-	6
Desmoplakin	530	88
Dihydropyrimidinase-related protein 3	3	-
Dipeptidyl peptidase 1	-	9
Dipeptidyl peptidase 4	-	37
Dopamine beta-hydroxylase	-	27
EGF-containing fibulin-like extracellular matrix protein 1	-	22
Elongation factor 1-alpha 1	13	16
Elongation factor 1-gamma	-	3
Elongation factor 2	-	6
Endoplasmic reticulum aminopeptidase 2	-	5
Endoplasmic reticulum resident protein 29	-	7
Epididymal secretory protein E1	-	36
Erythrocyte band 7 integral membrane protein	-	8
Extracellular matrix protein 1	-	58
F-actin-capping protein subunit alpha-1	-	7
Fatty acid-binding protein, epidermal	-	27
Ferritin heavy chain	26	419
Ferritin light chain	30	980
Fetuin-B	6	66
Fibronectin	727	3200
Fibulin-1	-	36
Ficolin-3	12	69
Filaggrin	4	-
Filaggrin-2	57	53
Filamin-A	-	9
Flavin reductase	3	48
Fructose-1,6-bisphosphatase 1	-	30
Fructose-bisphosphate aldolase A	3	33
Fumarate hydratase, mitochondrial	-	10
Fumarylacetoacetase	-	33
Galectin-3	-	55
Galectin-3-binding protein	5	103
Galectin-7	12	-
Gamma-glutamyl hydrolase	-	21
Gamma-glutamylcyclotransferase	6	12
Ganglioside GM2 activator	-	12
Gasdermin-A	3	-
Gelsolin	85	665
Glucosamine-6-phosphate isomerase 1	-	18
Glucose-6-phosphate isomerase	5	65
Glucosidase 2 subunit beta	-	15
Glutamate--cysteine ligase catalytic subunit	-	10
Glutamyl aminopeptidase	-	4
Glutathione peroxidase 3	14	129
Glutathione reductase, mitochondrial	-	18
Glutathione S-transferase omega-1	2	17
Glutathione S-transferase P	-	16
Glutathione synthetase	-	13
Glyceraldehyde-3-phosphate dehydrogenase	24	46
Glycogen phosphorylase, liver form	-	2
Glyoxalase domain-containing protein 4	-	10
Golgi-associated plant pathogenesis-related protein 1	-	9
Growth factor receptor-bound protein 2	-	3
Haptoglobin-related protein	-	18
Heat shock 70 kDa protein 1-like	-	8
Heat shock cognate 71 kDa protein	-	25
Heat shock protein beta-1	8	-
Heat shock protein HSP 90-alpha	14	25
Heat shock protein HSP 90-beta	-	7
Heme oxygenase 1	-	30
Hemoglobin subunit alpha	363	2312
Hemoglobin subunit beta	755	3630
Hemoglobin subunit delta	31	341
Hemoglobin subunit gamma-1	15	75
Hemopexin	179	2677
Heparin cofactor 2	66	562
Hepatocyte growth factor activator	-	22
Hepatocyte growth factor-like protein	-	14
Histidine-rich glycoprotein	119	901
Histone H1.3	29	10
Histone H2A type 1-A	17	-
Histone H2A type 1-D	-	21
Histone H2B type 1-C/E/F/G/I	11	22
Histone H3.1t	12	12
Histone H4	43	67
Hornerin	275	133
Hyaluronan-binding protein 2	5	63
Hypoxanthine-guanine phosphoribosyltransferase	-	17
Insulin-like growth factor II	-	3
Insulin-like growth factor-binding protein 3	-	29
Insulin-like growth factor-binding protein 5	-	13
Insulin-like growth factor-binding protein 7	-	2
Insulin-like growth factor-binding protein complex acid labile subunit	9	168
Inter-alpha-trypsin inhibitor heavy chain H1	179	1163
Inter-alpha-trypsin inhibitor heavy chain H2	230	1411
Inter-alpha-trypsin inhibitor heavy chain H3	15	159
Inter-alpha-trypsin inhibitor heavy chain H4	174	830
Intercellular adhesion molecule 1	-	7
Isocitrate dehydrogenase [NADP] cytoplasmic	-	16
Junction plakoglobin	291	53
Kallistatin	45	335
Keratin, type I cuticular Ha1	36	25
Keratin, type I cuticular Ha3-I	-	7
Keratin, type I cuticular Ha3-II	-	3
Keratin, type I cuticular Ha4	14	2
Keratin, type I cuticular Ha5	-	16
Keratin, type I cuticular Ha6	6	13
Keratin, type I cuticular Ha7	-	3
Keratin, type I cytoskeletal 10	2115	2557
Keratin, type I cytoskeletal 13	12	32
Keratin, type I cytoskeletal 14	539	237
Keratin, type I cytoskeletal 16	1828	387
Keratin, type I cytoskeletal 17	149	29
Keratin, type I cytoskeletal 9	2595	2179
Keratin, type II cuticular Hb1	44	3
Keratin, type II cuticular Hb2	-	8
Keratin, type II cuticular Hb3	5	80
Keratin, type II cuticular Hb4	26	6
Keratin, type II cuticular Hb5	-	9
Keratin, type II cytoskeletal 1	4759	4001
Keratin, type II cytoskeletal 1b	8	10
Keratin, type II cytoskeletal 2 epidermal	1090	1986
Keratin, type II cytoskeletal 2 oral	-	11
Keratin, type II cytoskeletal 3	-	26
Keratin, type II cytoskeletal 4	7	23
Keratin, type II cytoskeletal 5	1020	470
Keratin, type II cytoskeletal 6A	1448	368
Keratin, type II cytoskeletal 6B	169	-
Keratin, type II cytoskeletal 6C	-	27
Keratin, type II cytoskeletal 73	-	36
Keratin, type II cytoskeletal 75	8	5
Keratin, type II cytoskeletal 78	13	3
Keratin, type II cytoskeletal 80	7	-
Keratin-81-like protein	2	8
Keratinocyte proline-rich protein	6	16
Kininogen-1	144	819
Lactotransferrin	22	170
Lamin-A/C	-	33
Lamin-B1	-	5
Latexin	-	5
Leucine-rich alpha-2-glycoprotein	24	101
Leucine-rich repeat-containing protein 15	13	7
Leukocyte elastase inhibitor	15	45
Leukotriene A-4 hydrolase	-	23
Lipopolysaccharide-binding protein	6	64
L-lactate dehydrogenase A chain	11	58
L-lactate dehydrogenase B chain	11	64
Long palate, lung and nasal epithelium carcinoma-associated protein 1	-	6
Lumican	17	275
Lysosome-associated membrane glycoprotein 1	-	3
Lysosome-associated membrane glycoprotein 2	-	8
Lysozyme C	-	41
Macrophage migration inhibitory factor	-	6
Macrophage-capping protein	8	88
Malate dehydrogenase, cytoplasmic	4	44
Malate dehydrogenase, mitochondrial	-	13
Mannan-binding lectin serine protease 1	-	16
Mannan-binding lectin serine protease 2	-	19
Mannose-binding protein C	-	11
Matrilysin	-	9
Matrix metalloproteinase-9	4	97
Membrane primary amine oxidase	-	4
Metalloproteinase inhibitor 1	-	10
Metalloproteinase inhibitor 2	-	13
Moesin	9	105
Monocyte differentiation antigen CD14	-	146
Multimerin-2	-	2
Myeloperoxidase	5	113
N(4)-(beta-N-acetylglucosaminyl)-L-asparaginase	-	4
N-acetylmuramoyl-L-alanine amidase	3	145
N-acetylneuraminate lyase	-	5
Neural cell adhesion molecule 1	-	6
Neuropilin-1	-	14
Neutrophil defensin 1	-	12
Neutrophil gelatinase-associated lipocalin	6	90
Nidogen-2	-	4
Non-secretory ribonuclease	-	2
Nucleoside diphosphate kinase A	-	41
Osteopontin	-	6
Peptidase inhibitor 16	-	7
Peptidoglycan recognition protein 1	-	5
Peptidyl-prolyl cis-trans isomerase A	-	28
Peptidyl-prolyl cis-trans isomerase B	3	43
Periostin	-	97
Peroxiredoxin-1	9	117
Peroxiredoxin-2	57	221
Peroxiredoxin-6	10	74
Phosphatidylcholine-sterol acyltransferase	-	10
Phosphatidylethanolamine-binding protein 1	-	7
Phosphatidylinositol-glycan-specific phospholipase D	24	77
Phosphoglycerate kinase 1	-	34
Phosphoglycerate mutase 1	-	13
Phospholipid transfer protein	7	62
Phospholysine phosphohistidine inorganic pyrophosphate phosphatase	-	3
Pigment epithelium-derived factor	80	346
Plakophilin-1	36	18
Plasma kallikrein	39	291
Plasma protease C1 inhibitor	266	994
Plasma serine protease inhibitor	12	149
Plasminogen	58	325
Plastin-2	3	206
Platelet basic protein	-	9
Platelet glycoprotein Ib alpha chain	-	13
Plectin-1	10	-
Poly(ADP-ribose) glycohydrolase ARH3	-	2
Polymeric immunoglobulin receptor	-	5
Porphobilinogen deaminase	-	3
Prenylcysteine oxidase 1	-	3
Proactivator polypeptide	-	15
Procollagen C-endopeptidase enhancer 1	-	12
Profilin-1	-	7
Prolactin-inducible protein	-	9
Properdin	-	22
Prostaglandin-H2 D-isomerase	-	8
Prostasin	-	5
Proteasome activator complex subunit 1	-	6
Proteasome activator complex subunit 2	-	5
Proteasome subunit alpha type-1	-	12
Proteasome subunit alpha type-2	-	26
Proteasome subunit alpha type-3	-	24
Proteasome subunit alpha type-4	-	15
Proteasome subunit alpha type-5	-	21
Proteasome subunit alpha type-6	-	27
Proteasome subunit alpha type-7	-	23
Proteasome subunit beta type-1	3	38
Proteasome subunit beta type-10	-	8
Proteasome subunit beta type-2	-	20
Proteasome subunit beta type-3	-	28
Proteasome subunit beta type-4	-	13
Proteasome subunit beta type-5	3	25
Proteasome subunit beta type-6	-	14
Proteasome subunit beta type-7	-	7
Proteasome subunit beta type-8	-	24
Proteasome subunit beta type-9	-	21
Protein AMBP	46	511
Protein disulfide-isomerase	-	8
Protein disulfide-isomerase A3	-	16
Protein disulfide-isomerase A4	-	7
Protein disulfide-isomerase A6	-	11
Protein DJ-1	-	26
Protein FAM3C	-	8
Protein FAM49B	-	8
Protein S100-A11	9	30
Protein S100-A4	-	15
Protein S100-A6	-	13
Protein S100-A8	47	150
Protein S100-A9	26	86
Protein Z-dependent protease inhibitor	-	30
Protein-glutamine gamma-glutamyltransferase E	6	-
Protein-L-isoaspartate(D-aspartate) O-methyltransferase	-	12
Proteoglycan 4	-	8
Prothrombin	28	639
Pulmonary surfactant-associated protein B	-	54
Purine nucleoside phosphorylase	-	40
Pyruvate kinase isozymes M1/M2	6	13
Quinone oxidoreductase PIG3	-	8
Rab GDP dissociation inhibitor beta	3	90
Ras suppressor protein 1	-	3
Ras-GEF domain-containing family member 1B	-	18
Reticulon-4 receptor-like 2	-	4
Retinal dehydrogenase 1	-	3
Retinol-binding protein 4	4	296
Rho GDP-dissociation inhibitor 2	3	15
Rho guanine nucleotide exchange factor 7	-	26
Ribonuclease 4	-	4
Ribonuclease pancreatic	-	3
Ribose-5-phosphate isomerase	-	12
Scavenger receptor cysteine-rich type 1 protein M130	-	77
Selenium-binding protein 1	-	62
Selenoprotein P	-	12
Serine/threonine-protein phosphatase 2A activator	-	8
Serpin B12	41	-
Serpin B3	20	-
Serpin B6	-	5
Serum amyloid A-4 protein	11	65
Serum amyloid P-component	24	167
Serum paraoxonase/arylesterase 1	25	228
Sex hormone-binding globulin	-	75
SH3 domain-binding glutamic acid-rich-like protein	-	6
SH3 domain-binding glutamic acid-rich-like protein 3	-	12
Small proline-rich protein 2A	-	4
Small proline-rich protein 2E	8	-
SPARC	-	17
Spectrin alpha chain, erythrocyte	-	2
Sulfhydryl oxidase 1	2	49
Superoxide dismutase [Cu-Zn]	-	12
Superoxide dismutase [Mn], mitochondrial	4	35
T-complex protein 1 subunit gamma	5	-
Tenascin-X	-	25
Tetranectin	-	164
Thioredoxin	-	7
Thioredoxin reductase 1, cytoplasmic	-	23
Thioredoxin-dependent peroxide reductase, mitochondrial	-	10
Thrombospondin-1	-	23
Thrombospondin-4	-	21
Thyroglobulin	1919	10175
Thyroxine-binding globulin	32	504
Titin	3	-
Transaldolase	7	41
Transforming growth factor-beta-induced protein ig-h3	8	156
Transketolase	-	18
Translin	-	16
Transmembrane glycoprotein NMB	-	42
Triosephosphate isomerase	7	144
Tropomyosin alpha-4 chain	-	19
Tubulin alpha-1B chain	-	22
Tubulin beta-2A chain	-	22
Tubulin beta-2C chain	-	5
Tubulin-specific chaperone A	-	2
Ubiquitin	8	15
Ubiquitin-conjugating enzyme E2 L3	-	13
Ubiquitin-conjugating enzyme E2 variant 2	-	3
UPF0424 protein C1orf128	-	9
UPF0556 protein C19orf10	-	13
UTP--glucose-1-phosphate uridylyltransferase	-	15
Vasorin	-	23
Vesicular integral-membrane protein VIP36	-	6
Vimentin	4	411
Vinculin	-	38
Vitamin D-binding protein	250	2402
Vitamin K-dependent protein C	-	23
Vitamin K-dependent protein S	46	157
Vitamin K-dependent protein Z	-	2
Vitronectin	40	142
von Willebrand factor	2	47
V-set and immunoglobulin domain-containing protein 4	-	5
V-set and immunoglobulin domain-containing protein 8	6	2
Xaa-Pro dipeptidase	-	19
Zinc-alpha-2-glycoprotein	54	250
Total spectra	54411	115905
