# Supplementary material for: Integrated analysis of fine-needle-aspiration cystic fluid proteome, cancer cell secretome, and public transcriptome datasets for papillary thyroid cancer biomarker discovery
Source: Oncotarget. 2018 Jan 4;9(15):12079–100. doi: 10.18632/oncotarget.23951 (PMC5844730; doi:10.18632/oncotarget.23951)
Supplement: Supplementary file 3 [file oncotarget-09-12079-s003.xlsx]

## Sheet: Benign
Supplementary Table 3A: List of proteins identified from benign thyroid cystic fluid. (FDR = 0.58%)
UniProt_ACCESSION	Protein name	UniProt_ID	Gene symbol	Molecular weight (Da)	Protein identification probability	SecretomeP 2.0		SignalP 4.0			TMHMM 2.0	No. of unique peptides	No. of spectra		Sequence coverage	Identified peptides	Previous amino acid	Next amino acid	Mascot sccore		Peptide identification probability	No. of identified spectra				No. of tryptic termini	Calculated +1H Peptide Mass (AMU)
						NN-score		D	Dmaxcut		PredHel		Unique	Total					Ion score	Identity score		Charge 1+	Charge 2+	Charge 3+	Charge 4+
P31946	14-3-3 protein beta/alpha	1433B_HUMAN	YWHAB	28083.1	1	0.352		0.101	0.45		0	3	4	12	0.362	AVTEQGHELSNEER	K	N	75.4	25	0.95	0	4	1	0	2	1598.74
																DSTLIMQLLR	K	D	47.9	25	0.95	0	2	0	0	2	1205.66
																EMQPTHPIR	K	L	61.8	25	0.95	0	6	2	0	2	1124.55
																KEMQPTHPIR	K	L	30.3	25	0.95	0	2	3	0	2	1252.65
																LAEQAER	K	Y	50	25	0.95	0	8	0	0	2	816.421
																NLLSVAYK	R	N	42.7	25	0.95	0	5	0	0	2	907.525
																VISSIEQK	R	T	37.7	25	0.95	0	2	0	0	2	903.515
																YDDMAAAMK	R	A	64.1	25	0.95	0	4	0	0	2	1047.41
																YLIPNATQPESK	K	V	45.4	25	0.95	0	3	0	0	2	1360.71
																YLSEVASGDNK	R	Q	59.3	25	0.95	0	4	0	0	2	1182.56
P62258	14-3-3 protein epsilon	1433E_HUMAN	YWHAE	29175	1	0.33		0.099	0.45		0	8	9	25	0.427	AASDIAMTELPPTHPIR	K	L	66.2	25	0.95	0	2	2	0	2	1835.93
																DSTLIMQLLR	K	D	47.9	25	0.95	0	2	0	0	2	1205.66
																EAAENSLVAYK	K	A	60.9	25	0.95	0	6	0	0	2	1194.6
																EALQDVEDENQ	K	-	32.8	25	0.95	0	1	0	0	2	1289.55
																HLIPAANTGESK	K	V	44.6	25	0.95	0	4	0	0	2	1237.65
																LAEQAER	K	Y	50	25	0.95	0	8	0	0	2	816.421
																NLLSVAYK	R	N	42.7	25	0.95	0	5	0	0	2	907.525
																QMVETELK	R	L	45.2	25	0.95	0	4	0	0	2	993.492
																VAGMDVELTVEER	K	N	75.5	25	0.95	0	3	0	0	2	1463.7
																YLAEFATGNDR	R	K	46.4	25	0.95	0	2	0	0	2	1256.59
																YLAEFATGNDRK	R	E	42.5	25	0.95	0	1	0	0	2	1384.69
P61981	14-3-3 protein gamma	1433G_HUMAN	YWHAG	28303.1	1	0.29		0.102	0.45		0	13	13	38	0.429	ATVVESSEK	R	A	48.2	25	0.95	0	2	0	0	2	949.484
																AYSEAHEISK	K	E	58.8	25	0.95	0	3	0	0	2	1134.54
																DSTLIMQLLR	K	D	47.9	25	0.95	0	2	0	0	2	1205.66
																EHMQPTHPIR	K	L	29.1	25	0.95	0	1	0	0	2	1261.61
																LAEQAER	R	Y	50	25	0.95	0	8	0	0	2	816.421
																NCSETQYESK	K	V	58.7	25	0.95	0	1	0	0	2	1245.51
																NLLSVAYK	R	N	42.7	25	0.95	0	5	0	0	2	907.525
																NVTELNEPLSNEER	K	N	89	25	0.95	0	3	0	0	2	1643.79
																RATVVESSEK	K	A	41.9	25	0.95	0	1	0	0	2	1105.58
																VISSIEQK	R	T	37.7	25	0.95	0	2	0	0	2	903.515
																YDDMAAAMK	R	N	64.1	25	0.95	0	4	0	0	2	1047.41
																YLAEVATGEK	R	R	48.6	25	0.95	0	4	0	0	2	1080.56
																YLAEVATGEKR	R	A	51.4	25	0.95	0	2	0	0	2	1236.66
P63104	14-3-3 protein zeta/delta	1433Z_HUMAN	YWHAZ	27745.9	1	0.252		0.101	0.45		0	8	11	37	0.359	DSTLIMQLLR	K	D	47.9	25	0.95	0	2	0	0	2	1205.66
																EMQPTHPIR	K	L	61.8	25	0.95	0	6	2	0	2	1124.55
																FLIPNASQAESK	K	V	31.7	25	0.95	0	1	0	0	2	1304.68
																IETELR	K	D	33.6	25	0.95	0	3	0	0	2	760.42
																KEMQPTHPIR	K	L	30.3	25	0.95	0	2	3	0	2	1252.65
																LAEQAER	K	Y	50	25	0.95	0	8	0	0	2	816.421
																NLLSVAYK	R	N	42.7	25	0.95	0	5	0	0	2	907.525
																SVTEQGAELSNEER	K	N	116	25	0.95	0	6	0	0	2	1548.71
																YDDMAACMK	R	S	29.7	25	0.95	0	2	0	0	2	1136.41
																YLAEVAAGDDK	R	K	52.3	25	0.95	0	2	0	0	2	1151.56
																YLAEVAAGDDKK	R	G	62.1	25	0.95	0	6	4	0	2	1279.65
P35268	60S ribosomal protein L22	RL22_HUMAN	RPL22	14787.3	0.996	0.682		0.099	0.45		0	2	2	2	0.188	AGNLGGGVVTIER	K	S	40.9	25	0.95	0	1	0	0	2	1242.68
																ITVTSEVPFSK	K	R	34.3	25	0.95	0	1	0	0	2	1207.66
P52209	6-phosphogluconate dehydrogenase, decarboxylating	6PGD_HUMAN	PGD	53141.9	1	0.426		0.431	0.45		0	3	3	7	0.0787	AGQAVDDFIEK	K	L	51.2	25	0.95	0	2	0	0	2	1192.58
																GILFVGSGVSGGEEGAR	K	Y	95.5	25	0.95	0	2	0	0	2	1591.81
																VDDFLANEAK	K	G	55	25	0.95	0	3	0	0	2	1121.55
P60709	Actin, cytoplasmic 1	ACTB_HUMAN	ACTB	41737.8	1	0.498		0.107	0.45		0	13	17	204	0.357	AGFAGDDAPR	K	A	62.9	25	0.95	0	24	0	0	2	976.448
																AVFPSIVGRPR	R	H	57.1	25	0.95	0	4	0	0	2	1198.71
																CDVDIRK	K	D	33.1	25	0.95	0	5	0	0	2	905.451
																DLTDYLMK	R	I	48	25	0.95	0	20	0	0	2	1014.48
																DSYVGDEAQSK	K	R	63.8	25	0.95	0	9	0	0	2	1198.52
																DSYVGDEAQSKR	K	G	69.2	25	0.95	0	6	1	0	2	1354.62
																EITALAPSTMK	K	I	54.6	25	0.95	0	29	0	0	2	1177.61
																GYSFTTTAER	R	E	70.8	25	0.95	0	32	0	0	2	1132.53
																HQGVMVGMGQK	R	D	44.6	25	0.95	0	4	4	0	2	1203.56
																IIAPPER	K	K	31.4	25	0.95	0	8	0	0	2	795.472
																QEYDESGPSIVHR	K	K	41.3	25	0.95	0	15	16	0	2	1516.7
																SYELPDGQVITIGNER	K	F	81.9	25	0.95	0	7	0	0	2	1790.89
																VAPEEHPVLLTEAPLNPK	R	A	69.7	25	0.95	0	10	10	0	2	1954.06
O15143	Actin-related protein 2/3 complex subunit 1B	ARC1B_HUMAN	ARPC1B	40949.8	0.996	0.222		0.13	0.45		0	2	2	4	0.0833	ASSEGGTAAGAGLDSLHK	K	N	78.7	25	0.95	0	2	0	0	2	1628.79
																NSVSQISVLSGGK	K	A	70.1	25	0.95	0	2	0	0	2	1275.69
O15144	Actin-related protein 2/3 complex subunit 2	ARPC2_HUMAN	ARPC2	34333.7	1	0.36		0.129	0.45		0	6	6	9	0.187	DDETMYVESK	R	K	31.1	25	0.95	0	1	0	0	2	1232.5
																ELQAHGADELLK	K	R	49.2	25	0.95	0	2	0	0	2	1323.69
																IIEETLALK	R	F	35.2	25	0.95	0	2	0	0	2	1029.62
																MILLEVNNR	-	I	37.1	25	0.95	0	1	0	0	2	1117.6
																NCFASVFEK	R	Y	40.2	25	0.95	0	2	0	0	2	1101.5
																VFMQEFK	K	E	28.9	25	0.95	0	1	0	0	2	944.455
P59998	Actin-related protein 2/3 complex subunit 4	ARPC4_HUMAN	ARPC4	19667.4	0.996	0.646		0.406	0.45		0	2	2	8	0.113	AENFFILR	R	R	33.5	25	0.95	0	2	0	0	2	1009.55
																ELLLQPVTISR	K	N	59.9	25	0.95	0	6	0	0	2	1268.76
P61158	Actin-related protein 3	ARP3_HUMAN	ACTR3	47371.9	0.999	0.443		0.121	0.45		0	2	2	4	0.0502	LSEELSGGR	K	L	39.4	25	0.95	0	2	0	0	2	947.479
																NIVLSGGSTMFR	K	D	68.8	25	0.95	0	2	0	0	2	1297.66
P13798	Acylamino-acid-releasing enzyme	ACPH_HUMAN	APEH	81224.1	1	0.547		0.109	0.45		0	4	4	8	0.0615	ALDVSASDDEIAR	K	L	44.8	25	0.95	0	2	0	0	2	1361.65
																TPLLLMLGQEDR	K	R	70.4	25	0.95	0	2	0	0	2	1401.74
																VGFLPSAGK	K	E	38.8	25	0.95	0	2	0	0	2	875.499
																VTSVVVDVVPR	K	Q	42.7	25	0.95	0	2	0	0	2	1169.69
Q01518	Adenylyl cyclase-associated protein 1	CAP1_HUMAN	CAP1	51855.5	1	0.429		0.051	0.45		0	3	3	8	0.0863	ALLVTASQCQQPAENK	R	L	64.8	25	0.95	0	2	0	0	2	1757.89
																EMNDAAMFYTNR	K	V	70.5	25	0.95	0	2	0	0	2	1494.6
																LSDLLAPISEQIK	K	E	38.9	25	0.95	0	4	0	0	2	1426.82
Q15848	Adiponectin	ADIPO_HUMAN	ADIPOQ	26414.2	1	0.886		0.778	0.45		0	2	2	6	0.123	GDIGETGVPGAEGPR	K	G	55.5	25	0.95	0	2	0	0	2	1411.68
																IFYNQQNHYDGSTGK	K	F	60.4	25	0.95	0	4	0	0	2	1771.8
P18085	ADP-ribosylation factor 4	ARF4_HUMAN	ARF4	20511.6	0.996	0.618		0.204	0.45		0	2	2	5	0.117	ILMVGLDAAGK	R	T	65	25	0.95	0	4	0	0	2	1103.61
																IQEVADELQK	R	M	42.5	25	0.95	0	1	0	0	2	1172.62
P40616	ADP-ribosylation factor-like protein 1	ARL1_HUMAN	ARL1	20418.2	1	0.637		0.337	0.45		0	7	7	16	0.315	AILVVFANK	K	Q	53.7	25	0.95	0	6	0	0	2	974.603
																KAILVVFANK	R	Q	54.6	25	0.95	0	2	0	0	2	1102.7
																KWQIFK	R	T	30.2	25	0.95	0	1	0	0	2	849.498
																QDMEQAMTSSEMANSLGLPALK	K	D	26	25	0.95	0	0	1	0	2	2400.07
																SELVAMLEEEELR	K	K	91.2	25	0.95	0	1	0	0	2	1563.76
																SELVAMLEEEELRK	K	A	50.3	25	0.95	0	2	0	0	2	1691.85
																TTILYR	K	L	34.3	25	0.95	0	3	0	0	2	766.446
Q96KC2	ADP-ribosylation factor-like protein 5B	ARL5B_HUMAN	ARL5B	20375.1	0.996	0.571		0.304	0.45		0	2	2	2	0.112	AAVLIFANK	K	Q	32.1	25	0.95	0	1	0	0	2	946.572
																VIIVGLDNAGK	K	T	28.4	25	0.95	0	1	0	0	2	1098.65
P43652	Afamin	AFAM_HUMAN	AFM	69070.1	1	0.46		0.797	0.45		0	17	18	148	0.265	AESPEVCFNEESPK	K	I	78.8	25	0.95	0	5	0	0	2	1622.7
																AFSSYQK	K	H	28.3	25	0.95	0	1	0	0	2	830.404
																DADPDTFFAK	R	F	44.5	25	0.95	0	9	0	0	2	1126.51
																DMVEYK	K	D	28.9	25	0.95	0	1	0	0	2	800.35
																FLVNLVK	R	L	32.1	25	0.95	0	3	0	0	2	832.529
																FTDSENVCQER	K	D	70.9	25	0.95	0	11	0	0	2	1384.58
																FTFEYSR	K	R	38.5	25	0.95	0	3	0	0	2	949.441
																GQCIINSNKDDRPK	R	D	84.7	25	0.95	0	6	4	0	2	1644.81
																HFQNLGK	K	D	40.7	25	0.95	0	17	0	0	2	843.447
																IAPQLSTEELVSLGEK	K	M	89.7	25	0.95	0	12	0	0	2	1713.93
																ICAMEGLPQK	K	H	49.9	25	0.95	0	23	0	0	2	1162.56
																IVQIYK	R	D	41.5	25	0.95	0	8	0	0	2	763.471
																LCFFYNK	R	K	32.2	25	0.95	0	1	0	0	2	991.471
																LPNNVLQEK	K	I	55.7	25	0.95	0	32	0	0	2	1054.59
																RPCFESLKADK	R	T	20.5	25	0.95	0	0	1	0	2	1350.68
																TINPAVDHCCK	R	T	48.4	25	0.95	0	4	0	0	2	1314.59
																TNFAFR	K	R	37.1	25	0.95	0	7	0	0	2	755.383
P02763	Alpha-1-acid glycoprotein 1	A1AG1_HUMAN	ORM1	23512.1	1	0.691		0.94	0.45		0	7	7	21	0.343	SDVVYTDWK	K	K	31.4	25	0.95	0	3	0	0	2	1112.53
																SDVVYTDWKK	K	D	28.3	25	0.95	0	1	0	0	2	1240.62
																TEDTIFLR	K	E	59.3	25	0.95	0	6	0	0	2	994.52
																TYMLAFDVNDEK	K	N	38	25	0.95	0	1	0	0	2	1461.66
																TYMLAFDVNDEKNWGLSVYADKPETTK	K	E	54.4	25	0.95	0	0	6	0	2	3135.5
																WFYIASAFR	K	N	40.5	25	0.95	0	3	0	0	2	1160.59
																YVGGQEHFAHLLILR	R	D	23.1	25	0.95	0	0	1	0	2	1752.95
P01011	Alpha-1-antichymotrypsin	AACT_HUMAN	SERPINA3	47653	1	0.839		0.829	0.45		0	16	18	500	0.333	ADLSGITGAR	K	N	96.8	25	0.95	0	200	0	0	2	960.511
																AVLDVFEEGTEASAATAVK	K	I	111	25	0.95	0	15	4	0	2	1907.96
																DEELSCTVVELK	R	Y	90.1	25	0.95	0	11	0	0	2	1421.68
																DSLEFR	R	E	49.1	25	0.95	0	9	0	0	2	766.373
																EIGELYLPK	R	F	45.2	25	0.95	0	23	0	0	2	1061.59
																EQLSLLDR	K	F	62	25	0.95	0	38	0	0	2	973.531
																EQLSLLDRFTEDAK	K	R	28	25	0.948	0	1	0	0	2	1664.85
																FTEDAKR	R	L	43.8	25	0.95	0	22	0	0	2	866.437
																GKITDLIK	R	D	38.3	25	0.95	0	6	0	0	2	887.556
																ITLLSALVETR	K	T	101	25	0.95	0	21	0	0	2	1215.73
																KLINDYVK	K	N	47.9	25	0.95	0	19	0	0	2	992.578
																LINDYVK	K	N	40.8	25	0.95	0	2	0	0	2	864.483
																LYGSEAFATDFQDSAAAK	R	K	97.7	25	0.95	0	7	0	0	2	1891.87
																MEEVEAMLLPETLK	K	R	96.4	25	0.95	0	17	0	0	2	1664.81
																MEEVEAMLLPETLKR	K	W	50.8	25	0.95	0	8	8	0	2	1820.91
																NLAVSQVVHK	R	A	57.7	25	0.95	0	89	0	0	2	1094.63
P01009	Alpha-1-antitrypsin	A1AT_HUMAN	SERPINA1	46737.9	1	0.852		0.916	0.45		0	8	8	50	0.22	DTEEEDFHVDQVTTVK	K	V	82.7	25	0.95	0	2	0	0	2	1891.86
																FLENEDRR	K	S	19.8	25	0.946	0	0	1	0	2	1078.53
																LSITGTYDLK	K	S	62.9	25	0.95	0	9	0	0	2	1110.6
																SASLHLPK	R	L	49	25	0.95	0	10	0	0	2	852.494
																SPLFMGK	K	V	34.3	25	0.95	0	3	0	0	2	795.407
																SVLGQLGITK	K	V	58.8	25	0.95	0	10	0	0	2	1015.61
																TDTSHHDQDHPTFNK	K	I	47.2	25	0.95	0	7	0	0	2	1779.77
																VFSNGADLSGVTEEAPLK	K	L	109	25	0.95	0	8	0	0	2	1833.92
P04217	Alpha-1B-glycoprotein	A1BG_HUMAN	A1BG	54272.4	1	0.829		0.875	0.45		0	9	11	78	0.176	CLAPLEGAR	R	F	65.6	25	0.95	0	6	0	0	2	986.509
																GEKELLVPR	R	S	61.9	25	0.95	0	4	0	0	2	1040.61
																GVTFLLR	R	R	44	25	0.95	0	18	0	0	2	805.493
																GVTFLLRR	R	E	35.3	25	0.95	0	3	0	0	2	961.594
																HQFLLTGDTQGR	K	Y	65.3	25	0.95	0	17	6	0	2	1372.7
																LELHVDGPPPRPQLR	R	A	23.8	25	0.95	0	0	3	0	2	1723.96
																LETPDFQLFK	R	N	34.4	25	0.95	0	2	0	0	2	1237.65
																LLELTGPK	K	S	36.5	25	0.95	0	5	0	0	2	870.53
																NGVAQEPVHLDSPAIK	K	H	69.6	25	0.95	0	8	6	0	2	1674.88
P08697	Alpha-2-antiplasmin	A2AP_HUMAN	SERPINF2	54566.6	1	0.817		0.63	0.45		0	10	12	115	0.165	DPTPEQTHR	R	L	41.2	25	0.95	0	11	8	0	2	1080.51
																ELKEQQDSPGNK	R	D	31.7	25	0.95	0	1	0	0	2	1372.67
																FDPSLTQR	K	D	43.3	25	0.95	0	12	0	0	2	963.49
																GDKLFGPDLK	R	L	25.6	25	0.95	0	0	2	0	2	1089.59
																LCQDLGPGAFR	R	L	67.2	25	0.95	0	19	0	0	2	1233.6
																LFGPDLK	K	L	29.2	25	0.95	0	2	0	0	2	789.451
																LGNQEPGGQTALK	K	S	74.2	25	0.95	0	34	0	0	2	1312.69
																NKFDPSLTQR	R	D	37.8	25	0.95	0	11	9	0	2	1205.63
																NPNPSAPR	R	E	40.6	25	0.95	0	5	0	0	2	852.432
																SPPGVCSR	K	D	27.9	25	0.947	0	1	0	0	2	859.409
P02765	Alpha-2-HS-glycoprotein	FETUA_HUMAN	AHSG	39323.4	1	0.536		0.88	0.45		0	11	18	319	0.316	AHYDLR	R	H	30.2	25	0.95	0	2	0	0	2	774.389
																CDSSPDSAEDVR	K	K	67.2	25	0.95	0	11	0	0	2	1337.53
																CDSSPDSAEDVRK	K	V	71.2	25	0.95	0	29	1	0	2	1465.62
																CNLLAEK	K	Q	55.4	25	0.95	0	72	0	0	2	847.434
																EHAVEGDCDFQLLK	K	L	79.9	25	0.95	0	23	9	0	2	1660.76
																FSVVYAK	K	C	43.2	25	0.95	0	17	0	0	2	813.45
																HTFMGVVSLGSPSGEVSHPR	R	K	82.5	25	0.95	0	10	25	0	2	2097.02
																HTLNQIDEVK	K	V	76	25	0.95	0	110	0	0	2	1196.63
																LDGKFSVVYAK	K	C	44	25	0.95	0	3	1	0	2	1226.68
																QLKEHAVEGDCDFQLLK	R	L	57.2	25	0.95	0	2	2	0	2	2030
																VWPQQPSGELFEIEIDTLETTCHVLDPTPVAR	K	C	33.8	25	0.95	0	0	2	0	2	3677.82
P01023	Alpha-2-macroglobulin	A2MG_HUMAN	A2M	163291	1	0.596		0.873	0.45		0	34	38	320	0.265	AIGYLNTGYQR	K	Q	49.6	25	0.95	0	14	0	0	2	1255.64
																ALLAYAFALAGNQDK	K	R	70.2	25	0.95	0	3	0	0	2	1565.83
																ATVLNYLPK	K	C	49.5	25	0.95	0	17	0	0	2	1018.59
																DMYSFLEDMGLK	K	A	61.8	25	0.95	0	2	0	0	2	1480.63
																DTVIKPLLVEPEGLEK	K	E	69.3	25	0.95	0	10	0	0	2	1780.01
																FEVQVTVPK	K	I	46.5	25	0.95	0	7	0	0	2	1046.59
																GEAFTLK	R	A	35.3	25	0.95	0	4	0	0	2	765.414
																GHFSISIPVK	K	S	53.4	25	0.95	0	14	0	0	2	1084.62
																GPTQEFK	K	K	38.9	25	0.95	0	7	0	0	2	806.404
																HYDGSYSTFGER	K	Y	60.9	25	0.95	0	6	2	0	2	1418.6
																LLIYAVLPTGDVIGDSAK	R	Y	49.6	25	0.95	0	1	0	0	2	1845.04
																LPPNVVEESAR	K	A	67.2	25	0.95	0	21	0	0	2	1210.64
																LSFYYLIMAK	K	G	50.6	25	0.95	0	2	0	0	2	1264.66
																LVHVEEPHTETVR	R	K	56.2	25	0.95	0	6	2	0	2	1545.8
																MVSGFIPLKPTVK	K	M	55.2	25	0.95	0	10	0	0	2	1432.82
																NEDSLVFVQTDK	K	S	90.5	25	0.95	0	5	0	0	2	1394.68
																QGIPFFGQVR	R	L	36.8	25	0.95	0	5	0	0	2	1148.62
																QQNAQGGFSSTQDTVVALHALSK	K	Y	33.3	25	0.95	0	0	2	0	2	2387.2
																QSSEITR	R	T	41	25	0.95	0	1	0	0	2	820.416
																SASNMAIVDVK	R	M	64.3	25	0.95	0	34	0	0	2	1150.58
																SDIAPVAR	K	L	40.1	25	0.95	0	2	0	0	2	828.457
																SLNEEAVKK	K	D	43.1	25	0.95	0	9	0	0	2	1017.56
																SSGSLLNNAIK	R	G	57.5	25	0.95	0	23	0	0	2	1103.61
																SSSNEEVMFLTVQVK	K	G	72	25	0.95	0	6	0	0	2	1713.84
																TAQEGDHGSHVYTK	K	A	63.5	25	0.95	0	2	2	0	2	1529.7
																TEHPFTVEEFVLPK	R	F	52.9	25	0.95	0	4	4	0	2	1672.86
																TEVSSNHVLIYLDK	R	V	81.2	25	0.95	0	4	0	0	2	1617.85
																TGTHGLLVK	R	Q	52.4	25	0.95	0	2	0	0	2	925.547
																VDSHFR	K	Q	40.8	25	0.95	0	16	0	0	2	760.374
																VGFYESDVMGR	R	G	66.3	25	0.95	0	18	0	0	2	1275.57
																VNYKDR	R	S	39.1	25	0.95	0	9	0	0	2	794.415
																VSVQLEASPAFLAVPVEK	R	E	59.7	25	0.95	0	2	0	0	2	1884.05
																VTAAPQSVCALR	R	A	69.4	25	0.95	0	13	0	0	2	1272.67
																YGAATFTR	K	T	48.8	25	0.95	0	29	0	0	2	886.442
P12814	Alpha-actinin-1	ACTN1_HUMAN	ACTN1	103061	1	0.431		0.105	0.45		0	14	14	40	0.188	ALDFIASK	K	G	34.5	25	0.95	0	1	0	0	2	864.483
																DHSGTLGPEEFK	R	A	40	25	0.95	0	2	0	0	2	1316.61
																ETADTDTADQVMASFK	R	I	107	25	0.95	0	2	0	0	2	1745.75
																FAIQDISVEETSAK	R	E	83.3	25	0.95	0	9	0	0	2	1537.77
																GISQEQMNEFR	K	A	49	25	0.95	0	4	0	0	2	1354.61
																HRPELIDYGK	R	L	28.8	25	0.95	0	0	3	0	2	1227.65
																IMSIVDPNR	R	L	37.5	25	0.95	0	3	0	0	2	1060.55
																LAILGIHNEVSK	R	I	57.9	25	0.95	0	3	0	0	2	1293.75
																LDHLAEK	R	F	28.6	25	0.95	0	1	0	0	2	825.447
																LSNRPAFMPSEGR	R	M	33	25	0.95	0	0	3	0	2	1477.72
																MLDAEDIVGTARPDEK	K	A	75.1	25	0.95	0	2	0	0	2	1775.85
																RDQALTEEHAR	R	Q	46.3	25	0.95	0	1	0	0	2	1325.66
																TINEVENQILTR	R	D	70.5	25	0.95	0	4	0	0	2	1429.76
																VLAVNQENEQLMEDYEK	K	L	94.7	25	0.95	0	2	0	0	2	2067.95
O43707	Alpha-actinin-4	ACTN4_HUMAN	ACTN4	104857	1	0.418		0.101	0.45		0	2	2	3	0.0681	ALDFIASK	K	G	34.5	25	0.95	0	1	0	0	2	864.483
																FAIQDISVEETSAK	R	E	83.3	25	0.95	0	9	0	0	2	1537.77
																IAESNHIK	R	L	33	25	0.95	0	2	0	0	2	911.495
																LDHLAEK	R	F	28.6	25	0.95	0	1	0	0	2	825.447
																LSNRPAFMPSEGK	R	M	22.7	25	0.95	0	0	1	0	2	1449.72
																TINEVENQILTR	R	D	70.5	25	0.95	0	4	0	0	2	1429.76
P04745	Alpha-amylase 1	AMY1_HUMAN	AMY1A	57768.4	1	0.8		0.907	0.45		0	4	4	8	0.102	ALVFVDNHDNQR	R	G	50.9	25	0.95	0	2	0	0	2	1427.7
																MAVGFMLAHPYGFTR	K	V	29.8	25	0.95	0	1	0	0	2	1729.82
																SSDYFGNGR	K	V	50.3	25	0.95	0	2	0	0	2	1002.43
																TGSGDIENYNDATQVR	K	D	121	25	0.95	0	3	0	0	2	1739.78
P06733	Alpha-enolase	ENOA_HUMAN	ENO1	47170.2	1	0.536		0.114	0.45		0	12	14	24	0.242	AVEHINK	K	T	39.3	25	0.95	0	2	0	0	2	810.447
																DATNVGDEGGFAPNILENK	K	E	78.7	25	0.95	0	2	0	0	2	1960.92
																GNPTVEVDLFTSK	R	G	101	25	0.95	0	1	0	0	2	1406.72
																IDKLMIEMDGTENK	K	S	45.9	25	0.95	0	2	2	0	2	1668.78
																IGAEVYHNLK	R	N	51.6	25	0.95	0	3	1	0	2	1143.62
																KLNVTEQEK	K	I	36.5	25	0.95	0	2	0	0	2	1088.59
																LMIEMDGTENK	K	S	51.8	25	0.95	0	2	0	0	2	1312.58
																LNVTEQEK	K	I	30.4	25	0.95	0	1	0	0	2	960.5
																LNVTEQEKIDK	K	L	44.6	25	0.95	0	2	0	0	2	1316.71
																VNQIGSVTESLQACK	K	L	102	25	0.95	0	2	0	0	2	1633.82
																YISPDQLADLYK	R	S	39.5	25	0.95	0	1	0	0	2	1425.73
																YNQLLR	K	I	29.6	25	0.95	0	1	0	0	2	806.452
P15144	Aminopeptidase N	AMPN_HUMAN	ANPEP	109542	1	0.575		0.283	0.5		1	5	5	13	0.061	ALEQALEK	R	T	42.9	25	0.95	0	2	0	0	2	901.499
																DNEETGFGSGTR	K	A	67.7	25	0.95	0	2	0	0	2	1269.53
																ENSLLFDPLSSSSSNK	R	E	64.2	25	0.95	0	5	0	0	2	1724.83
																KVVATTQMQAADAR	R	K	78.9	25	0.95	0	2	0	0	2	1505.77
																SEYMEGNVR	R	K	42.5	25	0.95	0	2	0	0	2	1100.47
P01019	Angiotensinogen	ANGT_HUMAN	AGT	53154.8	1	0.751		0.768	0.45		0	5	6	202	0.107	ALQDQLVLVAAK	K	L	95.3	25	0.95	0	78	0	0	2	1268.76
																ANAGKPKDPTFIPAPIQAK	K	T	49.1	25	0.95	0	3	4	0	2	1964.1
																DPTFIPAPIQAK	K	T	53.9	25	0.95	0	20	0	0	2	1297.72
																LDTEDKLR	K	A	64.5	25	0.95	0	66	0	0	2	989.526
																SLDFTELDVAAEK	R	I	125	25	0.95	0	31	0	0	2	1437.71
P04083	Annexin A1	ANXA1_HUMAN	ANXA1	38715.9	1	0.511		0.113	0.45		0	4	4	9	0.113	ALYEAGER	R	R	32.3	25	0.95	0	1	0	0	2	908.447
																DITSDTSGDFR	K	N	40.8	25	0.95	0	1	0	0	2	1213.53
																SEIDMNDIK	R	A	32.8	25	0.95	0	1	0	0	2	1080.49
																TPAQFDADELR	K	A	59.5	25	0.95	0	6	0	0	2	1262.6
P07355	Annexin A2	ANXA2_HUMAN	ANXA2	38606.1	1	0.746		0.127	0.45		0	4	4	17	0.121	QDIAFAYQR	R	R	57.8	25	0.95	0	2	0	0	2	1111.55
																SLYYYIQQDTK	K	G	61.5	25	0.95	0	1	0	0	2	1421.69
																TNQELQEINR	R	V	58.3	25	0.95	0	12	0	0	2	1244.62
																TPAQYDASELK	K	A	43.6	25	0.95	0	2	0	0	2	1222.6
P09525	Annexin A4	ANXA4_HUMAN	ANXA4	35884.3	1	0.439		0.103	0.45		0	4	4	6	0.116	AEIDMLDIR	R	A	51.8	25	0.95	0	2	0	0	2	1091.54
																FLTVLCSR	K	N	31	25	0.95	0	1	0	0	2	995.534
																GLGTDDNTLIR	K	V	68.5	25	0.95	0	2	0	0	2	1174.61
																SDTSFMFQR	R	V	34.1	25	0.95	0	1	0	0	2	1134.49
P08758	Annexin A5	ANXA5_HUMAN	ANXA5	35938.6	1	0.55		0.108	0.45		0	6	6	8	0.156	ADAETLRK	R	A	34.3	25	0.95	0	1	0	0	2	903.49
																GTVTDFPGFDER	R	A	41.6	25	0.95	0	2	0	0	2	1340.61
																NFATSLYSMIK	K	G	53	25	0.95	0	1	0	0	2	1290.64
																SEIDLFNIR	R	K	37.5	25	0.95	0	1	0	0	2	1106.58
																SEIDLFNIRK	R	E	35.6	25	0.95	0	1	0	0	2	1234.68
																VLTEIIASR	K	T	56.9	25	0.95	0	2	0	0	2	1001.6
P08133	Annexin A6	ANXA6_HUMAN	ANXA6	75877.5	1	0.334		0.103	0.45		0	3	3	4	0.0461	ALIEILATR	K	T	45.8	25	0.95	0	2	0	0	2	999.62
																DAFVAIVQSVK	R	N	29.1	25	0.95	0	1	0	0	2	1176.66
																DAISGIGTDEK	K	C	29.7	25	0.95	0	1	0	0	2	1105.54
P01008	Antithrombin-III	ANT3_HUMAN	SERPINC1	52604.1	1	0.645		0.611	0.45		0	22	35	347	0.44	ADGESCSASMMYQEGK	K	F	82.8	25	0.95	0	17	0	0	2	1766.67
																ANRPFLVFIR	K	E	45.1	25	0.95	0	3	6	0	2	1232.73
																ATEDEGSEQKIPEATNR	K	R	77.3	25	0.95	0	31	25	0	2	1874.87
																DDLYVSDAFHK	R	A	58.7	25	0.95	0	6	4	0	2	1309.61
																DIPMNPMCIYR	R	S	29.6	25	0.95	0	2	0	0	2	1441.63
																EQLQDMGLVDLFSPEK	K	S	83.1	25	0.95	0	3	1	0	2	1864.9
																EVPLNTIIFMGR	R	V	80.7	25	0.95	0	44	0	0	2	1405.75
																FATTFYQHLADSK	R	N	82.7	25	0.95	0	17	6	0	2	1528.74
																FDTISEK	K	T	40.8	25	0.95	0	20	0	0	2	839.415
																FRIEDGFSLK	R	E	57.5	25	0.95	0	10	6	0	2	1211.64
																GDDITMVLILPKPEK	K	S	44.9	25	0.95	0	7	6	0	2	1684.92
																IEDGFSLK	R	E	37.5	25	0.95	0	4	0	0	2	908.472
																IPEATNR	K	R	34.8	25	0.95	0	16	0	0	2	800.426
																IPEATNRR	K	V	31.8	25	0.95	0	1	0	0	2	956.527
																KELFYK	R	A	41.7	25	0.95	0	4	0	0	2	827.466
																LPGIVAEGR	K	D	51.5	25	0.95	0	10	0	0	2	911.531
																LQPLDFKENAEQSR	K	A	59.1	25	0.95	0	19	1	0	2	1674.84
																RVAEGTQVLELPFK	R	G	42	25	0.95	0	3	2	0	2	1586.89
																SKFSPENTR	K	K	40.7	25	0.95	0	5	1	0	2	1065.53
																SKLPGIVAEGR	K	D	41.5	25	0.95	0	4	7	0	2	1126.66
																TSDQIHFFFAK	K	L	53	25	0.95	0	34	0	0	2	1340.66
																VAEGTQVLELPFK	R	G	91.4	25	0.95	0	22	0	0	2	1430.79
P02647	Apolipoprotein A-I	APOA1_HUMAN	APOA1	30778.5	1	0.848		0.847	0.45		0	22	30	332	0.67	AELQEGAR	R	Q	67	25	0.95	0	16	0	0	2	873.442
																AKPALEDLR	K	Q	30.2	25	0.95	0	1	0	0	2	1012.58
																ATEHLSTLSEK	K	A	57.9	25	0.95	0	40	7	0	2	1215.62
																DLATVYVDVLK	K	D	72.1	25	0.95	0	43	0	0	2	1235.69
																DLEEVKAK	K	V	29.6	25	0.95	0	1	0	0	2	931.51
																DSGRDYVSQFEGSALGK	K	Q	72.4	25	0.95	0	2	4	0	2	1815.85
																DYVSQFEGSALGK	R	Q	105	25	0.95	0	65	0	0	2	1400.67
																EQLGPVTQEFWDNLEK	R	E	49.1	25	0.95	0	1	0	0	2	1932.93
																ETEGLRQEMSK	K	D	32.4	25	0.95	0	1	1	0	2	1307.63
																LEALKENGGAR	R	L	61.5	25	0.95	0	8	5	0	2	1157.63
																LLDNWDSVTSTFSK	K	L	91.2	25	0.95	0	28	0	0	2	1612.79
																LREQLGPVTQEFWDNLEK	K	E	53.6	25	0.95	0	0	7	0	2	2202.12
																LSPLGEEMR	K	D	53.7	25	0.95	0	2	0	0	2	1031.52
																LSPLGEEMRDR	K	A	30.6	25	0.95	0	1	0	0	2	1302.65
																QEMSKDLEEVK	R	A	27.8	25	0.945	0	1	0	0	2	1335.65
																QKVEPLR	R	A	30.4	25	0.95	0	1	0	0	2	869.52
																THLAPYSDELR	R	Q	32.9	25	0.95	0	17	2	0	2	1301.65
																VEPLRAELQEGAR	K	Q	27.7	25	0.95	0	1	2	0	2	1467.79
																VQPYLDDFQK	K	K	30.5	25	0.95	0	2	0	0	2	1252.62
																VQPYLDDFQKK	K	W	32.4	25	0.95	0	1	1	0	2	1380.72
																VSFLSALEEYTK	K	K	97.9	25	0.95	0	50	0	0	2	1386.72
																WQEEMELYR	K	Q	44.7	25	0.95	0	21	0	0	2	1299.57
P02652	Apolipoprotein A-II	APOA2_HUMAN	APOA2	11175.3	1	0.849		0.813	0.45		0	6	10	364	0.64	AGTELVNFLSYFVELGTQPATQ	K	-	89.7	25	0.95	0	0	93	0	2	2385.2
																EPCVESLVSQYFQTVTDYGK	K	D	108	25	0.95	0	134	33	0	2	2350.09
																KAGTELVNFLSYFVELGTQPATQ	K	-	86.2	25	0.95	0	22	32	0	2	2513.29
																SKEQLTPLIK	K	K	26.8	25	0.95	0	1	3	0	2	1156.69
																SPELQAEAK	K	S	63.7	25	0.95	0	31	0	0	2	972.5
																VKSPELQAEAK	K	S	43.5	25	0.95	0	3	12	0	2	1199.66
P06727	Apolipoprotein A-IV	APOA4_HUMAN	APOA4	45399.4	1	0.419		0.846	0.45		0	25	31	217	0.576	AKIDQNVEELK	K	G	54.4	25	0.95	0	2	0	0	2	1286.7
																ALVQQMEQLR	K	Q	60.1	25	0.95	0	25	0	0	2	1231.65
																DKVNSFFSTFK	R	E	43.8	25	0.95	0	5	0	0	2	1319.66
																EAVEHLQK	K	S	63.2	25	0.95	0	6	0	0	2	953.505
																ENADSLQASLRPHADELK	R	A	58.3	25	0.95	0	4	4	0	2	1993.99
																GNTEGLQK	R	S	32.3	25	0.95	0	3	0	0	2	846.432
																IDQNVEELK	K	G	49.2	25	0.95	0	4	0	0	2	1087.56
																IDQNVEELKGR	K	L	62.1	25	0.95	0	4	6	0	2	1300.69
																IDQTVEELR	K	R	73.3	25	0.95	0	4	0	0	2	1102.57
																IDQTVEELRR	K	S	32.4	25	0.95	0	0	2	0	2	1258.68
																ISASAEELR	R	Q	73.1	25	0.95	0	33	0	0	2	975.51
																KLVPFATELHER	K	L	60.8	25	0.95	0	2	4	0	2	1439.8
																LAPLAEDVR	R	G	52.3	25	0.95	0	16	0	0	2	983.552
																LEPYADQLR	R	T	39.7	25	0.95	0	2	0	0	2	1104.57
																LGEVNTYAGDLQK	K	K	80.8	25	0.95	0	9	0	0	2	1407.71
																LGPHAGDVEGHLSFLEK	K	D	32.2	25	0.95	0	0	2	0	2	1805.92
																LKEEIGK	K	E	35.7	25	0.95	0	3	0	0	2	816.483
																LLPHANEVSQK	R	I	53.4	25	0.95	0	16	1	0	2	1235.67
																LNHQLEGLTFQMK	K	K	75.1	25	0.95	0	4	4	0	2	1574.8
																NAEELKAR	K	I	49.6	25	0.95	0	2	0	0	2	930.5
																QLTPYAQR	R	M	31	25	0.95	0	1	0	0	2	976.521
																RVEPYGENFNK	R	A	63.4	25	0.95	0	13	5	0	2	1352.66
																SLAPYAQDTQEK	R	L	63.2	25	0.95	0	23	0	0	2	1350.65
																TQVNTQAEQLR	R	R	67.6	25	0.95	0	5	0	0	2	1287.67
																VNSFFSTFK	K	E	28.7	25	0.95	0	3	0	0	2	1076.54
P04114	Apolipoprotein B-100	APOB_HUMAN	APOB	515572	1	0.385		0.93	0.45		1	58	64	234	0.135	AEPLAFTFSHDYK	K	G	50.2	25	0.95	0	1	0	0	2	1525.73
																ALVEQGFTVPEIK	K	T	54.2	25	0.95	0	5	0	0	2	1430.79
																ANLFNK	R	L	29.9	25	0.95	0	1	0	0	2	706.388
																ATGVLYDYVNK	K	Y	42.4	25	0.95	0	1	0	0	2	1242.64
																ATLYALSHAVNNYHK	R	T	35.6	25	0.95	0	0	2	0	2	1701.87
																AVSMPSFSILGSDVR	K	V	94.5	25	0.95	0	8	0	0	2	1581.79
																CVQSTKPSLMIQK	K	A	49.7	25	0.95	0	1	0	0	2	1535.79
																DNVFDGLVR	K	V	46.3	25	0.95	0	1	0	0	2	1034.53
																EFQVPTFTIPK	R	L	43	25	0.95	0	4	0	0	2	1306.7
																EIFNMAR	R	D	27.8	25	0.945	0	1	0	0	2	880.434
																ENFAGEATLQR	K	I	79.8	25	0.95	0	12	0	0	2	1235.6
																ESQLPTVMDFR	K	K	33	25	0.95	0	1	0	0	2	1322.64
																EVYGFNPEGK	K	A	40.3	25	0.95	0	1	0	0	2	1139.54
																FPEVDVLTK	K	Y	41	25	0.95	0	9	0	0	2	1047.57
																GFEPTLEALFGK	K	Q	31.5	25	0.95	0	1	0	0	2	1308.68
																GIISALLVPPETEEAK	R	Q	40.6	25	0.95	0	1	0	0	2	1666.93
																GMALFGEGK	K	A	38.9	25	0.95	0	2	0	0	2	925.445
																GNVATEISTER	K	D	78.6	25	0.95	0	5	0	0	2	1176.59
																GSTSHHLVSR	K	K	23.8	25	0.95	0	0	1	0	2	1080.55
																IEDGTLASK	K	T	30.8	25	0.95	0	2	0	0	2	933.489
																IGQDGISTSATTNLK	R	C	92.5	25	0.95	0	3	0	0	2	1505.78
																ITENDIQIALDDAK	R	I	91.3	25	0.95	0	4	0	0	2	1558.8
																KGNVATEISTER	R	D	61.2	25	0.95	0	14	1	0	2	1304.68
																KLTISEQNIQR	K	A	28.7	25	0.95	0	0	1	0	2	1329.75
																KYTYNYEAESSSGVPGTADSR	R	S	61	25	0.95	0	1	1	0	2	2282.02
																LAAYLMLMR	R	S	60.9	25	0.95	0	1	0	0	2	1113.58
																LAIPEGK	K	Q	29.9	25	0.95	0	7	0	0	2	727.435
																LATALSLSNK	K	F	50.5	25	0.95	0	6	0	0	2	1017.59
																LDFSSQADLR	K	N	55.3	25	0.95	0	5	0	0	2	1151.57
																LDNIYSSDK	K	F	42.3	25	0.95	0	2	0	0	2	1054.51
																LDVTTSIGR	K	R	48.6	25	0.95	0	3	0	0	2	961.531
																LLLMGAR	K	T	42.5	25	0.95	0	2	0	0	2	789.465
																LLSGGNTLHLVSTTK	K	T	79.6	25	0.95	0	2	1	0	2	1540.87
																LPYTIITTPPLK	R	D	60.4	25	0.95	0	3	0	0	2	1356.81
																LSNDMMGSYAEMK	K	F	53.6	25	0.95	0	2	0	0	2	1524.6
																LTISEQNIQR	K	A	81.5	25	0.95	0	2	0	0	2	1201.65
																LTLDIQNK	R	K	43.8	25	0.95	0	2	0	0	2	944.541
																MGLAFESTK	K	S	40.3	25	0.95	0	3	0	0	2	999.482
																MTSNFPVDLSDYPK	K	S	75.3	25	0.95	0	1	0	0	2	1629.75
																NNALDFVTK	R	S	44.4	25	0.95	0	7	0	0	2	1021.53
																NPNGYSFSIPVK	K	V	48.8	25	0.95	0	1	0	0	2	1322.67
																NSEEFAAAMSR	K	Y	70.2	25	0.95	0	22	0	0	2	1228.53
																QGFFPDSVNK	K	A	47.5	25	0.95	0	3	0	0	2	1138.55
																QTEATMTFK	K	Y	38	25	0.95	0	2	0	0	2	1056.5
																SLHMYANR	K	L	31.6	25	0.95	0	1	0	0	2	991.478
																SNTVASLHTEK	K	N	46.8	25	0.95	0	8	0	0	2	1186.61
																SPSQADINK	R	I	57	25	0.95	0	16	0	0	2	959.479
																TEVIPPLIENR	K	Q	42.3	25	0.95	0	9	0	0	2	1280.72
																TGISPLALIK	R	G	56.9	25	0.95	0	5	0	0	2	1012.64
																TLADLTLLDSPIK	R	V	70	25	0.95	0	3	0	0	2	1399.8
																TPALHFK	R	S	58.3	25	0.95	0	9	0	0	2	813.462
																TSSFALNLPTLPEVK	R	F	48.4	25	0.95	0	2	0	0	2	1616.89
																VIGNMGQTMEQLTPELK	R	S	63.5	25	0.95	0	3	0	0	2	1920.94
																VLVDHFGYTK	K	D	33.5	25	0.95	0	1	0	0	2	1178.62
																VQGVEFSHR	K	L	47.4	25	0.95	0	8	1	0	2	1058.54
																VRESDEETQIK	R	V	40.9	25	0.95	0	1	0	0	2	1333.66
																VSTAFVYTK	R	N	29.7	25	0.95	0	1	0	0	2	1015.55
																YGMVAQVTQTLK	K	L	67	25	0.95	0	4	0	0	2	1338.71
P05090	Apolipoprotein D	APOD_HUMAN	APOD	21276.1	1	0.881		0.892	0.45		0	8	9	60	0.349	CPNPPVQENFDVNK	K	Y	81.3	25	0.95	0	4	0	0	2	1657.76
																IPTTFENGR	K	C	42.4	25	0.95	0	6	0	0	2	1034.53
																KMTVTDQVNCPK	K	L	44	25	0.95	0	4	0	0	2	1436.69
																MTVTDQVNCPK	K	L	68.7	25	0.95	0	8	0	0	2	1292.6
																NILTSNNIDVK	K	K	58.8	25	0.95	0	15	0	0	2	1230.67
																NILTSNNIDVKK	K	M	40	25	0.95	0	1	0	0	2	1358.76
																NPNLPPETVDSLK	R	N	56.3	25	0.95	0	5	0	0	2	1423.74
																VLNQELR	K	A	48.5	25	0.95	0	17	0	0	2	871.5
P02649	Apolipoprotein E	APOE_HUMAN	APOE	36153.5	1	0.88		0.919	0.45		0	16	20	146	0.473	AATVGSLAGQPLQER	R	A	77.5	25	0.95	0	6	0	0	2	1497.8
																AKLEEQAQQIR	R	L	50.3	25	0.95	0	18	5	0	2	1313.72
																ALMDETMK	R	E	37.2	25	0.95	0	2	0	0	2	970.422
																AYKSELEEQLTPVAEETR	K	A	102	25	0.95	0	2	2	0	2	2093.04
																DADDLQKR	R	L	47.7	25	0.95	0	4	0	0	2	960.475
																ELQAAQAR	K	L	29.4	25	0.95	0	3	0	0	2	886.474
																GEVQAMLGQSTEELR	R	V	95.4	25	0.95	0	13	2	0	2	1663.8
																LAVYQAGAR	R	E	60.1	25	0.95	0	10	0	0	2	948.526
																LDEVKEQVAEVR	R	A	58.4	25	0.95	0	6	4	0	2	1414.75
																LEEQAQQIR	K	L	65.1	25	0.95	0	7	0	0	2	1114.59
																LGADMEDVCGR	R	L	73.3	25	0.95	0	15	0	0	2	1238.51
																LGPLVEQGR	R	V	56.7	25	0.95	0	11	0	0	2	968.553
																LQAEAFQAR	R	L	46.8	25	0.95	0	8	0	0	2	1033.54
																RLAVYQAGAR	K	E	44.7	25	0.95	0	2	0	0	2	1104.63
																SELEEQLTPVAEETR	K	A	121	25	0.95	0	10	0	0	2	1730.84
																VQAAVGTSAAPVPSDNH	K	-	95.6	25	0.95	0	16	0	0	2	1620.8
O14791	Apolipoprotein L1	APOL1_HUMAN	APOL1	43975.3	1	0.709		0.853	0.45		2	7	7	19	0.183	ALDNLAR	K	Q	30.6	25	0.95	0	1	0	0	2	772.431
																ANLQSVPHASASRPR	R	V	22.9	25	0.95	0	0	1	0	2	1590.85
																NEADELRK	R	A	40.2	25	0.95	0	3	0	0	2	974.49
																SETAEELKK	K	V	34.1	25	0.95	0	1	0	0	2	1034.54
																VAQELEEK	K	L	41	25	0.95	0	4	0	0	2	945.489
																VNEPSILEMSR	R	G	41.6	25	0.95	0	1	0	0	2	1290.64
																VTEPISAESGEQVER	R	V	94.7	25	0.95	0	8	0	0	2	1630.79
P53365	Arfaptin-2	ARFP2_HUMAN	ARFIP2	37856.9	0.996	0.333		0.106	0.45		0	2	2	5	0.0557	FLEENKIK	K	V	38.1	25	0.95	0	1	0	0	2	1020.57
																TDLEELSLGPR	R	D	61	25	0.95	0	4	0	0	2	1229.64
P17174	Aspartate aminotransferase, cytoplasmic	AATC_HUMAN	GOT1	46248.1	1	0.439		0.152	0.45		0	7	7	13	0.165	IGADFLAR	R	W	44.2	25	0.95	0	2	0	0	2	862.478
																INVSGLTTK	R	N	32.3	25	0.95	0	1	0	0	2	932.541
																LALGDDSPALK	R	E	47.5	25	0.95	0	2	0	0	2	1099.6
																NFGLYNER	K	V	32.1	25	0.95	0	2	0	0	2	1012.48
																QVEYLVNEK	K	H	36.8	25	0.95	0	2	0	0	2	1121.58
																VGGVQSLGGTGALR	R	I	73.4	25	0.95	0	2	0	0	2	1271.71
																VGNLTVVGK	R	E	48.4	25	0.95	0	2	0	0	2	886.536
Q8IVW6	AT-rich interactive domain-containing protein 3B	ARI3B_HUMAN	ARID3B	60638.3	0.996	0.201		0.105	0.45		0	2	2	2	0.0267	QLPMKIR	R	I	43	25	0.95	0	1	0	0	2	901.529
																TAALEQLR	R	E	28.5	25	0.95	0	1	0	0	2	901.51
O75882	Attractin	ATRN_HUMAN	ATRN	158536	1	0.298		0.16	0.45		1	9	9	43	0.0693	DLDMFINASK	R	N	63.7	25	0.95	0	5	0	0	2	1169.55
																EQYAVVGHSAHIVTLK	K	N	74.8	25	0.95	0	2	0	0	2	1751.94
																LADDLYR	R	Y	51	25	0.95	0	2	0	0	2	865.442
																LTGSSGFVTDGPGNYK	R	Y	99.3	25	0.95	0	6	0	0	2	1599.77
																NHNALLASLTTQK	R	K	33.2	25	0.95	0	0	2	0	2	1410.77
																SEAACLAAGPGIR	R	C	65.4	25	0.95	0	12	0	0	2	1272.64
																SVNNVVVR	R	Y	37.9	25	0.95	0	10	0	0	2	886.51
																YGHSLALYK	R	D	39.8	25	0.95	0	3	0	0	2	1051.56
																YQGNPLR	R	G	28.7	25	0.95	0	1	0	0	2	847.442
P02730	Band 3 anion transport protein	B3AT_HUMAN	SLC4A1	101796	0.996	0.487		0.106	0.45		11	2	2	7	0.0252	AAATLMSER	R	V	50.7	25	0.95	0	6	0	0	2	965.472
																IPPDSEATLVLVGR	K	A	39.3	25	0.95	0	1	0	0	2	1466.82
P98160	Basement membrane-specific heparan sulfate proteoglycan core protein	PGBM_HUMAN	HSPG2	468778	1	0.486		0.873	0.45		0	9	9	20	0.0207	AVLHVHGGGGPR	R	V	39.3	25	0.95	0	0	1	0	2	1156.63
																FDAGSGMATIR	R	H	84.9	25	0.95	0	4	0	0	2	1141.53
																RPDGQPATR	R	E	34.1	25	0.95	0	1	0	0	2	997.518
																SAEPLALGR	R	W	33.2	25	0.95	0	3	0	0	2	913.51
																SPGPNVAVNAK	R	G	63.3	25	0.95	0	2	0	0	2	1053.57
																VGSSLPGR	R	A	45.8	25	0.95	0	4	0	0	2	772.431
																VPGSPTNLANR	R	Q	42.3	25	0.95	0	2	0	0	2	1125.6
																VTSYGGELR	K	F	38.1	25	0.95	0	2	0	0	2	981.5
																YELGSGLAVLR	R	S	37.6	25	0.95	0	1	0	0	2	1177.66
P02749	Beta-2-glycoprotein 1	APOH_HUMAN	APOH	38298.5	1	0.591		0.826	0.45		0	11	18	134	0.307	ATFGCHDGYSLDGPEEIECTK	K	L	55.4	25	0.95	0	0	2	0	2	2386
																ATVVYQGER	K	V	63.8	25	0.95	0	49	0	0	2	1022.53
																CSYTEDAQCIDGTIEVPK	K	C	125	25	0.95	0	2	0	0	2	2085.91
																FKNGMLHGDK	K	V	35.7	25	0.95	0	2	3	0	2	1162.57
																KATVVYQGER	K	V	57.7	25	0.95	0	16	5	0	2	1150.62
																KCSYTEDAQCIDGTIEVPK	K	C	59.9	25	0.95	0	2	2	0	2	2214.01
																NGMLHGDK	K	V	43.3	25	0.95	0	2	0	0	2	871.409
																NGMLHGDKVSFFCK	K	N	44.8	25	0.95	0	2	2	0	2	1655.77
																TCPKPDDLPFSTVVPLK	R	T	41.6	25	0.95	0	4	4	0	2	1914
																TDASDVKPC	K	-	62	25	0.95	0	23	0	0	2	992.436
																VCPFAGILENGAVR	R	Y	79	25	0.95	0	10	4	0	2	1502.78
P61769	Beta-2-microglobulin	B2MG_HUMAN	B2M	13714.9	1	0.907		0.773	0.45		0	3	5	9	0.218	IQVYSR	K	H	32.2	25	0.95	0	1	0	0	2	765.425
																VEHSDLSFSK	K	D	61.7	25	0.95	0	3	2	0	2	1148.56
																VNHVTLSQPK	R	I	27.4	25	0.95	0	2	1	0	2	1122.63
Q96KN2	Beta-Ala-His dipeptidase	CNDP1_HUMAN	CNDP1	56693.1	1	0.81		0.763	0.45		0	4	4	15	0.0828	ALEQDLPVNIK	R	F	62.8	25	0.95	0	6	0	0	2	1239.69
																DGSTIPIAK	R	M	41.9	25	0.95	0	2	0	0	2	901.499
																MMAVAADTLQR	R	L	44.8	25	0.95	0	5	0	0	2	1238.59
																TVFGTEPDMIR	R	D	42.4	25	0.95	0	2	0	0	2	1281.61
P43251	Biotinidase	BTD_HUMAN	BTD	61133.4	0.996	0.72		0.273	0.5		0	2	2	12	0.046	GDMFLVANLGTK	R	E	92.4	25	0.95	0	7	0	0	2	1281.65
																LSSGLVTAALYGR	R	L	73.4	25	0.95	0	5	0	0	2	1307.73
P07738	Bisphosphoglycerate mutase	PMGE_HUMAN	BPGM	30005.9	1	0.487		0.117	0.45		0	6	7	16	0.29	AVGPHQFLGDQEAIQAAIK	R	K	35.8	25	0.95	0	0	2	0	2	1993.05
																EQMALNHGEEQVR	R	L	49.7	25	0.95	0	2	0	0	2	1556.71
																LNSEGMEEAR	K	N	61.7	25	0.95	0	2	0	0	2	1151.5
																SESLKDVLER	R	L	70.8	25	0.95	0	3	1	0	2	1175.63
																TILISAHGNSSR	K	A	65.3	25	0.95	0	5	0	0	2	1255.68
																VCDVPLDQLPR	K	S	37.4	25	0.95	0	1	0	0	2	1311.67
P80723	Brain acid soluble protein 1	BASP1_HUMAN	BASP1	22693.3	0.999	0.47		0.106	0.45		0	2	2	3	0.167	AEPPKAPEQEQAAPGPAAGGEAPK	K	A	30.9	25	0.95	0	0	1	0	2	2298.14
																KTEAPAAPAAQETK	K	S	56.4	25	0.95	0	2	0	0	2	1412.74
P04003	C4b-binding protein alpha chain	C4BPA_HUMAN	C4BPA	67033	1	0.531		0.295	0.5		0	4	4	6	0.072	EDVYVVGTVLR	K	Y	34.5	25	0.95	0	1	0	0	2	1249.68
																GSSVIHCDADSK	R	W	46.3	25	0.95	0	3	0	0	2	1275.56
																KPELVNGR	R	L	31	25	0.95	0	1	0	0	2	912.526
																LMQCLPNPEDVK	R	M	38.6	25	0.95	0	1	0	0	2	1459.69
P12830	Cadherin-1	CADH1_HUMAN	CDH1	97457.6	0.996	0.179		0.818	0.45		1	2	2	3	0.034	GQVPENEANVVITTLK	K	V	32.8	25	0.95	0	1	0	0	2	1711.92
																NTGVISVVTTGLDR	R	E	69.4	25	0.95	0	2	0	0	2	1431.78
P33151	Cadherin-5	CADH5_HUMAN	CDH5	87517.4	1	0.192		0.691	0.45		2	3	3	6	0.0408	ELDSTGTPTGK	K	E	33.7	25	0.95	0	2	0	0	2	1105.54
																KGDIYNEK	K	E	38.5	25	0.95	0	1	0	0	2	966.489
																VDAETGDVFAIER	R	L	83.1	25	0.95	0	3	0	0	2	1421.69
P07384	Calpain-1 catalytic subunit	CAN1_HUMAN	CAPN1	81892.6	1	0.554		0.112	0.45		0	2	2	4	0.0224	GQVVSLIR	R	M	33.2	25	0.95	0	2	0	0	2	871.536
																SMVNLMDR	R	D	43.6	25	0.95	0	2	0	0	2	997.444
P27797	Calreticulin	CALR_HUMAN	CALR	48142.9	1	0.366		0.904	0.45		0	4	4	10	0.0935	FYGDEEKDK	K	G	39.5	25	0.95	0	2	0	0	2	1130.5
																GKNVLINK	K	D	31.1	25	0.95	0	1	0	0	2	885.552
																GLQTSQDAR	K	F	46	25	0.95	0	5	0	0	2	975.486
																HEQNIDCGGGYVK	K	L	56.7	25	0.95	0	2	0	0	2	1476.65
O94985	Calsyntenin-1	CSTN1_HUMAN	CLSTN1	109792	1	0.436		0.83	0.45		1	3	3	4	0.0296	ATEDVLVK	R	I	32.4	25	0.95	0	1	0	0	2	874.488
																IPDGVVSVSPK	R	E	63.7	25	0.95	0	2	0	0	2	1097.62
																LTVTAYDCGK	K	K	34.5	25	0.95	0	1	0	0	2	1127.54
P00915	Carbonic anhydrase 1	CAH1_HUMAN	CA1	28870.4	1	0.62		0.049	0.45		0	13	16	459	0.498	ADGLAVIGVLMK	K	V	95.3	25	0.95	0	72	2	0	2	1202.68
																ESISVSSEQLAQFR	K	S	91.6	25	0.95	0	57	3	0	2	1580.79
																GGPFSDSYR	K	L	55.6	25	0.95	0	79	0	0	2	985.437
																HDTSLKPISVSYNPATAK	K	E	85.3	25	0.95	0	8	15	0	2	1929.01
																LQKVLDALQAIK	K	T	48.2	25	0.95	0	2	0	0	2	1339.83
																LYPIANGNNQSPVDIK	K	T	100	25	0.95	0	6	0	0	2	1742.91
																SLLSNVEGDNAVPMQHNNRPTQPLK	R	G	62	25	0.95	0	0	5	0	2	2775.38
																TSETKHDTSLKPISVSYNPATAK	K	E	43	25	0.95	0	0	2	0	2	2475.27
																VGEANPK	K	L	30.8	25	0.95	0	2	0	0	2	714.378
																VGEANPKLQK	K	V	41.3	25	0.95	0	2	0	0	2	1083.62
																VLDALQAIK	K	T	78.6	25	0.95	0	90	0	0	2	970.593
																VLDALQAIKTK	K	G	71.8	25	0.95	0	2	0	0	2	1199.74
																YSSLAEAASK	K	A	72.8	25	0.95	0	112	0	0	2	1026.51
P00918	Carbonic anhydrase 2	CAH2_HUMAN	CA2	29246.6	1	0.411		0.114	0.45		0	7	9	72	0.308	EPISVSSEQVLK	K	F	39.1	25	0.95	0	1	0	0	2	1315.71
																GGPLDGTYR	K	L	54	25	0.95	0	7	0	0	2	935.458
																ILNNGHAFNVEFDDSQDK	R	A	66.8	25	0.95	0	1	4	0	2	2062.95
																QSPVDIDTHTAK	R	Y	44.2	25	0.95	0	3	4	0	2	1311.65
																SADFTNFDPR	K	G	70	25	0.95	0	22	0	0	2	1169.52
																VGSAKPGLQK	K	V	52	25	0.95	0	21	0	0	2	984.584
																VVDVLDSIK	K	T	40.8	25	0.95	0	9	0	0	2	987.572
P16152	Carbonyl reductase [NADPH] 1	CBR1_HUMAN	CBR1	30374.8	1	0.633		0.166	0.45		0	5	6	16	0.22	GIGLAIVR	K	D	47.6	25	0.95	0	2	0	0	2	798.52
																GQAAVQQLQAEGLSPR	R	F	106	25	0.95	0	2	2	0	2	1652.87
																LFSGDVVLTAR	R	D	53.1	25	0.95	0	2	0	0	2	1177.66
																SETITEEELVGLMNK	R	F	77.5	25	0.95	0	2	0	0	2	1708.83
																VVNVSSIMSVR	R	A	75.9	25	0.95	0	6	0	0	2	1206.65
Q96IY4	Carboxypeptidase B2	CBPB2_HUMAN	CPB2	48412.6	1	0.702		0.738	0.45		0	2	2	7	0.0449	AVASFLR	K	R	53.4	25	0.95	0	4	0	0	2	763.446
																DTGTYGFLLPER	R	Y	63	25	0.95	0	3	0	0	2	1368.68
P15169	Carboxypeptidase N catalytic chain	CBPN_HUMAN	CPN1	52286.4	1	0.51		0.803	0.45		0	6	7	21	0.14	IVQLIQDTR	R	I	61.3	25	0.95	0	8	0	0	2	1085.63
																NNANGVDLNR	R	N	50	25	0.95	0	1	0	0	2	1086.53
																SQVEPETR	K	A	32.2	25	0.95	0	2	0	0	2	945.464
																TASTPTPDDKLFQK	R	L	24.4	25	0.95	0	2	1	0	2	1548.79
																VQNECPGITR	K	V	46.5	25	0.95	0	5	0	0	2	1173.57
																YVGNMHGNEALGR	K	E	36	25	0.95	0	2	0	0	2	1433.66
P22792	Carboxypeptidase N subunit 2	CPN2_HUMAN	CPN2	60616.8	1	0.785		0.896	0.45		0	6	6	24	0.106	DLEELVK	R	L	30.8	25	0.95	0	2	0	0	2	845.462
																GQVVPALNEK	K	Q	39.2	25	0.95	0	2	0	0	2	1054.59
																LELLSLSK	K	N	40.7	25	0.95	0	8	0	0	2	902.556
																LFQPLTHLK	R	T	34.5	25	0.95	0	1	0	0	2	1096.65
																LSNNALSGLPQGVFGK	K	L	50.5	25	0.95	0	8	0	0	2	1601.86
																QLVCPVTR	K	D	38.5	25	0.95	0	3	0	0	2	972.53
P49747	Cartilage oligomeric matrix protein	COMP_HUMAN	COMP	82858	0.996	0.267		0.741	0.45		0	2	2	4	0.0264	AVAEPGIQLK	R	A	37.6	25	0.95	0	3	0	0	2	1025.6
																SSTGPGEQLR	K	N	43	25	0.95	0	1	0	0	2	1031.51
P04040	Catalase	CATA_HUMAN	CAT	59756.5	1	0.406		0.108	0.45		0	24	31	292	0.41	ADVLTTGAGNPVGDK	K	L	90.3	25	0.95	0	12	0	0	2	1414.72
																ADVLTTGAGNPVGDKLNVITVGPR	K	G	56.8	25	0.95	0	0	2	0	2	2364.29
																AFYVNVLNEEQR	R	K	88	25	0.95	0	12	0	0	2	1481.74
																DAQIFIQK	K	K	59.2	25	0.95	0	25	0	0	2	962.531
																DLFNAIATGK	R	Y	64.3	25	0.95	0	35	0	0	2	1049.56
																DPILFPSFIHSQK	R	R	33.4	25	0.95	0	2	1	0	2	1528.82
																FNTANDDNVTQVR	R	A	94.4	25	0.95	0	47	0	0	2	1493.7
																FSTVAGESGSADTVR	R	D	103	25	0.95	0	9	0	0	2	1483.7
																FSTVAGESGSADTVRDPR	R	G	42.9	25	0.95	0	2	8	0	2	1851.88
																GAGAFGYFEVTHDITK	K	Y	77.1	25	0.95	0	4	1	0	2	1712.83
																HMNGYGSHTFK	R	L	39.9	25	0.95	0	3	1	0	2	1294.56
																LCENIAGHLK	R	D	52.1	25	0.95	0	6	6	0	2	1154.6
																LFAYPDTHR	R	H	29.5	25	0.95	0	2	3	0	2	1119.56
																LNVITVGPR	K	G	58.1	25	0.95	0	17	0	0	2	968.589
																LSQEDPDYGIR	R	D	58.6	25	0.95	0	22	0	0	2	1292.61
																LVNANGEAVYCK	K	F	74.3	25	0.95	0	11	0	0	2	1337.65
																NAIHTFVQSGSHLAAR	K	E	56.4	25	0.95	0	0	2	0	2	1708.89
																NLSVEDAAR	K	L	70.8	25	0.95	0	31	0	0	2	974.49
																NPQTHLK	R	D	30.9	25	0.95	0	1	0	0	2	837.458
																RFNTANDDNVTQVR	R	A	85.1	25	0.95	0	3	3	0	2	1649.8
																RNPQTHLK	K	D	42.3	25	0.95	0	2	0	0	2	993.559
																VFEHIGK	K	K	47.3	25	0.95	0	12	0	0	2	829.457
																VFEHIGKK	K	T	38.1	25	0.95	0	5	0	0	2	957.552
																YNAEKPK	K	N	36.2	25	0.95	0	2	0	0	2	849.447
P07858	Cathepsin B	CATB_HUMAN	CTSB	37821.2	1	0.77		0.841	0.45		0	7	9	49	0.248	DIMAEIYK	K	N	36.4	25	0.95	0	4	0	0	2	998.486
																GQDHCGIESEVVAGIPR	R	T	24	25	0.95	0	0	1	0	2	1823.87
																ICEPGYSPTYK	K	Q	45.7	25	0.95	0	7	0	0	2	1314.6
																LCGTFLGGPKPPQR	R	V	45.2	25	0.95	0	4	1	0	2	1527.81
																LPASFDAR	K	E	49.1	25	0.95	0	13	0	0	2	876.457
																SGVYQHVTGEMMGGHAIR	K	I	46.1	25	0.95	0	1	13	0	2	1961.9
																VMFTEDLK	R	L	35.7	25	0.95	0	5	0	0	2	998.486
P07339	Cathepsin D	CATD_HUMAN	CTSD	44553	1	0.758		0.781	0.45		0	6	6	43	0.163	DPDAQPGGELMLGGTDSK	R	Y	97.3	25	0.95	0	12	0	0	2	1803.81
																FDGILGMAYPR	K	I	58.7	25	0.95	0	6	0	0	2	1255.61
																QVFGEATK	R	Q	36.6	25	0.95	0	5	0	0	2	879.457
																TMSEVGGSVEDLIAK	R	G	70.7	25	0.95	0	6	0	0	2	1551.76
																VGFAEAAR	R	-	64.2	25	0.95	0	13	0	0	2	820.431
																YYTVFDR	R	D	31.9	25	0.95	0	1	0	0	2	963.457
P07711	Cathepsin L1	CATL1_HUMAN	CTSL1	37564.1	0.999	0.514		0.754	0.45		0	2	2	3	0.0571	MIELHNQEYR	K	E	45.6	25	0.95	0	2	0	0	2	1348.63
																QVMNGFQNR	R	K	34.1	25	0.95	0	1	0	0	2	1109.52
P25774	Cathepsin S	CATS_HUMAN	CTSS	37495.6	1	0.805		0.661	0.45		0	3	3	9	0.112	GIDSDASYPYK	K	A	53	25	0.95	0	3	0	0	2	1215.55
																GPVSVGVDAR	K	H	66.8	25	0.95	0	4	0	0	2	956.516
																LVSLSAQNLVDCSTEK	K	Y	103	25	0.95	0	2	0	0	2	1763.88
Q9UBR2	Cathepsin Z	CATZ_HUMAN	CTSZ	33868.2	1	0.861		0.845	0.45		1	3	3	9	0.106	IVTSTYKDGK	R	G	38.6	25	0.95	0	2	0	0	2	1111.6
																NVDGVNYASITR	R	N	70.3	25	0.95	0	5	0	0	2	1308.65
																VGDYGSLSGR	R	E	48.6	25	0.95	0	2	0	0	2	1010.49
P43121	Cell surface glycoprotein MUC18	MUC18_HUMAN	MCAM	71606.5	1	0.256		0.846	0.45		1	2	2	5	0.0372	EETGQVLER	R	G	53.7	25	0.95	0	3	0	0	2	1060.53
																GATLALTQVTPQDER	R	I	63.9	25	0.95	0	2	0	0	2	1599.83
P00450	Ceruloplasmin	CERU_HUMAN	CP	122208	1	0.676		0.886	0.45		0	36	49	779	0.295	AEEEHLGILGPQLHADVGDK	K	V	60.1	25	0.95	0	0	6	0	2	2128.07
																AETGDKVYVHLK	K	N	60.1	25	0.95	0	9	7	0	2	1359.73
																ALYLQYTDETFR	K	T	71.7	25	0.95	0	25	0	0	2	1519.74
																DDEEFIESNK	K	M	64	25	0.95	0	9	0	0	2	1225.52
																DIASGLIGPLIICK	K	K	62.9	25	0.95	0	5	0	0	2	1469.84
																DIFTGLIGPMK	K	I	57.8	25	0.95	0	37	0	0	2	1207.64
																DNEDFQESNR	K	M	50.3	25	0.95	0	17	0	0	2	1253.5
																DSLDKEK	K	E	28.7	25	0.95	0	1	0	0	2	834.42
																EDEDFQESNK	K	M	37.3	25	0.95	0	3	0	0	2	1240.5
																EVGPTNADPVCLAK	K	M	76	25	0.95	0	25	0	0	2	1470.73
																EYTDASFTNR	R	K	77.2	25	0.95	0	68	0	0	2	1203.53
																EYTDASFTNRK	R	E	46.2	25	0.95	0	20	2	0	2	1331.62
																FNKNNEGTYYSPNYNPQSR	R	S	73.2	25	0.95	0	1	3	0	2	2293.03
																GAYPLSIEPIGVR	K	F	71.8	25	0.95	0	28	0	0	2	1371.76
																GEFYIGSK	K	Y	40.4	25	0.95	0	9	0	0	2	900.446
																IGGSYKK	R	L	45.5	25	0.95	0	14	0	0	2	752.43
																IYHSHIDAPK	R	D	46.4	25	0.95	0	28	38	0	2	1180.61
																KAEEEHLGILGPQLHADVGDK	R	V	69.4	25	0.95	0	0	8	0	2	2256.16
																KALYLQYTDETFR	K	T	108	25	0.95	0	4	5	0	2	1647.84
																KLISVDTEHSNIYLQNGPDR	K	I	52.3	25	0.95	0	0	6	0	2	2299.17
																LISVDTEHSNIYLQNGPDR	K	I	96.7	25	0.95	0	5	7	0	2	2171.07
																MFTTAPDQVDKEDEDFQESNK	R	M	83.9	25	0.95	0	11	42	0	2	2490.06
																MYYSAVDPTK	K	D	67.2	25	0.95	0	31	0	0	2	1174.54
																NNEGTYYSPNYNPQSR	K	S	69	25	0.95	0	18	0	0	2	1903.82
																QKYTVNQCR	K	R	41.7	25	0.95	0	2	0	0	2	1196.58
																QSEDSTFYLGER	R	T	71.8	25	0.95	0	41	0	0	2	1431.64
																QYTDSTFR	R	V	58.8	25	0.95	0	42	0	0	2	1017.46
																RQSEDSTFYLGER	R	T	54.8	25	0.95	0	10	9	0	2	1587.74
																TYCSEPEKVDK	K	D	44.3	25	0.95	0	3	0	0	2	1355.61
																TYSDHPEK	K	V	36.3	25	0.95	0	3	0	0	2	976.437
																VDKDNEDFQESNR	K	M	77.4	25	0.95	0	33	16	0	2	1595.69
																VNKDDEEFIESNK	K	M	85.2	25	0.95	0	86	11	0	2	1566.73
																VTFHNK	R	G	28.9	25	0.95	0	9	0	0	2	745.399
																VYVHLK	K	N	35.2	25	0.95	0	5	0	0	2	758.456
																WYLFGMGNEVDVHAAFFHGQALTNK	K	N	26.2	25	0.95	0	0	2	0	2	2852.36
																YTVNQCR	K	R	46.3	25	0.95	0	15	0	0	2	940.431
P36222	Chitinase-3-like protein 1	CH3L1_HUMAN	CHI3L1	42627	1	0.645		0.85	0.45		0	5	6	14	0.133	FPLTNAIK	R	D	40.9	25	0.95	0	3	0	0	2	903.53
																GTTGHHSPLFR	R	G	46.9	25	0.95	0	2	2	0	2	1209.61
																ILGQQVPYATK	R	G	61.1	25	0.95	0	1	0	0	2	1217.69
																LVMGIPTFGR	K	S	32.8	25	0.95	0	2	0	0	2	1106.6
																VTIDSSYDIAK	K	I	71	25	0.95	0	4	0	0	2	1211.62
Q15782	Chitinase-3-like protein 2	CH3L2_HUMAN	CHI3L2	43502.3	0.999	0.638		0.559	0.5		0	2	2	4	0.0564	LQDQQVPYAVK	R	G	48.2	25	0.95	0	2	0	0	2	1288.69
																QMIDNSYQVEK	R	L	48.1	25	0.95	0	2	0	0	2	1370.63
Q13231	Chitotriosidase-1	CHIT1_HUMAN	CHIT1	51682.1	1	0.783		0.684	0.5		1	7	7	30	0.161	ADGLYPNPR	K	E	31	25	0.95	0	1	0	0	2	1002.5
																FTDMVATANNR	K	Q	62	25	0.95	0	9	0	0	2	1255.57
																LILGMPTYGR	K	S	40.3	25	0.95	0	2	0	0	2	1136.61
																SFTLASSSDTR	R	V	75.4	25	0.95	0	8	0	0	2	1171.56
																VGAPATGSGTPGPFTK	R	E	83.9	25	0.95	0	7	0	0	2	1444.74
																VTGHNSPLYK	K	R	32.8	25	0.95	0	2	0	0	2	1115.58
																YPLIQTLR	R	Q	29.7	25	0.95	0	1	0	0	2	1003.59
P06276	Cholinesterase	CHLE_HUMAN	BCHE	68420.1	1	0.725		0.799	0.5		2	6	6	12	0.0864	AEEILSR	K	S	46.4	25	0.95	0	2	0	0	2	817.441
																EFQEGLK	K	I	28	25	0.947	0	1	0	0	2	850.431
																NIAAFGGNPK	K	S	43.7	25	0.95	0	3	0	0	2	988.521
																NQFNDYTSK	K	K	29.7	25	0.95	0	1	0	0	2	1116.5
																VIVVSMNYR	R	V	56.2	25	0.95	0	2	0	0	2	1096.58
																YLTLNTESTR	K	I	56.3	25	0.95	0	3	0	0	2	1197.61
P10909	Clusterin	CLUS_HUMAN	CLU	52495	1	0.826		0.842	0.45		0	12	13	130	0.256	ALQEYR	K	K	31.3	25	0.95	0	1	0	0	2	779.405
																EILSVDCSTNNPSQAK	R	L	78	25	0.95	0	9	0	0	2	1762.83
																ELDESLQVAER	R	L	64.9	25	0.95	0	29	0	0	2	1288.64
																FMETVAEK	K	A	43.9	25	0.95	0	11	0	0	2	970.455
																IDSLLENDR	R	Q	44.4	25	0.95	0	3	0	0	2	1074.54
																KTLLSNLEEAK	R	K	52.6	25	0.95	0	2	0	0	2	1245.7
																KYNELLK	R	S	47.1	25	0.95	0	14	0	0	2	907.525
																QQTHMLDVMQDHFSR	R	A	33.6	25	0.95	0	0	4	0	2	1904.84
																SGSGLVGR	R	Q	62.1	25	0.95	0	24	0	0	2	732.4
																TLLSNLEEAK	K	K	47	25	0.95	0	8	0	0	2	1117.61
																TLLSNLEEAKK	K	K	54.4	25	0.95	0	6	0	0	2	1245.7
																VTTVASHTSDSDVPSGVTEVVVK	R	L	73.8	25	0.95	0	7	12	0	2	2314.18
Q14019	Coactosin-like protein	COTL1_HUMAN	COTL1	15945.2	1	0.765		0.111	0.45		0	2	2	2	0.106	AAYNLVR	R	D	38.5	25	0.95	0	1	0	0	2	806.452
																EVVQNFAK	K	E	28.7	25	0.95	0	1	0	0	2	934.499
P00740	Coagulation factor IX	FA9_HUMAN	F9	51777.6	0.996	0.57		0.559	0.45		0	2	2	5	0.0477	SALVLQYLR	R	V	47.8	25	0.95	0	4	0	0	2	1062.63
																VDAFCGGSIVNEK	K	W	42.6	25	0.95	0	1	0	0	2	1395.66
P03951	Coagulation factor XI	FA11_HUMAN	F11	70109.2	1	0.508		0.796	0.45		0	3	3	3	0.0416	DSVTETLPR	K	V	50.7	25	0.95	0	1	0	0	2	1017.52
																IQNTLQK	K	A	32.3	25	0.95	0	1	0	0	2	844.489
																TSESGLPSTR	K	I	28.9	25	0.95	0	1	0	0	2	1034.51
P00748	Coagulation factor XII	FA12_HUMAN	F12	67816.7	1	0.507		0.897	0.45		0	4	4	26	0.0537	CFEPQLLR	K	F	30.6	25	0.95	0	1	0	0	2	1062.54
																EQPPSLTR	R	N	50.7	25	0.95	0	3	0	0	2	927.49
																TEQAAVAR	R	C	46.3	25	0.95	0	4	0	0	2	845.447
																VVGGLVALR	R	G	75.5	25	0.95	0	18	0	0	2	883.572
P05160	Coagulation factor XIII B chain	F13B_HUMAN	F13B	75511.7	1	0.56		0.771	0.45		0	3	3	5	0.0439	IAQYYYTFK	R	S	48.5	25	0.95	0	2	0	0	2	1196.6
																IQTHSTTYR	K	H	32.2	25	0.95	0	2	0	0	2	1106.56
																LIENGYFHPVK	R	Q	36.1	25	0.95	0	1	0	0	2	1316.7
P61923	Coatomer subunit zeta-1	COPZ1_HUMAN	COPZ1	20198.9	0.996	0.455		0.139	0.45		0	2	2	3	0.119	AILILDNDGDR	K	L	43.5	25	0.95	0	2	0	0	2	1214.64
																YYDDTYPSVK	K	E	37.6	25	0.95	0	1	0	0	2	1250.56
P02452	Collagen alpha-1(I) chain	CO1A1_HUMAN	COL1A1	138941	1	0.206		0.859	0.45		0	6	7	15	0.0389	DRDLEVDTTLK	R	S	50.1	25	0.95	0	2	0	0	2	1304.67
																GPAGPQGPR	R	G	44.9	25	0.95	0	1	0	0	2	836.438
																NSVAYMDQQTGNLK	K	K	64.4	25	0.95	0	2	0	0	2	1584.73
																NSVAYMDQQTGNLKK	K	A	42.6	25	0.95	0	2	2	0	2	1712.83
																SLSQQIENIR	K	S	80.3	25	0.95	0	2	0	0	2	1187.64
																VLCDDVICDETK	K	N	79.9	25	0.95	0	4	0	0	2	1466.65
P02461	Collagen alpha-1(III) chain	CO3A1_HUMAN	COL3A1	138565	1	0.255		0.866	0.45		0	3	3	7	0.0252	FTYTVLEDGCTK	K	H	82.1	25	0.95	0	2	0	0	2	1433.66
																INTDEIMTSLK	K	S	65.4	25	0.95	0	4	0	0	2	1280.64
																NSIAYMDQASGNVK	K	K	31.9	25	0.95	0	1	0	0	2	1513.7
P20908	Collagen alpha-1(V) chain	CO5A1_HUMAN	COL5A1	183563	1	0.053		0.783	0.45		0	2	2	4	0.012	DAQLSAPTK	K	Q	48.8	25	0.95	0	2	0	0	2	930.489
																VLDFHNLPDGITK	K	T	42.3	25	0.95	0	2	0	0	2	1468.78
P08123	Collagen alpha-2(I) chain	CO1A2_HUMAN	COL1A2	129315	1	0.337		0.804	0.45		0	4	4	7	0.0278	EMATQLAFMR	K	L	63.4	25	0.95	0	2	0	0	2	1229.57
																NSIAYMDEETGNLK	K	K	29.5	25	0.95	0	1	0	0	2	1600.72
																NSIAYMDEETGNLKK	K	A	51	25	0.95	0	2	0	0	2	1728.81
																VYCDFSTGETCIR	K	A	80	25	0.95	0	2	0	0	2	1607.68
P02745	Complement C1q subcomponent subunit A	C1QA_HUMAN	C1QA	26016.6	1	0.949		0.757	0.45		0	3	3	10	0.0898	DQPRPAFSAIR	K	R	22.3	25	0.95	0	0	2	0	2	1257.67
																RSLGFCDTTNK	R	G	64	25	0.95	0	4	0	0	2	1298.62
																SLGFCDTTNK	R	G	43.6	25	0.95	0	4	0	0	2	1142.51
P02746	Complement C1q subcomponent subunit B	C1QB_HUMAN	C1QB	26460.4	1	0.906		0.935	0.45		1	5	7	37	0.235	FDHVITNMNNNYEPR	R	S	79.1	25	0.95	0	4	4	0	2	1879.84
																GNLCVNLMR	R	G	52.1	25	0.95	0	9	0	0	2	1092.53
																IAFSATR	K	T	58.7	25	0.95	0	9	0	0	2	765.425
																LEQGENVFLQATDK	K	N	100	25	0.95	0	10	0	0	2	1591.8
																VPGLYYFTYHASSR	K	G	47.1	25	0.95	0	1	0	0	2	1660.81
P02747	Complement C1q subcomponent subunit C	C1QC_HUMAN	C1QC	25774	1	0.687		0.878	0.45		0	5	6	39	0.253	FNAVLTNPQGDYDTSTGK	R	F	74	25	0.95	0	4	0	0	2	1927.9
																FQSVFTVTR	K	Q	53.6	25	0.95	0	9	0	0	2	1084.58
																QTHQPPAPNSLIR	R	F	39.8	25	0.95	0	1	4	0	2	1458.78
																TNQVNSGGVLLR	K	L	71.8	25	0.95	0	15	0	0	2	1257.69
																VVTFCGHTSK	K	T	43.4	25	0.95	0	6	0	0	2	1135.56
P00736	Complement C1r subcomponent	C1R_HUMAN	C1R	80119.6	1	0.697		0.785	0.45		0	4	4	12	0.0482	GGGALLGDR	R	W	53.6	25	0.95	0	7	0	0	2	815.437
																IAHDLR	K	F	28.2	25	0.949	0	1	0	0	2	724.41
																VSVHPDYR	R	Q	28	25	0.947	0	1	0	0	2	972.49
																YTTTMGVNTYK	R	A	56.7	25	0.95	0	3	0	0	2	1294.6
Q9NZP8	Complement C1r subcomponent-like protein	C1RL_HUMAN	C1RL	53497.5	1	0.572		0.676	0.45		0	3	3	7	0.0801	APEGFAVR	K	L	50.1	25	0.95	0	2	0	0	2	846.447
																GGGALLGDR	R	W	53.6	25	0.95	0	7	0	0	2	815.437
																GSEAINAPGDNPAK	R	V	37.8	25	0.95	0	3	0	0	2	1340.64
																LGNHPVHR	K	V	33.5	25	0.95	0	2	0	0	2	929.506
P09871	Complement C1s subcomponent	C1S_HUMAN	C1S	76684.2	1	0.73		0.929	0.45		0	8	8	15	0.154	EPTMYVGSTSVQTSR	R	L	72.5	25	0.95	0	2	0	0	2	1658.77
																GDSGGAFAVQDPNDKTK	K	F	36.5	25	0.95	0	1	0	0	2	1706.8
																IIGGSDADIK	R	N	39	25	0.95	0	2	0	0	2	988.531
																SDFSNEER	K	F	68.1	25	0.95	0	4	0	0	2	983.406
																SSNNPHSPIVEEFQVPYNK	R	L	31.5	25	0.95	0	0	1	0	2	2186.05
																TMQENSTPRED	K	-	40.3	25	0.95	0	1	0	0	2	1323.55
																TNFDNDIALVR	R	L	68.5	25	0.95	0	3	0	0	2	1277.65
																VGATSFYSTCQSNGK	R	W	54.4	25	0.95	0	1	0	0	2	1606.72
P06681	Complement C2	CO2_HUMAN	C2	83268.8	1	0.66		0.906	0.45		0	11	11	60	0.132	AVCKPVR	K	C	28.3	25	0.95	0	1	0	0	2	829.471
																AVISPGFDVFAK	K	K	39.9	25	0.95	0	3	0	0	2	1250.68
																DFHINLFR	R	M	36.8	25	0.95	0	2	0	0	2	1061.55
																DHENELLNK	R	Q	61.7	25	0.95	0	4	0	0	2	1111.54
																EILNINQK	R	R	36.7	25	0.95	0	3	0	0	2	971.552
																ESASLMVDR	K	I	57	25	0.95	0	19	0	0	2	1023.48
																GESGGAVFLER	K	R	62.7	25	0.95	0	4	0	0	2	1121.56
																HAIILLTDGK	R	S	40	25	0.95	0	3	0	0	2	1080.64
																TAVDHIR	K	E	35.1	25	0.95	0	11	0	0	2	811.442
																VLMSVLNDNSR	K	D	57.8	25	0.95	0	5	0	0	2	1263.64
																VNVGDPK	R	S	37.6	25	0.95	0	5	0	0	2	728.394
P01024	Complement C3	CO3_HUMAN	C3	187149	1	0.618		0.905	0.45		0	46	55	333	0.285	AAVYHHFISDGVR	K	K	51.1	25	0.95	0	2	3	0	2	1471.74
																ADIGCTPGSGK	K	D	54.9	25	0.95	0	5	0	0	2	1062.49
																AEDLVGK	R	S	42	25	0.95	0	7	0	0	2	731.394
																AGDFLEANYMNLQR	K	S	81.5	25	0.95	0	21	8	0	2	1657.76
																DFDFVPPVVR	K	W	53.6	25	0.95	0	8	0	0	2	1190.62
																DICEEQVNSLPGSITK	K	A	101	25	0.95	0	15	0	0	2	1789.86
																DSCVGSLVVK	K	S	46.2	25	0.95	0	4	0	0	2	1063.55
																EGVQKEDIPPADLSDQVPDTESETR	R	I	61.3	25	0.95	0	0	2	0	2	2755.29
																FGLEKR	K	Q	44.7	25	0.95	0	9	0	0	2	749.431
																FISLGEACK	R	K	32.6	25	0.95	0	1	0	0	2	1024.51
																FISLGEACKK	R	V	30.2	25	0.95	0	1	0	0	2	1152.61
																GLEVTITAR	K	F	42	25	0.95	0	1	0	0	2	959.552
																GYTQQLAFR	K	Q	58.4	25	0.95	0	31	0	0	2	1083.56
																HQQTVTIPPK	R	S	36.6	25	0.95	0	3	0	0	2	1148.64
																ILLQGTPVAQMTEDAVDAER	R	L	72.8	25	0.95	0	1	0	0	2	2173.08
																IPIEDGSGEVVLSR	R	K	75.2	25	0.95	0	1	0	0	2	1470.78
																ISLPESLKR	R	I	35.9	25	0.95	0	2	0	0	2	1042.63
																KGYTQQLAFR	K	Q	82.2	25	0.95	0	14	13	0	2	1211.65
																KQELSEAEQATR	K	T	67.4	25	0.95	0	8	0	0	2	1389.7
																KVLLDGVQNPR	R	A	64.7	25	0.95	0	4	3	0	2	1238.72
																LMNIFLK	K	D	36.8	25	0.95	0	2	0	0	2	894.512
																LPYSVVR	R	N	49.8	25	0.95	0	4	0	0	2	833.488
																LSINTHPSQKPLSITVR	K	T	45	25	0.95	0	2	1	0	2	1891.08
																LVAYYTLIGASGQR	R	E	85.7	25	0.95	0	6	0	0	2	1511.82
																NEQVEIR	R	A	52.8	25	0.95	0	4	0	0	2	887.458
																NTLIIYLDK	R	V	35.6	25	0.95	0	6	0	0	2	1092.63
																NTMILEICTR	K	Y	51.9	25	0.95	0	13	0	0	2	1266.62
																QELSEAEQATR	K	T	53.7	25	0.95	0	6	0	0	2	1261.6
																QGALELIK	R	K	54.2	25	0.95	0	17	0	0	2	871.525
																QLANGVDR	K	Y	29.8	25	0.95	0	1	0	0	2	872.458
																QPSSAFAAFVK	R	R	37.2	25	0.95	0	15	0	0	2	1152.6
																RQGALELIK	K	K	35	25	0.95	0	1	0	0	2	1027.63
																SDDKVTLEER	K	L	38.8	25	0.95	0	1	6	0	2	1191.59
																SGQSEDRQPVPGQQMTLK	K	I	44.2	25	0.95	0	5	3	0	2	2001.97
																SGSDEVQVGQQR	K	T	68.8	25	0.95	0	13	0	0	2	1289.61
																SSLSVPYVIVPLK	K	T	39.4	25	0.95	0	3	0	0	2	1401.84
																SVQLTEK	R	R	36.9	25	0.95	0	1	0	0	2	804.446
																SVQLTEKR	R	M	29.4	25	0.95	0	1	0	0	2	960.547
																SYTVAIAGYALAQMGR	R	L	50.3	25	0.95	0	3	0	0	2	1687.85
																TGLQEVEVK	K	A	69.8	25	0.95	0	25	0	0	2	1002.55
																TVMVNIENPEGIPVK	R	Q	86.9	25	0.95	0	9	0	0	2	1655.87
																VELLHNPAFCSLATTK	R	R	33.2	25	0.95	0	0	2	0	2	1800.93
																VLLDGVQNPR	K	A	76.1	25	0.95	0	8	0	0	2	1110.63
																VPVAVQGEDTVQSLTQGDGVAK	R	L	109	25	0.95	0	4	1	0	2	2198.13
																VTIKPAPETEK	K	R	29	25	0.95	0	2	0	0	2	1212.68
																YYTYLIMNK	R	G	28	25	0.948	0	1	0	0	2	1224.6
P0C0L4	Complement C4-A	CO4A_HUMAN	C4A	192773	1	0.399		0.731	0.45		0	48	55	938	0.265	AAANQMR	K	N	33.8	25	0.95	0	1	0	0	2	761.372
																AEFQDALEK	K	L	56.5	25	0.95	0	59	0	0	2	1050.51
																CCQDGVTR	R	L	35	25	0.95	0	1	0	0	2	995.404
																CSVFYGAPSK	R	S	54.2	25	0.95	0	8	0	0	2	1115.52
																DHAVDLIQK	K	G	50.6	25	0.95	0	17	0	0	2	1038.56
																DKGQAGLQR	R	A	52.5	25	0.95	0	12	0	0	2	972.522
																EAPKVVEEQESR	R	V	37.8	25	0.95	0	3	1	0	2	1400.7
																EELVYELNPLDHR	R	G	60.8	25	0.95	0	7	0	0	2	1626.81
																EFHLHLR	R	L	33.9	25	0.95	0	1	0	0	2	951.516
																EMSGSPASGIPVK	R	V	50	25	0.95	0	29	0	0	2	1275.63
																FACYYPR	K	V	36.4	25	0.95	0	9	0	0	2	976.434
																FGLLDEDGK	R	K	57.1	25	0.95	0	2	0	0	2	993.489
																FGLLDEDGKK	R	T	45.8	25	0.95	0	41	23	0	2	1121.58
																GHLFLQTDQPIYNPGQR	R	V	45.3	25	0.95	0	0	2	0	2	1984
																GLCVATPVQLR	K	V	52.7	25	0.95	0	30	0	0	2	1213.67
																GLESQTK	R	L	31.4	25	0.95	0	1	0	0	2	762.399
																GLQDEDGYR	R	M	55.5	25	0.95	0	28	0	0	2	1052.46
																GQIVFMNR	R	E	43.9	25	0.95	0	28	0	0	2	980.498
																GSFEFPVGDAVSK	R	V	71.4	25	0.95	0	85	0	0	2	1339.65
																ITQVLHFTK	K	D	57.4	25	0.95	0	27	0	0	2	1086.63
																KYVLPNFEVK	K	I	46.1	25	0.95	0	5	2	0	2	1236.7
																LELSVDGAK	K	Q	40.9	25	0.95	0	5	0	0	2	931.51
																LGQYASPTAK	K	R	61.9	25	0.95	0	4	0	0	2	1035.55
																LHLETDSLALVALGALDTALYAAGSK	K	S	85.3	25	0.95	0	0	23	0	2	2613.41
																LLATLCSAEVCQCAEGK	R	C	93.6	25	0.95	0	6	2	0	2	1909.88
																LNMGITDLQGLR	K	L	86.9	25	0.95	0	38	0	0	2	1346.71
																LTSLSDR	K	Y	40.1	25	0.95	0	12	0	0	2	791.426
																LVNGQSHISLSK	K	A	65.9	25	0.95	0	33	1	0	2	1282.71
																MRPSTDTITVMVENSHGLR	K	V	69	25	0.95	0	0	7	0	2	2176.05
																QGSFQGGFR	R	S	67	25	0.95	0	29	0	0	2	983.469
																RCSVFYGAPSK	R	S	30.6	25	0.95	0	1	0	0	2	1271.62
																SCGLHQLLR	K	G	52.9	25	0.95	0	5	1	0	2	1083.57
																SHALQLNNR	K	Q	36.7	25	0.95	0	14	0	0	2	1052.56
																SHKPLNMGK	K	V	33.2	25	0.95	0	1	0	0	2	1027.54
																TTNIQGINLLFSSR	R	R	88.3	25	0.95	0	13	0	0	2	1563.85
																TYNVLDMK	R	N	44.6	25	0.95	0	5	0	0	2	999.482
																VDFTLSSER	K	D	75.4	25	0.95	0	58	0	0	2	1053.52
																VDVQAGACEGK	R	L	64	25	0.95	0	13	0	0	2	1133.53
																VEASISK	R	A	36.1	25	0.95	0	1	0	0	2	733.409
																VEYGFQVK	R	V	40.1	25	0.95	0	9	0	0	2	969.504
																VFALDQK	R	M	42.8	25	0.95	0	17	0	0	2	820.456
																VGDTLNLNLR	R	A	90.7	25	0.95	0	78	0	0	2	1114.62
																VLQIEK	K	E	41.6	25	0.95	0	11	0	0	2	729.451
																VLSLAQEQVGGSPEK	K	L	139	25	0.95	0	75	0	0	2	1541.82
																VQQPDCR	R	E	28.7	25	0.95	0	1	0	0	2	902.415
																VVEEQESR	K	V	59.7	25	0.95	0	33	0	0	2	975.474
																YIYGKPVQGVAYVR	R	F	78.6	25	0.95	0	9	2	0	2	1612.88
																YVLPNFEVK	K	I	43.2	25	0.95	0	9	0	0	2	1108.6
P01031	Complement C5	CO5_HUMAN	C5	188309	1	0.626		0.898	0.45		0	41	46	242	0.231	AFDICPLVK	K	I	40.5	25	0.95	0	7	0	0	2	1062.57
																AFTECCVVASQLR	K	A	73.5	25	0.95	0	5	0	0	2	1540.72
																ATLLDIYK	K	T	33	25	0.95	0	3	0	0	2	936.54
																CCYDGACVNNDETCEQR	K	A	84.1	25	0.95	0	2	0	0	2	2150.76
																DINYVNPVIK	K	W	55.8	25	0.95	0	12	0	0	2	1174.65
																DSEITFIK	K	K	38.1	25	0.95	0	2	0	0	2	952.499
																DSSVPNTGTAR	K	M	59.2	25	0.95	0	13	0	0	2	1104.53
																EDLKDDQK	R	E	31.1	25	0.95	0	1	0	0	2	990.474
																EGMLSIMSYR	K	N	41.2	25	0.95	0	1	0	0	2	1202.55
																ELSYYSLEDLNNK	K	Y	95.6	25	0.95	0	5	0	0	2	1587.75
																ENSQYQPIK	K	L	32	25	0.95	0	1	0	0	2	1106.55
																ESYSGVTLDPR	R	G	51.2	25	0.95	0	4	0	0	2	1223.59
																FQNSAILTIQPK	K	Q	78.2	25	0.95	0	2	0	0	2	1359.76
																GALHNYK	K	M	35.2	25	0.95	0	4	0	0	2	802.421
																GEQIQLK	R	G	46.4	25	0.95	0	13	0	0	2	815.462
																GYGNSDYKR	R	I	45.7	25	0.95	0	4	0	0	2	1059.49
																IDTALIK	K	A	38.5	25	0.95	0	5	0	0	2	773.477
																IDTQDIEASHYR	K	G	57.8	25	0.95	0	9	8	0	2	1447.68
																IIHFGTR	K	E	32.9	25	0.95	0	4	0	0	2	843.484
																IPLDLVPK	R	T	39.6	25	0.95	0	6	0	0	2	894.566
																ITHYNYLILSK	K	G	72.1	25	0.95	0	6	0	0	2	1364.76
																IVACASYKPSR	R	E	46.7	25	0.95	0	6	0	0	2	1251.65
																KAFDICPLVK	R	I	56.8	25	0.95	0	4	0	0	2	1190.66
																KIEEIAAK	K	Y	38.7	25	0.95	0	3	0	0	2	901.535
																KQTACKPEIAYAYK	R	V	76.1	25	0.95	0	2	1	0	2	1670.86
																KVTCTNAELVK	K	G	47.3	25	0.95	0	5	0	0	2	1262.68
																LQGTLPVEAR	K	E	56.8	25	0.95	0	16	0	0	2	1083.62
																LSMDIDVSYK	R	H	50.2	25	0.95	0	3	0	0	2	1186.57
																MSAVEGICTSESPVIDHQGTK	K	S	60.4	25	0.95	0	0	4	0	2	2262.04
																NFEITIK	K	A	27.9	25	0.946	0	1	0	0	2	864.483
																QCTMFYSTSNIK	K	I	63.5	25	0.95	0	6	0	0	2	1495.66
																QTACKPEIAYAYK	K	V	54.7	25	0.95	0	2	0	0	2	1542.76
																SIVSALKR	R	E	46.8	25	0.95	0	5	0	0	2	873.552
																TDAPDLPEENQAR	K	E	85.4	25	0.95	0	23	0	0	2	1455.67
																TGEAVAEKDSEITFIK	K	K	82.5	25	0.95	0	6	5	0	2	1737.89
																TLLPVSKPEIR	K	S	43.3	25	0.95	0	6	7	0	2	1252.76
																TSGMQFCVK	R	M	49.8	25	0.95	0	2	0	0	2	1057.48
																TSTSEEVCSFYLK	K	I	96.7	25	0.95	0	6	0	0	2	1550.7
																VFQFLEK	R	S	39.3	25	0.95	0	3	0	0	2	910.503
																VTCTNAELVK	K	G	57.9	25	0.95	0	7	0	0	2	1134.58
																YNFSFR	K	Y	32.1	25	0.95	0	2	0	0	2	833.394
P13671	Complement component C6	CO6_HUMAN	C6	104786	1	0.464		0.81	0.45		0	16	18	43	0.147	AKDLHLSDVFLK	K	A	77.3	25	0.95	0	2	0	0	2	1385.78
																DSSFIR	K	I	32	25	0.95	0	1	0	0	2	724.362
																ECNNPAPQR	R	G	41.7	25	0.95	0	2	0	0	2	1085.48
																GEVLDNSFTGGICK	R	T	128	25	0.95	0	3	0	0	2	1496.71
																HEGSFIQGAEK	K	S	61.2	25	0.95	0	5	0	0	2	1202.58
																IGESIELTCPK	R	G	60.2	25	0.95	0	6	0	0	2	1246.63
																KALQEYAAK	R	F	37.3	25	0.95	0	1	0	0	2	1021.57
																LKGHCQLGQK	K	Q	40.6	25	0.95	0	2	0	0	2	1168.63
																LSEKHEGSFIQGAEK	K	S	68.9	25	0.95	0	2	2	0	2	1659.83
																MEILHPGK	K	C	33.8	25	0.95	0	1	0	0	2	940.492
																NSGLTEEEAK	K	H	56.8	25	0.95	0	3	0	0	2	1077.51
																QGDVECQR	R	T	52.9	25	0.95	0	2	0	0	2	991.426
																RSENINHNSAFK	K	Q	50.3	25	0.95	0	2	1	0	2	1416.7
																SENINHNSAFK	R	Q	43.2	25	0.95	0	4	0	0	2	1260.6
																TLNICEVGTIR	K	C	43.8	25	0.95	0	2	0	0	2	1275.67
																TRECNNPAPQR	R	G	32.8	25	0.95	0	2	0	0	2	1342.63
P10643	Complement component C7	CO7_HUMAN	C7	93516.6	1	0.319		0.63	0.45		0	17	21	72	0.198	AASGTQNNVLR	K	G	82.8	25	0.95	0	19	0	0	2	1130.59
																CFSGQCISK	R	S	46.7	25	0.95	0	2	0	0	2	1086.47
																DGFVQDEGTMFPVGK	K	N	75.1	25	0.95	0	8	0	0	2	1642.74
																DSCTLPASAEK	R	A	31.1	25	0.95	0	4	0	0	2	1178.54
																ECNNPPPSGGGR	R	S	33.4	25	0.95	0	1	0	0	2	1241.53
																EQTMSECEAGALR	K	C	77.3	25	0.95	0	7	0	0	2	1497.63
																GCPTEEGCGER	R	F	42.6	25	0.95	0	2	0	0	2	1251.47
																GQSISVTSIRPCAAETQ	R	-	66.1	25	0.95	0	2	0	0	2	1804.89
																LKQNDFNSVEEK	K	K	54.5	25	0.95	0	3	1	0	2	1450.72
																LSGNVLSYTFQVK	R	I	50.9	25	0.95	0	1	0	0	2	1455.78
																MHVLHCQGR	K	N	36	25	0.95	0	1	1	0	2	1153.54
																QNDFNSVEEK	K	K	58.5	25	0.95	0	7	0	0	2	1209.54
																QNDFNSVEEKK	K	C	32.9	25	0.95	0	1	0	0	2	1337.63
																SRECNNPPPSGGGR	R	S	46.8	25	0.95	0	1	1	0	2	1484.67
																SYTSHTNEIHK	R	G	32.5	25	0.95	0	0	1	0	2	1316.62
																VFSGDGKDFYR	K	L	53.7	25	0.95	0	2	0	0	2	1290.61
																VLFYVDSEK	R	L	43.8	25	0.95	0	7	0	0	2	1099.57
P07357	Complement component C8 alpha chain	CO8A_HUMAN	C8A	65163.8	1	0.591		0.845	0.45		0	7	8	63	0.0942	AKMESLGITSR	K	D	62.4	25	0.95	0	2	2	0	2	1208.63
																AMAVEDIISR	K	V	61	25	0.95	0	19	0	0	2	1120.57
																HTSLGPLEAK	R	R	43.7	25	0.95	0	6	0	0	2	1052.57
																KAMAVEDIISR	R	V	48.3	25	0.95	0	5	0	0	2	1248.66
																KFIFTR	K	I	35.1	25	0.95	0	3	0	0	2	811.482
																LGSLGAACEQTQTEGAK	R	A	94.3	25	0.95	0	14	0	0	2	1720.82
																MESLGITSR	K	D	45.8	25	0.95	0	12	0	0	2	1009.5
P07358	Complement component C8 beta chain	CO8B_HUMAN	C8B	67046.9	1	0.565		0.722	0.45		1	9	9	25	0.14	CEGFVCAQTGR	R	C	78.6	25	0.95	0	3	0	0	2	1284.55
																DTMVEDLVVLVR	R	G	63.9	25	0.95	0	2	0	0	2	1404.74
																GILNEIK	R	D	27.9	25	0.946	0	1	0	0	2	786.472
																GILNEIKDR	R	N	44.1	25	0.95	0	8	0	0	2	1057.6
																IPGIFELGISSQSDR	K	G	77	25	0.95	0	2	0	0	2	1618.84
																LPLEYSYGEYR	R	D	47.2	25	0.95	0	1	0	0	2	1389.67
																QALEEFQK	K	E	43.5	25	0.95	0	4	0	0	2	992.505
																SDLEVAHYK	R	L	48.8	25	0.95	0	2	0	0	2	1061.53
																SGFSFGFK	K	I	43.8	25	0.95	0	2	0	0	2	876.425
P07360	Complement component C8 gamma chain	CO8G_HUMAN	C8G	22277.3	1	0.96		0.748	0.45		0	6	6	27	0.366	AEATTLHVAPQGTAMAVSTFR	R	K	58.7	25	0.95	0	0	4	0	2	2175.09
																AGQLSVK	R	L	54.7	25	0.95	0	13	0	0	2	702.414
																FLQEQGHR	R	A	51.3	25	0.95	0	4	0	0	2	1014.51
																QLYGDTGVLGR	R	F	57.4	25	0.95	0	4	0	0	2	1178.62
																RPASPISTIQPK	R	A	27.3	25	0.95	0	0	1	0	2	1294.75
																SLPVSDSVLSGFEQR	R	V	70.7	25	0.95	0	1	0	0	2	1620.82
P02748	Complement component C9	CO9_HUMAN	C9	63174.9	1	0.501		0.606	0.45		0	14	17	68	0.231	AEQCCEETASSISLHGK	K	G	36	25	0.95	0	1	1	0	2	1906.83
																AIEDYINEFSVR	R	K	73.4	25	0.95	0	4	0	0	2	1455.71
																CTDAVGDRR	R	Q	40.4	25	0.95	0	2	0	0	2	1049.48
																DGNTLTYYR	R	R	35.6	25	0.95	0	3	0	0	2	1102.52
																DRDGNTLTYYR	R	R	32.2	25	0.95	0	1	0	0	2	1373.64
																DRVVEESELAR	R	T	76.9	25	0.95	0	2	2	0	2	1302.66
																FEGIACEISK	K	Q	61.5	25	0.95	0	2	0	0	2	1153.56
																GEIHLGR	K	F	50.2	25	0.95	0	2	0	0	2	781.432
																KYAFELK	R	E	30.4	25	0.95	0	1	0	0	2	898.503
																LSPIYNLVPVK	K	M	35.9	25	0.95	0	2	0	0	2	1242.75
																SIEVFGQFNGK	R	R	51.9	25	0.95	0	2	0	0	2	1225.62
																TEHYEEQIEAFK	R	S	62.4	25	0.95	0	7	2	0	2	1523.7
																TSNFNAAISLK	K	F	56.1	25	0.95	0	11	0	0	2	1165.62
																VVEESELAR	R	T	50.1	25	0.95	0	23	0	0	2	1031.54
P00751	Complement factor B	CFAB_HUMAN	CFB	85533.2	1	0.457		0.743	0.45		0	27	32	577	0.27	ALFVSEEEK	K	K	34.9	25	0.95	0	6	0	0	2	1051.53
																ALFVSEEEKK	K	L	55.5	25	0.95	0	50	17	0	2	1179.63
																CLVNLIEK	K	V	38.1	25	0.95	0	10	0	0	2	988.55
																DAQYAPGYDK	R	V	46.7	25	0.95	0	27	0	0	2	1127.5
																DAQYAPGYDKVK	R	D	31.4	25	0.95	0	1	0	0	2	1354.66
																DISEVVTPR	K	F	59.8	25	0.95	0	40	0	0	2	1015.54
																DLLYIGK	R	D	30	25	0.95	0	2	0	0	2	821.477
																DNEQHVFK	K	V	37.8	25	0.95	0	8	0	0	2	1016.48
																EELLPAQDIK	K	A	54.1	25	0.95	0	35	0	0	2	1155.63
																EKLQDEDLGFL	K	-	58.7	25	0.95	0	14	0	0	2	1306.65
																FLCTGGVSPYADPNTCR	R	G	81.7	25	0.95	0	7	0	0	2	1914.85
																GDSGGPLIVHK	R	R	47.3	25	0.95	0	52	0	0	2	1079.58
																GDSGGPLIVHKR	R	S	60.4	25	0.95	0	19	0	0	2	1235.69
																ISVIRPSK	K	G	43.4	25	0.95	0	36	0	0	2	899.567
																KCLVNLIEK	K	V	35.5	25	0.95	0	5	0	0	2	1116.64
																KDNEQHVFK	K	V	33.7	25	0.95	0	20	11	0	2	1144.57
																KEVYIK	R	N	28	25	0.947	0	1	0	0	2	779.466
																KVGSQYR	R	L	31.1	25	0.95	0	2	0	0	2	837.458
																LEDSVTYHCSR	R	G	65.1	25	0.95	0	17	8	0	2	1366.61
																LPPTTTCQQQK	R	E	55.2	25	0.95	0	13	0	0	2	1301.65
																LPPTTTCQQQKEELLPAQDIK	R	A	33.5	25	0.95	0	0	1	0	2	2438.26
																QLNEINYEDHK	K	L	58.8	25	0.95	0	16	3	0	2	1402.66
																VASYGVKPR	K	Y	64.6	25	0.95	0	37	0	0	2	976.557
																VKDISEVVTPR	K	F	88.5	25	0.95	0	25	11	0	2	1242.71
																VSVGGEKR	K	D	66.6	25	0.95	0	52	0	0	2	831.468
																YGLVTYATYPK	R	I	83.1	25	0.95	0	28	0	0	2	1275.66
																YGQTIRPICLPCTEGTTR	K	A	50	25	0.95	0	0	3	0	2	2123.04
P00746	Complement factor D	CFAD_HUMAN	CFD	27032.4	1	0.962		0.791	0.45		0	2	3	6	0.107	THHDGAITER	R	L	39.2	25	0.95	0	1	3	0	2	1136.54
																VQVLLGAHSLSQPEPSK	K	R	56.4	25	0.95	0	2	0	0	2	1789.98
P08603	Complement factor H	CFAH_HUMAN	CFH	139096	1	0.399		0.911	0.45		0	31	40	299	0.259	AGEQVTYTCATYYK	K	M	92.1	25	0.95	0	6	0	0	2	1654.74
																CFEGFGIDGPAIAK	K	C	74.8	25	0.95	0	11	0	0	2	1481.71
																CLHPCVISR	K	E	40.6	25	0.95	0	1	3	0	2	1141.56
																CLPVTAPENGK	K	I	43.5	25	0.95	0	1	0	0	2	1185.59
																CNMGYEYSER	K	G	48.2	25	0.95	0	6	0	0	2	1324.49
																DTSCVNPPTVQNAYIVSR	R	Q	83.6	25	0.95	0	5	0	0	2	2020.98
																EFDHNSNIR	K	Y	47.3	25	0.95	0	21	0	0	2	1131.52
																EIMENYNIALR	R	W	61.3	25	0.95	0	24	0	0	2	1381.68
																EQVQSCGPPPELLNGNVK	K	E	74.6	25	0.95	0	5	0	0	2	1965.97
																EYHFGQAVR	R	F	39.3	25	0.95	0	2	0	0	2	1106.54
																HGGLYHENMR	K	R	36.3	25	0.95	0	7	2	0	2	1229.55
																IDVHLVPDR	K	K	61.6	25	0.95	0	17	3	0	2	1063.59
																IDVHLVPDRK	K	K	29.5	25	0.95	0	0	2	0	2	1191.68
																IIYKENER	K	F	43.7	25	0.95	0	15	0	0	2	1064.57
																IVSSAMEPDR	K	E	51.7	25	0.95	0	6	0	0	2	1120.53
																IVSSAMEPDREYHFGQAVR	K	F	32.7	25	0.95	0	0	4	0	2	2208.05
																KEFDHNSNIR	K	Y	26.9	25	0.95	0	1	1	0	2	1259.61
																LSYTCEGGFR	K	I	77.5	25	0.95	0	12	0	0	2	1189.53
																RPYFPVAVGK	R	Y	37.2	25	0.95	0	6	7	0	2	1133.65
																SCDIPVFMNAR	K	T	56.4	25	0.95	0	21	0	0	2	1325.6
																SIDVACHPGYALPK	K	A	63.2	25	0.95	0	10	0	0	2	1527.76
																SLGNVIMVCR	R	K	47.1	25	0.95	0	6	0	0	2	1164.59
																SPDVINGSPISQK	K	I	60.6	25	0.95	0	7	0	0	2	1341.7
																SSNLIILEEHLK	K	N	49.5	25	0.95	0	18	4	0	2	1395.78
																SSQESYAHGTK	R	L	76.5	25	0.95	0	23	3	0	2	1194.54
																TDCLSLPSFENAIPMGEK	K	K	49.4	25	0.95	0	1	0	0	2	2024.93
																TGDEITYQCR	R	N	60.3	25	0.95	0	19	0	0	2	1242.54
																TGESVEFVCK	R	R	55.2	25	0.95	0	9	0	0	2	1155.54
																TGESVEFVCKR	R	G	56.2	25	0.95	0	5	2	0	2	1311.64
																TKEEYGHSEVVEYYCNPR	K	F	56.4	25	0.95	0	0	2	0	2	2260
																WSHPPSCIK	K	T	31.5	25	0.95	0	1	0	0	2	1111.54
Q03591	Complement factor H-related protein 1	FHR1_HUMAN	CFHR1	37650.4	1	0.685		0.84	0.45		0	4	4	27	0.167	CLHPCVISR	K	E	40.6	25	0.95	0	1	3	0	2	1141.56
																EIMENYNIALR	R	W	61.3	25	0.95	0	24	0	0	2	1381.68
																INHGILYDEEK	K	Y	60.5	25	0.95	0	13	0	0	2	1330.66
																LQNNENNISCVER	R	G	82.6	25	0.95	0	2	0	0	2	1589.73
																TGESAEFVCK	R	R	52.2	25	0.95	0	8	0	0	2	1127.5
																TGESAEFVCKR	R	G	56.6	25	0.95	0	4	0	0	2	1283.6
P36980	Complement factor H-related protein 2	FHR2_HUMAN	CFHR2	30650.6	0.996	0.787		0.837	0.45		0	2	2	6	0.178	CLDPCVISQEIMEK	K	Y	48.8	25	0.95	0	2	0	0	2	1737.79
																INHGILYDEEK	K	Y	60.5	25	0.95	0	13	0	0	2	1330.66
																LQNNENNISCVER	R	G	82.6	25	0.95	0	2	0	0	2	1589.73
																TGDIVEFVCK	R	S	58.2	25	0.95	0	4	0	0	2	1167.57
P05156	Complement factor I	CFAI_HUMAN	CFI	65719.8	1	0.62		0.808	0.45		0	10	10	42	0.175	ADSPMDDFFQCVNGK	K	Y	55.3	25	0.95	0	2	0	0	2	1746.71
																GLETSLAECTFTK	R	R	92.3	25	0.95	0	4	0	0	2	1456.7
																HGNTDSEGIVEVK	K	L	102	25	0.95	0	23	0	0	2	1384.67
																IVIEYVDR	R	I	35.8	25	0.95	0	2	0	0	2	1006.56
																KYTHLSCDK	K	V	35.2	25	0.95	0	1	0	0	2	1151.55
																LVDQDKTMFICK	K	S	41	25	0.95	0	1	0	0	2	1513.74
																SFPTYCQQK	R	S	30.6	25	0.95	0	1	0	0	2	1158.52
																SLECLHPGTK	K	F	44.3	25	0.95	0	5	0	0	2	1141.57
																TMFICK	K	S	30.5	25	0.95	0	1	0	0	2	815.379
																VTYTSQEDLVEKK	K	C	64	25	0.95	0	2	0	0	2	1539.79
P35321	Cornifin-A	SPR1A_HUMAN	SPRR1A	9876.5	1	0.827		0.103	0.45		0	2	2	5	0.18	VPEPCHPK	K	V	32.6	25	0.95	0	2	0	0	2	963.472
																VPEPCQPK	K	V	34.8	25	0.95	0	3	0	0	2	954.471
P08185	Corticosteroid-binding globulin	CBG_HUMAN	SERPINA6	45142.1	1	0.877		0.783	0.45		0	4	5	33	0.0938	EENFYVDETTVVK	R	V	60	25	0.95	0	4	0	0	2	1572.74
																HLVALSPK	K	K	32.9	25	0.95	0	2	0	0	2	864.53
																MNTVIAALSR	K	D	74.3	25	0.95	0	26	0	0	2	1091.59
																QINSYVK	R	N	30	25	0.95	0	1	0	0	2	851.462
P02741	C-reactive protein	CRP_HUMAN	CRP	25039	0.996	0.903		0.708	0.45		0	2	2	2	0.0759	GYSIFSYATK	R	R	36.8	25	0.95	0	1	0	0	2	1136.56
																KAFVFPK	R	E	28.7	25	0.95	0	1	0	0	2	836.503
P01034	Cystatin-C	CYTC_HUMAN	CST3	15799.2	0.996	0.937		0.898	0.45		1	2	2	4	0.192	ALDFAVGEYNK	R	A	57.8	25	0.95	0	3	0	0	2	1226.61
																LVGGPMDASVEEEGVRR	R	A	35.5	25	0.95	0	1	0	0	2	1816.89
P13716	Delta-aminolevulinic acid dehydratase	HEM2_HUMAN	ALAD	36295.3	1	0.637		0.193	0.45		0	9	9	36	0.27	AAVLEAMTAFR	K	R	74.7	25	0.95	0	8	0	0	2	1195.61
																AGCQVVAPSDMMDGR	K	V	59.6	25	0.95	0	1	0	0	2	1625.67
																AGCQVVAPSDMMDGRVEAIK	K	E	23.6	25	0.95	0	0	1	0	2	2166
																CVLIFGVPSR	R	V	51.2	25	0.95	0	5	0	0	2	1147.63
																EALMAHGLGNR	K	V	71.4	25	0.95	0	2	0	0	2	1184.58
																FASCFYGPFR	K	D	39.9	25	0.95	0	1	0	0	2	1251.56
																LAEVALAYAK	R	A	70.3	25	0.95	0	4	0	0	2	1048.6
																SSPAFGDR	K	R	33	25	0.95	0	2	0	0	2	836.39
																VSVMSYSAK	R	F	50.6	25	0.95	0	12	0	0	2	987.481
P81605	Dermcidin	DCD_HUMAN	DCD	11284.1	1	0.957		0.893	0.45		0	3	3	146	0.227	DAVEDLESVGK	K	G	74.6	25	0.95	0	46	0	0	2	1161.56
																ENAGEDPGLAR	K	Q	78	25	0.95	0	99	0	0	2	1128.53
																LGKDAVEDLESVGK	K	G	26.5	25	0.95	0	0	1	0	2	1459.76
Q02413	Desmoglein-1	DSG1_HUMAN	DSG1	113749	0.999	0.556		0.733	0.45		0	2	2	21	0.0191	DGSNVIVTER	R	V	28.1	25	0.948	0	1	0	0	2	1089.55
																EMQDLGGGER	R	M	53.2	25	0.95	0	20	0	0	2	1107.47
P15924	Desmoplakin	DESP_HUMAN	DSP	331781	1	0.183		0.057	0.45		0	4	4	17	0.0132	AELIVQPELK	R	Y	44.3	25	0.95	0	10	0	0	2	1139.67
																IEVLEEELR	K	L	42.5	25	0.95	0	4	0	0	2	1129.61
																LLQLQEQMR	R	A	44.9	25	0.95	0	2	0	0	2	1174.63
																NQCTQVVQER	K	E	28.7	25	0.95	0	1	0	0	2	1261.6
Q12805	EGF-containing fibulin-like extracellular matrix protein 1	FBLN3_HUMAN	EFEMP1	54639.1	0.996	0.719		0.848	0.45		0	2	2	5	0.0487	QTSPVSAMLVLVK	R	S	54.7	25	0.95	0	2	0	0	2	1388.78
																SGNENGEFYLR	K	Q	43.1	25	0.95	0	3	0	0	2	1285.58
P68104	Elongation factor 1-alpha 1	EF1A1_HUMAN	EEF1A1	50141.2	1	0.155		0.116	0.45		0	4	4	13	0.0866	IGGIGTVPVGR	K	V	64.9	25	0.95	0	5	0	0	2	1025.61
																KLEDGPK	K	F	28.4	25	0.95	0	2	0	0	2	786.436
																STTTGHLIYK	K	C	42	25	0.95	0	5	0	0	2	1120.6
																YYVTIIDAPGHR	K	D	37.3	25	0.95	0	1	0	0	2	1404.73
P27105	Erythrocyte band 7 integral membrane protein	STOM_HUMAN	STOM	31732.1	1	0.224		0.102	0.5		1	4	4	5	0.167	AMAAEAEASR	R	E	28.1	25	0.948	0	1	0	0	2	1022.46
																LPVQLQR	K	A	37	25	0.95	0	1	0	0	2	853.525
																VQNATLAVANITNADSATR	R	L	95.4	25	0.95	0	1	0	0	2	1930
																YLQTLTTIAAEK	R	N	59.8	25	0.95	0	2	0	0	2	1351.75
Q16610	Extracellular matrix protein 1	ECM1_HUMAN	ECM1	60673.4	1	0.711		0.734	0.45		1	3	3	9	0.0704	EVGPPLPQEAVPLQK	K	E	56.7	25	0.95	0	4	0	0	2	1601.89
																LLPAQLPAEK	K	E	34.6	25	0.95	0	1	0	0	2	1079.65
																NVALVSGDTENAK	R	G	84.3	25	0.95	0	4	0	0	2	1317.66
P08294	Extracellular superoxide dismutase [Cu-Zn]	SODE_HUMAN	SOD3	25850.3	0.996	0.773		0.82	0.45		0	2	3	13	0.121	AGLAASLAGPHSIVGR	R	A	59.5	25	0.95	0	4	2	0	2	1476.83
																AVVVHAGEDDLGR	R	G	66.7	25	0.95	0	7	0	0	2	1337.68
P52907	F-actin-capping protein subunit alpha-1	CAZA1_HUMAN	CAPZA1	32923.2	0.999	0.48		0.102	0.45		0	2	2	3	0.108	DVQDSLTVSNEAQTAK	K	E	37.8	25	0.95	0	1	0	0	2	1705.82
																EASDPQPEEADGGLK	K	S	46	25	0.95	0	2	0	0	2	1542.69
Q01469	Fatty acid-binding protein, epidermal	FABP5_HUMAN	FABP5	15164.4	1	0.363		0.111	0.45		0	2	2	3	0.148	FEETTADGR	K	K	45.8	25	0.95	0	2	0	0	2	1025.45
																TTQFSCTLGEK	K	F	37.3	25	0.95	0	1	0	0	2	1271.59
P02794	Ferritin heavy chain	FRIH_HUMAN	FTH1	21226.2	1	0.621		0.101	0.45		0	6	7	51	0.284	ELGDHVTNLR	K	K	66.4	25	0.95	0	8	0	0	2	1153.6
																ELGDHVTNLRK	K	M	22	25	0.95	0	0	1	0	2	1281.69
																IFLQDIK	R	K	41.5	25	0.95	0	16	0	0	2	876.519
																NVNQSLLELHK	K	L	62.9	25	0.95	0	7	0	0	2	1294.71
																QNYHQDSEAAINR	R	Q	44	25	0.95	0	11	6	0	2	1545.7
																YFLHQSHEER	K	E	37.4	25	0.95	0	2	0	0	2	1345.63
P02792	Ferritin light chain	FRIL_HUMAN	FTL	20020.6	1	0.383		0.12	0.45		0	10	13	84	0.434	AAMALEK	K	K	43.4	25	0.95	0	12	0	0	2	749.386
																AAMALEKK	K	L	28.8	25	0.95	0	1	0	0	2	877.481
																ALFQDIK	R	K	41.1	25	0.95	0	25	0	0	2	834.472
																DDVALEGVSHFFR	R	E	46.1	25	0.95	0	2	0	0	2	1491.72
																ELAEEKR	R	E	46.1	25	0.95	0	17	0	0	2	874.463
																KLNQALLDLHALGSAR	K	T	99.8	25	0.95	0	1	1	0	2	1719.99
																KMGDHLTNLHR	K	L	30.7	25	0.95	0	1	0	0	2	1337.67
																LGGPEAGLGEYLFER	R	L	61.5	25	0.95	0	3	0	0	2	1607.81
																LNQALLDLHALGSAR	K	T	82.6	25	0.95	0	5	9	0	2	1591.89
																MGDHLTNLHR	K	L	40.4	25	0.95	0	1	6	0	2	1209.58
Q9UGM5	Fetuin-B	FETUB_HUMAN	FETUB	42055.4	1	0.557		0.845	0.45		0	5	5	14	0.113	AIFYMNNPSR	K	V	51.5	25	0.95	0	2	0	0	2	1228.58
																DGYVLR	K	L	37.9	25	0.95	0	2	0	0	2	722.383
																IFFESVYGQCK	R	A	60.4	25	0.95	0	4	0	0	2	1377.65
																LVVLPFPK	K	E	35.1	25	0.95	0	2	0	0	2	912.592
																VNDAQEYR	R	R	52.2	25	0.95	0	4	0	0	2	994.459
P02671	Fibrinogen alpha chain	FIBA_HUMAN	FGA	94973.4	1	0.397		0.812	0.45		0	21	25	253	0.211	ALTDMPQMR	K	M	30.8	25	0.95	0	2	0	0	2	1094.5
																AQLVDMK	R	R	41.4	25	0.95	0	11	0	0	2	820.423
																AQLVDMKR	R	L	31.8	25	0.95	0	3	0	0	2	976.525
																DLLPSRDR	K	Q	34.3	25	0.95	0	2	0	0	2	971.527
																DSHSLTTNIMEILR	K	G	43.5	25	0.95	0	2	0	0	2	1645.82
																EKVTSGSTTTTR	K	R	39.8	25	0.95	0	4	0	0	2	1267.65
																ESSSHHPGIAEFPSR	K	G	36.4	25	0.95	0	0	2	0	2	1637.77
																EVDLKDYEDQQK	R	Q	65.5	25	0.95	0	29	1	0	2	1509.71
																GDFSSANNR	R	D	52.6	25	0.95	0	13	0	0	2	967.423
																GGSTSYGTGSETESPR	R	N	86.3	25	0.95	0	22	0	0	2	1572.68
																GLIDEVNQDFTNR	K	I	65.1	25	0.95	0	35	0	0	2	1520.73
																GSESGIFTNTK	R	E	60.1	25	0.95	0	14	0	0	2	1140.55
																IEVLKR	R	K	35.8	25	0.95	0	12	0	0	2	757.493
																LKNSLFEYQK	K	N	54.9	25	0.95	0	2	1	0	2	1269.68
																MKGLIDEVNQDFTNR	R	I	32.8	25	0.95	0	1	3	0	2	1795.86
																NSLFEYQK	K	N	36.9	25	0.95	0	9	0	0	2	1028.5
																QLEQVIAK	K	D	56.2	25	0.95	0	18	0	0	2	928.546
																SRIEVLK	R	R	38.9	25	0.95	0	2	0	0	2	844.525
																TVIGPDGHKEVTK	K	E	42.8	25	0.95	0	8	0	0	2	1380.75
																VQHIQLLQK	K	N	42.5	25	0.95	0	6	8	0	2	1106.67
																VSEDLR	R	S	41.6	25	0.95	0	43	0	0	2	718.373
P02675	Fibrinogen beta chain	FIBB_HUMAN	FGB	55928.6	1	0.534		0.861	0.45		0	16	21	281	0.342	AHYGGFTVQNEANK	K	Y	92.4	25	0.95	0	35	24	0	2	1535.72
																DNENVVNEYSSELEK	K	H	101	25	0.95	0	20	0	0	2	1768.79
																EDGGGWWYNR	K	C	48.8	25	0.95	0	6	0	0	2	1239.52
																EEAPSLRPAPPPISGGGYR	R	A	56	25	0.95	0	2	8	0	2	1951
																GGETSEMYLIQPDSSVKPYR	K	V	68.8	25	0.95	0	5	6	0	2	2273.08
																ISQLTR	K	M	44.3	25	0.95	0	13	0	0	2	717.425
																KGGETSEMYLIQPDSSVKPYR	R	V	42.3	25	0.95	0	0	5	0	2	2401.17
																LESDVSAQMEYCR	K	T	109	25	0.95	0	19	0	0	2	1603.67
																QDGSVDFGR	R	K	51.1	25	0.95	0	37	0	0	2	980.443
																QGFGNVATNTDGK	K	N	88.1	25	0.95	0	61	0	0	2	1308.62
																QVKDNENVVNEYSSELEK	K	H	53.9	25	0.95	0	1	1	0	2	2124.01
																REEAPSLRPAPPPISGGGYR	K	A	36.8	25	0.95	0	0	2	0	2	2107.1
																SILENLR	R	S	33.7	25	0.95	0	3	0	0	2	844.489
																TMTIHNGMFFSTYDR	R	D	49.6	25	0.95	0	2	4	0	2	1852.8
																TPCTVSCNIPVVSGK	R	E	66.7	25	0.95	0	19	0	0	2	1618.79
																YQISVNK	K	Y	36.7	25	0.95	0	8	0	0	2	851.462
P02679	Fibrinogen gamma chain	FIBG_HUMAN	FGG	51513.3	1	0.696		0.808	0.45		1	19	23	372	0.408	AIQLTYNPDESSKPNMIDAATLK	K	S	26.3	25	0.95	0	0	1	0	2	2536.26
																CHAGHLNGVYYQGGTYSK	K	A	56.3	25	0.95	0	0	2	0	2	2011.91
																DCQDIANK	K	G	34.8	25	0.95	0	3	0	0	2	963.42
																DNCCILDER	R	F	64	25	0.95	0	20	0	0	2	1194.49
																DTVQIHDITGK	K	D	56.7	25	0.95	0	11	0	0	2	1226.64
																IHLISTQSAIPYALR	K	V	89.5	25	0.95	0	4	2	0	2	1682.96
																KMLEEIMK	R	Y	30.3	25	0.95	0	2	0	0	2	1053.53
																LDGSVDFK	R	K	56.4	25	0.95	0	24	0	0	2	880.441
																LDGSVDFKK	R	N	44.4	25	0.95	0	31	0	0	2	1008.54
																LTIGEGQQHHLGGAK	R	Q	60.9	25	0.95	0	7	0	0	2	1545.81
																MLEEIMK	K	Y	30.9	25	0.95	0	3	0	0	2	925.437
																QSGLYFIKPLK	K	A	44.4	25	0.95	0	30	1	0	2	1293.76
																RLDGSVDFK	K	K	31.1	25	0.95	0	1	0	0	2	1036.54
																TSTADYAMFK	R	V	55.5	25	0.95	0	46	0	0	2	1150.51
																VAQLEAQCQEPCK	K	D	61	25	0.95	0	2	0	0	2	1560.71
																VAQLEAQCQEPCKDTVQIHDITGK	K	D	48.3	25	0.95	0	0	2	0	2	2768.33
																VGPEADKYR	K	L	65.6	25	0.95	0	63	0	0	2	1034.53
																YEASILTHDSSIR	K	Y	76.8	25	0.95	0	39	19	0	2	1491.74
																YLQEIYNSNNQK	R	I	88.5	25	0.95	0	59	0	0	2	1513.73
P02751	Fibronectin	FINC_HUMAN	FN1	262599	1	0.369		0.598	0.45		0	44	56	630	0.246	AQITGYR	R	L	35.3	25	0.95	0	6	0	0	2	808.431
																CDPHEATCYDDGK	K	T	33.1	25	0.95	0	2	2	0	2	1567.58
																DDKESVPISDTIIPAVPPPTDLR	K	F	31.7	25	0.95	0	0	4	0	2	2475.3
																DLQFVEVTDVK	R	V	89.1	25	0.95	0	16	0	0	2	1292.67
																DTLTSRPAQGVVTTLENVSPPR	K	R	23	25	0.95	0	0	1	0	2	2338.24
																EATIPGHLNSYTIK	K	G	54	25	0.95	0	8	0	0	2	1543.81
																EDRVPHSR	R	N	28.6	25	0.95	0	1	0	0	2	995.502
																EESPLLIGQQSTVSDVPR	R	D	69.6	25	0.95	0	19	0	0	2	1955.01
																EINLAPDSSSVVVSGLMVATK	K	Y	95.7	25	0.95	0	8	0	0	2	2133.11
																ESKPLTAQQTTK	R	L	58	25	0.95	0	27	1	0	2	1331.72
																FTNIGPDTMR	R	V	41.4	25	0.95	0	20	0	0	2	1167.55
																GATYNIIVEALK	R	D	82.9	25	0.95	0	10	0	0	2	1291.73
																GATYNIIVEALKDQQR	R	H	82.6	25	0.95	0	2	0	0	2	1818.97
																GDSPASSKPISINYR	R	T	73.2	25	0.95	0	0	16	0	2	1591.81
																GFNCESKPEAEETCFDK	R	Y	71.6	25	0.95	0	2	2	0	2	2047.84
																GLAFTDVDVDSIK	K	I	86	25	0.95	0	3	0	0	2	1379.71
																GNLLQCICTGNGR	R	G	56.9	25	0.95	0	4	0	0	2	1462.69
																HTSVQTTSSGSGPFTDVR	R	A	107	25	0.95	0	2	5	0	2	1863.88
																ISCTIANR	R	C	51.8	25	0.95	0	27	0	0	2	934.477
																ITYGETGGNSPVQEFTVPGSK	R	S	80	25	0.95	0	12	2	0	2	2168.05
																IYLYTLNDNAR	K	S	72	25	0.95	0	27	0	0	2	1355.7
																LGVRPSQGGEAPR	K	E	49.8	25	0.95	0	26	36	0	2	1323.71
																LLCQCLGFGSGHFR	K	C	89.5	25	0.95	0	2	2	0	2	1651.78
																LTVGLTR	R	R	47.1	25	0.95	0	26	0	0	2	759.472
																NLQPASEYTVSLVAIK	R	G	110	25	0.95	0	12	0	0	2	1732.95
																QYNVGPSVSK	R	Y	32.8	25	0.95	0	2	0	0	2	1078.55
																RPGGEPSPEGTTGQSYNQYSQR	R	Y	72.2	25	0.95	0	1	5	0	2	2396.09
																SDTVPSPR	R	D	39.1	25	0.95	0	2	0	0	2	858.432
																SEPLIGR	K	K	32	25	0.95	0	2	0	0	2	771.436
																SSPVVIDASTAIDAPSNLR	R	F	131	25	0.95	0	14	2	0	2	1913
																STTPDITGYR	R	I	53.3	25	0.95	0	20	0	0	2	1110.54
																SYTITGLQPGTDYK	R	I	93.2	25	0.95	0	20	0	0	2	1543.76
																TEIDKPSQMQVTDVQDNSISVK	R	W	62.8	25	0.95	0	2	18	0	2	2478.2
																TFYSCTTEGR	R	Q	46.7	25	0.95	0	2	0	0	2	1221.52
																TKTETITGFQVDAVPANGQTPIQR	R	T	32.3	25	0.95	0	0	5	0	2	2572.34
																TYLGNALVCTCYGGSR	R	G	89.5	25	0.95	0	4	0	0	2	1791.82
																VDVIPVNLPGEHGQR	R	L	67.9	25	0.95	0	26	23	0	2	1629.87
																VFAVSHGR	K	E	46.9	25	0.95	0	32	0	0	2	872.474
																VGDTYERPK	R	D	51.8	25	0.95	0	46	2	0	2	1064.54
																VPGTSTSATLTGLTR	R	G	111	25	0.95	0	61	0	0	2	1461.79
																WCGTTQNYDADQK	K	F	75.6	25	0.95	0	2	0	0	2	1586.65
																YEKPGSPPR	K	E	28.7	25	0.95	0	1	0	0	2	1030.53
																YQCYCYGR	R	G	35.7	25	0.95	0	2	0	0	2	1169.45
																YVHGVR	K	Y	28.8	25	0.95	0	3	0	0	2	730.399
P23142	Fibulin-1	FBLN1_HUMAN	FBLN1	77211.6	1	0.589		0.869	0.45		0	3	3	6	0.0441	DCSLPYATESK	K	E	35.8	25	0.95	0	2	0	0	2	1270.56
																MCVDVNECQR	R	Y	38.4	25	0.95	0	2	0	0	2	1326.52
																TGYYFDGISR	K	M	43.2	25	0.95	0	2	0	0	2	1178.55
O75636	Ficolin-3	FCN3_HUMAN	FCN3	32903.3	1	0.721		0.727	0.45		0	6	6	14	0.181	GEPGDPVNLLR	K	C	41	25	0.95	0	1	0	0	2	1166.62
																LLGEVDHYQLALGK	R	F	63.7	25	0.95	0	2	0	0	2	1555.85
																QDGSVDFFR	R	S	38	25	0.95	0	2	0	0	2	1070.49
																RQDGSVDFFR	R	S	31.2	25	0.95	0	0	2	0	2	1226.59
																TFAHYATFR	R	L	43	25	0.95	0	3	0	0	2	1113.55
																YAVSEAAAHK	R	Y	47.9	25	0.95	0	4	0	0	2	1046.53
Q5D862	Filaggrin-2	FILA2_HUMAN	FLG2	248052	1	0.057		0.14	0.45		0	3	3	35	0.0134	FSNSSSSNEFSK	R	C	77.6	25	0.95	0	33	0	0	2	1320.57
																QDGECGTLSK	K	G	35.9	25	0.95	0	1	0	0	2	1094.48
																SSGFGQHESR	K	S	31.9	25	0.95	0	1	0	0	2	1091.49
P21333	Filamin-A	FLNA_HUMAN	FLNA	280729	1	0.446		0.126	0.45		0	5	5	12	0.0234	AYGPGIEPTGNMVK	R	K	46.7	25	0.95	0	2	0	0	2	1449.7
																GTVEPQLEAR	K	G	43.3	25	0.95	0	3	0	0	2	1099.57
																SPFEVYVDK	K	S	46	25	0.95	0	2	0	0	2	1083.54
																VTAQGPGLEPSGNIANK	K	T	66.2	25	0.95	0	4	0	0	2	1652.86
																VTVLFAGQHIAK	K	S	38.7	25	0.95	0	1	0	0	2	1283.75
P30043	Flavin reductase	BLVRB_HUMAN	BLVRB	22118.7	1	0.834		0.301	0.45		0	3	6	19	0.16	HDLGHFMLR	K	C	29.4	25	0.95	0	1	1	0	2	1141.56
																LQAVTDDHIR	R	M	45.3	25	0.95	0	4	4	0	2	1167.61
																NDLSPTTVMSEGAR	R	N	69.1	25	0.95	0	9	0	0	2	1493.69
P09467	Fructose-1,6-bisphosphatase 1	F16P1_HUMAN	FBP1	36815.2	1	0.515		0.115	0.45		0	4	5	14	0.142	DFDPAVTEYIQR	K	K	61.9	25	0.95	0	4	0	0	2	1453.7
																IYSLNEGYAK	K	D	35	25	0.95	0	3	0	0	2	1157.58
																STDEPSEKDALQPGR	K	N	37.6	25	0.95	0	2	0	0	2	1629.77
																YVGSMVADVHR	R	T	53.4	25	0.95	0	4	1	0	2	1249.6
P04075	Fructose-bisphosphate aldolase A	ALDOA_HUMAN	ALDOA	39420.6	1	0.356		0.1	0.45		0	10	11	25	0.255	AAQEEYVKR	K	A	70.1	25	0.95	0	4	0	0	2	1093.56
																ADDGRPFPQVIK	K	S	30.4	25	0.95	0	1	1	0	2	1342.71
																ALQASALK	R	A	51	25	0.95	0	1	0	0	2	801.483
																DGADFAK	K	W	35.3	25	0.95	0	2	0	0	2	723.331
																ELSDIAHR	K	I	36	25	0.95	0	4	0	0	2	940.485
																GILAADESTGSIAK	K	R	92.6	25	0.95	0	4	0	0	2	1332.7
																LQSIGTENTEENR	R	R	31.6	25	0.95	0	1	0	0	2	1490.71
																LQSIGTENTEENRR	R	F	34.2	25	0.95	0	2	0	0	2	1646.81
																PYQYPALTPEQK	M	K	59.4	25	0.95	0	3	0	0	2	1434.73
																QLLLTADDR	R	V	46.9	25	0.95	0	2	0	0	2	1044.57
P17931	Galectin-3	LEG3_HUMAN	LGALS3	26152.8	1	0.77		0.116	0.45		0	2	2	3	0.104	IQVLVEPDHFK	K	V	50	25	0.95	0	2	0	0	2	1324.73
																MLITILGTVKPNANR	R	I	20.4	25	0.95	0	0	1	0	2	1656.95
Q08380	Galectin-3-binding protein	LG3BP_HUMAN	LGALS3BP	65332.1	1	0.738		0.785	0.45		0	6	7	47	0.108	ASHEEVEGLVEK	R	I	57	25	0.95	0	13	1	0	2	1326.65
																LADGGATNQGR	R	V	90.1	25	0.95	0	13	0	0	2	1059.52
																LASAYGAR	K	Q	45.3	25	0.95	0	5	0	0	2	808.431
																RIDITLSSVK	R	C	45.3	25	0.95	0	5	0	0	2	1131.67
																SDLAVPSELALLK	R	A	43	25	0.95	0	9	0	0	2	1355.78
																STHTLDLSR	R	E	28.6	25	0.95	0	1	0	0	2	1029.53
Q92820	Gamma-glutamyl hydrolase	GGH_HUMAN	GGH	35965.9	0.996	0.628		0.827	0.45		0	2	2	3	0.0786	FFNVLTTNTDGK	K	I	30.2	25	0.95	0	1	0	0	2	1356.68
																NLDGISHAPNAVK	K	T	57.4	25	0.95	0	2	0	0	2	1335.7
O75223	Gamma-glutamylcyclotransferase	GGCT_HUMAN	GGCT	21008	1	0.503		0.108	0.45		0	3	3	6	0.181	NPSAAFFCVAR	R	L	33.9	25	0.95	0	1	0	0	2	1239.59
																SNLNSLDEQEGVK	K	S	58.9	25	0.95	0	4	0	0	2	1432.69
																VSEEIEDIIK	K	K	28.5	25	0.95	0	1	0	0	2	1174.62
Q13630	GDP-L-fucose synthase	FCL_HUMAN	TSTA3	35892.6	0.996	0.473		0.209	0.45		0	2	2	3	0.0717	DADLTDTAQTR	K	A	36.2	25	0.95	0	2	0	0	2	1206.56
																ILVTGGSGLVGK	R	A	32.2	25	0.95	0	1	0	0	2	1100.67
P06396	Gelsolin	GELS_HUMAN	GSN	85697.8	1	0.553		0.844	0.45		0	21	25	256	0.267	AGALNSNDAFVLK	K	T	87.7	25	0.95	0	48	0	0	2	1319.7
																AVEVLPK	R	A	38.3	25	0.95	0	15	0	0	2	755.466
																DSQEEEKTEALTSAK	K	R	85.4	25	0.95	0	39	26	0	2	1665.78
																EGGQTAPASTR	R	L	67	25	0.95	0	8	0	0	2	1074.52
																GASQAGAPQGR	R	V	60.2	25	0.95	0	19	0	0	2	999.497
																GGVASGFK	K	H	43	25	0.95	0	4	0	0	2	722.383
																HVVPNEVVVQR	K	L	48.3	25	0.95	0	12	9	0	2	1275.72
																KGGVASGFK	K	H	56.7	25	0.95	0	3	0	0	2	850.478
																KMDAHPPR	K	L	34.7	25	0.95	0	2	0	0	2	967.478
																LFACSNK	R	I	31.6	25	0.95	0	3	0	0	2	839.408
																LKATQVSK	R	G	42.2	25	0.95	0	5	0	0	2	874.536
																MDAHPPR	K	L	40.9	25	0.95	0	3	0	0	2	839.383
																QTQVSVLPEGGETPLFK	K	Q	77.5	25	0.95	0	12	0	0	2	1829.96
																SEDCFILDHGK	K	D	60.5	25	0.95	0	6	2	0	2	1320.59
																SEDCFILDHGKDGK	K	I	41.9	25	0.95	0	2	2	0	2	1620.73
																TASDFITK	K	M	50.9	25	0.95	0	8	0	0	2	882.457
																TGAQELLR	K	V	74.1	25	0.95	0	4	0	0	2	887.495
																TPITVVK	R	Q	40.8	25	0.95	0	8	0	0	2	757.482
																VPEARPNSMVVEHPEFLK	R	A	45.4	25	0.95	0	0	2	0	2	2095.06
																VPFDAATLHTSTAMAAQHGMDDDGTGQK	R	Q	60.4	25	0.95	0	0	9	0	2	2905.27
																YIETDPANR	R	D	36.8	25	0.95	0	5	0	0	2	1078.52
Q3V6T2	Girdin	GRDN_HUMAN	CCDC88A	216048	0.999	0.121		0.148	0.45		0	2	2	2	0.00695	EKAQLEK	K	T	29.2	25	0.95	0	1	0	0	2	845.473
																MLLENK	K	N	28.9	25.6	0.95	0	1	0	0	2	763.402
P06744	Glucose-6-phosphate isomerase	G6PI_HUMAN	GPI	63148.5	1	0.453		0.103	0.45		0	11	12	38	0.195	AVLHVALR	R	N	54.5	25	0.95	0	4	0	0	2	878.557
																FAAYFQQGDMESNGK	R	Y	72.8	25	0.95	0	3	0	0	2	1708.73
																INYTEGR	K	A	34	25	0.95	0	3	0	0	2	852.421
																LFDANKDR	R	F	59.2	25	0.95	0	2	0	0	2	978.5
																MLVDLAK	R	S	35	25	0.95	0	4	0	0	2	805.449
																NLVTEDVMR	K	M	43.2	25	0.95	0	4	0	0	2	1092.54
																SNTPILVDGK	R	D	61.4	25	0.95	0	4	0	0	2	1043.57
																SNTPILVDGKDVMPEVNK	R	V	31.5	25	0.95	0	0	1	0	2	1972.01
																SPEDLER	K	L	45.7	25	0.95	0	5	0	0	2	845.4
																TFTTQETITNAETAK	K	E	112	25	0.95	0	4	0	0	2	1655.81
																VFEGNRPTNSIVFTK	K	L	42.3	25	0.95	0	3	1	0	2	1708.9
P14314	Glucosidase 2 subunit beta	GLU2B_HUMAN	PRKCSH	59425.8	1	0.308		0.825	0.45		0	3	3	7	0.0682	AQQEQELAADAFK	K	E	60.4	25	0.95	0	3	0	0	2	1448.7
																ESLQQMAEVTR	R	E	58	25	0.95	0	2	0	0	2	1307.63
																ETMVTSTTEPSR	K	C	34.4	25	0.95	0	2	0	0	2	1354.62
P48506	Glutamate--cysteine ligase catalytic subunit	GSH1_HUMAN	GCLC	72767.8	1	0.414		0.12	0.45		0	3	3	5	0.0424	ASGELMTVAR	R	W	59.7	25	0.95	0	2	0	0	2	1050.52
																DPLTLFEEK	R	I	38.9	25	0.95	0	1	0	0	2	1091.56
																VLETLQEK	K	G	45.8	25	0.95	0	2	0	0	2	959.541
P15104	Glutamine synthetase	GLNA_HUMAN	GLUL	42064.9	1	0.394		0.116	0.45		0	2	2	5	0.0429	DIVEAHYR	R	A	29.7	25	0.95	0	1	0	0	2	1002.5
																RPAETNLR	R	H	44.5	25	0.95	0	4	0	0	2	956.527
P22352	Glutathione peroxidase 3	GPX3_HUMAN	GPX3	25553.2	1	0.899		0.811	0.45		0	4	4	18	0.217	FLVGPDGIPIMR	K	W	51.1	25	0.95	0	8	0	0	2	1330.72
																MDILSYMR	K	R	44.7	25	0.95	0	3	0	0	2	1060.48
																NSCPPTSELLGTSDR	K	L	102	25	0.95	0	4	0	0	2	1633.75
																QEPGENSEILPTLK	K	Y	73.4	25	0.95	0	3	0	0	2	1554.8
P00390	Glutathione reductase, mitochondrial	GSHR_HUMAN	GSR	56257.4	1	0.54		0.384	0.45		0	7	7	11	0.132	ALLTPVAIAAGR	K	K	66.2	25	0.95	0	3	0	0	2	1152.71
																LFEYKEDSK	R	L	33.5	25	0.95	0	1	0	0	2	1158.57
																LNAIYQNNLTK	R	S	38.4	25	0.95	0	1	0	0	2	1291.7
																RAAELGAR	R	A	42.5	25	0.95	0	1	0	0	2	843.48
																TLSGLEVSMVTAVPGR	K	L	36.8	25	0.95	0	2	0	0	2	1632.86
																TSLMIR	K	H	29.7	25	0.95	0	1	0	0	2	736.402
																YGIENVK	K	T	37.2	25	0.95	0	2	0	0	2	822.436
P21266	Glutathione S-transferase Mu 3	GSTM3_HUMAN	GSTM3	26561.1	1	0.329		0.187	0.45		0	13	15	66	0.542	CLDEFPNLK	K	A	48.7	25	0.95	0	4	0	0	2	1135.55
																FSWFAGEK	K	L	44.8	25	0.95	0	2	0	0	2	971.462
																GLAHAIR	R	L	28.9	25	0.95	0	2	0	0	2	737.442
																HNMCGETEEEK	K	I	42.1	25	0.95	0	4	0	0	2	1379.52
																IAAYLQSDQFCK	K	M	93	25	0.95	0	4	0	0	2	1443.69
																ITQSNAILR	K	Y	69.9	25	0.95	0	19	0	0	2	1015.59
																LCYSSDHEK	R	L	28	25	0.95	0	8	3	0	2	1138.48
																LKPQYLEELPGQLK	K	Q	33.5	25	0.95	0	0	2	0	2	1655.94
																MAQWGNKPVC	K	-	39.6	25	0.95	0	3	0	0	2	1206.54
																NKITQSNAILR	K	Y	38.6	25	0.95	0	2	0	0	2	1257.73
																QFSMFLGK	K	F	30.1	25	0.95	0	2	0	0	2	973.481
																VDIIENQVMDFR	R	T	74.9	25	0.95	0	5	0	0	2	1494.73
																YTCGEAPDYDR	R	S	51	25	0.95	0	6	0	0	2	1346.53
P78417	Glutathione S-transferase omega-1	GSTO1_HUMAN	GSTO1	27567.2	1	0.435		0.106	0.45		0	3	3	11	0.137	GSAPPGPVPEGSIR	K	I	38.6	25	0.95	0	4	0	0	2	1320.69
																HEVININLK	R	N	46	25	0.95	0	4	0	0	2	1079.62
																LNECVDHTPK	K	L	45.2	25	0.95	0	3	0	0	2	1212.57
P48637	Glutathione synthetase	GSHB_HUMAN	GSS	52385.9	1	0.484		0.123	0.45		0	3	3	6	0.0738	AIENELLAR	R	N	45.9	25	0.95	0	2	0	0	2	1028.57
																ALAEGVLLR	R	T	45	25	0.95	0	2	0	0	2	941.578
																EGGGNNLYGEEMVQALK	R	Q	33.4	25	0.95	0	2	0	0	2	1824.84
P04406	Glyceraldehyde-3-phosphate dehydrogenase	G3P_HUMAN	GAPDH	36053.4	1	0.467		0.154	0.45		0	5	5	14	0.143	GALQNIIPASTGAAK	R	A	49.3	25	0.95	0	5	0	0	2	1411.79
																LTGMAFR	K	V	28.8	25	0.95	0	1	0	0	2	811.413
																VPTANVSVVDLTCR	R	L	91.8	25	0.95	0	4	0	0	2	1530.79
																VVDLMAHMASK	R	-	27.9	25	0.946	0	1	0	0	2	1233.6
																VVDLMAHMASKE	R	-	55.3	25	0.95	0	3	0	0	2	1362.64
Q9HC38	Glyoxalase domain-containing protein 4	GLOD4_HUMAN	GLOD4	34794.1	1	0.721		0.137	0.45		0	2	2	7	0.0767	GGVDHAAAFGR	K	I	52.6	25	0.95	0	4	0	0	2	1057.52
																ILTPLVSLDTPGK	K	A	67.6	25	0.95	0	3	0	0	2	1353.8
P00738	Haptoglobin	HPT_HUMAN	HP	45204.9	1	0.693		0.879	0.45		0	9	10	19	0.185	AVGDKLPECEAVCGKPK	K	N	41.3	25	0.95	0	0	2	0	2	1857.92
																DYAEVGR	K	V	31.3	25	0.95	0	1	0	0	2	809.379
																FTDHLK	K	Y	29.3	25	0.95	0	1	0	0	2	760.399
																HYEGSTVPEK	R	K	31.2	25	0.95	0	1	0	0	2	1146.54
																HYEGSTVPEKK	R	T	28	25	0.95	0	1	2	0	2	1274.64
																LRTEGDGVYTLNNEK	K	Q	21.4	25	0.95	0	0	1	0	2	1708.85
																QLVEIEK	K	V	34	25	0.95	0	1	0	0	2	858.493
																TEGDGVYTLNDK	R	K	41	25	0.95	0	3	0	0	2	1311.61
																TEGDGVYTLNNEK	R	Q	54.8	25	0.95	0	6	0	0	2	1439.66
P34931	Heat shock 70 kDa protein 1-like	HS71L_HUMAN	HSPA1L	70377.1	1	0.37		0.188	0.45		0	2	2	2	0.064	DAGVIAGLNVLR	K	I	53.2	25	0.95	0	1	0	0	2	1197.7
																ITITNDKGR	K	L	38	25	0.95	0	4	0	0	2	1017.57
																VEIIANDQGNR	K	T	31.7	25	0.95	0	1	0	0	2	1228.63
																YKAEDEVQR	K	E	28.3	25	0.95	0	1	0	0	2	1137.55
P11142	Heat shock cognate 71 kDa protein	HSP7C_HUMAN	HSPA8	70899.8	1	0.229		0.177	0.45		0	5	5	13	0.0789	DAGTIAGLNVLR	K	I	46.8	25	0.95	0	2	0	0	2	1199.67
																ITITNDKGR	K	L	38	25	0.95	0	4	0	0	2	1017.57
																LSKEDIER	R	M	39.7	25	0.95	0	4	0	0	2	989.526
																NSLESYAFNMK	K	A	72.6	25	0.95	0	2	0	0	2	1319.59
																VEIIANDQGNR	K	T	31.7	25	0.95	0	1	0	0	2	1228.63
P07900	Heat shock protein HSP 90-alpha	HS90A_HUMAN	HSP90AA1	84663.2	1	0.173		0.105	0.45		0	5	5	11	0.0765	ADLINNLGTIAK	K	S	50.5	25	0.95	0	5	0	0	2	1242.71
																ALLFVPR	R	R	35	25	0.95	0	1	0	0	2	815.514
																DQVANSAFVER	K	L	61.9	25	0.95	0	2	0	0	2	1235.6
																ELISNSSDALDK	R	I	48.2	25	0.95	0	1	0	0	2	1291.64
																GVVDSEDLPLNISR	R	E	71.2	25	0.95	0	2	0	0	2	1513.79
P09601	Heme oxygenase 1	HMOX1_HUMAN	HMOX1	32819.1	1	0.526		0.105	0.45		1	4	5	14	0.17	EVHTQAENAEFMR	K	N	39.1	25	0.95	0	2	2	0	2	1577.7
																MNSLEMTPAVR	R	Q	59.1	25	0.95	0	6	0	0	2	1280.6
																TEPELLVAHAYTR	R	Y	58	25	0.95	0	2	0	0	2	1499.79
																YLGDLSGGQVLK	R	K	47.6	25	0.95	0	2	0	0	2	1249.68
P69905	Hemoglobin subunit alpha	HBA_HUMAN	HBA1	15257.6	1	0.349		0.109	0.45		0	12	16	1798	0.754	FLASVSTVLTSK	K	Y	98.7	25	0.95	0	370	0	0	2	1252.71
																KVADALTNAVAHVDDMPNALSALSDLHAHK	K	L	96.4	25	0.95	0	0	8	0	2	3140.58
																LRVDPVNFK	K	L	47.8	25	0.95	0	119	109	0	2	1087.63
																MFLSFPTTK	R	T	52.8	25	0.95	0	265	0	0	2	1087.55
																MVLSPADKTNVK	-	A	58.2	25	0.95	0	1	0	0	2	1318.7
																TYFPHFDLSHGSAQVK	K	G	75.3	25	0.95	0	78	25	0	2	1833.89
																TYFPHFDLSHGSAQVKGHGK	K	K	26.7	25	0.95	0	0	2	0	2	2213.09
																VADALTNAVAHVDDMPNALSALSDLHAHK	K	L	95.1	25	0.95	0	0	19	0	2	3012.48
																VDPVNFK	R	L	30.7	25	0.95	0	7	0	0	2	818.441
																VGAHAGEYGAEALER	K	M	104	25	0.95	0	271	314	0	2	1529.73
																VLSPADK	M	T	40	25	0.95	0	34	0	0	2	729.414
																VLSPADKTNVK	M	A	66.3	25	0.95	0	160	16	0	2	1171.67
P68871	Hemoglobin subunit beta	HBB_HUMAN	HBB	15998	1	0.469		0.114	0.45		0	16	26	2537	0.973	EFTPPVQAAYQK	K	V	80	25	0.95	0	358	5	0	2	1378.7
																FFESFGDLSTPDAVMGNPK	R	V	111	25	0.95	0	142	18	0	2	2074.94
																FFESFGDLSTPDAVMGNPKVK	R	A	39.8	25	0.95	0	0	2	0	2	2302.11
																GTFATLSELHCDK	K	L	72.2	25	0.95	0	39	16	0	2	1478.69
																GTFATLSELHCDKLHVDPENFR	K	L	54.5	25	0.95	0	0	9	0	2	2586.24
																KVLGAFSDGLAHLDNLK	K	G	105	25	0.95	0	11	56	0	2	1797.99
																LHVDPENFR	K	L	44.8	25	0.95	0	49	111	0	2	1126.56
																LLGNVLVCVLAHHFGK	R	E	56	25	0.95	0	4	3	0	2	1776.99
																LLVVYPWTQR	R	F	44.4	25	0.95	0	11	0	0	2	1274.73
																MVHLTPEEK	-	S	33.6	25	0.95	0	2	0	0	2	1099.55
																SAVTALWGK	K	V	30	25	0.95	0	1	0	0	2	932.52
																VHLTPEEK	M	S	42.2	25	0.95	0	98	0	0	2	952.51
																VLGAFSDGLAHLDNLK	K	G	114	25	0.95	0	142	107	0	2	1669.89
																VNVDEVGGEALGR	K	L	108	25	0.95	0	531	26	0	2	1314.66
																VVAGVANALAHK	K	Y	82.8	25	0.95	0	519	242	0	2	1149.67
																VVAGVANALAHKYH	K	-	78.7	25	0.95	0	24	11	0	2	1449.8
P02042	Hemoglobin subunit delta	HBD_HUMAN	HBD	16055.2	1	0.483		0.113	0.45		0	6	9	136	0.898	EFTPQMQAAYQK	K	V	63.8	25	0.95	0	23	0	0	2	1457.67
																FFESFGDLSSPDAVMGNPK	R	V	93.8	25	0.95	0	11	4	0	2	2060.93
																GTFSQLSELHCDK	K	L	60.9	25	0.95	0	11	0	0	2	1521.7
																KVLGAFSDGLAHLDNLK	K	G	105	25	0.95	0	11	56	0	2	1797.99
																LHVDPENFR	K	L	44.8	25	0.95	0	49	111	0	2	1126.56
																LLGNVLVCVLAR	R	N	72.8	25	0.95	0	5	0	0	2	1326.79
																LLVVYPWTQR	R	F	44.4	25	0.95	0	11	0	0	2	1274.73
																MVHLTPEEK	-	T	33.6	25	0.95	0	2	0	0	2	1099.55
																NFGKEFTPQMQAAYQK	R	V	26.8	25	0.95	0	0	1	0	2	1903.9
																VHLTPEEK	M	T	42.2	25	0.95	0	98	0	0	2	952.51
																VLGAFSDGLAHLDNLK	K	G	114	25	0.95	0	142	107	0	2	1669.89
																VNVDAVGGEALGR	K	L	106	25	0.95	0	79	2	0	2	1256.66
																VVAGVANALAHK	K	Y	82.8	25	0.95	0	519	242	0	2	1149.67
																VVAGVANALAHKYH	K	-	78.7	25	0.95	0	24	11	0	2	1449.8
P69892	Hemoglobin subunit gamma-2	HBG2_HUMAN	HBG2	16126.5	1	0.519		0.114	0.45		0	8	10	46	0.646	FFDSFGNLSSASAIMGNPK	R	V	114	25	0.95	0	5	0	0	2	2005.93
																GHFTEEDK	M	A	28.9	25	0.95	0	1	0	0	2	962.422
																GTFAQLSELHCDK	K	L	69.4	25	0.95	0	2	2	0	2	1505.71
																KVLTSLGDAIK	K	H	57.1	25	0.95	0	2	0	0	2	1144.69
																LHVDPENFK	K	L	30.7	25	0.95	0	4	3	0	2	1098.56
																LLVVYPWTQR	R	F	44.4	25	0.95	0	11	0	0	2	1274.73
																MVTGVASALSSR	K	Y	92.8	25	0.95	0	6	0	0	2	1194.61
																VLTSLGDAIK	K	H	66.5	25	0.95	0	8	0	0	2	1016.6
																VNVEDAGGETLGR	K	L	100	25	0.95	0	13	0	0	2	1316.64
P02790	Hemopexin	HEMO_HUMAN	HPX	51676.5	1	0.669		0.776	0.45		0	10	13	294	0.216	DYFMPCPGR	R	G	34.8	25	0.95	0	5	0	0	2	1158.47
																ELISER	R	W	49.4	25	0.95	0	26	0	0	2	746.404
																FDPVRGEVPPR	R	Y	40.6	25	0.95	0	1	47	0	2	1268.67
																GECQAEGVLFFQGDR	R	E	84.4	25	0.95	0	23	0	0	2	1712.77
																GGYTLVSGYPK	K	R	70	25	0.95	0	86	0	0	2	1141.59
																LHIMAGR	R	R	32.2	25	0.95	0	12	0	0	2	813.44
																NFPSPVDAAFR	K	Q	39	25	0.95	0	5	0	0	2	1220.61
																QGHNSVFLIK	R	G	31.7	25	0.95	0	0	9	0	2	1142.63
																VDGALCMEK	K	S	49.4	25	0.95	0	54	0	0	2	1022.46
																YYCFQGNQFLR	R	F	59	25	0.95	0	26	0	0	2	1495.68
P05546	Heparin cofactor 2	HEP2_HUMAN	SERPIND1	57072.9	1	0.829		0.862	0.45		0	16	18	102	0.289	FAFNLYR	K	V	38.9	25	0.95	0	7	0	0	2	930.483
																FPVEMTHNHNFR	K	L	36.5	25	0.95	0	3	0	0	2	1544.71
																GETHEQVHSILHFK	K	D	30.5	25	0.95	0	0	2	0	2	1661.84
																GPLDQLEK	K	G	44.6	25	0.95	0	2	0	0	2	899.484
																IAIDLFK	R	H	28.3	25	0.95	0	1	0	0	2	819.498
																LNILNAK	R	F	49.7	25	0.95	0	10	0	0	2	785.488
																NFGYTLR	R	S	33.8	25	0.95	0	2	0	0	2	870.447
																NGNMAGISDQR	K	I	63.4	25	0.95	0	13	0	0	2	1178.52
																NYNLVESLK	K	L	27.9	25	0.946	0	1	0	0	2	1079.57
																QFPILLDFK	K	T	32.3	25	0.95	0	1	0	0	2	1120.64
																SVNDLYIQK	R	Q	51.8	25	0.95	0	15	0	0	2	1079.57
																TLEAQLTPR	K	V	62.2	25	0.95	0	27	0	0	2	1028.57
																TNNHIMK	K	L	28.3	25	0.95	0	1	0	0	2	873.425
																TREVLLPK	R	F	28.6	25	0.95	0	1	0	0	2	955.594
																TSCLLFMGR	R	V	51.3	25	0.95	0	9	0	0	2	1100.52
																YEITTIHNLFR	K	K	53.6	25	0.95	0	6	1	0	2	1406.74
P04196	Histidine-rich glycoprotein	HRG_HUMAN	HRG	59576.6	1	0.129		0.91	0.45		0	7	8	146	0.109	ALDLINK	K	R	30.4	25	0.95	0	1	0	0	2	786.472
																ALDLINKR	K	R	58.9	25	0.95	0	43	0	0	2	942.573
																DGYLFQLLR	R	I	40.4	25	0.95	0	2	0	0	2	1124.61
																HSHESQDLR	R	V	46.4	25	0.95	0	31	0	0	2	1108.51
																IADAHLDR	R	V	63	25	0.95	0	18	0	0	2	910.474
																RPSEIVIGQCK	R	V	63.9	25	0.95	0	30	0	0	2	1286.69
																YKEENDDFASFR	K	V	62	25	0.95	0	19	2	0	2	1520.67
P16402	Histone H1.3	H13_HUMAN	HIST1H1D	22351.3	0.996	0.385		0.103	0.45		0	2	2	3	0.095	ASGPPVSELITK	K	A	54.1	25	0.95	0	2	0	0	2	1198.67
																VAGAATPKK	K	S	28.8	25	0.95	0	1	0	0	2	842.51
P04908	Histone H2A type 1-B/E	H2A1B_HUMAN	HIST1H2AB	14136.1	1	0.536		0.119	0.45		0	4	4	23	0.354	AGLQFPVGR	R	V	67.8	25	0.95	0	16	0	0	2	944.531
																HLQLAIR	R	N	31.7	25	0.95	0	3	0	0	2	850.526
																NDEELNKLLGR	R	V	61.5	25	0.95	0	2	0	0	2	1300.69
																VTIAQGGVLPNIQAVLLPK	R	K	46.2	25	0.95	0	2	0	0	2	1931.17
P58876	Histone H2B type 1-D	H2B1D_HUMAN	HIST1H2BD	13936.6	1	0.312		0.106	0.45		0	4	4	14	0.325	AMGIMNSFVNDIFER	K	I	67.4	25	0.95	0	1	0	0	2	1775.81
																EIQTAVR	R	L	54.6	25	0.95	0	5	0	0	2	816.457
																KESYSVYVYK	R	V	39.2	25	0.95	0	2	0	0	2	1265.64
																LLLPGELAK	R	H	47	25	0.95	0	6	0	0	2	953.603
Q16695	Histone H3.1t	H31T_HUMAN	HIST3H3	15328.7	1	0.696		0.114	0.45		0	4	4	28	0.176	EIAQDFK	R	T	32.2	25	0.95	0	2	0	0	2	850.431
																EIAQDFKTDLR	R	F	47.8	25	0.95	0	4	0	0	2	1335.69
																KLPFQR	R	L	29.1	25	0.95	0	4	0	0	2	788.478
																STELLIR	K	K	58.4	25	0.95	0	18	0	0	2	831.494
P62805	Histone H4	H4_HUMAN	HIST1H4A	11367.7	1	0.408		0.099	0.45		0	6	7	74	0.515	DAVTYTEHAK	R	R	60.7	25	0.95	0	15	0	0	2	1134.54
																DNIQGITKPAIR	R	R	66.6	25	0.95	0	11	6	0	2	1325.75
																ISGLIYEETR	R	G	64.6	25	0.95	0	16	0	0	2	1180.62
																TVTAMDVVYALK	K	R	59.9	25	0.95	0	4	0	0	2	1326.7
																TVTAMDVVYALKR	K	Q	47.5	25	0.95	0	2	0	0	2	1482.8
																VFLENVIR	K	D	45.2	25	0.95	0	20	0	0	2	989.578
Q86YZ3	Hornerin	HORN_HUMAN	HRNR	282373	1	0.087		0.212	0.45		0	7	9	53	0.0319	GPYESGSGHSSGLGHR	R	E	93	25	0.95	0	27	7	0	2	1584.71
																GSGSGQSPSYGR	R	H	51.5	25	0.95	0	2	0	0	2	1139.51
																HGSGSGQSPSPSR	R	G	43.2	25	0.95	0	2	0	0	2	1240.57
																HGSSSGSSSSYGQHGSGSR	R	Q	84.1	25	0.95	0	2	4	0	2	1808.75
																QSPSYGR	R	H	34.1	25	0.95	0	2	0	0	2	794.379
																SSSRGPYESR	R	S	43.8	25	0.95	0	6	0	0	2	1125.53
																YGQQGSGSGQSPSR	R	G	44.7	25	0.95	0	1	0	0	2	1395.62
Q14520	Hyaluronan-binding protein 2	HABP2_HUMAN	HABP2	62671.4	1	0.574		0.794	0.45		0	4	4	7	0.0589	LIANTLCNSR	K	Q	64	25	0.95	0	4	0	0	2	1161.6
																LKPVDGHCALESK	K	Y	22.1	25	0.95	0	0	1	0	2	1453.75
																VVLGDQDLK	K	K	31.5	25	0.95	0	1	0	0	2	986.552
																VVLGDQDLKK	K	E	32.9	25	0.95	0	1	0	0	2	1114.65
P00492	Hypoxanthine-guanine phosphoribosyltransferase	HPRT_HUMAN	HPRT1	24580.2	1	0.767		0.106	0.45		0	2	2	5	0.106	TMQTLLSLVR	K	Q	46.7	25	0.95	0	1	0	0	2	1177.66
																VIGGDDLSTLTGK	K	N	72.2	25	0.95	0	4	0	0	2	1275.68
P01876	Ig alpha-1 chain C region	IGHA1_HUMAN	IGHA1	37653.8	1	0.732		0.126	0.45		0	3	3	12	0.0992	QEPSQGTTTFAVTSILR	R	V	63.6	25	0.95	0	1	0	0	2	1835.95
																SAVQGPPER	K	D	42.5	25	0.95	0	10	0	0	2	940.485
																TPLTATLSK	K	S	34.3	25	0.95	0	1	0	0	2	931.546
P01860	Ig gamma-3 chain C region	IGHG3_HUMAN	IGHG3	41285.9	1	0.544		0.143	0.45		0	5	6	85	0.146	DTLMISR	K	T	47.9	25	0.95	0	21	0	0	2	851.429
																GPSVFPLAPCSR	K	S	45.2	25	0.95	0	10	0	0	2	1287.65
																NQVSLTCLVK	K	G	50.6	25	0.95	0	27	0	0	2	1161.63
																STSGGTAALGCLVK	R	D	88.7	25	0.95	0	24	0	0	2	1321.68
																TPLGDTTHTCPR	K	C	75	25	0.95	0	2	1	0	2	1355.64
P01834	Ig kappa chain C region	IGKC_HUMAN	IGKC	11608.6	1	0.659		0.126	0.45		0	4	6	32	0.547	DSTYSLSSTLTLSK	K	A	62.3	25	0.95	0	2	0	0	2	1502.76
																SFNRGEC	K	-	30.7	25	0.95	0	2	0	0	2	869.357
																VDNALQSGNSQESVTEQDSK	K	D	108	25	0.95	0	10	6	0	2	2135.97
																VYACEVTHQGLSSPVTK	K	S	77.7	25	0.95	0	5	7	0	2	1875.93
P01598	Ig kappa chain V-I region EU	KV106_HUMAN		11788.5	0.999	0.629		0.123	0.45		0	2	2	5	0.269	ASSLESGVPSR	K	F	48.9	25	0.95	0	3	0	0	2	1089.55
																DIQMTQSPSTLSASVGDR	-	V	88.6	25	0.95	0	2	0	0	2	1908.9
P0CG04	Ig lambda chain C regions	LAC_HUMAN	IGLC1	11236.1	1	0.837		0.135	0.45		0	3	4	36	0.419	AAPSVTLFPPSSEELQANK	K	A	67.8	25	0.95	0	3	0	0	2	1986.02
																AGVETTTPSK	K	Q	68.2	25	0.95	0	22	0	0	2	990.51
																SYSCQVTHEGSTVEK	R	T	80.1	25	0.95	0	6	5	0	2	1711.76
P01871	Ig mu chain C region	IGHM_HUMAN	IGHM	49305.7	1	0.566		0.135	0.45		0	7	7	19	0.17	DGFFGNPR	R	K	38.6	25	0.95	0	1	0	0	2	909.421
																LICQATGFSPR	K	Q	34.8	25	0.95	0	2	0	0	2	1249.64
																QTISRPK	K	G	29.1	25	0.95	0	1	0	0	2	829.489
																QVGSGVTTDQVQAEAK	K	E	85.5	25	0.95	0	2	0	0	2	1617.81
																VSVFVPPR	K	D	54	25	0.95	0	4	0	0	2	900.53
																YAATSQVLLPSK	K	D	41.6	25	0.95	0	2	0	0	2	1277.71
																YVTSAPMPEPQAPGR	K	Y	63.3	25	0.95	0	7	0	0	2	1616.77
Q9Y6R7	IgGFc-binding protein	FCGBP_HUMAN	FCGBP	571983	1	0.581		0.823	0.45		0	20	20	78	0.0403	AIGYATAADCGR	K	T	48.2	25	0.95	0	2	0	0	2	1225.56
																AISGLTIDGHAVGAK	K	L	77.8	25	0.95	0	4	0	0	2	1409.77
																AYSHSVSLTR	R	G	28.9	25	0.95	0	1	0	0	2	1120.57
																GATTSPGVYELSSR	R	C	68.7	25	0.95	0	2	0	0	2	1424.7
																GNPAVSYVR	R	V	55.5	25	0.95	0	5	0	0	2	962.505
																GSQAVSYTR	R	S	46.4	25	0.95	0	11	0	0	2	968.48
																GSQTVSYTR	R	A	49.4	25	0.95	0	4	0	0	2	998.49
																ISVAQGASK	R	A	35.2	25	0.95	0	3	0	0	2	860.484
																LASVSVSR	K	T	47.8	25	0.95	0	2	0	0	2	818.473
																LDPQGAVR	K	D	29.6	25	0.95	0	1	0	0	2	855.468
																LPVVLANGQIR	K	A	65.2	25	0.95	0	5	0	0	2	1179.72
																SRLPVSLSEGR	R	L	41.8	25	0.95	0	3	0	0	2	1200.67
																SVPGCEGVALVVAQTK	K	A	44.7	25	0.95	0	2	0	0	2	1614.85
																TPDGSLLVR	R	Q	63.4	25	0.95	0	3	0	0	2	957.537
																VAVIVSNDHAGK	K	L	63.7	25	0.95	0	4	0	0	2	1209.66
																VLVENEHR	R	G	49.8	25	0.95	0	6	0	0	2	995.527
																VNGVLTALPVSVADGR	R	I	76.4	25	0.95	0	5	0	0	2	1567.88
																VSYVGLVTVR	R	A	60.3	25	0.95	0	3	0	0	2	1092.64
																VTVNGVDMK	K	L	43.2	25	0.95	0	8	0	0	2	978.493
																YDLAFVVASQATK	R	L	60.9	25	0.95	0	4	0	0	2	1412.74
Q8N6C5	Immunoglobulin superfamily member 1	IGSF1_HUMAN	IGSF1	148938	1	0.685		0.685	0.45		2	4	4	15	0.0367	DGSEIASSDR	K	S	61	25	0.95	0	4	0	0	2	1036.45
																EAFFTIQR	R	M	33.4	25	0.95	0	1	0	0	2	1011.53
																EGAQEPLEQQRPSGYR	K	A	24.2	25	0.95	0	0	3	0	2	1844.89
																EGEQEPVQQLGAVGR	K	E	87.7	25	0.95	0	7	0	0	2	1596.8
P35858	Insulin-like growth factor-binding protein complex acid labile subunit	ALS_HUMAN	IGFALS	66038.6	1	0.628		0.808	0.45		0	6	7	26	0.106	ANVFVQLPR	K	L	63	25	0.95	0	5	0	0	2	1043.6
																DFALQNPSAVPR	R	F	93.4	25	0.95	0	5	0	0	2	1314.68
																ELVLAGNR	R	L	36.3	25	0.95	0	5	0	0	2	871.5
																IRPHTFTGLSGLR	R	R	50.4	25	0.95	0	0	3	0	2	1454.82
																LAELPADALGPLQR	R	A	58.7	25	0.95	0	6	1	0	2	1463.82
																NLPEQVFR	R	G	32.2	25	0.95	0	1	0	0	2	1002.54
P19827	Inter-alpha-trypsin inhibitor heavy chain H1	ITIH1_HUMAN	ITIH1	101390	1	0.524		0.76	0.45		1	14	16	324	0.156	AAISGENAGLVR	K	A	92.8	25	0.95	0	68	0	0	2	1157.63
																ELAAQTIK	K	K	53	25	0.95	0	15	0	0	2	873.504
																ELAAQTIKK	K	S	29.8	25	0.95	0	3	0	0	2	1001.6
																EVAFDLEIPK	R	T	55.2	25	0.95	0	39	0	0	2	1160.62
																FAHYVVTSQVVNTANEAR	R	E	113	25	0.95	0	1	9	0	2	2006.01
																GHMLENHVER	R	L	35.9	25	0.95	0	18	23	0	2	1237.57
																GSLVQASEANLQAAQDFVR	K	G	93.8	25	0.95	0	4	0	0	2	2004.01
																IADNKQSSFK	R	A	44.4	25	0.95	0	2	0	0	2	1137.59
																KAAISGENAGLVR	R	A	72	25	0.95	0	30	0	0	2	1285.72
																LDAQASFLPK	K	E	67.9	25	0.95	0	69	0	0	2	1089.59
																NHMQYEIVIK	R	V	38.2	25	0.95	0	6	0	0	2	1290.65
																QAVDTAVDGVFIR	R	S	83.7	25	0.95	0	29	0	0	2	1390.73
																QYYEGSEIVVAGR	K	I	75	25	0.95	0	7	0	0	2	1470.72
																VTYDVSR	K	D	29.4	25	0.95	0	1	0	0	2	839.426
P19823	Inter-alpha-trypsin inhibitor heavy chain H2	ITIH2_HUMAN	ITIH2	106466	1	0.509		0.791	0.45		0	22	27	426	0.197	AHVSFKPTVAQQR	K	I	78.3	25	0.95	0	16	15	0	2	1468.8
																ALYAQAR	R	A	36.4	25	0.95	0	4	0	0	2	792.436
																DKHADPDFTR	K	K	50.6	25	0.95	0	10	4	0	2	1201.56
																FYNQVSTPLLR	K	N	52.4	25	0.95	0	31	0	0	2	1337.72
																HADPDFTR	K	K	34.6	25	0.95	0	9	0	0	2	958.438
																IQPSGGTNINEALLR	K	A	111	25	0.95	0	51	0	0	2	1582.85
																IYGNQDTSSQLK	R	K	75.9	25	0.95	0	11	0	0	2	1353.66
																IYGNQDTSSQLKK	R	F	63.5	25	0.95	0	19	3	0	2	1481.76
																IYLQPGR	R	L	31.8	25	0.95	0	7	0	0	2	846.483
																KLGSYEHR	R	I	54	25	0.95	0	26	0	0	2	989.516
																LGSYEHR	K	I	37.4	25	0.95	0	5	0	0	2	861.421
																LSNENHGIAQR	R	I	78	25	0.95	0	34	3	0	2	1238.62
																MATTMIQSK	R	V	64.9	25	0.95	0	40	0	0	2	1026.5
																MKQTVEAMK	K	T	43.9	25	0.95	0	2	0	0	2	1097.53
																NDLISATK	R	T	42.3	25	0.95	0	14	0	0	2	861.468
																QTVEAMK	K	T	27.9	25	0.946	0	1	0	0	2	806.408
																SSALDMENFR	R	T	73.4	25	0.95	0	44	0	0	2	1185.52
																TEVNVLPGAK	R	V	50	25	0.95	0	60	0	0	2	1027.58
																TILDDLR	K	A	27.9	25	0.946	0	1	0	0	2	845.473
																VQFELHYQEVK	K	W	78.2	25	0.95	0	5	0	0	2	1419.73
																VQSTITSR	K	M	39.7	25	0.95	0	3	0	0	2	891.489
																VVNNSPQPQNVVFDVQIPK	K	G	79.8	25	0.95	0	8	0	0	2	2122.13
Q06033	Inter-alpha-trypsin inhibitor heavy chain H3	ITIH3_HUMAN	ITIH3	99850.9	1	0.576		0.827	0.45		0	6	6	16	0.0674	DYIFGNYIER	R	L	55.8	25	0.95	0	4	0	0	2	1289.62
																EHLVQATPENLQEAR	K	T	74	25	0.95	0	2	0	0	2	1734.88
																EVSFDVELPK	K	T	33.7	25	0.95	0	3	0	0	2	1162.6
																FAHNVVTMR	R	A	31.5	25	0.95	0	1	0	0	2	1090.55
																IQENVR	K	N	31.4	25	0.95	0	1	0	0	2	758.415
																LVDEDMNSFK	R	A	47.5	25	0.95	0	5	0	0	2	1213.54
Q14624	Inter-alpha-trypsin inhibitor heavy chain H4	ITIH4_HUMAN	ITIH4	103358	1	0.406		0.803	0.45		0	18	24	249	0.184	AEAQAQYSAAVAK	K	G	92.2	25	0.95	0	20	0	0	2	1307.66
																ANTVQEATFQMELPK	R	K	107	25	0.95	0	28	2	0	2	1722.84
																ANTVQEATFQMELPKK	R	A	61	25	0.95	0	2	1	0	2	1850.93
																ETLFSVMPGLK	K	M	50.8	25	0.95	0	22	0	0	2	1237.65
																FAHTVVTSR	R	V	57.4	25	0.95	0	13	0	0	2	1017.55
																FKPTLSQQQK	R	S	33.8	25	0.95	0	6	10	0	2	1204.67
																GPDVLTATVSGK	R	L	70.5	25	0.95	0	22	0	0	2	1144.62
																GSEMVVAGK	K	L	54.6	25	0.95	0	6	0	0	2	877.445
																ILDDLSPR	K	D	52.9	25	0.95	0	33	0	0	2	928.51
																LALDNGGLAR	K	R	74.6	25	0.95	0	32	0	0	2	999.558
																LGVYELLLK	R	V	39.6	25	0.95	0	3	0	0	2	1047.64
																LQDRGPDVLTATVSGK	K	L	41.4	25	0.95	0	1	3	0	2	1656.89
																NVVFVIDK	K	S	31	25	0.95	0	2	0	0	2	933.54
																SIQNNVR	R	E	29.2	25	0.95	0	1	0	0	2	830.448
																SPEQQETVLDGNLIIR	K	Y	98.1	25	0.95	0	19	5	0	2	1811.95
																TGLLLLSDPDK	K	V	74.6	25	0.95	0	16	0	0	2	1171.66
																VQGNDHSATR	R	E	56.8	25	0.95	0	1	0	0	2	1084.51
																VRPQQLVK	K	H	29.5	25	0.95	0	1	0	0	2	967.605
O75874	Isocitrate dehydrogenase [NADP] cytoplasmic	IDHC_HUMAN	IDH1	46660.5	1	0.547		0.104	0.45		0	4	4	10	0.123	ATDFVVPGPGK	R	V	52.7	25	0.95	0	2	0	0	2	1087.58
																ISGGSVVEMQGDEMTR	K	I	67.8	25	0.95	0	2	0	0	2	1727.76
																LIDDMVAQAMK	R	S	33.6	25	0.95	0	2	0	0	2	1266.61
																TVEAEAAHGTVTR	K	H	67.3	25	0.95	0	4	0	0	2	1341.68
P14923	Junction plakoglobin	PLAK_HUMAN	JUP	81745.9	1	0.475		0.103	0.45		0	2	2	5	0.0309	LLNDEDPVVVTK	K	A	37.6	25	0.95	0	3	0	0	2	1341.73
																VSVELTNSLFK	R	H	41.9	25	0.95	0	2	0	0	2	1236.68
P29622	Kallistatin	KAIN_HUMAN	SERPINA4	48544	1	0.608		0.874	0.45		0	14	16	87	0.274	DFYVDENTTVR	K	V	41.6	25	0.95	0	1	0	0	2	1358.62
																EIEEVLTPEMLMR	R	W	58	25	0.95	0	6	0	0	2	1621.78
																FFSAQTNR	K	H	45.2	25	0.95	0	6	0	0	2	970.474
																FYYLIASETPGK	R	N	81.6	25	0.95	0	7	0	0	2	1388.71
																GDATVFFILPNQGK	K	M	62	25	0.95	0	6	0	0	2	1506.8
																IAPANADFAFR	K	F	89.7	25	0.95	0	12	0	0	2	1192.61
																IVDLVSELK	K	K	39.6	25	0.95	0	4	0	0	2	1015.6
																IVDLVSELKK	K	D	50.2	25	0.95	0	8	6	0	2	1143.7
																KLELHLPK	K	F	33	25	0.95	0	2	0	0	2	977.614
																LELHLPK	K	F	34.7	25	0.95	0	3	0	0	2	849.519
																LGFTDLFSK	R	W	52.3	25	0.95	0	8	0	0	2	1027.55
																MREIEEVLTPEMLMR	K	W	29.4	25	0.95	0	0	1	0	2	1924.92
																VGSALFLSHNLK	R	F	66.4	25	0.95	0	9	6	0	2	1285.73
																VVDPTKP	K	-	38.2	25	0.95	0	2	0	0	2	755.43
Q15323	Keratin, type I cuticular Ha1	K1H1_HUMAN	KRT31	47236.8	1	0.305		0.16	0.45		0	11	12	25	0.257	ETMQFLNDR	K	L	56	25	0.95	0	6	0	0	2	1169.53
																ILDELTLCK	R	S	63.8	25	0.95	0	2	0	0	2	1104.6
																LAADDFR	K	T	50.3	25	0.95	0	173	0	0	2	807.4
																LECEINTYR	R	S	64.2	25	0.95	0	2	0	0	2	1197.56
																LNVEVDAAPTVDLNR	R	V	54.7	25	0.95	0	2	0	0	2	1625.85
																LVVQIDNAK	R	L	55.9	25	0.95	0	2	0	0	2	999.583
																QLVESDINGLR	R	R	69.3	25	0.95	0	2	0	0	2	1243.66
																QNQEYQVLLDVR	R	A	36.2	25	0.95	0	2	0	0	2	1504.78
																SQYEALVETNR	R	R	72	25	0.95	0	2	0	0	2	1309.64
																SQYEALVETNRR	R	E	21.8	25	0.95	0	0	1	0	2	1465.74
																TIEELQQK	K	I	32.9	25	0.95	0	2	0	0	2	988.531
																VLNETR	R	S	32.3	25.1	0.95	0	2	0	0	2	731.405
O76013	Keratin, type I cuticular Ha6	KRT36_HUMAN	KRT36	52247	0.996	0.405		0.161	0.45		0	2	2	4	0.0985	ETMQFLNDR	K	L	56	25	0.95	0	6	0	0	2	1169.53
																ILDELTLCK	R	A	63.8	25	0.95	0	2	0	0	2	1104.6
																LAADDFR	K	T	50.3	25	0.95	0	173	0	0	2	807.4
																LEGEIATYR	R	H	52.1	25	0.95	0	2	0	0	2	1051.54
																QNQEYQVLLDVK	R	A	75.6	25	0.95	0	2	0	0	2	1476.77
P13645	Keratin, type I cytoskeletal 10	K1C10_HUMAN	KRT10	58828.8	1	0.123		0.101	0.45		0	24	28	1507	0.478	AETECQNTEYQQLLDIK	R	I	94.7	25	0.95	0	16	0	0	2	2082.97
																ALEESNYELEGK	R	I	100	25	0.95	0	110	0	0	2	1381.65
																DAEAWFNEK	K	S	54.2	25	0.95	0	4	0	0	2	1109.49
																ELTTEIDNNIEQISSYK	K	S	122	25	0.95	0	8	0	0	2	1996.97
																GSLGGGFSSGGFSGGSFSR	K	G	152	25	0.95	0	89	0	0	2	1707.77
																IKEWYEK	K	H	31.6	25	0.95	0	2	0	0	2	995.52
																IRLENEIQTYR	K	S	72.1	25	0.95	0	59	4	0	2	1434.77
																LAADDFR	R	L	50.3	25	0.95	0	173	0	0	2	807.4
																LASYLDK	R	V	43	25	0.95	0	46	0	0	2	809.44
																LASYLDKVR	R	A	63.8	25	0.95	0	49	1	0	2	1064.61
																LENEIQTYR	R	S	68.9	25	0.95	0	129	0	0	2	1165.58
																LKYENEVALR	R	Q	57.6	25	0.95	0	97	0	0	2	1234.68
																NHEEEMKDLR	K	N	46.3	25	0.95	0	38	3	0	2	1316.59
																NVSTGDVNVEMNAAPGVDLTQLLNNMR	R	S	37.5	25	0.95	0	0	1	0	2	2904.38
																QSLEASLAETEGR	K	Y	125	25	0.95	0	114	0	0	2	1390.68
																QSVEADINGLR	R	R	93.8	25	0.95	0	108	0	0	2	1201.62
																QSVEADINGLRR	R	V	38.8	25	0.95	0	13	32	0	2	1357.72
																SEITELR	K	R	42.6	25	0.95	0	26	0	0	2	847.452
																SEITELRR	K	N	42.4	25	0.95	0	27	0	0	2	1003.55
																SGGGGGGGGCGGGGGVSSLR	R	I	118	25	0.95	0	25	0	0	2	1549.68
																SLLEGEGSSGGGGR	R	G	89.5	25	0.95	0	145	0	0	2	1262.6
																SQYEQLAEQNR	R	K	79.4	25	0.95	0	112	0	0	2	1365.64
																SQYEQLAEQNRK	R	D	81.6	25	0.95	0	104	17	0	2	1493.73
																SSSSGSVGESSSKGPR	K	-	101	25	0.95	0	5	0	0	2	1495.7
																VLDELTLTK	R	A	69.1	25	0.95	0	114	0	0	2	1031.6
																VTMQNLNDR	K	L	72.9	25	0.95	0	265	0	0	2	1106.53
																YENEVALR	K	Q	59.1	25	0.95	0	103	0	0	2	993.5
																YSSSKHYSSSR	R	S	51.6	25	0.95	0	2	0	0	2	1288.59
P13646	Keratin, type I cytoskeletal 13	K1C13_HUMAN	KRT13	49589.3	1	0.345		0.148	0.45		0	7	7	15	0.249	AGLENTVAETECR	K	Y	71.2	25	0.95	0	2	0	0	2	1449.66
																ALEEANADLEVK	R	I	81.4	25	0.95	0	62	0	0	2	1301.66
																EVSTNTAMIQTSK	K	T	115	25	0.95	0	2	0	0	2	1425.69
																ILTATIENNR	K	V	43.9	25	0.95	0	2	0	0	2	1144.63
																ITMQNLNDR	K	L	38.2	25	0.95	0	3	0	0	2	1120.54
																LAADDFR	R	L	50.3	25	0.95	0	173	0	0	2	807.4
																LEQEIATYR	R	S	67.7	25	0.95	0	70	0	0	2	1122.58
																QSVEADINGLR	R	R	93.8	25	0.95	0	108	0	0	2	1201.62
																QSVEADINGLRR	R	V	38.8	25	0.95	0	13	32	0	2	1357.72
																SLLEGQDAK	R	M	41.3	25	0.95	0	2	0	0	2	960.5
																TRLEQEIATYR	K	S	44.3	25	0.95	0	4	0	0	2	1379.73
																VILEIDNAR	R	L	30	25	0.95	0	1	0	0	2	1042.59
																VLDELTLSK	R	T	50.5	25	0.95	0	3	0	0	2	1017.58
P02533	Keratin, type I cytoskeletal 14	K1C14_HUMAN	KRT14	51562.5	1	0.446		0.143	0.45		0	25	27	1071	0.5	ALEEANADLEVK	R	I	81.4	25	0.95	0	62	0	0	2	1301.66
																APSTYGGGLSVSSSR	R	F	100	25	0.95	0	65	0	0	2	1425.7
																ASLENSLEETK	K	G	50.3	25	0.95	0	21	0	0	2	1220.6
																ASLENSLEETKGR	K	Y	94.1	25	0.95	0	4	0	0	2	1433.72
																CEMEQQNQEYK	R	I	57.6	25	0.95	0	2	0	0	2	1502.59
																EVATNSELVQSGK	R	S	101	25	0.95	0	109	0	0	2	1361.69
																GQVGGDVNVEMDAAPGVDLSR	R	I	83.8	25	0.95	0	5	0	0	2	2101.98
																GSCGIGGGIGGGSSR	K	I	75.2	25	0.95	0	29	0	0	2	1278.59
																ILNEMR	R	D	33.2	25	0.95	0	5	0	0	2	791.408
																ILNEMRDQYEK	R	M	30.5	25	0.95	0	2	0	0	2	1454.69
																ISSVLAGGSCR	R	A	90.6	25	0.95	0	36	0	0	2	1106.56
																LAADDFR	R	T	50.3	25	0.95	0	173	0	0	2	807.4
																LASYLDK	R	V	43	25	0.95	0	46	0	0	2	809.44
																LASYLDKVR	R	A	63.8	25	0.95	0	49	1	0	2	1064.61
																LEQEIATYR	R	R	67.7	25	0.95	0	70	0	0	2	1122.58
																LLEGEDAHLSSSQFSSGSQSSR	R	D	46.9	25	0.95	0	0	2	0	2	2309.06
																NHEEEMNALR	K	G	38	25	0.95	0	5	0	0	2	1258.55
																QFTSSSSMK	R	G	37.6	25	0.95	0	1	0	0	2	1018.45
																SEISELR	K	R	33.1	25	0.95	0	3	0	0	2	833.436
																SEISELRR	K	T	38.8	25	0.95	0	11	0	0	2	989.537
																TKYETELNLR	R	M	32.9	25	0.95	0	1	0	0	2	1266.67
																TRLEQEIATYR	K	R	44.3	25	0.95	0	4	0	0	2	1379.73
																VLDELTLAR	R	A	75.1	25	0.95	0	99	0	0	2	1029.59
																VTMQNLNDR	K	L	72.9	25	0.95	0	265	0	0	2	1106.53
																VVSTHEQVLR	K	T	44.2	25	0.95	0	1	0	0	2	1167.65
P08779	Keratin, type I cytoskeletal 16	K1C16_HUMAN	KRT16	51269	1	0.25		0.143	0.45		0	12	16	121	0.478	ALEEANADLEVK	R	I	81.4	25	0.95	0	62	0	0	2	1301.66
																APSTYGGGLSVSSR	R	F	96.6	25	0.95	0	24	0	0	2	1338.66
																ASLENSLEETK	K	G	50.3	25	0.95	0	21	0	0	2	1220.6
																ASLENSLEETKGR	K	Y	94.1	25	0.95	0	4	0	0	2	1433.72
																DQYEQMAEK	R	N	48.4	25	0.95	0	4	0	0	2	1141.48
																EVASNSELVQSSR	K	S	92.6	25	0.95	0	23	0	0	2	1405.69
																EVFTSSSSSSSR	R	Q	70.2	25	0.95	0	30	0	0	2	1260.57
																GQTGGDVNVEMDAAPGVDLSR	R	I	92.2	25	0.95	0	14	0	0	2	2103.96
																GSCGIGGGIGGGSSR	K	I	75.2	25	0.95	0	29	0	0	2	1278.59
																ILNEMR	R	D	33.2	25	0.95	0	5	0	0	2	791.408
																ILNEMRDQYEQMAEK	R	N	38.8	25	0.95	0	1	2	0	2	1929.87
																ISSVLAGGSCR	R	A	90.6	25	0.95	0	36	0	0	2	1106.56
																LAADDFR	R	T	50.3	25	0.95	0	173	0	0	2	807.4
																LASYLDK	R	V	43	25	0.95	0	46	0	0	2	809.44
																LASYLDKVR	R	A	63.8	25	0.95	0	49	1	0	2	1064.61
																LEQEIATYR	R	R	67.7	25	0.95	0	70	0	0	2	1122.58
																QFTSSSSMK	R	G	37.6	25	0.95	0	1	0	0	2	1018.45
																QTVEADVNGLR	R	R	56.8	25	0.95	0	5	0	0	2	1201.62
																SEVTELR	R	R	40.3	25	0.95	0	3	0	0	2	833.436
																SEVTELRR	R	V	32.4	25	0.95	0	1	0	0	2	989.537
																TDLEMQIEGLK	R	E	35.4	25	0.95	0	1	0	0	2	1292.64
																TEELNKEVASNSELVQSSR	K	S	71.7	25	0.95	0	4	7	0	2	2120.05
																TKYEHELALR	R	Q	30.5	25	0.95	0	1	1	0	2	1259.67
																TRLEQEIATYR	K	R	44.3	25	0.95	0	4	0	0	2	1379.73
																VLDELTLAR	R	T	75.1	25	0.95	0	99	0	0	2	1029.59
																VTMQNLNDR	K	L	72.9	25	0.95	0	265	0	0	2	1106.53
Q04695	Keratin, type I cytoskeletal 17	K1C17_HUMAN	KRT17	48106.7	1	0.658		0.147	0.45		0	5	5	17	0.329	ALEEANTELEVK	R	I	58.5	25	0.95	0	10	0	0	2	1345.68
																ASLEGNLAETENR	K	Y	68.6	25	0.95	0	2	0	0	2	1403.68
																ATMQNLNDR	K	L	35.8	25	0.95	0	1	0	0	2	1062.5
																CEMEQQNQEYK	R	I	57.6	25	0.95	0	2	0	0	2	1502.59
																EVATNSELVQSGK	R	S	101	25	0.95	0	109	0	0	2	1361.69
																ILNEMR	R	D	33.2	25	0.95	0	5	0	0	2	791.408
																ILNEMRDQYEK	R	M	30.5	25	0.95	0	2	0	0	2	1454.69
																LAADDFR	R	T	50.3	25	0.95	0	173	0	0	2	807.4
																LASYLDK	R	V	43	25	0.95	0	46	0	0	2	809.44
																LASYLDKVR	R	A	63.8	25	0.95	0	49	1	0	2	1064.61
																LEQEIATYR	R	R	67.7	25	0.95	0	70	0	0	2	1122.58
																LSGGLGAGSCR	R	L	59.3	25	0.95	0	3	0	0	2	1034.5
																NHEEEMNALR	K	G	38	25	0.95	0	5	0	0	2	1258.55
																SEISELR	K	R	33.1	25	0.95	0	3	0	0	2	833.436
																SEISELRR	K	T	38.8	25	0.95	0	11	0	0	2	989.537
																TIEELQNK	R	I	30.7	25	0.95	0	1	0	0	2	974.515
																TRLEQEIATYR	K	R	44.3	25	0.95	0	4	0	0	2	1379.73
																VLDELTLAR	R	A	75.1	25	0.95	0	99	0	0	2	1029.59
P05783	Keratin, type I cytoskeletal 18	K1C18_HUMAN	KRT18	48059	1	0.725		0.139	0.45		0	2	2	6	0.0651	AQIFANTVDNAR	R	I	68.2	25	0.95	0	4	0	0	2	1319.67
																LAADDFR	R	V	50.3	25	0.95	0	173	0	0	2	807.4
																VIDDTNITR	K	L	36.8	25	0.95	0	2	0	0	2	1046.55
P35527	Keratin, type I cytoskeletal 9	K1C9_HUMAN	KRT9	62065.9	1	0.089		0.116	0.45		0	22	30	1731	0.451	DQIVDLTVGNNK	K	T	109	25	0.95	0	90	0	0	2	1315.69
																EIETYHNLLEGGQEDFESSGAGK	K	I	64.8	25	0.95	0	0	3	0	2	2510.13
																EVTQLR	K	H	36.7	25.5	0.95	0	4	0	0	2	745.42
																FEMEQNLR	K	Q	51	25	0.95	0	53	0	0	2	1082.49
																FSSSGGGGGGGR	R	F	78.7	25	0.95	0	68	0	0	2	982.434
																FSSSSGYGGGSSR	R	V	98.9	25	0.95	0	109	0	0	2	1235.53
																GGSGGSHGGGSGFGGESGGSYGGGEEASGSGGGYGGGSGK	R	S	92.9	25	0.95	0	0	2	0	2	3223.28
																GGSGGSYGGGGSGGGYGGGSGSR	R	G	138	25	0.95	0	100	0	0	2	1791.73
																IGLGGRGGSGGSYGR	K	G	44.8	25	0.95	0	2	2	0	2	1350.69
																IKFEMEQNLR	R	Q	42.5	25	0.95	0	68	74	0	2	1323.67
																KGPAAIQK	K	N	60.6	25	0.95	0	63	0	0	2	812.499
																LASYLDK	R	V	43	25	0.95	0	46	0	0	2	809.44
																MTLDDFR	R	I	43	25	0.95	0	81	0	0	2	913.409
																NYSPYYNTIDDLK	K	D	61.9	25	0.95	0	14	0	0	2	1605.74
																QEYEQLIAK	R	N	55.5	25	0.95	0	71	0	0	2	1121.58
																QGVDADINGLR	R	Q	105	25	0.95	0	106	0	0	2	1157.59
																QVLDNLTMEK	R	S	65.9	25	0.95	0	110	0	0	2	1206.6
																SGGGGGGGLGSGGSIR	R	S	118	25	0.95	0	229	0	0	2	1232.6
																SLEDTKNR	K	Y	59.2	25	0.95	0	17	0	0	2	962.49
																STMQELNSR	K	L	78.6	25	0.95	0	170	0	0	2	1081.49
																TLLDIDNTR	K	M	68.8	25	0.95	0	126	0	0	2	1060.56
																TLNDMRQEYEQLIAK	K	N	60	25	0.95	0	21	22	0	2	1867.92
																VQALEEANNDLENK	K	I	119	25	0.95	0	109	17	0	2	1586.77
P78385	Keratin, type II cuticular Hb3	KRT83_HUMAN	KRT83	54194.9	1	0.422		0.147	0.45		0	17	19	45	0.262	ATAENEFVALK	R	K	55.5	25	0.95	0	2	0	0	2	1192.62
																ATAENEFVALKK	R	D	62.4	25	0.95	0	2	0	0	2	1320.72
																CCITAAPYR	R	G	43.5	25	0.95	0	2	0	0	2	1111.5
																DLNMDCIVAEIK	R	A	80.5	25	0.95	0	2	0	0	2	1436.68
																EAECVEADSGR	R	L	58.5	25	0.95	0	2	0	0	2	1222.5
																EEINELNR	K	M	40.5	25	0.95	0	1	0	0	2	1016.5
																EYQEVMNSK	R	L	50.7	25	0.95	0	1	0	0	2	1143.5
																FAAFIDK	R	V	37.1	25	0.95	0	1	0	0	2	811.435
																FAAFIDKVR	R	F	53.4	25	0.95	0	2	0	0	2	1066.6
																FLEQQNK	R	L	45.3	25	0.95	0	22	0	0	2	906.468
																GLTGGFGSHSVCGGFR	R	A	111	25	0.95	0	2	2	0	2	1595.74
																KYEEEVALR	K	A	52.5	25	0.95	0	2	0	0	2	1136.59
																LLEGEEQR	R	L	50.2	25	0.95	0	6	0	0	2	973.495
																LTAEVENAK	R	C	51.6	25	0.95	0	5	0	0	2	974.515
																LYEEEIR	R	I	41.3	25	0.95	0	2	0	0	2	951.478
																RLLEGEEQR	R	L	42.6	25	0.95	0	2	0	0	2	1129.6
																TKEEINELNR	R	M	65.3	25	0.95	0	6	1	0	2	1245.64
																YEEEVALR	K	A	37.4	25	0.95	0	2	0	0	2	1008.5
P78386	Keratin, type II cuticular Hb5	KRT85_HUMAN	KRT85	55802	1	0.224		0.143	0.45		0	4	4	8	0.197	ATAENEFVVLKK	R	D	52.3	25	0.95	0	1	0	0	2	1348.75
																CCISAAPYR	R	G	40.8	25	0.95	0	2	0	0	2	1097.49
																EAECVEADSGR	R	L	58.5	25	0.95	0	2	0	0	2	1222.5
																EEINELNR	K	M	40.5	25	0.95	0	1	0	0	2	1016.5
																EYQEVMNSK	K	L	50.7	25	0.95	0	1	0	0	2	1143.5
																FAAFIDK	R	V	37.1	25	0.95	0	1	0	0	2	811.435
																FAAFIDKVR	R	F	53.4	25	0.95	0	2	0	0	2	1066.6
																FLEQQNK	R	L	45.3	25	0.95	0	22	0	0	2	906.468
																KYEEEVALR	K	A	52.5	25	0.95	0	2	0	0	2	1136.59
																LLEGEEHR	R	L	45.2	25	0.95	0	2	0	0	2	982.495
																LTAEIENAK	R	C	45.8	25	0.95	0	3	0	0	2	988.531
																LYEEEIR	R	V	41.3	25	0.95	0	2	0	0	2	951.478
																TKEEINELNR	R	M	65.3	25	0.95	0	6	1	0	2	1245.64
																YEEEVALR	K	A	37.4	25	0.95	0	2	0	0	2	1008.5
O43790	Keratin, type II cuticular Hb6	KRT86_HUMAN	KRT86	53499.9	1	0.167		0.153	0.45		0	2	2	3	0.257	AQYDDIVTR	K	S	29.2	25	0.95	0	2	0	0	2	1080.53
																ATAENEFVALK	R	K	55.5	25	0.95	0	2	0	0	2	1192.62
																ATAENEFVALKK	R	D	62.4	25	0.95	0	2	0	0	2	1320.72
																CCITAAPYR	R	G	43.5	25	0.95	0	2	0	0	2	1111.5
																EAECVEADSGR	R	L	58.5	25	0.95	0	2	0	0	2	1222.5
																EEINELNR	K	M	40.5	25	0.95	0	1	0	0	2	1016.5
																EYQEVMNSK	R	L	50.7	25	0.95	0	1	0	0	2	1143.5
																FAAFIDK	R	V	37.1	25	0.95	0	1	0	0	2	811.435
																FAAFIDKVR	R	F	53.4	25	0.95	0	2	0	0	2	1066.6
																FLEQQNK	R	L	45.3	25	0.95	0	22	0	0	2	906.468
																GLTGGFGSHSVCGGFR	R	A	111	25	0.95	0	2	2	0	2	1595.74
																LLEGEEQR	R	L	50.2	25	0.95	0	6	0	0	2	973.495
																LTAEVENAK	R	C	51.6	25	0.95	0	5	0	0	2	974.515
																LYEEEIR	R	V	41.3	25	0.95	0	2	0	0	2	951.478
																RLLEGEEQR	R	L	42.6	25	0.95	0	2	0	0	2	1129.6
																TKEEINELNR	R	M	65.3	25	0.95	0	6	1	0	2	1245.64
																YEEEVSLR	K	A	36.8	25	0.95	0	1	0	0	2	1024.49
P04264	Keratin, type II cytoskeletal 1	K2C1_HUMAN	KRT1	66040.3	1	0.099		0.123	0.45		0	41	52	3070	0.548	AEAESLYQSK	K	Y	77.1	25	0.95	0	162	0	0	2	1125.54
																AQYEDIAQK	K	S	53.1	25	0.95	0	194	0	0	2	1065.52
																DVDGAYMTK	K	V	57	25	0.95	0	153	0	0	2	1015.44
																DYQELMNTK	R	L	51.7	25	0.95	0	141	0	0	2	1157.51
																FLEQQNQVLQTK	R	W	87.5	25	0.95	0	111	1	0	2	1475.79
																FSSCGGGGGSFGAGGGFGSR	R	S	130	25	0.95	0	15	0	0	2	1765.73
																GENALKDAK	R	N	49.2	25	0.95	0	58	0	0	2	945.5
																GGGGGGYGSGGSSYGSGGGSYGSGGGGGGGR	R	G	134	25	0.95	0	60	8	0	2	2383.95
																GSGGGSSGGSIGGR	R	G	98.8	25	0.95	0	113	0	0	2	1092.5
																IEISELNR	K	V	57.3	25	0.95	0	127	0	0	2	973.531
																KDVDGAYMTK	K	V	52.8	25	0.95	0	35	0	0	2	1143.54
																KQISNLQQSISDAEQR	K	G	26.7	25	0.95	0	0	1	0	2	1844.95
																LALDLEIATYR	K	T	71.2	25	0.95	0	2	0	0	2	1277.71
																LLRDYQELMNTK	R	L	49.8	25	0.95	0	8	10	0	2	1539.78
																LNDLEDALQQAK	K	E	103	25	0.95	0	102	0	0	2	1357.7
																MSGECAPNVSVSVSTSHTTISGGGSR	R	G	63	25	0.95	0	0	10	0	2	2581.16
																NKLNDLEDALQQAK	K	E	81.2	25	0.95	0	32	11	0	2	1599.83
																NKYEDEINK	R	R	34.9	25	0.95	0	15	0	0	2	1152.55
																NMQDMVEDYR	K	N	72.5	25	0.95	0	285	0	0	2	1332.52
																NSKIEISELNR	R	V	54.5	25	0.95	0	12	0	0	2	1302.7
																QISNLQQSISDAEQR	K	G	122	25	0.95	0	113	49	0	2	1716.85
																RVDQLK	R	S	28.4	25	0.95	0	1	0	0	2	758.452
																SDQSRLDSELK	K	N	42.2	25	0.95	0	2	0	0	2	1277.63
																SEIDNVK	R	K	28.2	25	0.949	0	1	0	0	2	804.41
																SEIDNVKK	R	Q	42.3	25	0.95	0	40	0	0	2	932.505
																SGGGFSSGSAGIINYQR	R	R	94.5	25	0.95	0	67	0	0	2	1657.79
																SISISVAR	K	G	48	25	0.95	0	42	0	0	2	832.489
																SKAEAESLYQSK	K	Y	84.4	25	0.95	0	124	30	0	2	1340.67
																SLDLDSIIAEVK	R	A	108	25	0.95	0	43	0	0	2	1302.72
																SLNNQFASFIDK	K	V	82.3	25	0.95	0	94	0	0	2	1383.69
																SLNNQFASFIDKVR	K	F	68.7	25	0.95	0	6	3	0	2	1638.86
																SLVNLGGSK	R	S	57.6	25	0.95	0	63	0	0	2	874.499
																SLVNLGGSKSISISVAR	R	G	41.2	25	0.95	0	1	0	0	2	1687.97
																TLLEGEESR	R	M	57.7	25	0.95	0	191	0	0	2	1033.52
																TNAENEFVTIK	R	K	74.6	25	0.95	0	119	0	0	2	1265.64
																TNAENEFVTIKK	R	D	58.4	25	0.95	0	101	93	0	2	1393.73
																VDQLKSDQSR	R	L	42.6	25	0.95	0	2	0	0	2	1175.6
																WELLQQVDTSTR	K	T	55.3	25	0.95	0	4	0	0	2	1475.75
																YEDEINK	K	R	40.9	25	0.95	0	20	0	0	2	910.415
																YEDEINKR	K	T	38.6	25	0.95	0	29	0	0	2	1066.52
																YEELQITAGR	K	H	85.2	25	0.95	0	166	0	0	2	1179.6
P35908	Keratin, type II cytoskeletal 2 epidermal	K22E_HUMAN	KRT2	65433.9	1	0.096		0.131	0.45		0	34	39	1444	0.52	AAFGGSGGR	K	G	44.5	25	0.95	0	4	0	0	2	779.38
																AAFGGSGGRGSSSGGGYSSGSSSYGSGGR	K	Q	39.9	25	0.95	0	0	2	0	2	2501.07
																AQEREQIK	K	T	36.9	25	0.95	0	7	0	0	2	1001.54
																AQYEEIAQR	K	S	63	25	0.95	0	132	0	0	2	1107.54
																DVDNAYMIK	K	V	55.4	25	0.95	0	9	0	0	2	1084.5
																DYQELMNVK	R	L	60.1	25	0.95	0	32	0	0	2	1155.54
																EEAEALYHSK	K	Y	42.6	25	0.95	0	8	0	0	2	1176.55
																FASFIDK	K	V	41.3	25	0.95	0	23	0	0	2	827.43
																FASFIDKVR	K	F	54.9	25	0.95	0	47	5	0	2	1082.6
																FLEQQNQVLQTK	R	W	87.5	25	0.95	0	111	1	0	2	1475.79
																GEHALKDAR	R	N	32.7	25	0.95	0	6	0	0	2	996.522
																GFSSGSAVVSGGSR	R	R	109	25	0.95	0	114	0	0	2	1254.61
																GGSISGGGYGSGGGK	K	H	86	25	0.95	0	68	0	0	2	1197.55
																GGSSSGGGYGSGGGGSSSVK	R	G	87.3	25	0.95	0	3	0	0	2	1588.68
																GSSSGGGYSSGSSSYGSGGR	R	Q	132	25	0.95	0	23	0	0	2	1740.71
																HGGGGGGFGGGGFGSR	R	S	105	25	0.95	0	112	88	0	2	1320.58
																IEISELNR	K	V	57.3	25	0.95	0	127	0	0	2	973.531
																KDVDNAYMIK	K	V	38.5	25	0.95	0	3	0	0	2	1212.59
																KLLEGEECR	R	M	63.4	25	0.95	0	18	2	0	2	1133.56
																LLEGEECR	K	M	39.9	25	0.95	0	17	0	0	2	1005.47
																LNDLEEALQQAK	K	E	93.8	25	0.95	0	20	0	0	2	1371.71
																LQGEIAHVK	R	K	51.9	25	0.95	0	73	0	0	2	994.568
																NLDLDSIIAEVK	R	A	89.2	25	0.95	0	16	0	0	2	1329.73
																NVQDAIADAEQR	K	G	93.8	25	0.95	0	103	0	0	2	1329.64
																RSTSSFSCLSR	R	H	43.1	25	0.95	0	3	0	0	2	1287.61
																SKEEAEALYHSK	R	Y	89.6	25	0.95	0	58	2	0	2	1391.68
																SLVGLGGTK	R	S	52.9	25	0.95	0	91	0	0	2	831.494
																STSSFSCLSR	R	H	67.1	25	0.95	0	51	0	0	2	1131.51
																TAAENDFVTLK	R	K	82.9	25	0.95	0	105	0	0	2	1208.62
																TAAENDFVTLKK	R	D	99.8	25	0.95	0	79	0	0	2	1336.71
																TSQNSELNNMQDLVEDYK	R	K	105	25	0.95	0	4	0	0	2	2143.95
																TSQNSELNNMQDLVEDYKK	R	K	44.6	25	0.95	0	0	6	0	2	2272.04
																VDLLNQEIEFLK	K	V	58.3	25	0.95	0	9	0	0	2	1460.8
																VDPEIQNVK	K	A	38.3	25	0.95	0	2	0	0	2	1041.56
																YEDEINK	K	R	40.9	25	0.95	0	20	0	0	2	910.415
																YEDEINKR	K	T	38.6	25	0.95	0	29	0	0	2	1066.52
																YEELQVTVGR	K	H	78.7	25	0.95	0	59	0	0	2	1193.62
																YLDGLTAER	R	T	63.2	25	0.95	0	40	0	0	2	1037.53
P19013	Keratin, type II cytoskeletal 4	K2C4_HUMAN	KRT4	57286.1	1	0.18		0.17	0.45		1	9	9	21	0.236	AEAEALYQTK	K	V	53.9	25	0.95	0	2	0	0	2	1123.56
																AQYEEIAQR	R	S	63	25	0.95	0	132	0	0	2	1107.54
																EYQELMSVK	R	L	37.1	25	0.95	0	2	0	0	2	1142.54
																FASFIDK	K	V	41.3	25	0.95	0	23	0	0	2	827.43
																GAFSSVSMSGGAGR	R	C	79.6	25	0.95	0	4	0	0	2	1286.58
																IISTTTLNK	K	R	38	25	0.95	0	1	0	0	2	990.583
																LALDIEIATYR	K	K	71.2	25	0.95	0	2	0	0	2	1277.71
																SEIAELNR	K	M	36.3	25	0.95	0	1	0	0	2	931.484
																TAAENDFVVLK	R	K	59.3	25	0.95	0	2	0	0	2	1206.64
																TEEREQIK	R	L	28.8	25	0.95	0	1	0	0	2	1032.53
																TMQDSVEDFK	K	T	50.7	25	0.95	0	4	0	0	2	1215.52
																VELEAALQQAK	R	E	89.6	25	0.95	0	2	0	0	2	1199.66
																VQFLEQQNK	K	V	39	25	0.95	0	3	0	0	2	1133.6
P13647	Keratin, type II cytoskeletal 5	K2C5_HUMAN	KRT5	62379.6	1	0.093		0.151	0.45		0	25	25	666	0.427	AQYEEIANR	K	S	50.2	25	0.95	0	64	0	0	2	1093.53
																DVDAAYMNK	K	V	37.2	25	0.95	0	5	0	0	2	1042.45
																EYQELMNTK	R	L	41.1	25	0.95	0	5	0	0	2	1171.53
																FASFIDK	K	V	41.3	25	0.95	0	23	0	0	2	827.43
																FASFIDKVR	K	F	54.9	25	0.95	0	47	5	0	2	1082.6
																FLEQQNK	R	V	45.3	25	0.95	0	22	0	0	2	906.468
																FVSTTSSSR	K	K	28.2	25	0.949	0	1	0	0	2	971.479
																GRLDSELR	R	N	36	25	0.95	0	7	0	0	2	945.511
																HEISEMNR	K	M	37.7	25	0.95	0	9	0	0	2	1031.46
																ISISTSGGSFR	R	N	84.4	25	0.95	0	105	0	0	2	1111.57
																KLLEGEECR	R	L	63.4	25	0.95	0	18	2	0	2	1133.56
																LAELEEALQK	K	A	77.7	25	0.95	0	67	0	0	2	1143.63
																LDSELR	R	N	33.5	25.4	0.95	0	1	0	0	2	732.389
																LLEGEECR	K	L	39.9	25	0.95	0	17	0	0	2	1005.47
																NKYEDEINK	K	R	34.9	25	0.95	0	15	0	0	2	1152.55
																NLDLDSIIAEVK	R	A	89.2	25	0.95	0	16	0	0	2	1329.73
																NMQDLVEDFK	R	N	58.5	25	0.95	0	43	0	0	2	1254.57
																NTKHEISEMNR	R	M	24.1	25	0.95	0	0	1	0	2	1374.64
																QLDSIVGER	R	G	80	25	0.95	0	66	0	0	2	1016.54
																SFSTASAITPSVSR	R	T	77.6	25	0.95	0	37	0	0	2	1410.72
																SGGGGGGGFGR	R	V	32.9	25	0.95	0	1	0	0	2	865.391
																SLYNLGGSK	R	R	40.3	25	0.95	0	3	0	0	2	938.494
																SLYNLGGSKR	R	I	47.2	25	0.95	0	11	0	0	2	1094.6
																TEEREQIK	R	T	28.8	25	0.95	0	1	0	0	2	1032.53
																TSFTSVSR	R	S	40.2	25	0.95	0	8	0	0	2	884.447
																TTAENEFVMLK	R	K	70.9	25	0.95	0	62	0	0	2	1298.63
																TTAENEFVMLKK	R	D	43	25	0.95	0	3	0	0	2	1426.72
																VDALMDEINFMK	K	M	62.6	25	0.95	0	30	0	0	2	1457.67
																VSLAGACGVGGYGSR	R	S	101	25	0.95	0	16	0	0	2	1410.68
																WTLLQEQGTK	K	T	53.1	25	0.95	0	9	0	0	2	1203.64
																YEDEINK	K	R	40.9	25	0.95	0	20	0	0	2	910.415
																YEDEINKR	K	T	38.6	25	0.95	0	29	0	0	2	1066.52
																YEELQQTAGR	K	H	73.3	25	0.95	0	89	0	0	2	1194.58
P02538	Keratin, type II cytoskeletal 6A	K2C6A_HUMAN	KRT6A	60046.4	1	0.103		0.114	0.45		0	19	20	233	0.463	ADTLTDEINFLR	K	A	76.6	25	0.95	0	15	0	0	2	1407.71
																AEEREQIK	R	T	37.2	25	0.95	0	2	0	0	2	1002.52
																AIGGGLSSVGGGSSTIK	R	Y	112	25	0.95	0	21	0	0	2	1447.78
																AQYEEIAQR	K	S	63	25	0.95	0	132	0	0	2	1107.54
																DVDAAYMNK	K	V	37.2	25	0.95	0	5	0	0	2	1042.45
																EYQELMNVK	K	L	43.9	25	0.95	0	3	0	0	2	1169.55
																FASFIDK	K	V	41.3	25	0.95	0	23	0	0	2	827.43
																FASFIDKVR	K	F	54.9	25	0.95	0	47	5	0	2	1082.6
																FLEQQNK	R	V	45.3	25	0.95	0	22	0	0	2	906.468
																FLEQQNKVLETK	R	W	56.4	25	0.95	0	3	0	0	2	1476.81
																GFSANSAR	R	L	29.4	25	0.95	0	2	0	0	2	809.39
																GMQDLVEDFK	R	N	67.6	25	0.95	0	19	0	0	2	1197.55
																GRLDSELR	R	G	36	25	0.95	0	7	0	0	2	945.511
																GSGGLGGACGGAGFGSR	R	S	94.3	25	0.95	0	13	0	0	2	1424.63
																ISIGGGSCAISGGYGSR	R	A	110	25	0.95	0	17	0	0	2	1598.76
																KLLEGEECR	R	L	63.4	25	0.95	0	18	2	0	2	1133.56
																LDSELR	R	G	33.5	25.4	0.95	0	1	0	0	2	732.389
																LEGLEDALQK	K	A	46.1	25	0.95	0	7	0	0	2	1115.59
																LLEGEECR	K	L	39.9	25	0.95	0	17	0	0	2	1005.47
																NKLEGLEDALQK	K	A	48.2	25	0.95	0	2	0	0	2	1357.73
																NKYEDEINK	K	R	34.9	25	0.95	0	15	0	0	2	1152.55
																NLDLDSIIAEVK	R	A	89.2	25	0.95	0	16	0	0	2	1329.73
																NTKQEIAEINR	R	M	67.8	25	0.95	0	6	1	0	2	1315.7
																QEIAEINR	K	M	47.3	25	0.95	0	17	0	0	2	972.511
																QLDSIVGER	R	G	80	25	0.95	0	66	0	0	2	1016.54
																RGFSANSAR	R	L	39	25	0.95	0	3	0	0	2	965.491
																SGFSSVSVSR	R	S	81.2	25	0.95	0	30	0	0	2	1012.51
																SLYGLGGSKR	R	I	41.8	25	0.95	0	3	0	0	2	1037.57
																TAAENEFVTLK	R	K	46.3	25	0.95	0	2	0	0	2	1222.63
																TAAENEFVTLKK	R	D	74.9	25	0.95	0	11	0	0	2	1350.73
																WTLLQEQGTK	K	T	53.1	25	0.95	0	9	0	0	2	1203.64
																YEDEINK	K	R	40.9	25	0.95	0	20	0	0	2	910.415
																YEDEINKR	K	T	38.6	25	0.95	0	29	0	0	2	1066.52
																YEELQVTAGR	K	H	84.2	25	0.95	0	56	0	0	2	1165.58
Q5T749	Keratinocyte proline-rich protein	KPRP_HUMAN	KPRP	64132.6	1	0.341		0.133	0.45		0	3	3	7	0.0553	GRPAVCQPQGR	R	F	28.2	25	0.95	0	1	0	0	2	1225.62
																RLDQCPESPLQR	R	C	23.8	25	0.95	0	0	1	0	2	1498.74
																RSEPIYNSR	R	C	35	25	0.95	0	5	0	0	2	1121.57
P01042	Kininogen-1	KNG1_HUMAN	KNG1	71957.6	1	0.489		0.781	0.45		0	21	24	283	0.276	AATGECTATVGK	K	R	76.2	25	0.95	0	23	0	0	2	1165.55
																AATGECTATVGKR	K	S	87	25	0.95	0	21	6	0	2	1321.65
																AVDAALKK	K	Y	52.6	25	0.95	0	41	0	0	2	815.499
																DFVQPPTK	K	I	29.9	25	0.95	0	2	0	0	2	931.489
																DIPTNSPELEETLTHTITK	R	L	72.1	25	0.95	0	9	0	0	2	2139.08
																EGDCPVQSGK	K	T	35	25	0.95	0	6	0	0	2	1076.47
																ENFLFLTPDCK	K	S	71	25	0.95	0	22	0	0	2	1383.66
																ESNEELTESCETK	K	K	56.2	25	0.95	0	4	0	0	2	1555.64
																ESNEELTESCETKK	K	L	56.7	25	0.95	0	2	0	0	2	1683.74
																IASFSQNCDIYPGK	R	D	79.2	25	0.95	0	8	0	0	2	1599.75
																IYPTVNCQPLGMISLMK	K	R	36.6	25	0.95	0	2	0	0	2	1996.99
																KYFIDFVAR	K	E	35.6	25	0.95	0	2	0	0	2	1158.63
																KYNSQNQSNNQFVLYR	K	I	91.9	25	0.95	0	3	4	0	2	2002.97
																QVVAGLNFR	R	I	73.1	25	0.95	0	42	0	0	2	1003.57
																RPPGFSPFR	K	S	38	25	0.95	0	6	0	0	2	1060.57
																TVGSDTFYSFK	K	Y	69.2	25	0.95	0	20	0	0	2	1251.59
																VQVVAGK	R	K	39.3	25	0.95	0	14	0	0	2	700.435
																VQVVAGKK	R	Y	44.8	25	0.95	0	13	0	0	2	828.53
																YEIKEGDCPVQSGK	K	T	64.2	25	0.95	0	1	0	0	2	1609.75
																YFIDFVAR	K	E	48.7	25	0.95	0	17	0	0	2	1030.54
																YNSQNQSNNQFVLYR	K	I	58.2	25	0.95	0	12	3	0	2	1874.88
P02788	Lactotransferrin	TRFL_HUMAN	LTF	78182.3	1	0.447		0.939	0.45		0	25	28	150	0.369	CGLVPVLAENYK	K	S	39.2	25	0.95	0	2	0	0	2	1362.71
																CLAENAGDVAFVK	R	D	78.8	25	0.95	0	7	0	0	2	1393.68
																DGAGDVAFIR	R	E	87.6	25	0.95	0	15	0	0	2	1020.51
																DSAIGFSR	K	V	53.5	25	0.95	0	9	0	0	2	852.421
																FCLFQSETK	K	N	34.9	25	0.95	0	2	0	0	2	1159.55
																FDEYFSQSCAPGSDPR	K	S	74.2	25	0.95	0	2	0	0	2	1862.77
																FFSASCVPGADK	R	G	67.8	25	0.95	0	6	0	0	2	1285.59
																FQLFGSPSGQK	K	D	45.6	25	0.95	0	14	0	0	2	1195.61
																GEADAMSLDGGYVYTAGK	K	C	76.2	25	0.95	0	6	0	0	2	1820.8
																GGSFQLNELQGLK	K	S	54.5	25	0.95	0	4	0	0	2	1390.73
																KGGSFQLNELQGLK	K	S	48.6	25	0.95	0	4	5	0	2	1518.83
																KSEEEVAAR	R	R	75.1	25	0.95	0	21	0	0	2	1018.52
[truncated: 929 more rows]

## Sheet: PTC
Supplementary Table 3B: List of proteins identified from PTC thyroid cystic fluid. (FDR = 1.23%)
UniProt_ACCESSION	Protein name	UniProt_ID	Gene symbol	Molecular weight (Da)	Protein identification probability	SecretomeP 2.0		SignalP 4.0			TMHMM 2.0	No. of unique peptides	No. of spectra		Sequence coverage	Identified peptides	Previous amino acid	Next amino acid	Mascot sccore		Peptide identification probability	No. of identified spectra				No. of tryptic termini	Calculated +1H Peptide Mass (AMU)
						NN-score		D	Dmaxcut		PredHel		Unique	Total					Ion score	Identity score		Charge 1+	Charge 2+	Charge 3+	Charge 4+
P31946	14-3-3 protein beta/alpha	1433B_HUMAN	YWHAB	28065.1	1	0.352		0.101	0.45		0	7	8	36	0.451	AVTEQGHELSNEER	K	N	96.2	25	0.95	0	6	2	0	2	1598.74
																DSTLIMQLLR	K	D	72.7	25	0.95	0	8	0	0	2	1205.66
																EMQPTHPIR	K	L	43	25	0.95	0	4	1	0	2	1124.55
																NLLSVAYK	R	N	41.6	25	0.95	0	6	0	0	2	907.525
																QTTVSNSQQAYQEAFEISK	K	K	96.5	25	0.95	0	4	0	0	2	2159.03
																QTTVSNSQQAYQEAFEISKK	K	E	27.6	25	0.95	0	0	1	0	2	2287.12
																TAFDEAIAELDTLNEESYK	K	D	93	25	0.95	0	4	0	0	2	2159
																VISSIEQK	R	T	47.6	25	0.95	0	12	0	0	2	903.515
																YLIPNATQPESK	K	V	60.4	25	0.95	0	3	0	0	2	1360.71
																YLSEVASGDNK	R	Q	74.6	25	0.95	0	4	0	0	2	1182.56
P62258	14-3-3 protein epsilon	1433E_HUMAN	YWHAE	29157	1	0.33		0.099	0.45		0	18	19	77	0.631	AAFDDAIAELDTLSEESYK	K	D	98.5	25	0.95	0	4	0	0	2	2087.97
																AASDIAMTELPPTHPIR	K	L	27.1	25	0.95	0	1	2	0	2	1835.93
																DSTLIMQLLR	K	D	72.7	25	0.95	0	8	0	0	2	1205.66
																EAAENSLVAYK	K	A	50	25	0.95	0	10	0	0	2	1194.6
																EALQDVEDENQ	K	-	42.6	25	0.95	0	2	0	0	2	1289.55
																HLIPAANTGESK	K	V	62.2	25	0.95	0	8	0	0	2	1237.65
																IISSIEQK	R	E	36.1	25	0.95	0	3	0	0	2	917.53
																IISSIEQKEENK	R	G	45.1	25	0.95	0	1	0	0	2	1417.75
																KEAAENSLVAYK	R	A	54.2	25	0.95	0	1	0	0	2	1322.69
																LAEQAERYDEMVESMK	K	K	36.5	25	0.95	0	0	1	0	2	1960.86
																LICCDILDVLDK	K	H	52	25	0.95	0	2	0	0	2	1476.74
																LICCDILDVLDKHLIPAANTGESK	K	V	31.9	25	0.95	0	0	1	0	2	2695.38
																NLLSVAYK	R	N	41.6	25	0.95	0	6	0	0	2	907.525
																QMVETELK	R	L	72.1	25	0.95	0	4	0	0	2	993.492
																VAGMDVELTVEER	K	N	87.5	25	0.95	0	4	0	0	2	1463.7
																YDEMVESMK	R	K	46.7	25	0.95	0	7	0	0	2	1163.46
																YLAEFATGNDR	R	K	57.8	25	0.95	0	6	0	0	2	1256.59
																YLAEFATGNDRK	R	E	55	25	0.95	0	6	0	0	2	1384.69
P61981	14-3-3 protein gamma	1433G_HUMAN	YWHAG	28285.1	1	0.29		0.102	0.45		0	4	4	15	0.247	AYSEAHEISK	K	E	64.1	25	0.95	0	6	0	0	2	1134.54
																DSTLIMQLLR	K	D	72.7	25	0.95	0	8	0	0	2	1205.66
																NLLSVAYK	R	N	41.6	25	0.95	0	6	0	0	2	907.525
																NVTELNEPLSNEER	K	N	98.3	25	0.95	0	3	0	0	2	1643.79
																VISSIEQK	R	T	47.6	25	0.95	0	12	0	0	2	903.515
																YLAEVATGEK	R	R	74.7	25	0.95	0	4	0	0	2	1080.56
																YLAEVATGEKR	R	A	71.8	25	0.95	0	2	0	0	2	1236.66
P31947	14-3-3 protein sigma	1433S_HUMAN	SFN	27756.8	1	0.345		0.102	0.45		0	6	6	14	0.274	DSTLIMQLLR	K	D	72.7	25	0.95	0	8	0	0	2	1205.66
																EMPPTNPIR	K	L	31.9	25	0.95	0	1	0	0	2	1070.53
																NLLSVAYK	R	N	41.6	25	0.95	0	6	0	0	2	907.525
																SAYQEAMDISK	R	K	47.3	25	0.95	0	5	0	0	2	1258.56
																SAYQEAMDISKK	R	E	52.8	25	0.95	0	3	0	0	2	1386.66
																VLSSIEQK	R	S	47.6	25	0.95	0	12	0	0	2	903.515
																YEDMAAFMK	R	G	47.3	25	0.95	0	2	0	0	2	1137.46
																YLAEVATGDDK	R	K	71.7	25	0.95	0	1	0	0	2	1181.57
																YLAEVATGDDKK	R	R	67.9	25	0.95	0	2	0	0	2	1309.66
P27348	14-3-3 protein theta	1433T_HUMAN	YWHAQ	27747.4	0.994	0.256		0.102	0.45		0	2	2	6	0.249	AVTEQGAELSNEER	K	N	96.4	25	0.95	0	4	0	0	2	1532.72
																DSTLIMQLLR	K	D	72.7	25	0.95	0	8	0	0	2	1205.66
																EMQPTHPIR	K	L	43	25	0.95	0	4	1	0	2	1124.55
																NLLSVAYK	R	N	41.6	25	0.95	0	6	0	0	2	907.525
																SICTTVLELLDK	R	Y	60.7	25	0.95	0	2	0	0	2	1391.75
																VISSIEQK	R	T	47.6	25	0.95	0	12	0	0	2	903.515
P63104	14-3-3 protein zeta/delta	1433Z_HUMAN	YWHAZ	27727.9	1	0.252		0.101	0.45		0	11	14	53	0.535	DICNDVLSLLEK	R	F	69.8	25	0.95	0	6	0	0	2	1418.72
																DSTLIMQLLR	K	D	72.7	25	0.95	0	8	0	0	2	1205.66
																EKIETELR	R	D	39.8	25	0.95	0	2	0	0	2	1017.56
																EMQPTHPIR	K	L	43	25	0.95	0	4	1	0	2	1124.55
																FLIPNASQAESK	K	V	60.5	25	0.95	0	4	0	0	2	1304.68
																GIVDQSQQAYQEAFEISK	K	K	101	25	0.95	0	4	0	0	2	2040.99
																IETELR	K	D	35.1	25	0.95	0	2	0	0	2	760.42
																NLLSVAYK	R	N	41.6	25	0.95	0	6	0	0	2	907.525
																SVTEQGAELSNEER	K	N	105	25	0.95	0	8	0	0	2	1548.71
																TAFDEAIAELDTLSEESYK	K	D	101	25	0.95	0	4	4	0	2	2131.99
																YDDMAACMK	R	S	35	25	0.95	0	2	0	0	2	1120.41
																YLAEVAAGDDK	R	K	60.3	25	0.95	0	2	0	0	2	1151.56
																YLAEVAAGDDKK	R	G	67.5	25	0.95	0	6	4	0	2	1279.65
P08865	40S ribosomal protein SA	RSSA_HUMAN	RPSA	32836.1	1	0.62		0.1	0.45		0	3	3	6	0.129	AIVAIENPADVSVISSR	R	N	78.2	25	0.95	0	2	0	0	2	1740.95
																FAAATGATPIAGR	K	F	75.1	25	0.95	0	2	0	0	2	1203.65
																LLVVTDPR	R	A	39.7	25	0.95	0	2	0	0	2	912.551
P32754	4-hydroxyphenylpyruvate dioxygenase	HPPD_HUMAN	HPD	44916.9	1	0.517		0.147	0.45		0	2	2	3	0.0534	SIVVANYEESIK	R	M	52.1	25	0.95	0	1	0	0	2	1351.71
																TEDIITAIR	K	H	51	25	0.95	0	2	0	0	2	1031.57
P05388	60S acidic ribosomal protein P0	RLA0_HUMAN	RPLP0	34256.3	0.994	0.15		0.261	0.45		0	2	2	3	0.0662	GNVGFVFTK	R	E	41.8	25	0.95	0	1	0	0	2	968.52
																TSFFQALGITTK	K	I	66.4	25	0.95	0	2	0	0	2	1313.71
P30050	60S ribosomal protein L12	RL12_HUMAN	RPL12	17801.1	0.994	0.865		0.113	0.45		0	2	2	3	0.152	IGPLGLSPK	K	K	40.1	25	0.95	0	2	0	0	2	881.546
																QAQIEVVPSASALIIK	R	A	34.2	25	0.95	0	1	0	0	2	1666.97
P52209	6-phosphogluconate dehydrogenase, decarboxylating	6PGD_HUMAN	PGD	53123.9	1	0.426		0.431	0.45		0	6	7	14	0.166	AGQAVDDFIEK	K	L	53.1	25	0.95	0	2	0	0	2	1192.58
																GILFVGSGVSGGEEGAR	K	Y	90.2	25	0.95	0	2	0	0	2	1591.81
																IISYAQGFMLLR	K	Q	78.7	25	0.95	0	2	0	0	2	1427.77
																LVPLLDTGDIIIDGGNSEYR	K	D	119	25	0.95	0	2	1	0	2	2160.12
																TIFQGIAAK	K	V	35.6	25	0.95	0	2	0	0	2	948.551
																YGPSLMPGGNK	R	E	69.1	25	0.95	0	3	0	0	2	1136.54
O95336	6-phosphogluconolactonase	6PGL_HUMAN	PGLS	27529.5	1	0.87		0.246	0.45		0	5	5	14	0.295	ELPAAVAPAGPASLAR	R	W	41.9	25	0.95	0	4	0	0	2	1490.83
																FALGLSGGSLVSMLAR	R	E	93.5	25	0.95	0	2	0	0	2	1594.86
																ILEDQEENPLPAALVQPHTGK	R	L	60	25	0.95	0	0	2	0	2	2299.19
																TVIFVATGEGK	R	A	63.1	25	0.95	0	4	0	0	2	1121.62
																VTLTLPVLNAAR	R	T	42.2	25	0.95	0	2	0	0	2	1267.77
P08253	72 kDa type IV collagenase	MMP2_HUMAN	MMP2	73867.1	1	0.514		0.812	0.45		0	3	3	4	0.0788	FQGTSYDSCTTEGR	R	T	81.7	25	0.95	0	2	0	0	2	1608.66
																IDAVYEAPQEEK	K	A	46.4	25	0.95	0	1	0	0	2	1391.67
																IIGYTPDLDPETVDDAFAR	R	A	79.6	25	0.95	0	1	0	0	2	2108.02
																LSQDDIK	R	G	31	25	0.95	0	3	0	0	2	818.426
P11021	78 kDa glucose-regulated protein	GRP78_HUMAN	HSPA5	72316.7	1	0.745		0.898	0.45		0	3	3	5	0.0948	IINEPTAAAIAYGLDK	R	R	70.1	25	0.95	0	1	0	0	2	1659.9
																ITPSYVAFTPEGER	R	L	54.3	25	0.95	0	2	0	0	2	1566.78
																NELESYAYSLK	R	N	40	25	0.95	0	1	0	0	2	1316.64
																VEIIANDQGNR	R	I	54	25	0.95	0	5	0	0	2	1228.63
																VYEGERPLTK	K	D	34.9	25	0.95	0	2	0	0	2	1191.64
P60709	Actin, cytoplasmic 1	ACTB_HUMAN	ACTB	41719.8	1	0.498		0.107	0.45		0	20	30	376	0.661	AGFAGDDAPR	K	A	83.9	25	0.95	0	28	0	0	2	976.448
																AVFPSIVGRPR	R	H	65.3	25	0.95	0	10	1	0	2	1198.71
																CDVDIRK	K	D	28.9	25	0.95	0	1	0	0	2	905.451
																CPEALFQPSFLGMESCGIHETTFNSIMK	R	C	51.3	25	0.95	0	0	6	2	2	3263.45
																DLTDYLMK	R	I	56.9	25	0.95	0	22	0	0	2	1014.48
																DLYANTVLSGGTTMYPGIADR	K	M	123	25	0.95	0	13	1	0	2	2231.07
																DSYVGDEAQSK	K	R	76.8	25	0.95	0	25	0	0	2	1198.52
																DSYVGDEAQSKR	K	G	73.3	25	0.95	0	16	5	0	2	1354.62
																EITALAPSTMK	K	I	62.6	25	0.95	0	39	0	0	2	1177.61
																GYSFTTTAER	R	E	73.7	25	0.95	0	32	0	0	2	1132.53
																HQGVMVGMGQK	R	D	33	25	0.95	0	2	4	0	2	1187.57
																IIAPPER	K	K	29.6	25	0.95	0	1	0	0	2	795.472
																IWHHTFYNELR	K	V	31.9	25	0.95	0	0	5	0	2	1515.75
																KDLYANTVLSGGTTMYPGIADR	R	M	70.9	25	0.95	0	0	5	0	2	2359.16
																LCYVALDFEQEMATAASSSSLEK	K	S	131	25	0.95	0	2	14	0	2	2566.17
																QEYDESGPSIVHR	K	K	43.5	25	0.95	0	15	16	0	2	1516.7
																QEYDESGPSIVHRK	K	C	22.6	25	0.95	0	0	1	0	2	1644.8
																SYELPDGQVITIGNER	K	F	93	25	0.95	0	34	2	0	2	1790.89
																TTGIVMDSGDGVTHTVPIYEGYALPHAILR	R	L	72	25	0.95	0	0	25	21	2	3199.61
																VAPEEHPVLLTEAPLNPK	R	A	84.6	25	0.95	0	17	11	0	2	1954.06
O15143	Actin-related protein 2/3 complex subunit 1B	ARC1B_HUMAN	ARPC1B	40931.8	0.994	0.222		0.13	0.45		0	2	3	8	0.0833	ASSEGGTAAGAGLDSLHK	K	N	77	25	0.95	0	3	1	0	2	1628.79
																NSVSQISVLSGGK	K	A	85.7	25	0.95	0	4	0	0	2	1275.69
O15144	Actin-related protein 2/3 complex subunit 2	ARPC2_HUMAN	ARPC2	34315.7	1	0.36		0.129	0.45		0	10	10	19	0.35	ASHTAPQVLFSHR	R	E	35.7	25	0.95	0	0	2	0	2	1450.75
																DDETMYVESK	R	K	52.9	25	0.95	0	2	0	0	2	1232.5
																DNTINLIHTFR	R	D	45.8	25	0.95	0	1	0	0	2	1343.71
																DSIVHQAGMLK	K	R	39.5	25	0.95	0	2	0	0	2	1214.62
																ELQAHGADELLK	K	R	62.9	25	0.95	0	2	0	0	2	1323.69
																IIEETLALK	R	F	57	25	0.95	0	2	0	0	2	1029.62
																MILLEVNNR	-	I	37.5	25	0.95	0	2	0	0	2	1117.6
																NCFASVFEK	R	Y	42.7	25	0.95	0	2	0	0	2	1101.5
																VFMQEFK	K	E	31.5	25	0.95	0	2	0	0	2	944.455
																YFQFQEEGKEGENR	K	A	30.9	25	0.95	0	0	2	0	2	1760.79
O15145	Actin-related protein 2/3 complex subunit 3	ARPC3_HUMAN	ARPC3	20529.8	1	0.69		0.115	0.45		0	4	4	8	0.242	ANVFFK	K	N	31.1	25	0.95	0	1	0	0	2	725.398
																DTDIVDEAIYYFK	K	A	79.8	25	0.95	0	3	0	0	2	1591.75
																PAYHSSLMDPDTK	M	L	30.7	25	0.95	0	1	0	0	2	1477.66
																VFDPQNDKPSK	K	W	32.8	25	0.95	0	3	0	0	2	1274.64
P59998	Actin-related protein 2/3 complex subunit 4	ARPC4_HUMAN	ARPC4	19649.4	1	0.646		0.406	0.45		0	3	3	7	0.167	AENFFILR	R	R	30.3	25	0.95	0	2	0	0	2	1009.55
																ELLLQPVTISR	K	N	59.6	25	0.95	0	4	0	0	2	1268.76
																HNKPEVEVR	R	S	35	25	0.95	0	1	0	0	2	1107.59
P61158	Actin-related protein 3	ARP3_HUMAN	ACTR3	47353.8	1	0.443		0.121	0.45		0	7	7	13	0.208	AEPEDHYFLLTEPPLNTPENR	R	E	32.6	25	0.95	0	0	2	0	2	2482.19
																DITYFIQQLLR	R	D	54	25	0.95	0	2	0	0	2	1409.78
																DYEEIGPSICR	K	H	44.1	25	0.95	0	2	0	0	2	1338.6
																FMEQVIFK	R	Y	28.6	25	0.95	0	1	0	0	2	1057.54
																LPACVVDCGTGYTK	R	L	84.8	25	0.95	0	2	0	0	2	1540.71
																NIVLSGGSTMFR	K	D	76.9	25	0.95	0	2	0	0	2	1297.66
																YSYVCPDLVK	R	E	53	25	0.95	0	2	0	0	2	1243.6
Q9NZK5	Adenosine deaminase CECR1	CECR1_HUMAN	CECR1	58917.4	1	0.493		0.51	0.5		1	6	6	11	0.125	DIPIEVCPISNQVLK	K	L	56	25	0.95	0	2	0	0	2	1724.93
																FVETHPEFIGIK	K	I	25	25	0.95	0	0	1	0	2	1416.75
																IGHGFALSK	R	H	42.5	25	0.95	0	3	0	0	2	929.52
																SKDVAVIAESIR	R	M	35.8	25	0.95	0	0	2	0	2	1287.73
																SQVFNILR	R	M	37.9	25	0.95	0	2	0	0	2	976.557
																WILLEDYR	K	K	44	25	0.95	0	1	0	0	2	1107.58
P23526	Adenosylhomocysteinase	SAHH_HUMAN	AHCY	47699.1	1	0.507		0.12	0.45		0	2	2	3	0.0486	VPAINVNDSVTK	K	S	70.4	25	0.95	0	2	0	0	2	1256.68
																YPQLLPGIR	K	G	36.7	25	0.95	0	1	0	0	2	1056.62
P54819	Adenylate kinase 2, mitochondrial	KAD2_HUMAN	AK2	26461	0.994	0.823		0.162	0.45		0	2	2	3	0.0879	AMVASGSELGK	R	K	36.3	25	0.95	0	2	0	0	2	1065.52
																NGFLLDGFPR	K	T	43.1	25	0.95	0	1	0	0	2	1135.59
Q01518	Adenylyl cyclase-associated protein 1	CAP1_HUMAN	CAP1	51837.5	1	0.429		0.051	0.45		0	4	5	17	0.112	ALLVTASQCQQPAENK	R	L	120	25	0.95	0	4	0	0	2	1757.89
																EMNDAAMFYTNR	K	V	67.3	25	0.95	0	3	0	0	2	1494.6
																LEAVSHTSDMHR	R	G	29.8	25	0.95	0	2	2	0	2	1398.64
																LSDLLAPISEQIK	K	E	66.1	25	0.95	0	6	0	0	2	1426.82
Q15848	Adiponectin	ADIPO_HUMAN	ADIPOQ	26396.2	0.999	0.886		0.778	0.45		0	2	3	21	0.123	GDIGETGVPGAEGPR	K	G	72.6	25	0.95	0	3	0	0	2	1411.68
																IFYNQQNHYDGSTGK	K	F	73.9	25	0.95	0	15	3	0	2	1771.8
P84077	ADP-ribosylation factor 1	ARF1_HUMAN	ARF1	20679.6	1	0.508		0.152	0.45		0	4	4	9	0.238	DAVLLVFANK	R	Q	65.9	25	0.95	0	2	0	0	2	1089.63
																ILMVGLDAAGK	R	T	66.6	25	0.95	0	3	0	0	2	1087.62
																LGLHSLR	K	H	38	25	0.95	0	2	0	0	2	795.484
																QDLPNAMNAAEITDK	K	L	61.3	25	0.95	0	2	0	0	2	1646.77
P43652	Afamin	AFAM_HUMAN	AFM	69052.1	1	0.46		0.797	0.45		0	47	72	1149	0.674	AESPEVCFNEESPK	K	I	109	25	0.95	0	31	0	0	2	1622.7
																AIPVTQYLK	R	A	44.1	25	0.95	0	2	0	0	2	1032.61
																CQAYESNR	K	E	63.2	25	0.95	0	2	0	0	2	1027.43
																DADPDTFFAK	R	F	56.6	25	0.95	0	15	0	0	2	1126.51
																DGLKYHYLIR	K	L	23.3	25	0.95	0	0	1	0	2	1277.7
																DMVEYK	K	D	29.6	25	0.95	0	2	0	0	2	784.355
																DMVEYKDR	K	C	46	25	0.95	0	15	0	0	2	1055.48
																ELISLVEDVSSNYDGCCEGDVVQCIR	K	D	76.4	25	0.95	0	2	9	1	2	3016.33
																ESLLNHFLYEVAR	R	R	54.6	25	0.95	0	41	34	0	2	1590.83
																FGTKVVHFIYIAILSQK	K	F	26.6	25	0.95	0	0	1	0	2	1964.14
																FLVNLVK	R	L	47.5	25	0.95	0	13	0	0	2	832.529
																FTDSENVCQER	K	D	74	25	0.95	0	45	0	0	2	1384.58
																FTFEYSR	K	R	41.1	25	0.95	0	30	0	0	2	949.441
																GQCIINSNK	R	D	37.6	25	0.95	0	2	0	0	2	1033.51
																GQCIINSNKDDRPK	R	D	76.6	25	0.95	0	18	26	2	2	1644.81
																HELTDEELQSLFTNFANVVDK	K	C	67.3	25	0.95	0	2	8	0	2	2449.19
																HFQNLGK	K	D	40.8	25	0.95	0	7	0	0	2	843.447
																HFQNLGKDGLK	K	Y	53.7	25	0.95	0	2	2	0	2	1256.67
																HPDLSIPELLR	R	I	46.2	25	0.95	0	4	0	0	2	1289.72
																HVCGALLK	K	F	41.9	25	0.95	0	9	0	0	2	897.498
																IAPQLSTEELVSLGEK	K	M	119	25	0.95	0	102	2	0	2	1713.93
																ICAMEGLPQK	K	H	60	25	0.95	0	46	0	0	2	1162.56
																IVQIYK	R	D	42.8	25	0.95	0	11	0	0	2	763.471
																IVQIYKDLLR	R	N	44.4	25	0.95	0	0	2	0	2	1260.77
																KSDVGFLPPFPTLDPEEK	K	C	72.5	25	0.95	0	9	15	0	2	2016.03
																LCFFYNK	R	K	36.6	25	0.95	0	4	0	0	2	991.471
																LCFFYNKK	R	S	27	25	0.95	0	2	2	0	2	1119.57
																LKHELTDEELQSLFTNFANVVDK	K	C	93.8	25	0.95	0	4	34	17	2	2690.37
																LPNNVLQEK	K	I	59.4	25	0.95	0	39	0	0	2	1054.59
																LVKDMVEYK	K	D	27.3	25	0.95	0	3	3	0	2	1140.6
																NCCNTENPPGCYR	R	Y	65.5	25	0.95	0	2	0	0	2	1641.62
																NPFVFAPTLLTVAVHFEEVAK	R	S	94.6	25	0.95	0	16	16	0	2	2329.26
																RHPDLSIPELLR	R	I	65.6	25	0.95	0	15	50	2	2	1445.82
																RNPFVFAPTLLTVAVHFEEVAK	R	S	94.5	25	0.95	0	0	46	20	2	2485.36
																RPCFESLK	R	A	37	25	0.95	0	6	0	0	2	1036.52
																RPCFESLKADK	R	T	32.9	25	0.95	0	1	8	0	2	1350.68
																SCCEEQNKVNCLQTR	K	A	64.1	25	0.95	0	6	28	0	2	1925.83
																SDVGFLPPFPTLDPEEK	K	C	73.2	25	0.95	0	40	2	0	2	1887.94
																TDRFLVNLVK	K	L	30.6	25	0.95	0	2	0	0	2	1204.7
																TINPAVDHCCK	R	T	62.4	25	0.95	0	51	0	0	2	1314.59
																TNFAFR	K	R	42.4	25	0.95	0	23	0	0	2	755.383
																TYVPPPFSQDLFTFHADMCQSQNEELQR	K	K	43.8	25	0.95	0	0	4	1	2	3385.53
																VMNHICSK	K	Q	37.4	25	0.95	0	2	0	0	2	988.47
																VMNHICSKQDSISSK	K	I	19.6	25	0.95	0	0	1	1	2	1749.83
																VNCLQTR	K	A	32.6	25	0.95	0	2	0	0	2	890.451
																VVHFIYIAILSQK	K	F	84.8	25	0.95	0	11	41	0	2	1530.9
																VVHFIYIAILSQKFPK	K	I	93.8	25	0.95	0	41	50	40	2	1903.12
O00468	Agrin	AGRIN_HUMAN	AGRN	214820	1	0.299		0.75	0.45		0	3	3	5	0.0186	AYGTGFVGCLR	K	D	37.8	25	0.95	0	1	0	0	2	1200.58
																SAGDVDTLAFDGR	K	T	73.6	25	0.95	0	2	0	0	2	1323.62
																TFVEYLNAVTESEK	R	A	80.7	25	0.95	0	2	0	0	2	1629.8
P14550	Alcohol dehydrogenase [NADP+]	AK1A1_HUMAN	AKR1A1	36555.6	1	0.49		0.163	0.45		0	4	4	6	0.151	DPDEPVLLEEPVVLALAEK	R	Y	33.2	25	0.95	0	1	0	0	2	2076.11
																NADGTICYDSTHYK	K	E	63	25	0.95	0	1	0	0	2	1644.7
																SPAQILLR	R	W	56.1	25	0.95	0	2	0	0	2	897.552
																YALSVGYR	K	H	35.5	25	0.95	0	2	0	0	2	928.489
P15121	Aldose reductase	ALDR_HUMAN	AKR1B1	35835.9	0.994	0.395		0.184	0.45		0	2	2	4	0.0601	SPPGQVTEAVK	K	V	38.5	25	0.95	0	2	0	0	2	1112.59
																TTAQVLIR	K	F	48.5	25	0.95	0	2	0	0	2	901.547
P02763	Alpha-1-acid glycoprotein 1	A1AG1_HUMAN	ORM1	23494.1	1	0.691		0.94	0.45		0	5	7	37	0.289	EQLGEFYEALDCLR	K	I	79.8	25	0.95	0	8	0	0	2	1742.81
																TEDTIFLR	K	E	55.3	25	0.95	0	6	0	0	2	994.52
																TYMLAFDVNDEK	K	N	64	25	0.95	0	2	0	0	2	1461.66
																WFYIASAFR	K	N	47.7	25	0.95	0	10	0	0	2	1160.59
																YVGGQEHFAHLLILR	R	D	69.2	25	0.95	0	4	6	1	2	1752.95
P19652	Alpha-1-acid glycoprotein 2	A1AG2_HUMAN	ORM2	23585.2	0.994	0.605		0.94	0.45		0	2	2	8	0.219	EHVAHLLFLR	R	D	52.7	25	0.95	0	4	0	0	2	1234.71
																EQLGEFYEALDCLCIPR	K	S	76.5	25	0.95	0	4	0	0	2	2112.97
																TEDTIFLR	K	E	55.3	25	0.95	0	6	0	0	2	994.52
																WFYIASAFR	K	N	47.7	25	0.95	0	10	0	0	2	1160.59
P01011	Alpha-1-antichymotrypsin	AACT_HUMAN	SERPINA3	47634.9	1	0.839		0.829	0.45		0	29	44	1738	0.655	ADLSGITGAR	K	N	104	25	0.95	0	116	0	0	2	960.511
																AKWEMPFDPQDTHQSR	K	F	63.3	25	0.95	0	9	17	11	2	1972.9
																AVLDVFEEGTEASAATAVK	K	I	145	25	0.95	0	335	72	0	2	1907.96
																DEELSCTVVELK	R	Y	110	25	0.95	0	38	0	0	2	1421.68
																DLDSQTMMVLVNYIFFK	K	A	74	25	0.95	0	114	19	0	2	2080.01
																DSLEFR	R	E	49.5	25	0.95	0	23	0	0	2	766.373
																DYNLNDILLQLGIEEAFTSK	R	A	130	25	0.95	0	9	3	0	2	2296.17
																EIGELYLPK	R	F	59.7	25	0.95	0	54	0	0	2	1061.59
																EQLSLLDR	K	F	58.3	25	0.95	0	52	0	0	2	973.531
																EQLSLLDRFTEDAK	K	R	63.7	25	0.95	0	6	0	0	2	1664.85
																FNRPFLMIIVPTDTQNIFFMSK	R	V	73.8	25	0.95	0	5	74	1	2	2675.37
																FTEDAKR	R	L	42.1	25	0.95	0	8	0	0	2	866.437
																GKITDLIK	R	D	48.2	25	0.95	0	6	0	0	2	887.556
																GTHVDLGLASANVDFAFSLYK	R	Q	75.2	25	0.95	0	4	109	0	2	2225.12
																ITDLIK	K	D	44	25	0.95	0	13	0	0	2	702.44
																ITLLSALVETR	K	T	123	25	0.95	0	66	0	0	2	1215.73
																KLINDYVK	K	N	51.8	25	0.95	0	32	0	0	2	992.578
																LINDYVK	K	N	38.1	25	0.95	0	8	0	0	2	864.483
																LYGSEAFATDFQDSAAAK	R	K	134	25	0.95	0	256	0	0	2	1891.87
																LYGSEAFATDFQDSAAAKK	R	L	93.3	25	0.95	0	5	14	0	2	2019.97
																MEEVEAMLLPETLK	K	R	125	25	0.95	0	30	0	0	2	1664.81
																MEEVEAMLLPETLKR	K	W	57.2	25	0.95	0	13	24	0	2	1804.92
																NLAVSQVVHK	R	A	54.7	25	0.95	0	118	2	0	2	1094.63
																NLAVSQVVHKAVLDVFEEGTEASAATAVK	R	I	60.5	25	0.95	0	0	2	0	2	2983.57
																RLYGSEAFATDFQDSAAAK	K	K	79.4	25	0.95	0	15	18	0	2	2047.97
																TLNQSSDELQLSMGNAMFVK	R	E	22.3	25	0.95	0	0	1	0	2	2245.05
																WEMPFDPQDTHQSR	K	F	65	25	0.95	0	9	13	0	2	1773.77
																WRDSLEFR	R	E	30.4	25	0.95	0	2	8	0	2	1108.55
																WVMVPMMSLHHLTIPYFR	K	D	18	25	0.95	0	0	1	3	2	2306.13
P01009	Alpha-1-antitrypsin	A1AT_HUMAN	SERPINA1	46719.9	1	0.852		0.916	0.45		0	25	34	378	0.636	AVLTIDEK	K	G	44.4	25	0.95	0	2	0	0	2	888.504
																DTEEEDFHVDQVTTVK	K	V	99.6	25	0.95	0	9	0	0	2	1891.86
																DTVFALVNYIFFK	R	G	40.7	25	0.95	0	1	0	0	2	1576.84
																ELDRDTVFALVNYIFFK	K	G	53	25	0.95	0	8	9	0	2	2090.1
																FLEDVKK	K	L	47	25	0.95	0	5	0	0	2	878.498
																FLENEDRR	K	S	29.1	25	0.95	0	0	8	0	2	1078.53
																FNKPFVFLMIEQNTK	K	S	34.5	25	0.95	0	0	3	0	2	1871.97
																GTEAAGAMFLEAIPMSIPPEVK	K	F	57.3	25	0.95	0	5	0	0	2	2275.14
																ITPNLAEFAFSLYR	K	Q	65.1	25	0.95	0	33	7	0	2	1641.86
																KLSSWVLLMK	K	Y	37.4	25	0.95	0	2	0	0	2	1204.71
																KQINDYVEK	K	G	50.6	25	0.95	0	8	0	0	2	1136.59
																LGMFNIQHCK	R	K	38.9	25	0.95	0	11	4	0	2	1263.6
																LQHLENELTHDIITK	K	F	52.8	25	0.95	0	9	22	8	2	1803.96
																LSITGTYDLK	K	S	63.5	25	0.95	0	49	0	0	2	1110.6
																LSSWVLLMK	K	Y	55.7	25	0.95	0	7	0	0	2	1092.61
																LVDKFLEDVK	K	K	46.3	25	0.95	0	5	0	0	2	1205.68
																LYHSEAFTVNFGDTEEAKK	K	Q	88.2	25	0.95	0	2	18	18	2	2186.04
																QINDYVEK	K	G	48.3	25	0.95	0	11	0	0	2	1008.5
																RLGMFNIQHCK	K	K	31.9	25	0.95	0	0	7	0	2	1419.7
																SASLHLPK	R	L	52	25	0.95	0	31	0	0	2	852.494
																SPLFMGK	K	V	39.2	25	0.95	0	6	0	0	2	795.407
																SVLGQLGITK	K	V	74.4	25	0.95	0	25	0	0	2	1015.61
																TDTSHHDQDHPTFNK	K	I	59.6	25	0.95	0	11	10	0	2	1779.77
																TLNQPDSQLQLTTGNGLFLSEGLK	R	L	100	25	0.95	0	3	4	0	2	2574.34
																VFSNGADLSGVTEEAPLK	K	L	124	25	0.95	0	17	0	0	2	1833.92
P04217	Alpha-1B-glycoprotein	A1BG_HUMAN	A1BG	54254.4	1	0.829		0.875	0.45		0	24	38	806	0.568	ATWSGAVLAGR	R	D	84.5	25	0.95	0	11	0	0	2	1088.58
																CEGPIPDVTFELLR	R	E	73.9	25	0.95	0	69	4	0	2	1645.83
																CLAPLEGAR	R	F	52.1	25	0.95	0	18	0	0	2	986.509
																GEKELLVPR	R	S	58.7	25	0.95	0	4	0	0	2	1040.61
																GVLRGVTFLLR	R	R	24.8	25	0.95	0	2	1	0	2	1230.77
																GVTFLLR	R	R	35.7	25	0.95	0	11	0	0	2	805.493
																GVTFLLRR	R	E	32.4	25	0.95	0	2	0	0	2	961.594
																HQFLLTGDTQGR	K	Y	55.6	25	0.95	0	48	30	0	2	1372.7
																IFFHLNAVALGDGGHYTCR	R	Y	77.4	25	0.95	0	6	100	12	2	2148.04
																LELHVDGPPPRPQLR	R	A	35.6	25	0.95	0	2	17	5	2	1723.96
																LETPDFQLFK	R	N	61	25	0.95	0	45	0	0	2	1237.65
																LLELTGPK	K	S	49.7	25	0.95	0	24	0	0	2	870.53
																NGVAQEPVHLDSPAIK	K	H	78.5	25	0.95	0	17	9	0	2	1674.88
																NGVAQEPVHLDSPAIKHQFLLTGDTQGR	K	Y	69.9	25	0.95	0	0	2	0	2	3028.56
																SGLSTGWTQLSK	R	L	89.6	25	0.95	0	23	0	0	2	1264.65
																SGLSTGWTQLSKLLELTGPK	R	S	21.7	25	0.95	0	0	1	0	2	2116.17
																SLPAPWLSMAPVSWITPGLK	K	T	103	25	0.95	0	39	8	0	2	2167.16
																SSTSPDRIFFHLNAVALGDGGHYTCR	R	Y	54.3	25	0.95	0	0	3	30	2	2878.37
																SWVPHTFESELSDPVELLVAES	R	-	39.7	25	0.95	0	10	2	0	2	2471.2
																TDGEGALSEPSATVTIEELAAPPPPVLMHHGESSQVLHPGNK	R	V	92.1	25	0.95	0	0	8	37	2	4300.12
																TPGAAANLELIFVGPQHAGNYR	R	C	119	25	0.95	0	8	97	0	2	2296.18
																TVRTPGAAANLELIFVGPQHAGNYR	K	C	42.7	25	0.95	0	0	0	2	2	2652.4
																VTLTCVAPLSGVDFQLR	K	R	120	25	0.95	0	63	34	0	2	1876
																VTLTCVAPLSGVDFQLRR	K	G	27.9	25	0.95	0	0	2	0	2	2032.1
P08697	Alpha-2-antiplasmin	A2AP_HUMAN	SERPINF2	54548.6	1	0.817		0.63	0.45		0	15	23	423	0.44	DPTPEQTHR	R	L	30.2	25	0.95	0	8	5	0	2	1080.51
																DSFHLDEQFTVPVEMMQAR	R	T	51.2	25	0.95	0	11	21	0	2	2312.03
																EDFLEQSEQLFGAKPVSLTGK	K	Q	39.6	25	0.95	0	0	1	0	2	2323.18
																FDPSLTQR	K	D	43.6	25	0.95	0	11	0	0	2	963.49
																GDKLFGPDLK	R	L	29.7	25	0.95	0	0	1	0	2	1089.59
																GFPIKEDFLEQSEQLFGAKPVSLTGK	K	Q	85.6	25	0.95	0	0	40	18	2	2865.5
																GISEQSLVVSGVQHQSTLELSEVGVEAAAATSIAMSR	R	M	95.1	25	0.95	0	0	17	2	2	3757.89
																HQMDLVATLSQLGLQELFQAPDLR	K	G	42	25	0.95	0	0	31	0	2	2739.41
																LCQDLGPGAFR	R	L	87.1	25	0.95	0	59	0	0	2	1233.6
																LGNQEPGGQTALK	K	S	83	25	0.95	0	70	0	0	2	1312.69
																LQQVLHAGSGPCLPHLLSR	R	L	74.2	25	0.95	0	9	27	6	2	2083.12
																NKFDPSLTQR	R	D	30.4	25	0.95	0	21	7	0	2	1205.63
																NPNPSAPR	R	E	53.7	25	0.95	0	5	0	0	2	852.432
																QEDDLANINQWVK	K	E	97	25	0.95	0	15	0	0	2	1572.77
																WFLLEQPEIQVAHFPFK	R	N	79.8	25	0.95	0	18	20	0	2	2129.12
P02765	Alpha-2-HS-glycoprotein	FETUA_HUMAN	AHSG	39305.4	1	0.536		0.88	0.45		0	15	24	1043	0.48	AQLVPLPPSTYVEFTVSGTDCVAK	R	E	74	25	0.95	0	89	135	0	2	2579.31
																CDSSPDSAEDVR	K	K	77.2	25	0.95	0	25	0	0	2	1337.53
																CDSSPDSAEDVRK	K	V	72.9	25	0.95	0	33	33	0	2	1465.62
																CNLLAEK	K	Q	55.5	25	0.95	0	61	0	0	2	847.434
																CNLLAEKQYGFCK	K	A	76.8	25	0.95	0	2	0	0	2	1630.77
																EATEAAKCNLLAEK	K	Q	72.2	25	0.95	0	2	0	0	2	1547.77
																EHAVEGDCDFQLLK	K	L	104	25	0.95	0	64	35	0	2	1660.76
																FSVVYAK	K	C	44.9	25	0.95	0	60	0	0	2	813.45
																HTFMGVVSLGSPSGEVSHPR	R	K	113	25	0.95	0	29	199	52	2	2081.02
																HTLNQIDEVK	K	V	72.3	25	0.95	0	156	0	0	2	1196.63
																LDGKFSVVYAK	K	C	35.4	25	0.95	0	7	2	0	2	1226.68
																QLKEHAVEGDCDFQLLK	R	L	52.6	25	0.95	0	10	28	3	2	2030
																QPNCDDPETEEAALVAIDYINQNLPWGYK	R	H	57.5	25	0.95	0	0	5	0	2	3363.55
																QYGFCK	K	A	34.7	25	0.95	0	6	0	0	2	802.355
																VWPQQPSGELFEIEIDTLETTCHVLDPTPVAR	K	C	42.5	25	0.95	0	0	6	1	2	3677.82
P01023	Alpha-2-macroglobulin	A2MG_HUMAN	A2M	163273	1	0.596		0.873	0.45		0	73	116	2352	0.594	AAQVTIQSSGTFSSK	K	F	119	25	0.95	0	61	0	0	2	1511.77
																AFQPFFVELTMPYSVIR	R	G	102	25	0.95	0	22	9	0	2	2061.05
																AGAFCLSEDAGLGISSTASLR	K	A	89.1	25	0.95	0	10	25	0	2	2083.01
																AIGYLNTGYQR	K	Q	72.7	25	0.95	0	48	0	0	2	1255.64
																ALLAYAFALAGNQDK	K	R	96.3	25	0.95	0	59	12	0	2	1565.83
																ALLAYAFALAGNQDKR	K	K	94.3	25	0.95	0	11	5	0	2	1721.93
																ATVLNYLPK	K	C	66.2	25	0.95	0	50	0	0	2	1018.59
																AVDQSVLLMKPDAELSASSVYNLLPEK	R	D	36.4	25	0.95	0	0	6	2	2	2917.52
																DLTGFPGPLNDQDDEDCINR	K	H	95.3	25	0.95	0	5	2	0	2	2290.99
																DMYSFLEDMGLK	K	A	77.2	25	0.95	0	33	0	0	2	1480.63
																DNSVHWERPQKPK	K	A	26	25	0.95	0	1	1	0	2	1620.82
																DTVIKPLLVEPEGLEK	K	E	64.6	25	0.95	0	33	18	0	2	1780.01
																EEFPFALGVQTLPQTCDEPK	K	A	57.5	25	0.95	0	2	0	0	2	2306.1
																EQAPHCICANGR	K	Q	55.8	25	0.95	0	4	6	0	2	1412.62
																ETTFNSLLCPSGGEVSEELSLK	K	L	90.2	25	0.95	0	17	2	0	2	2397.15
																FEVQVTVPK	K	I	59.2	25	0.95	0	45	0	0	2	1046.59
																FQVDNNNR	K	L	44.2	25	0.95	0	5	0	0	2	1006.47
																FSGQLNSHGCFYQQVK	K	T	56.3	25	0.95	0	4	7	0	2	1899.88
																GEAFTLK	R	A	42	25	0.95	0	24	0	0	2	765.414
																GHFSISIPVK	K	S	59.9	25	0.95	0	30	16	0	2	1084.62
																GHFSISIPVKSDIAPVAR	K	L	42.3	25	0.95	0	0	2	2	2	1894.05
																GPTQEFK	K	K	38.3	25	0.95	0	9	0	0	2	806.404
																GVPIPNKVIFIR	K	G	58.3	25	0.95	0	2	1	0	2	1352.84
																HYDGSYSTFGER	K	Y	70.5	25	0.95	0	39	4	0	2	1418.6
																IAQWQSFQLEGGLK	R	Q	88.4	25	0.95	0	21	0	0	2	1604.84
																KDTVIKPLLVEPEGLEK	R	E	53	25	0.95	0	2	14	1	2	1908.11
																KLSFYYLIMAK	K	G	68.6	25	0.95	0	13	0	0	2	1392.76
																KYSDASDCHGEDSQAFCEK	R	F	58.2	25	0.95	0	3	8	11	2	2233.88
																LHTEAQIQEEGTVVELTGR	K	Q	124	25	0.95	0	7	77	0	2	2110.08
																LLIYAVLPTGDVIGDSAK	R	Y	104	25	0.95	0	56	3	0	2	1845.04
																LLLQQVSLPELPGEYSMK	R	V	63.2	25	0.95	0	94	13	0	2	2045.1
																LPPNVVEESAR	K	A	77.5	25	0.95	0	60	0	0	2	1210.64
																LSFYYLIMAK	K	G	78.2	25	0.95	0	40	0	0	2	1264.66
																LVDGKGVPIPNK	R	V	27.8	25	0.95	0	0	1	0	2	1236.73
																LVHVEEPHTETVR	R	K	73.6	25	0.95	0	28	17	16	2	1545.8
																LVHVEEPHTETVRK	R	Y	16.4	25	0.95	0	0	1	1	2	1673.9
																MCPQLQQYEMHGPEGLR	K	V	42.1	25	0.95	0	3	16	0	2	2105.92
																MVSGFIPLKPTVK	K	M	67.3	25	0.95	0	69	3	0	2	1432.82
																NALFCLESAWK	R	T	67	25	0.95	0	17	0	0	2	1338.65
																NEDSLVFVQTDK	K	S	105	25	0.95	0	53	0	0	2	1394.68
																NQGNTWLTAFVLK	R	T	87.2	25	0.95	0	44	1	0	2	1491.8
																QFSFPLSSEPFQGSYK	K	V	94.2	25	0.95	0	47	2	0	2	1848.88
																QGIPFFGQVR	R	L	71	25	0.95	0	24	0	0	2	1148.62
																QQNAQGGFSSTQDTVVALHALSK	K	Y	93.7	25	0.95	0	1	82	0	2	2387.2
																QSSEITR	R	T	37	25	0.95	0	2	0	0	2	820.416
																QTVSWAVTPK	R	S	57.3	25	0.95	0	13	0	0	2	1116.6
																SASNMAIVDVK	R	M	73.2	25	0.95	0	92	0	0	2	1150.58
																SDIAPVAR	K	L	45.3	25	0.95	0	10	0	0	2	828.457
																SIYKPGQTVK	K	F	35.8	25	0.95	0	12	0	0	2	1120.64
																SLFTDLEAENDVLHCVAFAVPK	R	S	54.6	25	0.95	0	7	24	0	2	2475.22
																SLNEEAVKK	K	D	52.7	25	0.95	0	26	0	0	2	1017.56
																SSGSLLNNAIK	R	G	74.8	25	0.95	0	44	0	0	2	1103.61
																SSSNEEVMFLTVQVK	K	G	83.1	25	0.95	0	27	2	0	2	1697.84
																TAQEGDHGSHVYTK	K	A	78.3	25	0.95	0	55	48	7	2	1529.7
																TEHPFTVEEFVLPK	R	F	57.5	25	0.95	0	19	31	0	2	1672.86
																TEVSSNHVLIYLDK	R	V	89.4	25	0.95	0	35	6	0	2	1617.85
																TGTHGLLVK	R	Q	58.7	25	0.95	0	8	0	0	2	925.547
																TKVFQLK	K	R	31.8	25	0.95	0	2	0	0	2	863.535
																VDLSFSPSQSLPASHAHLR	K	V	80.5	25	0.95	0	2	16	23	2	2049.05
																VDSHFR	K	Q	36.5	25	0.95	0	3	0	0	2	760.374
																VFQLKR	K	K	29.6	25	0.95	0	1	0	0	2	790.493
																VGFYESDVMGR	R	G	82	25	0.95	0	49	0	0	2	1259.57
																VNYKDR	R	S	39.9	25	0.95	0	2	0	0	2	794.415
																VSVQLEASPAFLAVPVEK	R	E	91.4	25	0.95	0	51	12	0	2	1884.05
																VTAAPQSVCALR	R	A	79.5	25	0.95	0	38	2	0	2	1272.67
																VTGEGCVYLQTSLK	K	Y	105	25	0.95	0	50	0	0	2	1554.78
																VVSMDENFHPLNELIPLVYIQDPK	R	G	75.9	25	0.95	0	0	50	6	2	2826.44
																VYDYYETDEFAIAEYNAPCSK	K	D	76.6	25	0.95	0	2	1	0	2	2548.09
																YDVENCLANK	K	V	70.2	25	0.95	0	18	0	0	2	1225.55
																YGAATFTR	K	T	70.5	25	0.95	0	20	0	0	2	886.442
																YNILPEKEEFPFALGVQTLPQTCDEPK	K	A	60.9	25	0.95	0	0	26	0	2	3163.57
																YNILPEK	K	E	35.5	25	0.95	0	2	0	0	2	876.483
																YSDASDCHGEDSQAFCEK	K	F	97.8	25	0.95	0	4	21	0	2	2105.78
P12814	Alpha-actinin-1	ACTN1_HUMAN	ACTN1	103043	1	0.431		0.105	0.45		0	30	37	119	0.441	AGTQIENIEEDFRDGLK	K	L	45.2	25	0.95	0	1	2	0	2	1934.95
																AIMTYVSSFYHAFSGAQK	K	A	70.2	25	0.95	0	5	4	0	2	2023.96
																ALDFIASK	K	G	37.3	25	0.95	0	4	0	0	2	864.483
																ASFNHFDR	R	D	37.4	25	0.95	0	2	0	0	2	993.454
																ATLPDADKER	K	L	41	25	0.95	0	5	0	0	2	1115.57
																CQLEINFNTLQTK	K	L	96.4	25	0.95	0	4	0	0	2	1608.81
																DDPLTNLNTAFDVAEK	K	Y	73.1	25	0.95	0	2	0	0	2	1762.85
																ELPPDQAEYCIAR	R	M	52.3	25	0.95	0	1	0	0	2	1561.73
																ETADTDTADQVMASFK	R	I	132	25	0.95	0	3	0	0	2	1745.75
																FAIQDISVEETSAK	R	E	87.2	25	0.95	0	8	0	0	2	1537.77
																GISQEQMNEFR	K	A	58.7	25	0.95	0	5	0	0	2	1354.61
																GYEEWLLNEIR	K	R	36.8	25	0.95	0	1	0	0	2	1421.71
																HRPELIDYGK	R	L	38.8	25	0.95	0	3	5	0	2	1227.65
																HTNYTMEHIR	K	V	33.5	25	0.95	0	0	3	0	2	1301.61
																IDQLEGDHQLIQEALIFDNK	K	H	58.3	25	0.95	0	0	4	0	2	2339.19
																IMSIVDPNR	R	L	41	25	0.95	0	2	0	0	2	1060.55
																IVQTYHVNMAGTNPYTTITPQEINGK	K	W	22.6	25	0.95	0	0	1	0	2	2906.44
																KDDPLTNLNTAFDVAEK	R	Y	72.7	25	0.95	0	2	0	0	2	1890.94
																KHEAFESDLAAHQDR	K	V	40.7	25	0.95	0	0	2	3	2	1753.83
																LAILGIHNEVSK	R	I	68	25	0.95	0	4	0	0	2	1293.75
																LLETIDQLYLEYAK	K	R	82.4	25	0.95	0	6	0	0	2	1711.92
																LSNRPAFMPSEGR	R	M	33	25	0.95	0	0	3	0	2	1461.73
																LVSIGAEEIVDGNVK	K	M	108	25	0.95	0	2	0	0	2	1542.84
																MLDAEDIVGTARPDEK	K	A	101	25	0.95	0	2	2	0	2	1775.85
																QKDYETATLSEIK	R	A	82.8	25	0.95	0	2	1	0	2	1525.77
																RDQALTEEHAR	R	Q	56.7	25	0.95	0	2	4	0	2	1325.66
																TINEVENQILTR	R	D	74.4	25	0.95	0	5	0	0	2	1429.76
																VGWEQLLTTIAR	R	T	84.7	25	0.95	0	8	0	0	2	1386.77
																VLAVNQENEQLMEDYEK	K	L	99.6	25	0.95	0	4	0	0	2	2051.96
																VPENTMHAMQQK	R	L	41.5	25	0.95	0	2	0	0	2	1429.66
O43707	Alpha-actinin-4	ACTN4_HUMAN	ACTN4	104839	1	0.418		0.101	0.45		0	14	15	37	0.35	AIMTYVSSFYHAFSGAQK	K	A	70.2	25	0.95	0	5	4	0	2	2023.96
																ALDFIASK	K	G	37.3	25	0.95	0	4	0	0	2	864.483
																CQLEINFNTLQTK	K	L	96.4	25	0.95	0	4	0	0	2	1608.81
																DGLAFNALIHR	K	H	48.9	25	0.95	0	4	0	0	2	1226.66
																EAILAIHK	R	E	29.4	25	0.95	0	1	0	0	2	894.541
																ELPPDQAEYCIAR	R	M	52.3	25	0.95	0	1	0	0	2	1561.73
																ETTDTDTADQVIASFK	R	V	91.8	25	0.95	0	4	0	0	2	1741.81
																FAIQDISVEETSAK	R	E	87.2	25	0.95	0	8	0	0	2	1537.77
																GYEEWLLNEIR	K	R	36.8	25	0.95	0	1	0	0	2	1421.71
																HRDYETATLSDIK	K	A	35.2	25	0.95	0	0	3	0	2	1548.77
																HRPELIEYDK	R	L	20.1	25	0.949	0	0	1	0	2	1299.67
																HTNYTMEHIR	K	V	33.5	25	0.95	0	0	3	0	2	1301.61
																KHEAFESDLAAHQDR	R	V	40.7	25	0.95	0	0	2	3	2	1753.83
																LSGSNPYTTVTPQIINSK	K	W	76.3	25	0.95	0	3	0	0	2	1920.01
																LVSIGAEEIVDGNAK	K	M	67.8	25	0.95	0	3	0	0	2	1514.81
																MAPYQGPDAVPGALDYK	R	S	56.9	25	0.95	0	2	0	0	2	1808.85
																RDHALLEEQSK	K	Q	48.7	25	0.95	0	1	4	0	2	1325.68
																STLPDADRER	K	E	34.4	25	0.95	0	3	0	0	2	1159.57
																TINEVENQILTR	R	D	74.4	25	0.95	0	5	0	0	2	1429.76
																VEQIAAIAQELNELDYYDSHNVNTR	R	C	53.2	25	0.95	0	0	1	0	2	2905.4
																VGWEQLLTTIAR	R	T	84.7	25	0.95	0	8	0	0	2	1386.77
																VLAGDKNFITAEELR	K	R	26.5	25	0.95	0	0	3	0	2	1675.9
																VLAVNQENEHLMEDYEK	K	L	36.4	25	0.95	0	0	3	0	2	2076.95
																VQQLVPK	K	R	30.4	25	0.95	0	1	0	0	2	811.504
P04745	Alpha-amylase 1	AMY1_HUMAN	AMY1A	57750.4	1	0.8		0.907	0.45		0	6	6	14	0.159	ALVFVDNHDNQR	R	G	64.7	25	0.95	0	4	0	0	2	1427.7
																IAEYMNHLIDIGVAGFR	K	I	48.9	25	0.95	0	0	2	0	2	1934.98
																LSGLLDLALGK	R	D	63.7	25	0.95	0	2	0	0	2	1099.67
																MAVGFMLAHPYGFTR	K	V	29.4	25	0.95	0	0	2	0	2	1729.82
																TGSGDIENYNDATQVR	K	D	108	25	0.95	0	2	0	0	2	1739.78
																TSIVHLFEWR	R	W	42.2	25	0.95	0	2	0	0	2	1287.68
P06733	Alpha-enolase	ENOA_HUMAN	ENO1	47152.2	1	0.536		0.114	0.45		0	12	14	29	0.382	AAVPSGASTGIYEALELR	R	D	115	25	0.95	0	2	0	0	2	1804.94
																DATNVGDEGGFAPNILENK	K	E	83.6	25	0.95	0	2	0	0	2	1960.92
																FTASAGIQVVGDDLTVTNPK	K	R	79.1	25	0.95	0	1	0	0	2	2033.06
																GNPTVEVDLFTSK	R	G	85.1	25	0.95	0	1	0	0	2	1406.72
																IEEELGSK	R	A	32.5	25	0.95	0	1	0	0	2	904.462
																IGAEVYHNLK	R	N	52.5	25	0.95	0	2	2	0	2	1143.62
																KLNVTEQEK	K	I	37.3	25	0.95	0	1	0	0	2	1088.59
																LAMQEFMILPVGAANFR	K	E	78.3	25	0.95	0	7	1	0	2	1939.98
																LMIEMDGTENK	K	S	51.8	25	0.95	0	2	0	0	2	1312.58
																VNQIGSVTESLQACK	K	L	103	25	0.95	0	2	0	0	2	1633.82
																VVIGMDVAASEFFR	K	S	75.2	25	0.95	0	1	0	0	2	1556.78
																YISPDQLADLYK	R	S	57.4	25	0.95	0	4	0	0	2	1425.73
Q03154	Aminoacylase-1	ACY1_HUMAN	ACY1	45866.3	1	0.369		0.128	0.45		0	3	3	5	0.098	EGSVTSVNLTK	K	L	68.5	25	0.95	0	2	0	0	2	1134.6
																TVQPKPDYGAAVAFFEETAR	R	Q	35.3	25	0.95	0	0	2	0	2	2197.09
																VVNSILAFR	K	E	41.5	25	0.95	0	1	0	0	2	1018.6
P15144	Aminopeptidase N	AMPN_HUMAN	ANPEP	109524	1	0.575		0.283	0.5		1	12	13	53	0.135	ALEQALEK	R	T	48	25	0.95	0	5	0	0	2	901.499
																AQIINDAFNLASAHK	R	V	76	25	0.95	0	2	0	0	2	1612.84
																DHSAIPVINR	R	A	44.1	25	0.95	0	4	0	0	2	1121.61
																DNEETGFGSGTR	K	A	71.5	25	0.95	0	7	0	0	2	1269.53
																EATDVIIIHSK	K	K	53	25	0.95	0	2	0	0	2	1225.68
																ENSLLFDPLSSSSSNK	R	E	97.9	25	0.95	0	4	0	0	2	1724.83
																KVVATTQMQAADAR	R	K	97.3	25	0.95	0	6	4	0	2	1505.77
																MLSSFLSEDVFK	R	Q	70.9	25	0.95	0	3	0	0	2	1418.69
																SEYMEGNVR	R	K	41.2	25	0.95	0	2	0	0	2	1100.47
																VTLRPYLTPNDR	R	G	23.9	25	0.95	0	0	2	0	2	1444.79
																VVATTQMQAADAR	K	K	87.1	25	0.95	0	6	0	0	2	1377.68
																YLSYTLNPDLIR	R	K	60	25	0.95	0	6	0	0	2	1467.78
P12821	Angiotensin-converting enzyme	ACE_HUMAN	ACE	149701	0.994	0.668		0.863	0.45		1	2	2	4	0.0176	AALPAQELEEYNK	R	I	50.4	25	0.95	0	2	0	0	2	1475.74
																SMLEKPTDGR	K	E	29.7	25	0.95	0	2	0	0	2	1133.56
P01019	Angiotensinogen	ANGT_HUMAN	AGT	53136.8	1	0.751		0.768	0.45		0	18	26	717	0.507	AAMVGMLANFLGFR	R	I	94.3	25	0.95	0	80	11	0	2	1529.76
																ADSQAQLLLSTVVGVFTAPGLHLK	R	Q	95.9	25	0.95	0	14	80	3	2	2465.38
																ALQDQLVLVAAK	K	L	104	25	0.95	0	62	0	0	2	1268.76
																ANAGKPKDPTFIPAPIQAK	K	T	56.1	25	0.95	0	3	3	0	2	1964.1
																DPTFIPAPIQAK	K	T	58.5	25	0.95	0	24	0	0	2	1297.72
																FMQAVTGWK	R	T	59.5	25	0.95	0	10	0	0	2	1067.53
																IDRFMQAVTGWK	K	T	31.1	25	0.95	0	0	2	0	2	1467.74
																LDAHKVLSALQAVQGLLVAQGR	R	A	71.3	25	0.95	0	0	8	4	2	2287.32
																LDTEDKLR	K	A	66.9	25	0.95	0	75	0	0	2	989.526
																LQAILGVPWK	R	D	71.5	25	0.95	0	14	0	0	2	1124.68
																QPFVQGLALYTPVVLPR	K	S	111	25	0.95	0	45	43	0	2	1898.09
																SLDFTELDVAAEK	R	I	125	25	0.95	0	43	0	0	2	1437.71
																SLDFTELDVAAEKIDR	R	F	97.9	25	0.95	0	9	7	0	2	1821.92
																TGCSLMGASVDSTLAFNTYVHFQGK	K	M	56.2	25	0.95	0	0	16	0	2	2707.25
																TIHLTMPQLVLQGSYDLQDLLAQAELPAILHTELNLQK	R	L	83.1	25	0.95	0	0	0	1	2	4284.3
																VEGLTFQQNSLNWMK	K	K	62.8	25	0.95	0	1	0	0	2	1794.88
																VGEVLNSIFFELEADER	R	E	117	25	0.95	0	5	0	0	2	1966.98
																VLSALQAVQGLLVAQGR	K	A	120	25	0.95	0	52	102	0	2	1723.02
P04083	Annexin A1	ANXA1_HUMAN	ANXA1	38697.9	1	0.511		0.113	0.45		0	9	9	14	0.332	AAYLQETGKPLDETLKK	K	A	30.2	25	0.95	0	0	2	0	2	1905.03
																ALYEAGER	R	R	32.6	25	0.95	0	1	0	0	2	908.447
																DITSDTSGDFR	K	N	56.6	25	0.95	0	1	0	0	2	1213.53
																GGPGSAVSPYPTFNPSSDVAALHK	K	A	49.5	25	0.95	0	0	1	0	2	2356.16
																GLGTDEDTLIEILASR	K	T	69.5	25	0.95	0	1	0	0	2	1702.89
																GTDVNVFNTILTTR	K	S	87.7	25	0.95	0	2	0	0	2	1550.82
																GVDEATIIDILTK	K	R	73.1	25	0.95	0	3	0	0	2	1387.77
																GVDEATIIDILTKR	K	N	33.2	25	0.95	0	1	0	0	2	1543.87
																TPAQFDADELR	K	A	67.7	25	0.95	0	2	0	0	2	1262.6
P07355	Annexin A2	ANXA2_HUMAN	ANXA2	38588.1	1	0.746		0.127	0.45		0	9	9	25	0.322	AYTNFDAER	K	D	31.1	25	0.95	0	2	0	0	2	1086.48
																DALNIETAIK	R	T	62.5	25	0.95	0	1	0	0	2	1087.6
																GLGTDEDSLIEIICSR	K	T	70.5	25	0.95	0	2	0	0	2	1777.86
																GVDEVTIVNILTNR	K	S	81.5	25	0.95	0	6	0	0	2	1542.85
																LSLEGDHSTPPSAYGSVK	K	A	30.9	25	0.95	0	0	2	0	2	1844.9
																QDIAFAYQR	R	R	73.6	25	0.95	0	2	0	0	2	1111.55
																SLYYYIQQDTK	K	G	60.8	25	0.95	0	4	0	0	2	1421.69
																SYSPYDMLESIR	K	K	37.2	25	0.95	0	2	0	0	2	1476.67
																TNQELQEINR	R	V	62.3	25	0.95	0	4	0	0	2	1244.62
P08758	Annexin A5	ANXA5_HUMAN	ANXA5	35920.6	1	0.55		0.108	0.45		0	4	4	7	0.144	GLGTDEESILTLLTSR	K	S	96	25	0.95	0	2	0	0	2	1704.9
																GTVTDFPGFDER	R	A	39.4	25	0.95	0	2	0	0	2	1340.61
																SEIDLFNIR	R	K	47.5	25	0.95	0	1	0	0	2	1106.58
																VLTEIIASR	K	T	66.4	25	0.95	0	2	0	0	2	1001.6
P20073	Annexin A7	ANXA7_HUMAN	ANXA7	52722.5	1	0.805		0.099	0.45		0	3	3	5	0.0594	GAGTDDSTLVR	K	I	50.7	25	0.95	0	2	0	0	2	1091.53
																SEIDLVQIK	R	Q	43.2	25	0.95	0	2	0	0	2	1044.59
																VLIEILCTR	R	T	49.3	25	0.95	0	1	0	0	2	1116.64
P01008	Antithrombin-III	ANT3_HUMAN	SERPINC1	52586	1	0.645		0.611	0.45		0	36	53	1825	0.677	ADGESCSASMMYQEGK	K	F	96.5	25	0.95	0	139	0	0	2	1750.67
																AFLEVNEEGSEAAASTAVVIAGR	K	S	139	25	0.95	0	97	168	0	2	2291.15
																ANRPFLVFIR	K	E	51	25	0.95	0	30	59	0	2	1232.73
																ATEDEGSEQKIPEATNR	K	R	91	25	0.95	0	42	53	0	2	1874.87
																DDLYVSDAFHK	R	A	65.8	25	0.95	0	35	8	0	2	1309.61
																DIPMNPMCIYR	R	S	53.7	25	0.95	0	23	0	0	2	1441.63
																ELFYKADGESCSASMMYQEGK	K	F	59.9	25	0.95	0	0	2	0	2	2463.02
																ELTPEVLQEWLDELEEMMLVVHMPR	K	F	27.1	25	0.95	0	0	1	0	2	3114.48
																ENAEQSR	K	A	34.1	25	0.95	0	1	0	0	2	833.375
																EQLQDMGLVDLFSPEK	K	S	115	25	0.95	0	172	13	0	2	1848.91
																EVPLNTIIFMGR	R	V	80.3	25	0.95	0	163	0	0	2	1405.75
																FATTFYQHLADSK	R	N	80.7	25	0.95	0	68	17	0	2	1528.74
																FATTFYQHLADSKNDNDNIFLSPLSISTAFAMTK	R	L	69	25	0.95	0	0	16	6	2	3824.85
																FDTISEK	K	T	48.4	25	0.95	0	49	0	0	2	839.415
																FRIEDGFSLK	R	E	54.3	25	0.95	0	33	16	0	2	1211.64
																FSPENTR	K	K	35.1	25	0.95	0	5	0	0	2	850.405
																GDDITMVLILPKPEK	K	S	80	25	0.95	0	31	11	0	2	1668.92
																IEDGFSLK	R	E	43.5	25	0.95	0	9	0	0	2	908.472
																IPEATNR	K	R	41.5	25	0.95	0	2	0	0	2	800.426
																IPEATNRR	K	V	28.3	25	0.946	0	1	0	0	2	956.527
																ITDVIPSEAINELTVLVLVNTIYFK	R	G	47.5	25	0.95	0	0	2	0	2	2804.57
																KELFYK	R	A	44.3	25	0.95	0	14	0	0	2	827.466
																LPGIVAEGR	K	D	57.7	25	0.95	0	18	0	0	2	911.531
																LPGIVAEGRDDLYVSDAFHK	K	A	55.3	25	0.95	0	2	103	6	2	2202.12
																LQPLDFK	K	E	32.6	25	0.95	0	2	0	0	2	860.488
																LQPLDFKENAEQSR	K	A	69.7	25	0.95	0	25	4	0	2	1674.84
																NDNDNIFLSPLSISTAFAMTK	K	L	116	25	0.95	0	70	41	0	2	2299.13
																RVAEGTQVLELPFK	R	G	52.1	25	0.95	0	2	5	0	2	1586.89
																RVWELSK	R	A	35	25	0.95	0	3	0	0	2	917.52
																SKFSPENTR	K	K	34	25	0.95	0	6	0	0	2	1065.53
																SKLPGIVAEGR	K	D	45.3	25	0.95	0	18	8	0	2	1126.66
																SLNPNRVTFK	R	A	31.5	25	0.95	0	2	0	0	2	1175.65
																TSDQIHFFFAK	K	L	59.5	25	0.95	0	82	0	0	2	1340.66
																VAEGTQVLELPFK	R	G	117	25	0.95	0	61	0	0	2	1430.79
																VAEGTQVLELPFKGDDITMVLILPKPEK	R	S	65.6	25	0.95	0	2	73	5	2	3080.7
																VWELSK	R	A	30.5	25.5	0.95	0	1	0	0	2	761.419
P02647	Apolipoprotein A-I	APOA1_HUMAN	APOA1	30760.5	1	0.848		0.847	0.45		0	19	24	277	0.663	AKPALEDLR	K	Q	42.7	25	0.95	0	3	0	0	2	1012.58
																ATEHLSTLSEK	K	A	61	25	0.95	0	5	14	0	2	1215.62
																DLATVYVDVLK	K	D	83.3	25	0.95	0	47	0	0	2	1235.69
																DSGRDYVSQFEGSALGK	K	Q	85.1	25	0.95	0	11	10	0	2	1815.85
																DYVSQFEGSALGK	R	Q	117	25	0.95	0	39	0	0	2	1400.67
																EQLGPVTQEFWDNLEK	R	E	88.1	25	0.95	0	4	0	0	2	1932.93
																ETEGLRQEMSK	K	D	31.9	25	0.95	0	4	0	0	2	1307.63
																LEALKENGGAR	R	L	20.8	25	0.95	0	0	2	0	2	1157.63
																LLDNWDSVTSTFSK	K	L	103	25	0.95	0	11	0	0	2	1612.79
																LREQLGPVTQEFWDNLEK	K	E	59.5	25	0.95	0	0	4	0	2	2202.12
																QEMSKDLEEVK	R	A	30.4	25	0.95	0	1	0	0	2	1351.64
																QGLLPVLESFK	R	V	49.6	25	0.95	0	10	0	0	2	1230.71
																THLAPYSDELR	R	Q	47.3	25	0.95	0	15	3	0	2	1301.65
																VEPLRAELQEGAR	K	Q	44	25	0.95	0	4	1	0	2	1467.79
																VKDLATVYVDVLK	R	D	79.3	25	0.95	0	15	11	0	2	1462.85
																VQPYLDDFQK	K	K	35.5	25	0.95	0	1	0	0	2	1252.62
																VQPYLDDFQKK	K	W	30.7	25	0.95	0	0	3	0	2	1380.72
																VSFLSALEEYTK	K	K	104	25	0.95	0	52	0	0	2	1386.72
																WQEEMELYR	K	Q	50.7	25	0.95	0	7	0	0	2	1283.57
Q8NCW5	Apolipoprotein A-I-binding protein	AIBP_HUMAN	APOA1BP	31657.4	0.994	0.819		0.587	0.45		0	2	2	3	0.104	GNAGGIQPDLLISLTAPK	K	K	47.3	25	0.95	0	2	0	0	2	1764.99
																LFGYEPTIYYPK	K	R	39.9	25	0.95	0	1	0	0	2	1490.76
P02652	Apolipoprotein A-II	APOA2_HUMAN	APOA2	11157.2	1	0.849		0.813	0.45		0	4	6	244	0.41	EPCVESLVSQYFQTVTDYGK	K	D	81.7	25	0.95	0	2	0	0	2	2350.09
																SKEQLTPLIK	K	K	53.6	25	0.95	0	41	7	0	2	1156.69
																SPELQAEAK	K	S	75.7	25	0.95	0	93	0	0	2	972.5
																VKSPELQAEAK	K	S	53.9	25	0.95	0	24	77	0	2	1199.66
P06727	Apolipoprotein A-IV	APOA4_HUMAN	APOA4	45381.3	1	0.419		0.846	0.45		0	32	49	539	0.699	AKIDQNVEELK	K	G	41.3	25	0.95	0	2	0	0	2	1286.7
																ALVQQMEQLR	K	Q	77.6	25	0.95	0	29	0	0	2	1215.65
																DKVNSFFSTFK	R	E	68.2	25	0.95	0	15	3	0	2	1319.66
																EAVEHLQK	K	S	37.2	25	0.95	0	2	0	0	2	953.505
																ENADSLQASLRPHADELK	R	A	58.8	25	0.95	0	3	26	0	2	1993.99
																IDQNVEELK	K	G	67.3	25	0.95	0	21	0	0	2	1087.56
																IDQNVEELKGR	K	L	80.4	25	0.95	0	13	16	0	2	1300.69
																IDQTVEELR	K	R	73.6	25	0.95	0	3	0	0	2	1102.57
																IDQTVEELRR	K	S	45	25	0.95	0	7	8	0	2	1258.68
																ISASAEELR	R	Q	71.8	25	0.95	0	28	0	0	2	975.51
																KLVPFATELHER	K	L	63.2	25	0.95	0	4	7	4	2	1439.8
																LAPLAEDVR	R	G	62.9	25	0.95	0	22	0	0	2	983.552
																LEPYADQLR	R	T	32.2	25	0.95	0	4	0	0	2	1104.57
																LGEVNTYAGDLQK	K	K	93.3	25	0.95	0	37	0	0	2	1407.71
																LGPHAGDVEGHLSFLEK	K	D	91.7	25	0.95	0	11	29	8	2	1805.92
																LLPHANEVSQK	R	I	60.4	25	0.95	0	42	1	0	2	1235.67
																LNHQLEGLTFQMK	K	K	60.6	25	0.95	0	9	10	0	2	1574.8
																LTPYADEFK	R	V	32.9	25	0.95	0	2	0	0	2	1083.54
																LVPFATELHER	K	L	45.1	25	0.95	0	9	7	0	2	1311.71
																QLTPYAQR	R	M	40.2	25	0.95	0	3	0	0	2	976.521
																RQLTPYAQR	R	M	32.7	25	0.95	0	1	3	0	2	1132.62
																RVEPYGENFNK	R	A	60.9	25	0.95	0	6	6	0	2	1352.66
																SELTQQLNALFQDK	K	L	111	25	0.95	0	43	4	0	2	1634.84
																SLAELGGHLDQQVEEFR	K	R	62.4	25	0.95	0	4	4	0	2	1927.95
																SLAELGGHLDQQVEEFRR	K	R	44.8	25	0.95	0	2	13	0	2	2084.05
																SLAPYAQDTQEK	R	L	73.7	25	0.95	0	30	0	0	2	1350.65
																SLAPYAQDTQEKLNHQLEGLTFQMK	R	K	39.1	25	0.95	0	0	2	0	2	2906.44
																TLSLPELEQQQEQQQEQQQEQVQMLAPLES	K	-	53.6	25	0.95	0	0	4	0	2	3553.7
																TQVNTQAEQLR	R	R	74.9	25	0.95	0	18	0	0	2	1287.67
																TQVNTQAEQLRR	R	Q	37.2	25	0.95	0	1	7	0	2	1443.77
																VEPYGENFNK	R	A	46.5	25	0.95	0	2	0	0	2	1196.56
																VNSFFSTFK	K	E	42.9	25	0.95	0	4	0	0	2	1076.54
P04114	Apolipoprotein B-100	APOB_HUMAN	APOB	515554	1	0.385		0.93	0.45		1	215	268	5906	0.545	AAIQALR	K	K	38.8	25	0.95	0	3	0	0	2	742.457
																AALTELSLGSAYQAMILGVDSK	K	N	122	25	0.95	0	18	2	0	2	2254.16
																AASGTTGTYQEWK	K	D	90.2	25	0.95	0	13	0	0	2	1399.65
																ADSVVDLLSYNVQGSGETTYDHK	K	N	95.8	25	0.95	0	0	29	0	2	2498.17
																AEPLAFTFSHDYK	K	G	77.3	25	0.95	0	40	0	0	2	1525.73
																AGHIAWTSSGK	K	G	36.6	25	0.95	0	5	0	0	2	1114.56
																AHLDIAGSLEGHLR	K	F	70.2	25	0.95	0	2	61	0	2	1488.79
																AKVHELIER	R	Y	58	25	0.95	0	2	14	0	2	1094.63
																ALVEQGFTVPEIK	K	T	79.9	25	0.95	0	47	0	0	2	1430.79
																ANLFNK	R	L	35.3	25	0.95	0	6	0	0	2	706.388
																AQNLYQELLTQEGQASFQGLK	K	D	74.3	25	0.95	0	1	16	0	2	2366.2
																ASGSLPYTQTLQDHLNSLK	K	E	62.7	25	0.95	0	4	2	0	2	2073.06
																ATFQTPDFIVPLTDLR	K	I	74.6	25	0.95	0	68	0	0	2	1833.97
																ATGVLYDYVNK	K	Y	67.2	25	0.95	0	50	0	0	2	1242.64
																ATLYALSHAVNNYHK	R	T	49.2	25	0.95	0	5	39	1	2	1701.87
																ATVAVYLESLQDTK	K	I	104	25	0.95	0	5	0	0	2	1537.81
																AVSMPSFSILGSDVR	K	V	119	25	0.95	0	57	0	0	2	1565.8
																CSLLVLENELNAELGLSGASMK	K	L	63.9	25	0.95	0	0	2	0	2	2364.18
																CVQSTKPSLMIQK	K	A	57.9	25	0.95	0	28	0	0	2	1535.79
																DAVEKPQEFTIVAFVK	R	Y	58.8	25	0.95	0	36	30	0	2	1820.98
																DDKHEQDMVNGIMLSVEK	K	L	37.4	25	0.95	0	0	2	0	2	2119.96
																DEPTYILNIK	K	R	32.7	25	0.95	0	2	0	0	2	1205.64
																DKAQNLYQELLTQEGQASFQGLK	K	D	41.2	25	0.95	0	0	2	0	2	2609.32
																DKIGVELTGR	K	T	59.7	25	0.95	0	12	0	0	2	1087.61
																DLKVEDIPLAR	R	I	70.6	25	0.95	0	29	18	0	2	1268.72
																DNVFDGLVR	K	V	66.4	25	0.95	0	32	0	0	2	1034.53
																DSYDLHDLK	K	I	46.3	25	0.95	0	21	0	0	2	1105.52
																EELCTMFIR	R	E	62.7	25	0.95	0	48	0	0	2	1214.55
																EFNLQNMGLPDFHIPENLFLK	K	S	42.4	25	0.95	0	0	11	0	2	2532.26
																EFQVPTFTIPK	R	L	47.8	25	0.95	0	46	0	0	2	1306.7
																EIFNMAR	R	D	34	25	0.95	0	4	0	0	2	896.429
																EIQIYK	R	K	28.5	25	0.95	0	1	0	0	2	793.446
																ELLKDLSK	R	E	34.5	25	0.95	0	3	0	0	2	945.562
																ENFAGEATLQR	K	I	98.2	25	0.95	0	70	0	0	2	1235.6
																ESQLPTVMDFR	K	K	49.7	25	0.95	0	42	0	0	2	1322.64
																ETLEDTRDR	R	M	33.3	25	0.95	0	2	0	0	2	1134.54
																EVGTVLSQVYSK	R	V	65.9	25	0.95	0	47	0	0	2	1309.7
																EVYGFNPEGK	K	A	66.1	25	0.95	0	39	0	0	2	1139.54
																EYSGTIASEANTYLNSK	R	S	120	25	0.95	0	29	0	0	2	1847.87
																FDHTNSLNIAGLSLDFSSK	K	L	59.9	25	0.95	0	2	22	0	2	2066.02
																FFGEGTKK	R	M	34.9	25	0.95	0	1	0	0	2	913.478
																FIIPSPK	K	R	33	25	0.95	0	4	0	0	2	801.487
																FLDSNIK	K	F	31.7	25	0.95	0	1	0	0	2	836.451
																FPEVDVLTK	K	Y	52.3	25	0.95	0	45	0	0	2	1047.57
																FQFPGKPGIYTR	R	E	30.6	25	0.95	0	2	18	0	2	1410.75
																FRETLEDTR	K	D	30.5	25	0.95	0	2	0	0	2	1166.58
																FSDEGTHESQISFTIEGPLTSFGLSNK	R	I	75.5	25	0.95	0	0	12	0	2	2928.39
																FSVPAGIVIPSFQALTAR	K	F	47.7	25	0.95	0	35	21	0	2	1874.05
																FVTQAEGAK	K	Q	52.3	25	0.95	0	46	0	0	2	950.494
																GAYQNNEIK	K	H	43.3	25	0.95	0	3	0	0	2	1036.51
																GFEPTLEALFGK	K	Q	78.3	25	0.95	0	59	0	0	2	1308.68
																GIISALLVPPETEEAK	R	Q	49.4	25	0.95	0	8	5	0	2	1666.93
																GISTSAASPAVGTVGMDMDEDDDFSK	K	W	33.9	25	0.95	0	0	3	0	2	2635.1
																GMALFGEGK	K	A	51.2	25	0.95	0	18	0	0	2	925.445
																GMTRPLSTLISSSQSCQYTLDAK	K	R	83.6	25	0.95	0	0	36	0	2	2560.24
																GNVATEISTER	K	D	96.5	25	0.95	0	47	0	0	2	1176.59
																GTYGLSCQR	K	D	49.7	25	0.95	0	10	0	0	2	1041.48
																HINIDQFVR	K	K	56.2	25	0.95	0	33	0	0	2	1141.61
																HIQNIDIQHLAGK	R	L	65.1	25	0.95	0	9	29	0	2	1486.81
																HIYAISSAALSASYK	K	A	105	25	0.95	0	22	4	0	2	1581.83
																HLIDSLIDFLNFPR	K	F	106	25	0.95	0	11	21	0	2	1699.92
																HSITNPLAVLCEFISQSIK	R	S	83.2	25	0.95	0	2	35	0	2	2157.14
																IADFELPTIIVPEQTIEIPSIK	K	F	72.3	25	0.95	0	19	16	0	2	2466.37
																IAELSATAQEIIK	K	S	100	25	0.95	0	68	0	0	2	1386.78
																IAIANIIDEIIEK	K	L	112	25	0.95	0	59	0	0	2	1454.85
																IDDIWNLEVK	K	E	74.5	25	0.95	0	24	0	0	2	1244.65
																IDGQFR	K	V	40.3	25.3	0.95	0	17	0	0	2	735.379
																IEDGTLASK	K	T	54.3	25	0.95	0	47	0	0	2	933.489
																IEGNLIFDPNNYLPK	K	E	67.6	25	0.95	0	45	0	0	2	1746.91
																IGQDGISTSATTNLK	R	C	101	25	0.95	0	68	0	0	2	1505.78
																IHSGSFQSQVELSNDQEK	R	A	70.8	25	0.95	0	0	25	0	2	2032.96
																IISDYHQQFR	K	Y	61.5	25	0.95	0	44	18	0	2	1306.65
																IKDYFEK	K	L	29.5	25	0.95	0	1	0	0	2	942.493
																IKGVISIPR	K	L	49.8	25	0.95	0	2	0	0	2	982.641
																ILGEELGFASLHDLQLLGK	R	L	98	25	0.95	0	33	8	0	2	2053.13
																INCKVELEVPQLCSFILK	R	T	39	25	0.95	0	0	4	0	2	2190.17
																INDVLEHVK	R	H	55.9	25	0.95	0	28	1	0	2	1066.59
																INFNEK	K	L	30.7	25	0.95	0	1	0	0	2	764.394
																INNQLTLDSNTK	K	Y	72.9	25	0.95	0	27	0	0	2	1360.71
																INPLALK	K	E	38.5	25	0.95	0	5	0	0	2	768.498
																IPSVQINFK	R	D	40.3	25	0.95	0	23	0	0	2	1045.6
																IQIQEK	R	L	35.1	25	0.95	0	5	0	0	2	758.441
																ITENDIQIALDDAK	R	I	120	25	0.95	0	33	0	0	2	1558.8
																ITLIINWLQEALSSASLAHMK	K	A	20.2	25	0.95	0	0	1	0	2	2355.27
																ITLPDFR	R	L	40.1	25	0.95	0	2	0	0	2	861.483
																IVQILPWEQNEQVK	K	N	83.5	25	0.95	0	37	0	0	2	1723.94
																IYSLWEHSTK	R	N	64	25	0.95	0	11	0	0	2	1263.64
																KGNVATEISTER	R	D	48.5	25	0.95	0	56	26	0	2	1304.68
																KIISDYHQQFR	K	Y	57.2	25	0.95	0	8	2	0	2	1434.75
																KLQSTTVMNPYMK	K	L	60.6	25	0.95	0	8	0	0	2	1572.78
																KLTISEQNIQR	K	A	53.1	25	0.95	0	35	11	0	2	1329.75
																KMGLAFESTK	K	S	39	25	0.95	0	4	1	0	2	1127.58
																KMTSNFPVDLSDYPK	K	S	43	25	0.95	0	4	2	0	2	1757.84
																KSISAALEHK	R	V	39.8	25	0.95	0	23	28	0	2	1083.62
																KYTYNYEAESSSGVPGTADSR	R	S	132	25	0.95	0	9	37	0	2	2282.02
																LAAYLMLMR	R	S	80.1	25	0.95	0	42	0	0	2	1097.58
																LAIPEGK	K	Q	33.4	25	0.95	0	38	0	0	2	727.435
																LALWGEHTGQLYSK	K	F	32.9	25	0.95	0	1	0	0	2	1602.83
																LATALSLSNK	K	F	80.6	25	0.95	0	36	0	0	2	1017.59
																LDFSSQADLR	K	N	88.2	25	0.95	0	32	0	0	2	1151.57
																LDNIYSSDK	K	F	56.1	25	0.95	0	70	0	0	2	1054.51
																LDNIYSSDKFYK	K	Q	53.5	25	0.95	0	16	2	0	2	1492.73
																LDVTTSIGR	K	R	79.2	25	0.95	0	36	0	0	2	961.531
																LEIQSQVDSQHVGHSVLTAK	K	G	62.2	25	0.95	0	0	20	5	2	2176.14
																LELELRPTGEIEQYSVSATYELQR	R	E	55.4	25	0.95	0	0	7	0	2	2824.44
																LFLEETK	K	A	45	25	0.95	0	20	0	0	2	879.482
																LHVAGNLK	K	G	31.2	25	0.95	0	1	0	0	2	851.51
																LIDVISMYR	K	E	62.2	25	0.95	0	25	0	0	2	1125.6
																LIVAMSSWLQK	K	A	68	25	0.95	0	12	0	0	2	1275.71
																LKQHIEAIDVR	K	V	60.7	25	0.95	0	12	11	0	2	1321.76
																LKTQFNNNEYSQDLDAYNTK	K	D	37	25	0.95	0	0	1	0	2	2406.12
																LLLMGAR	K	T	44.8	25	0.95	0	53	0	0	2	773.47
																LLLQMDSSATAYGSTVSK	K	R	114	25	0.95	0	7	0	0	2	1887.94
																LLSGGNTLHLVSTTK	K	T	119	25	0.95	0	16	14	0	2	1540.87
																LNDLNSVLVMPTFHVPFTDLQVPSCK	K	L	29.7	25	0.95	0	0	2	0	2	2987.5
																LNELSFK	K	T	48.1	25	0.95	0	17	0	0	2	850.467
																LNGEIQALELPQK	R	A	84.4	25	0.95	0	26	0	0	2	1452.81
																LNGEIQALELPQKAEALK	R	L	37.9	25	0.95	0	0	7	0	2	1965.1
																LNGESNLR	R	F	47.9	25	0.95	0	6	0	0	2	902.469
																LNTDIAGLASAIDMSTNYNSDSLHFSNVFR	R	S	135	25	0.95	0	0	10	0	2	3289.54
																LPQQANDYLNSFNWER	K	Q	77	25	0.95	0	5	0	0	2	1994.94
																LPYTIITTPPLK	R	D	66.9	25	0.95	0	33	0	0	2	1356.81
																LPYTIITTPPLKDFSLWEK	R	T	25	25	0.95	0	0	2	0	2	2262.24
																LQDFSDQLSDYYEK	K	F	107	25	0.95	0	53	0	0	2	1750.78
																LQSTTVMNPYMK	K	L	67.2	25	0.95	0	29	0	0	2	1444.68
																LSLESLTSYFSIESSTK	K	G	105	25	0.95	0	29	0	0	2	1891.95
																LSNDMMGSYAEMK	K	F	67.5	25	0.95	0	94	0	0	2	1508.61
																LSNVLQQVK	K	I	63.7	25	0.95	0	33	0	0	2	1028.61
																LSQLQTYMIQFDQYIK	K	D	94	25	0.95	0	16	0	0	2	2035.02
																LTISEQNIQR	K	A	91.6	25	0.95	0	47	0	0	2	1201.65
																LTLDIQNK	R	K	41.1	25	0.95	0	19	0	0	2	944.541
																LTLDIQNKK	R	I	34.2	25	0.95	0	2	0	0	2	1072.64
																LVGFIDDAVK	K	K	31	25	0.95	0	2	0	0	2	1076.6
																LVGFIDDAVKK	K	L	57.2	25	0.95	0	9	2	0	2	1204.69
																LVTELR	K	G	41.1	25	0.95	0	5	0	0	2	730.446
																MDMTFSK	K	Q	36.1	25	0.95	0	6	0	0	2	875.364
																MGLAFESTK	K	S	46.8	25	0.95	0	50	0	0	2	983.487
																MTSNFPVDLSDYPK	K	S	92.4	25	0.95	0	25	0	0	2	1629.75
																MYQMDIQQELQR	R	Y	71.8	25	0.95	0	44	0	0	2	1614.73
																NFVASHIANILNSEELDIQDLK	K	K	50.7	25	0.95	0	0	4	0	2	2483.28
																NFVASHIANILNSEELDIQDLKK	K	L	85.3	25	0.95	0	0	59	3	2	2611.37
																NHLQLEGLFFTNGEHTSK	K	A	50.5	25	0.95	0	0	7	0	2	2072.02
																NIILPVYDK	K	S	35	25	0.95	0	14	0	0	2	1074.62
																NIQEYLSILTDPDGK	R	G	99.1	25	0.95	0	74	0	0	2	1705.86
																NLQNNAEWVYQGAIR	R	Q	114	25	0.95	0	12	0	0	2	1775.88
																NLTDFAEQYSIQDWAK	K	R	103	25	0.95	0	14	0	0	2	1928.9
																NNALDFVTK	R	S	48.8	25	0.95	0	26	0	0	2	1021.53
																NPNGYSFSIPVK	K	V	68.9	25	0.95	0	27	0	0	2	1322.67
																NQDVHSINLPFFETLQEYFER	K	N	54.5	25	0.95	0	0	5	0	2	2626.26
																NSEEFAAAMSR	K	Y	87.4	25	0.95	0	66	0	0	2	1228.53
																NSLFFSAQPFEITASTNNEGNLK	K	V	74.4	25	0.95	0	14	18	0	2	2529.23
																NTFTLSCDGSLR	K	H	63.8	25	0.95	0	14	0	0	2	1370.64
																NTLELSNGVIVK	K	I	106	25	0.95	0	29	0	0	2	1286.73
																QGFFPDSVNK	K	A	58.4	25	0.95	0	34	0	0	2	1138.55
																QHIEAIDVR	K	V	48.2	25	0.95	0	5	19	0	2	1080.58
																QIDDIDVR	R	F	58.2	25	0.95	0	37	0	0	2	973.495
																QSMTLSSEVQIPDFDVDLGTILR	R	V	40	25	0.95	0	0	7	0	2	2580.29
																QTEATMTFK	K	Y	42.8	25	0.95	0	10	0	0	2	1056.5
																QTVNLQLQPYSLVTTLNSDLK	K	Y	94.8	25	0.95	0	17	26	0	2	2375.28
																QVFLYPEKDEPTYILNIK	K	R	53.4	25	0.95	0	2	0	0	2	2210.17
																RGIISALLVPPETEEAK	K	Q	30.1	25	0.95	0	1	0	0	2	1823.03
																SEILAHWSPAK	R	L	71.4	25	0.95	0	13	0	0	2	1238.65
																SEYQADYESLR	R	F	68.4	25	0.95	0	30	0	0	2	1360.6
																SFDYHQFVDETNDK	K	I	85.8	25	0.95	0	15	16	0	2	1744.74
																SFDYHQFVDETNDKIR	K	E	56.7	25	0.95	0	0	22	1	2	2013.93
																SGSSTASWIQNVDTK	K	Y	84.5	25	0.95	0	7	0	0	2	1580.76
																SGVQMNTNFFHESGLEAHVALK	R	A	54	25	0.95	0	0	5	0	2	2432.17
																SISAALEHK	K	V	66.9	25	0.95	0	36	0	0	2	955.521
																SKEVPEAR	K	A	41.6	25	0.95	0	2	0	0	2	915.489
																SKPTVSSSMEFK	K	Y	54	25	0.95	0	72	1	0	2	1343.65
																SLDEHYHIR	K	V	55.3	25	0.95	0	16	0	0	2	1169.57
																SLHMYANR	K	L	28.5	25	0.949	0	2	0	0	2	991.478
																SNTVASLHTEK	K	N	68.2	25	0.95	0	45	5	0	2	1186.61
																SPAFTDLHLR	K	Y	59	25	0.95	0	39	12	0	2	1156.61
																SPSQADINK	R	I	68.7	25	0.95	0	50	0	0	2	959.479
																SVGFHLPSR	K	E	49	25	0.95	0	40	0	0	2	999.537
																SVSDGIAALDLNAVANK	K	I	107	25	0.95	0	35	0	0	2	1657.88
																SVSLPSLDPASAK	K	I	47.3	25	0.95	0	23	0	0	2	1271.68
																TEHGSEMLFFGNAIEGK	R	S	92.7	25	0.95	0	24	39	0	2	1866.87
																TEVIPPLIENR	K	Q	64.7	25	0.95	0	52	0	0	2	1280.72
																TFIEDVNK	K	F	40.8	25	0.95	0	15	0	0	2	965.494
																TGISPLALIK	R	G	69.8	25	0.95	0	67	0	0	2	1012.64
																TGLKEFLK	K	T	51.4	25	0.95	0	20	0	0	2	935.556
																TIHDLHLFIENIDFNK	K	S	63.8	25	0.95	0	0	24	3	2	1969.02
																TILGTMPAFEVSLQALQK	K	A	116	25	0.95	0	40	18	0	2	1963.06
																TKNSEEFAAAMSR	K	Y	83.4	25	0.95	0	6	0	0	2	1457.67
																TLADLTLLDSPIK	R	V	105	25	0.95	0	45	0	0	2	1399.8
																TLQGIPQMIGEVIR	R	K	61.5	25	0.95	0	33	0	0	2	1570.86
																TPALHFK	R	S	63.4	25	0.95	0	42	0	0	2	813.462
																TQFNNNEYSQDLDAYNTK	K	D	120	25	0.95	0	29	1	0	2	2164.94
																TSSFALNLPTLPEVK	R	F	84.4	25	0.95	0	51	0	0	2	1616.89
																TSSFALNLPTLPEVKFPEVDVLTK	R	Y	28.4	25	0.95	0	0	3	0	2	2645.44
																VELEVPQLCSFILK	K	T	77.3	25	0.95	0	50	4	0	2	1674.91
																VHELIER	K	Y	31.2	25	0.95	0	1	0	0	2	895.5
																VIGNMGQTMEQLTPELK	R	S	61.6	25	0.95	0	69	4	0	2	1920.94
																VKHLIDSLIDFLNFPR	K	F	26.5	25	0.95	0	0	1	0	2	1927.08
																VLLDQLGTTISFER	R	I	120	25	0.95	0	31	0	0	2	1591.87
																VLVDHFGYTK	K	D	57.8	25	0.95	0	24	10	0	2	1178.62
																VNQNLVYESGSLNFSK	R	L	92.4	25	0.95	0	21	0	0	2	1798.9
																VNWEEEAASGLLTSLK	K	D	110	25	0.95	0	27	4	0	2	1746.89
																VPLLLSEPINIIDALEMR	K	D	81.7	25	0.95	0	15	19	0	2	2052.14
																VPSYTLILPSLELPVLHVPR	R	N	73.4	25	0.95	0	3	51	0	2	2243.32
																VQGVEFSHR	K	L	50.7	25	0.95	0	66	29	0	2	1058.54
																VRESDEETQIK	R	V	66.3	25	0.95	0	40	0	0	2	1333.66
																VSALLTPAEQTGTWK	K	L	71.5	25	0.95	0	14	0	0	2	1601.85
																VSTAFVYTK	R	N	57.2	25	0.95	0	34	0	0	2	1015.55
																WNFYYSPQSSPDKK	K	L	42.6	25	0.95	0	1	0	0	2	1746.81
																YEDGTLSLTSTSDLQSGIIK	R	N	113	25	0.95	0	39	0	0	2	2128.07
																YENYELTLK	K	S	54.4	25	0.95	0	64	0	0	2	1172.58
																YEVDQQIQVLMDK	R	L	108	25	0.95	0	36	0	0	2	1624.79
																YGMVAQVTQTLK	K	L	86.8	25	0.95	0	87	0	0	2	1338.71
																YHWEHTGLTLR	K	E	20	25	0.947	0	0	1	0	2	1412.71
																YNALDLTNNGK	K	L	43.8	25	0.95	0	2	0	0	2	1222.61
																YTYNYEAESSSGVPGTADSR	K	S	125	25	0.95	0	20	0	0	2	2153.93
																YYELEEK	K	I	40.8	25	0.95	0	8	0	0	2	973.451
P02654	Apolipoprotein C-I	APOC1_HUMAN	APOC1	9314.3	1	0.945		0.784	0.45		0	4	4	11	0.265	EFGNTLEDK	K	A	29.6	25	0.95	0	1	0	0	2	1052.49
																EFGNTLEDKAR	K	E	55.8	25	0.95	0	2	0	0	2	1279.63
																LKEFGNTLEDK	K	A	50.7	25	0.95	0	7	0	0	2	1293.67
																QSELSAKMR	K	E	30.9	25	0.95	0	1	0	0	2	1065.54
P05090	Apolipoprotein D	APOD_HUMAN	APOD	21258	1	0.881		0.892	0.45		0	10	11	137	0.381	CPNPPVQENFDVNK	K	Y	78.5	25	0.95	0	12	0	0	2	1657.76
																CPNPPVQENFDVNKYLGR	K	W	33.8	25	0.95	0	0	2	0	2	2147.03
																IKVLNQELR	K	A	35.2	25	0.95	0	1	0	0	2	1112.68
																IPTTFENGR	K	C	41.5	25	0.95	0	6	0	0	2	1034.53
																KMTVTDQVNCPK	K	L	91.9	25	0.95	0	22	6	0	2	1420.69
																MTVTDQVNCPK	K	L	92.7	25	0.95	0	26	0	0	2	1292.6
																NILTSNNIDVK	K	K	63	25	0.95	0	17	0	0	2	1230.67
																NILTSNNIDVKK	K	M	63.4	25	0.95	0	3	0	0	2	1358.76
																NPNLPPETVDSLK	R	N	57.3	25	0.95	0	17	0	0	2	1423.74
																VLNQELR	K	A	46.4	25	0.95	0	25	0	0	2	871.5
P02649	Apolipoprotein E	APOE_HUMAN	APOE	36135.5	1	0.88		0.919	0.45		0	16	22	425	0.565	AATVGSLAGQPLQER	R	A	92.5	25	0.95	0	19	0	0	2	1497.8
																AKLEEQAQQIR	R	L	76.2	25	0.95	0	62	14	0	2	1313.72
																AYKSELEEQLTPVAEETR	K	A	116	25	0.95	0	4	14	0	2	2093.04
																GEVQAMLGQSTEELR	R	V	97.8	25	0.95	0	42	2	0	2	1663.8
																LAVYQAGAR	R	E	62.8	25	0.95	0	45	0	0	2	948.526
																LDEVKEQVAEVR	R	A	87.5	25	0.95	0	5	5	0	2	1414.75
																LEEQAQQIR	K	L	79.8	25	0.95	0	28	0	0	2	1114.59
																LGADMEDVCGR	R	L	86.5	25	0.95	0	59	0	0	2	1238.51
																LGPLVEQGR	R	V	61.2	25	0.95	0	35	0	0	2	968.553
																LQAEAFQAR	R	L	41.2	25	0.95	0	7	0	0	2	1033.54
																LSKELQAAQAR	R	L	55.5	25	0.95	0	2	0	0	2	1214.69
																SELEEQLTPVAEETR	K	A	121	25	0.95	0	29	1	0	2	1730.84
																SWFEPLVEDMQR	K	Q	62.6	25	0.95	0	4	0	0	2	1552.71
																VQAAVGTSAAPVPSDNH	K	-	112	25	0.95	0	39	2	0	2	1620.8
																WELALGR	R	F	28.4	25	0.947	0	1	0	0	2	844.468
																WVQTLSEQVQEELLSSQVTQELR	R	A	41.8	25	0.95	0	0	6	0	2	2730.39
Q13790	Apolipoprotein F	APOF_HUMAN	APOF	33445.8	0.994	0.772		0.688	0.45		0	2	2	9	0.0812	SGVQQLIQYYQDQK	R	D	82	25	0.95	0	5	0	0	2	1697.85
																SLPTEDCENEK	R	E	35	25	0.95	0	4	0	0	2	1321.56
O14791	Apolipoprotein L1	APOL1_HUMAN	APOL1	43957.3	1	0.709		0.853	0.45		2	4	6	24	0.151	ANLQSVPHASASRPR	R	V	48.5	25	0.95	0	4	1	1	2	1590.85
																EFLGENISNFLSLAGNTYQLTR	R	G	31.2	25	0.95	0	0	1	0	2	2487.25
																KALDNLAR	R	Q	28.3	25	0.946	0	1	0	0	2	900.526
																VTEPISAESGEQVER	R	V	111	25	0.95	0	16	0	0	2	1630.79
O95445	Apolipoprotein M	APOM_HUMAN	APOM	21235.9	1	0.639		0.576	0.45		0	10	11	55	0.564	AFLLTPR	K	N	43.1	25	0.95	0	13	0	0	2	817.493
																DGLCVPR	K	K	43.6	25	0.95	0	9	0	0	2	816.403
																EELATFDPVDNIVFNMAAGSAPMQLHLR	K	A	72.3	25	0.95	0	0	6	0	2	3118.5
																FLLYNR	R	S	32.2	25	0.95	0	3	0	0	2	825.462
																KWIYHLTEGSTDLR	R	T	49.2	25	0.95	0	0	2	0	2	1718.89
																MKDGLCVPR	R	K	53.6	25	0.95	0	3	2	0	2	1091.53
																NQEACELSNN	R	-	48.2	25	0.95	0	5	0	0	2	1178.47
																SLTSCLDSK	K	A	45	25	0.95	0	6	0	0	2	1010.48
																TELFSSSCPGGIMLNETGQGYQR	K	F	47.9	25	0.95	0	0	2	0	2	2548.14
																WIYHLTEGSTDLR	K	T	54.5	25	0.95	0	4	0	0	2	1590.79
Q9ULZ3	Apoptosis-associated speck-like protein containing a CARD	ASC_HUMAN	PYCARD	21609.8	0.994	0.708		0.114	0.45		0	2	2	4	0.118	ESQSYLVEDLER	R	-	62.4	25	0.95	0	2	0	0	2	1467.7
																VLTDEQYQAVR	K	A	68.1	25	0.95	0	2	0	0	2	1321.67
P05089	Arginase-1	ARGI1_HUMAN	ARG1	34718	1	0.483		0.127	0.45		0	4	4	8	0.161	GGVEEGPTVLR	R	K	56.6	25	0.95	0	2	0	0	2	1113.59
																TGLLSGLDIMEVNPSLGK	K	T	84.1	25	0.95	0	2	0	0	2	1859.98
																TIGIIGAPFSK	R	G	45.5	25	0.95	0	2	0	0	2	1103.65
																VMEETLSYLLGR	K	K	78.7	25	0.95	0	2	0	0	2	1426.72
P17174	Aspartate aminotransferase, cytoplasmic	AATC_HUMAN	GOT1	46230.1	1	0.439		0.152	0.45		0	9	10	22	0.291	APPSVFAEVPQAQPVLVFK	M	L	78	25	0.95	0	4	1	0	1	2024.12
																EPESILQVLSQMEK	K	I	64.5	25	0.95	0	2	0	0	1	1646.83
																IANDNSLNHEYLPILGLAEFR	K	S	47.1	25	0.95	0	0	2	0	1	2399.24
																INVSGLTTK	R	N	47.6	25	0.95	0	2	0	0	1	932.541
																LALGDDSPALK	R	E	44.3	25	0.95	0	3	0	0	1	1099.6
																NFGLYNER	K	V	53	25	0.95	0	2	0	0	1	1012.48
																NLDYVATSIHEAVTK	K	I	81.2	25	0.95	0	3	0	0	1	1660.85
																QVEYLVNEK	K	H	34	25	0.95	0	1	0	0	1	1121.58
																VGGVQSLGGTGALR	R	I	69.4	25	0.95	0	2	0	0	1	1271.71
O75882	Attractin	ATRN_HUMAN	ATRN	158518	1	0.298		0.16	0.45		1	33	40	262	0.241	AKEQYAVVGHSAHIVTLK	K	N	40.4	25	0.95	0	0	2	4	2	1951.08
																ALYVHGGYK	R	A	36.3	25	0.95	0	7	0	0	2	1007.53
																CFSSDFMAYDIACDR	K	W	112	25	0.95	0	6	2	0	2	1857.72
																CIEGSYKGPVK	K	M	55.9	25	0.95	0	2	0	0	2	1237.62
																CINQSICEK	K	C	29.7	25	0.95	0	1	0	0	2	1151.52
																CTWLIEGQPNR	K	I	68.7	25	0.95	0	4	0	0	2	1373.66
																DKIYMYGGK	K	I	31.3	25	0.95	0	1	0	0	2	1090.52
																DLDMFINASK	R	N	81.1	25	0.95	0	10	0	0	2	1153.56
																DNPMYYCNK	K	K	38.1	25	0.95	0	4	0	0	2	1204.48
																ECDRPCVNGGR	K	C	35.1	25	0.95	0	2	0	0	2	1319.56
																EEYSNLK	R	L	31.4	25	0.95	0	1	0	0	2	882.42
																EEYSNLKLPR	R	A	36.5	25	0.95	0	3	1	0	2	1248.66
																EQYAVVGHSAHIVTLK	K	N	93.2	25	0.95	0	2	12	0	2	1751.94
																EYKDSFSNEK	K	F	34.7	25	0.95	0	2	0	0	2	1246.56
																GDECQLCEVENR	K	Y	75.1	25	0.95	0	7	0	0	2	1508.61
																GVKGDECQLCEVENR	K	Y	81.5	25	0.95	0	2	4	0	2	1792.8
																HCETCISGFYGDPTNGGK	K	C	54.8	25	0.95	0	1	0	0	2	1999.83
																IMQSSQSMSK	R	L	62.4	25	0.95	0	10	0	0	2	1126.52
																KVEFVLK	K	Q	44.1	25	0.95	0	12	0	0	2	862.54
																LADDLYR	R	Y	54.5	25	0.95	0	15	0	0	2	865.442
																LKSECFSK	K	R	38.5	25	0.95	0	4	0	0	2	998.498
																LTGSSGFVTDGPGNYK	R	Y	96.5	25	0.95	0	28	0	0	2	1599.77
																NHNALLASLTTQK	R	K	58	25	0.95	0	6	18	0	2	1410.77
																NQECIALPENICGIGWHLVGNSCLK	R	I	50.4	25	0.95	0	0	2	0	2	2882.38
																SCALDQNCQWEPR	R	N	76.2	25	0.95	0	2	0	0	2	1663.7
																SEAACLAAGPGIR	R	C	81	25	0.95	0	23	0	0	2	1272.64
																SVNNVVVR	R	Y	55.3	25	0.95	0	4	0	0	2	886.51
																WSVLPRPDLHHDVNR	R	F	38.5	25	0.95	0	0	4	0	2	1840.96
																YDVDTQMWTILK	R	D	87.9	25	0.95	0	4	0	0	2	1512.74
																YGHSLALYK	R	D	53.3	25	0.95	0	17	10	0	2	1051.56
																YGHSLALYKDK	R	I	46	25	0.95	0	2	0	0	2	1294.68
																YQGNPLR	R	G	37.1	25	0.95	0	19	0	0	2	847.442
																YYTAINFVATPDEQNR	R	D	88.1	25	0.95	0	2	0	0	2	1901.9
P20160	Azurocidin	CAP7_HUMAN	AZU1	26867.6	0.994	0.915		0.836	0.45		0	2	2	5	0.0956	HFCGGALIHAR	R	F	47.4	25	0.95	0	0	3	0	2	1238.62
																QFPFLASIQNQGR	R	H	62.6	25	0.95	0	2	0	0	2	1505.79
P98160	Basement membrane-specific heparan sulfate proteoglycan core protein	PGBM_HUMAN	HSPG2	468760	1	0.486		0.873	0.45		0	24	26	79	0.0672	AFAHLQVPER	K	V	47.3	25	0.95	0	2	2	0	2	1167.63
																ASYAQQPAESR	R	V	57.5	25	0.95	0	9	0	0	2	1207.57
																AVTLECVSAGEPR	K	S	92.8	25	0.95	0	4	0	0	2	1388.68
																EVSEAVVDTLESEYLK	R	I	76.7	25	0.95	0	2	0	0	2	1810.9
																FDAGSGMATIR	R	H	73.2	25	0.95	0	1	0	0	2	1141.53
																GSIQVDGEELVSGR	R	S	62.5	25	0.95	0	3	0	0	2	1445.72
																GSVYIGGAPDVATLTGGR	K	F	107	25	0.95	0	2	0	0	2	1690.88
																IAHVELADAGQYR	R	C	50.7	25	0.95	0	1	3	0	2	1442.74
																IPGDQVVSVVFIK	K	E	63.7	25	0.95	0	2	0	0	2	1400.81
																LDVEFKPLAPDGVLLFSGGK	R	S	51.5	25	0.95	0	0	7	0	2	2102.15
																LEGDTLIIPR	R	V	63.1	25	0.95	0	3	0	0	2	1126.65
																NELLHFER	R	A	43.5	25	0.95	0	3	0	0	2	1057.54
																QPDFISFGLVGGRPEFR	R	F	23.3	25	0.95	0	0	1	0	2	1921.99
																RVPGSPTNLANR	K	Q	42.5	25	0.95	0	1	0	0	2	1281.7
																SAEPLALGR	R	W	43.1	25	0.95	0	2	0	0	2	913.51
																SLPEVPETIELEVR	R	T	56.4	25	0.95	0	4	0	0	2	1610.86
																SPGPNVAVNAK	R	G	68.1	25	0.95	0	4	0	0	2	1053.57
																TCESLGAGGYR	R	C	28.7	25	0.95	0	1	0	0	2	1170.52
																VGGHLRPGIVQSGGVVR	K	I	46	25	0.95	0	0	2	0	2	1687.97
																VGSSLPGR	R	A	57.2	25	0.95	0	4	0	0	2	772.431
																VPGSPTNLANR	R	Q	41.1	25	0.95	0	1	0	0	2	1125.6
																VTSYGGELR	K	F	36.4	25	0.95	0	4	0	0	2	981.5
																VVPYFTQTPYSFLPLPTIK	R	D	39.2	25	0.95	0	2	0	0	2	2211.21
																YELGSGLAVLR	R	S	71.7	25	0.95	0	9	0	0	2	1177.66
P15291	Beta-1,4-galactosyltransferase 1	B4GT1_HUMAN	B4GALT1	43903	0.994	0.732		0.213	0.5		1	2	3	5	0.0704	QQLDYGIYVINQAGDTIFNR	R	A	43.2	25	0.95	0	1	2	0	2	2328.16
																VAIIIPFR	K	N	39.5	25	0.95	0	2	0	0	2	928.598
P02749	Beta-2-glycoprotein 1	APOH_HUMAN	APOH	38280.5	1	0.591		0.826	0.45		0	19	32	586	0.6	ATFGCHDGYSLDGPEEIECTK	K	L	65.4	25	0.95	0	6	19	0	2	2386
																ATVVYQGER	K	V	73.2	25	0.95	0	165	0	0	2	1022.53
																CPFPSRPDNGFVNYPAKPTLYYK	K	D	37.6	25	0.95	0	0	6	0	2	2731.33
																CSYTEDAQCIDGTIEVPK	K	C	132	25	0.95	0	24	3	0	2	2085.91
																CTEEGKWSPELPVCAPIICPPPSIPTFATLR	K	V	50.6	25	0.95	0	0	6	0	2	3523.74
																DKATFGCHDGYSLDGPEEIECTK	K	L	74.2	25	0.95	0	1	6	5	2	2629.12
																EHSSLAFWK	K	T	22.9	25	0.95	0	0	1	0	2	1104.55
																FICPLTGLWPINTLK	K	C	110	25	0.95	0	42	2	0	2	1772.98
																FKNGMLHGDK	K	V	27.9	25	0.95	0	0	2	0	2	1146.57
																KATVVYQGER	K	V	72.9	25	0.95	0	48	28	0	2	1150.62
																KCSYTEDAQCIDGTIEVPK	K	C	95.3	25	0.95	0	7	11	0	2	2214.01
																KFICPLTGLWPINTLK	R	C	68.6	25	0.95	0	10	6	0	2	1901.07
																NGMLHGDKVSFFCK	K	N	53.1	25	0.95	0	4	4	0	2	1655.77
																TCPKPDDLPFSTVVPLK	R	T	63.1	25	0.95	0	33	46	0	2	1914
																TDASDVKPC	K	-	73.8	25	0.95	0	20	0	0	2	992.436
																TFYEPGEEITYSCKPGYVSR	K	G	102	25	0.95	0	6	23	0	2	2383.09
																VCPFAGILENGAVR	R	Y	96.8	25	0.95	0	18	25	0	2	1502.78
																VSFFCK	K	N	29.9	25	0.95	0	1	0	0	2	787.381
																WSPELPVCAPIICPPPSIPTFATLR	K	V	47.8	25	0.95	0	3	5	0	2	2819.46
P61769	Beta-2-microglobulin	B2MG_HUMAN	B2M	13696.9	1	0.907		0.773	0.45		0	5	10	47	0.429	IEKVEHSDLSFSK	R	D	54.3	25	0.95	0	2	2	2	2	1518.78
																IQVYSR	K	H	34	25	0.95	0	6	0	0	2	765.425
																SNFLNCYVSGFHPSDIEVDLLK	K	N	44.5	25	0.95	0	2	4	0	2	2554.23
																VEHSDLSFSK	K	D	61	25	0.95	0	7	4	0	2	1148.56
																VNHVTLSQPK	R	I	54.4	25	0.95	0	15	3	0	2	1122.63
Q96KN2	Beta-Ala-His dipeptidase	CNDP1_HUMAN	CNDP1	56675.1	1	0.81		0.763	0.45		0	16	17	43	0.4	AIHLDLEEYR	K	N	26.1	25	0.95	0	0	4	0	2	1258.64
																ALEQDLPVNIK	R	F	63.2	25	0.95	0	3	0	0	2	1239.69
																DGSTIPIAK	R	M	45.6	25	0.95	0	1	0	0	2	901.499
																EWVAIESDSVQPVPR	K	F	97.4	25	0.95	0	2	0	0	2	1711.87
																FIIEGMEEAGSVALEELVEK	K	E	57.7	25	0.95	0	0	2	0	2	2193.1
																GATDNKGPVLAWINAVSAFR	R	A	53	25	0.95	0	0	4	0	2	2087.1
																GNSYFMVEVK	R	C	49.3	25	0.95	0	2	0	0	2	1189.56
																GPVLAWINAVSAFR	K	A	91.3	25	0.95	0	4	0	0	2	1500.83
																HLEDVFSK	R	R	36.3	25	0.95	0	2	0	0	2	974.494
																KPAITYGTR	R	G	36.1	25	0.95	0	3	0	0	2	1006.57
																LFAAFFLEMAQLH	K	-	78	25	0.95	0	2	0	0	2	1553.78
																MMAVAADTLQR	R	L	55.7	25	0.95	0	3	0	0	2	1238.59
																SVVLIPLGAVDDGEHSQNEK	K	I	25.7	25	0.95	0	0	2	0	2	2107.07
																TVFGTEPDMIR	R	D	40	25	0.95	0	2	0	0	2	1281.61
																VFQYIDLHQDEFVQTLK	K	E	82.8	25	0.95	0	1	2	0	2	2123.08
																YPSLSIHGIEGAFDEPGTK	R	T	52.6	25	0.95	0	0	4	0	2	2017.99
P07686	Beta-hexosaminidase subunit beta	HEXB_HUMAN	HEXB	63095.3	1	0.712		0.444	0.5		1	3	3	7	0.0468	KLESFYIQK	K	V	50.5	25	0.95	0	2	0	0	2	1155.64
																MVIEYAR	R	L	32.8	25	0.95	0	1	0	0	2	897.45
																VLDIIATINK	K	G	46.9	25	0.95	0	4	0	0	2	1099.67
P43251	Biotinidase	BTD_HUMAN	BTD	61115.4	1	0.72		0.273	0.5		0	11	14	67	0.258	DAQEVHCDEATK	K	W	70.2	25	0.95	0	6	2	0	2	1402.59
																GDMFLVANLGTK	R	E	97.2	25	0.95	0	6	0	0	2	1281.65
																HVVYPTAWMNQLPLLAAIEIQK	K	A	52.4	25	0.95	0	0	3	0	2	2551.37
																ILSGDPYCEK	K	D	35.9	25	0.95	0	3	0	0	2	1181.55
																ILSGDPYCEKDAQEVHCDEATK	K	W	37.3	25	0.95	0	0	2	0	2	2565.12
																LSCMAIR	R	G	43	25	0.95	0	4	0	0	2	866.422
																LSSGLVTAALYGR	R	L	107	25	0.95	0	12	0	0	2	1307.73
																QEALELMNQNLDIYEQQVMTAAQK	R	D	83.8	25	0.95	0	0	4	0	2	2840.34
																SHLIIAQVAK	K	N	56.7	25	0.95	0	5	1	0	2	1079.66
																TSIYPFLDFMPSPQVVR	R	W	83.3	25	0.95	0	12	2	0	2	1997.02
																VDLITFDTPFAGR	K	F	75.5	25	0.95	0	5	0	0	2	1451.75
P07738	Bisphosphoglycerate mutase	PMGE_HUMAN	BPGM	29987.9	1	0.487		0.117	0.45		0	8	8	23	0.336	AVGPHQFLGDQEAIQAAIK	R	K	43.4	25	0.95	0	0	2	0	2	1993.05
																EQMALNHGEEQVR	R	L	66.1	25	0.95	0	6	0	0	2	1540.72
																HYGALIGLNR	R	E	45.8	25	0.95	0	3	0	0	2	1113.62
																LNSEGMEEAR	K	N	61.4	25	0.95	0	2	0	0	2	1135.5
																SESLKDVLER	R	L	64.9	25	0.95	0	4	0	0	2	1175.63
																TILISAHGNSSR	K	A	65.8	25	0.95	0	3	0	0	2	1255.68
																VCDVPLDQLPR	K	S	50.1	25	0.95	0	1	0	0	2	1311.67
																YKVCDVPLDQLPR	R	S	63.8	25	0.95	0	2	0	0	2	1602.83
Q13867	Bleomycin hydrolase	BLMH_HUMAN	BLMH	52544.5	1	0.514		0.161	0.45		0	3	3	5	0.0945	AQHVFQHAVPQEGKPITNQK	R	S	42.7	25	0.95	0	0	1	0	2	2257.18
																ICLVNDPRPQHK	K	Y	32.1	25	0.95	0	1	0	0	2	1476.77
																IGPITPLEFYR	K	E	47.8	25	0.95	0	3	0	0	2	1305.72
Q96CX2	BTB/POZ domain-containing protein KCTD12	KCD12_HUMAN	KCTD12	35683.8	1	0.791		0.097	0.45		0	3	3	6	0.108	DLQLVLPDYFPER	R	S	41.5	25	0.95	0	2	0	0	2	1604.83
																FNFLEQAFDK	K	L	51.4	25	0.95	0	2	0	0	2	1258.61
																MFTQQQPQELAR	R	D	83.4	25	0.95	0	2	0	0	2	1492.72
P04003	C4b-binding protein alpha chain	C4BPA_HUMAN	C4BPA	67015	1	0.531		0.295	0.5		0	27	34	229	0.554	CEWETPEGCEQVLTGK	K	R	89.2	25	0.95	0	4	0	0	2	1922.83
																CHPGYKPTTDEPTTVICQK	R	N	40.6	25	0.95	0	0	14	1	2	2232.04
																CKPPPDIR	K	N	37.9	25	0.95	0	9	0	0	2	982.514
																DTIVFK	K	C	31.1	25	0.95	0	1	0	0	2	722.408
																EDVYVVGTVLR	K	Y	81.7	25	0.95	0	29	0	0	2	1249.68
																EEIIYECDK	K	G	48.5	25	0.95	0	4	0	0	2	1198.53
																FKTGTTLK	R	Y	30	25	0.95	0	1	0	0	2	895.525
																FSAICQGDGTWSPR	R	T	89.4	25	0.95	0	6	0	0	2	1581.71
																GSSVIHCDADSK	R	W	66	25	0.95	0	27	0	0	2	1275.56
																GVGWSHPLPQCEIVK	R	C	25.8	25	0.95	0	2	3	0	2	1706.87
																GYILVGQAK	K	L	56	25	0.95	0	9	0	0	2	948.551
																IAHGHYK	K	Q	30.7	25	0.95	0	1	0	0	2	825.437
																KPDVSHGEMVSGFGPIYNYK	R	D	74.5	25	0.95	0	3	20	7	2	2225.07
																LMQCLPNPEDVK	R	M	69.4	25	0.95	0	17	0	0	2	1459.69
																LNNGEITQHR	K	K	49.6	25	0.95	0	2	5	0	2	1181.6
																LSCSYSHWSAPAPQCK	K	A	45.7	25	0.95	0	1	4	0	2	1878.83
																LSLEIEQLELQR	K	D	83	25	0.95	0	4	0	0	2	1470.82
																MALEVYK	K	L	36.8	25	0.95	0	3	0	0	2	853.449
																QSSSYSFFK	K	E	33.5	25	0.95	0	2	0	0	2	1080.5
																QSTLDKEL	R	-	32.9	25	0.95	0	3	0	0	2	933.489
																RLMQCLPNPEDVK	K	M	36	25	0.95	0	2	0	0	2	1615.79
																SHSTQTLTCNSDGEWVYNTFCIYK	R	R	59.9	25	0.95	0	0	4	0	2	2911.27
																TPSCGDICNFPPK	R	I	78.5	25	0.95	0	20	0	0	2	1492.66
																TWYPEVPKCEWETPEGCEQVLTGK	R	R	40.8	25	0.95	0	0	2	0	2	2923.33
																WNPSPPACEPNSCINLPDIPHASWETYPRPTK	K	E	39.9	25	0.95	0	0	0	4	2	3731.74
																WTPYQGCEALCCPEPK	R	L	82.6	25	0.95	0	3	1	0	2	1995.84
																YTCLPGYVR	K	S	46.7	25	0.95	0	11	0	0	2	1128.55
P20851	C4b-binding protein beta chain	C4BPB_HUMAN	C4BPB	28339.2	1	0.525		0.869	0.45		0	6	7	15	0.246	ALLAFQESK	K	N	52	25	0.95	0	4	0	0	2	1006.56
																EVEGQILGTYVCIK	K	G	59.5	25	0.95	0	1	0	0	2	1608.83
																GYHLVGK	K	K	29.5	25	0.95	0	1	0	0	2	773.431
																LIQEAPKPECEK	K	A	28.5	25	0.95	0	5	1	0	2	1441.74
																NLCEAMENFMQQLK	K	E	64.2	25	0.95	0	2	0	0	2	1755.79
																YSLELK	K	K	28.3	25	0.946	0	1	0	0	2	752.419
P12830	Cadherin-1	CADH1_HUMAN	CDH1	97439.6	0.994	0.179		0.818	0.45		1	2	2	3	0.0408	NTGVISVVTTGLDR	R	E	89.5	25	0.95	0	2	0	0	2	1431.78
																VFYSITGQGADTPPVGVFIIER	K	E	83.9	25	0.95	0	1	0	0	2	2366.24
P33151	Cadherin-5	CADH5_HUMAN	CDH5	87499.4	1	0.192		0.691	0.45		2	10	10	24	0.144	ELDSTGTPTGK	K	E	32.9	25	0.95	0	1	0	0	2	1105.54
																GKEYFAIDNSGR	K	I	78.4	25	0.95	0	3	0	0	2	1356.65
																HSIGYSIR	R	R	33	25	0.95	0	1	0	0	2	932.495
																KPLIGTVLAMDPDAAR	K	H	57.1	25	0.95	0	0	5	0	2	1683.91
																VDAETGDVFAIER	R	L	104	25	0.95	0	4	0	0	2	1421.69
																VHFLPVVISDNGMPSR	K	T	39.6	25	0.95	0	0	3	0	2	1783.92
																YEIVVEAR	R	D	45.5	25	0.95	0	3	0	0	2	978.525
																YGQFDREHTK	K	V	33.8	25	0.95	0	1	0	0	2	1280.6
																YMSPPAGNR	R	A	36	25	0.95	0	2	0	0	2	1008.46
																YTFVVPEDTR	K	V	38.9	25	0.95	0	1	0	0	2	1226.61
Q9BRF8	Calcineurin-like phosphoesterase domain-containing protein 1	CPPED_HUMAN	CPPED1	35558.6	1	0.394		0.186	0.45		0	2	2	3	0.0701	GIEDDLMDLIK	K	K	36.8	25	0.95	0	1	0	0	2	1277.63
																LTEQAVQAINK	R	L	87.4	25	0.95	0	2	0	0	2	1214.67
Q9Y376	Calcium-binding protein 39	CAB39_HUMAN	CAB39	39853.2	1	0.501		0.104	0.45		0	4	4	5	0.126	LLHSENYVTK	K	R	41.7	25	0.95	0	2	0	0	2	1203.64
																LLSAEFLEQHYDR	K	F	22.8	25	0.95	0	0	1	0	2	1620.8
																NIQFEAFHVFK	R	V	36.5	25	0.95	0	1	0	0	2	1379.71
																YISKPENLK	K	L	31.7	25	0.95	0	1	0	0	2	1091.61
P62158	Calmodulin	CALM_HUMAN	CALM1	16820	0.994	0.676		0.101	0.45		0	2	3	7	0.221	EAFSLFDKDGDGTITTK	K	E	34	25	0.95	0	3	2	0	2	1844.89
																VFDKDGNGYISAAELR	R	H	36.4	25	0.95	0	0	2	0	2	1754.87
P07384	Calpain-1 catalytic subunit	CAN1_HUMAN	CAPN1	81874.6	0.999	0.554		0.112	0.45		0	2	2	4	0.021	LYELIITR	K	Y	65.1	25	0.95	0	3	0	0	2	1020.61
																NYLSIFR	R	K	32.8	25	0.95	0	1	0	0	2	912.494
P27797	Calreticulin	CALR_HUMAN	CALR	48124.9	1	0.366		0.904	0.45		0	5	5	23	0.161	CKDDEFTHLYTLIVRPDNTYEVK	R	I	24.9	25	0.95	0	0	0	2	2	2856.39
																FYALSASFEPFSNK	R	G	88.9	25	0.95	0	6	0	0	2	1607.77
																FYGDEEKDK	K	G	36.8	25	0.95	0	6	0	0	2	1130.5
																HEQNIDCGGGYVK	K	L	65	25	0.95	0	8	0	0	2	1476.65
																QIDNPDYK	R	G	30	25	0.95	0	1	0	0	2	992.468
O94985	Calsyntenin-1	CSTN1_HUMAN	CLSTN1	109774	1	0.436		0.83	0.45		1	3	3	8	0.0387	AASEFESSEGVFLFPELR	R	I	37	25	0.95	0	2	0	0	2	2014.98
																GNLAGLTLR	R	S	58.7	25	0.95	0	4	0	0	2	914.542
																IPDGVVSVSPK	R	E	53.3	25	0.95	0	2	0	0	2	1097.62
P00915	Carbonic anhydrase 1	CAH1_HUMAN	CA1	28852.4	1	0.62		0.049	0.45		0	20	31	1094	0.77	ADGLAVIGVLMK	K	V	107	25	0.95	0	136	3	0	2	1186.69
																ADGLAVIGVLMKVGEANPK	K	L	93.9	25	0.95	0	3	4	0	2	1898.04
																EIINVGHSFHVNFEDNDNR	K	S	55.5	25	0.95	0	2	157	0	2	2256.04
																ESISVSSEQLAQFR	K	S	63.9	25	0.95	0	274	15	0	2	1580.79
																GGPFSDSYR	K	L	57.7	25	0.95	0	59	0	0	2	985.437
																HDTSLKPISVSYNPATAK	K	E	102	25	0.95	0	18	74	27	2	1929.01
																LFQFHFHWGSTNEHGSEHTVDGVK	R	Y	53.5	25	0.95	0	0	61	16	2	2796.29
																LYPIANGNNQSPVDIK	K	T	99.7	25	0.95	0	11	2	0	2	1742.91
																LYPIANGNNQSPVDIKTSETK	K	H	33.5	25	0.95	0	0	2	0	2	2289.17
																NGPEQWSK	K	L	43.7	25	0.95	0	5	0	0	2	945.442
																SLLSNVEGDNAVPMQHNNRPTQPLK	R	G	79.6	25	0.95	0	0	37	5	2	2775.38
																SLLSNVEGDNAVPMQHNNRPTQPLKGR	R	T	61.9	25	0.95	0	0	2	0	2	2988.51
																SVLKGGPFSDSYR	R	L	26.1	25	0.95	0	0	2	0	2	1412.72
																TSETKHDTSLKPISVSYNPATAK	K	E	45.8	25	0.95	0	0	3	5	2	2475.27
																VGEANPKLQK	K	V	38.7	25	0.95	0	2	0	0	2	1083.62
																VLDALQAIK	K	T	79.1	25	0.95	0	73	0	0	2	970.593
																VLDALQAIKTK	K	G	67.8	25	0.95	0	1	0	0	2	1199.74
																YSAELHVAHWNSAK	K	Y	73.9	25	0.95	0	5	3	0	2	1612.79
																YSSLAEAASK	K	A	78.4	25	0.95	0	85	0	0	2	1026.51
																YSSLAEAASKADGLAVIGVLMK	K	V	30	25	0.95	0	0	2	0	2	2194.18
P00918	Carbonic anhydrase 2	CAH2_HUMAN	CA2	29228.6	1	0.411		0.114	0.45		0	12	19	119	0.592	AVQQPDGLAVLGIFLK	K	V	117	25	0.95	0	17	5	0	2	1668.97
																EPISVSSEQVLK	K	F	35.1	25	0.95	0	3	0	0	2	1315.71
																GGPLDGTYR	K	L	59	25	0.95	0	17	0	0	2	935.458
																ILNNGHAFNVEFDDSQDK	R	A	79.9	25	0.95	0	2	2	0	2	2062.95
																ILNNGHAFNVEFDDSQDKAVLK	R	G	54.7	25	0.95	0	0	4	4	2	2474.23
																LIQFHFHWGSLDGQGSEHTVDK	R	K	22.8	25	0.95	0	0	1	0	2	2538.22
																QSPVDIDTHTAK	R	Y	40.9	25	0.95	0	4	4	0	2	1311.65
																SADFTNFDPR	K	G	62.3	25	0.95	0	17	0	0	2	1169.52
																VGSAKPGLQK	K	V	37.1	25	0.95	0	3	0	0	2	984.584
																VVDVLDSIK	K	T	61.8	25	0.95	0	19	0	0	2	987.572
																YAAELHLVHWNTK	K	Y	46.4	25	0.95	0	2	2	2	2	1581.82
																YDPSLKPLSVSYDQATSLR	K	I	47.9	25	0.95	0	2	9	0	2	2140.09
P07451	Carbonic anhydrase 3	CAH3_HUMAN	CA3	29539.8	1	0.435		0.053	0.45		0	3	3	6	0.123	DGIAVIGIFLK	R	I	64	25	0.95	0	2	0	0	2	1145.69
																EPMTVSSDQMAK	K	L	44.5	25	0.95	0	3	0	0	2	1355.58
																VVFDDTYDR	R	S	36.8	25	0.95	0	1	0	0	2	1129.52
Q96IY4	Carboxypeptidase B2	CBPB2_HUMAN	CPB2	48394.6	1	0.702		0.738	0.45		0	9	11	30	0.236	AVASFLR	K	R	53.8	25	0.95	0	4	0	0	2	763.446
																AYISMHSYSQHIVFPYSYTR	K	S	26.4	25	0.95	0	0	1	1	2	2466.15
																DTGTYGFLLPER	R	Y	52.8	25	0.95	0	4	0	0	2	1368.68
																EAFAAVSK	R	I	32.1	25	0.95	0	2	0	0	2	822.436
																IAWHVIR	K	N	38.1	25	0.95	0	2	0	0	2	894.531
																SFYANNHCIGTDLNR	R	N	79.7	25	0.95	0	4	4	0	2	1781.8
																SKDHEELSLVASEAVR	K	A	55.1	25	0.95	0	0	2	0	2	1769.9
																YPLYVLK	K	V	40	25	0.95	0	3	0	0	2	895.529
																YSFTIELR	K	D	50.8	25	0.95	0	3	0	0	2	1028.54
P15169	Carboxypeptidase N catalytic chain	CBPN_HUMAN	CPN1	52268.3	1	0.51		0.803	0.45		0	12	17	97	0.362	EALIQFLEQVHQGIK	R	G	76.8	25	0.95	0	8	5	0	2	1752.96
																HLYVLEFSDHPGIHEPLEPEVK	R	Y	45.3	25	0.95	0	0	7	6	2	2585.3
																IHILPSMNPDGYEVAAAQGPNKPGYLVGR	R	N	81.5	25	0.95	0	0	3	6	2	3080.56
																IVQLIQDTR	R	I	76.1	25	0.95	0	6	0	0	2	1085.63
																NFPDLNTYIYYNEK	R	Y	80.8	25	0.95	0	7	0	0	2	1793.84
																NNANGVDLNR	R	N	38.5	25	0.95	0	3	0	0	2	1086.53
																SIPQVSPVR	R	R	36.5	25	0.95	0	3	0	0	2	982.568
																TASTPTPDDKLFQK	R	L	51.8	25	0.95	0	6	2	0	2	1548.79
																VQNECPGITR	K	V	48.8	25	0.95	0	15	0	0	2	1173.57
																YDDLVR	R	T	30.2	25	0.95	0	1	0	0	2	780.389
																YGGPNHHLPLPDNWK	K	S	24.3	25	0.95	0	0	1	0	2	1744.86
																YVGNMHGNEALGR	K	E	53.8	25	0.95	0	11	7	0	2	1417.66
P22792	Carboxypeptidase N subunit 2	CPN2_HUMAN	CPN2	60598.8	1	0.785		0.896	0.45		0	15	21	148	0.372	AGGSWDLAVQER	K	A	68.9	25	0.95	0	4	0	0	2	1288.63
																DHLGFQVTWPDESK	R	A	63.7	25	0.95	0	1	2	0	2	1658.78
																DLEELVK	R	L	40.8	25	0.95	0	1	0	0	2	845.462
																GQVVPALNEK	K	Q	38.9	25	0.95	0	8	0	0	2	1054.59
																LELLSLSK	K	N	48.6	25	0.95	0	15	0	0	2	902.556
																LFQPLTHLK	R	T	47.1	25	0.95	0	7	8	0	2	1096.65
																LLNIQTYCAGPAYLK	R	G	101	25	0.95	0	10	0	0	2	1724.9
																LSNNALSGLPQGVFGK	K	L	58.4	25	0.95	0	13	0	0	2	1601.86
																NIIFVETSFTTLETR	K	A	75.1	25	0.95	0	7	0	0	2	1770.93
																QLVCPVTR	K	D	31.7	25	0.95	0	2	0	0	2	972.53
																RLFQPLTHLK	R	T	37.2	25	0.95	0	1	12	0	2	1252.75
																SLMLSYNAITHLPAGIFR	R	D	52	25	0.95	0	9	17	0	2	2020.07
																SQCTYSNPEGTVVLACDQAQCR	R	W	136	25	0.95	0	2	5	0	2	2544.09
																TLNLAQNLLAQLPEELFHPLTSLQTLK	K	L	75	25	0.95	0	0	6	0	2	3045.7
																VVFLNTQLCQFRPDAFGGLPR	K	L	53.3	25	0.95	0	1	17	0	2	2435.27
Q9NQ79	Cartilage acidic protein 1	CRAC1_HUMAN	CRTAC1	71403	1	0.657		0.881	0.45		0	4	4	5	0.0877	DVAAEAGVSK	R	Y	40.5	25	0.95	0	2	0	0	2	946.484
																GVALADFNR	R	D	46.6	25	0.95	0	1	0	0	2	962.505
																GVASLFAGR	R	S	54.1	25	0.95	0	1	0	0	2	877.489
																GVSVGPILSSSASDIFCDNENGPNFLFHNR	R	G	48.2	25	0.95	0	0	1	0	2	3250.52
P04040	Catalase	CATA_HUMAN	CAT	59738.5	1	0.406		0.108	0.45		0	31	42	302	0.626	ADVLTTGAGNPVGDK	K	L	103	25	0.95	0	14	0	0	2	1414.72
																ADVLTTGAGNPVGDKLNVITVGPR	K	G	118	25	0.95	0	2	14	0	2	2364.29
																AFYVNVLNEEQR	R	K	91.9	25	0.95	0	19	0	0	2	1481.74
																AKVFEHIGK	K	K	36.7	25	0.95	0	1	0	0	2	1028.59
																DAQIFIQK	K	K	55.9	25	0.95	0	16	0	0	2	962.531
																DLFNAIATGK	R	Y	62.1	25	0.95	0	10	0	0	2	1049.56
																DPILFPSFIHSQK	R	R	43.1	25	0.95	0	3	8	0	2	1528.82
																FNTANDDNVTQVR	R	A	93.7	25	0.95	0	33	0	0	2	1493.7
																FSTVAGESGSADTVR	R	D	107	25	0.95	0	12	0	0	2	1483.7
																FSTVAGESGSADTVRDPR	R	G	46.7	25	0.95	0	0	8	0	2	1851.88
																FYTEDGNWDLVGNNTPIFFIR	K	D	40.8	25	0.95	0	1	0	0	2	2518.2
																GAGAFGYFEVTHDITK	K	Y	95.3	25	0.95	0	11	0	0	2	1712.83
																GPLLVQDVVFTDEMAHFDR	R	E	99.3	25	0.95	0	2	5	0	2	2205.06
																GPLLVQDVVFTDEMAHFDRER	R	I	43.9	25	0.95	0	0	4	0	2	2490.21
																HMNGYGSHTFK	R	L	36.7	25	0.95	0	2	3	0	2	1294.56
																LCENIAGHLK	R	D	50.2	25	0.95	0	8	4	0	2	1154.6
																LFAYPDTHR	R	H	36.5	25	0.95	0	10	2	0	2	1119.56
																LGPNYLHIPVNCPYR	R	A	47.6	25	0.95	0	1	7	0	2	1812.92
																LNVITVGPR	K	G	67.3	25	0.95	0	14	0	0	2	968.589
																LSQEDPDYGIR	R	D	63.1	25	0.95	0	19	0	0	2	1292.61
																LVNANGEAVYCK	K	F	79.2	25	0.95	0	18	0	0	2	1337.65
																NAIHTFVQSGSHLAAR	K	E	93.5	25	0.95	0	2	2	0	2	1708.89
																NFTEVHPDYGSHIQALLDK	K	Y	42	25	0.95	0	1	2	0	2	2184.07
																NFTEVHPDYGSHIQALLDKYNAEKPK	K	N	46.3	25	0.95	0	0	2	2	2	3014.5
																NLSVEDAAR	K	L	58.6	25	0.95	0	21	0	0	2	974.49
																NPVNYFAEVEQIAFDPSNMPPGIEASPDK	R	M	22.1	25	0.95	0	0	2	0	2	3192.48
																RFNTANDDNVTQVR	R	A	49.3	25	0.95	0	4	4	0	2	1649.8
																RLCENIAGHLK	K	D	44.6	25	0.95	0	0	2	0	2	1310.7
																VFEHIGK	K	K	36.9	25	0.95	0	2	0	0	2	829.457
																VFEHIGKK	K	T	38.6	25	0.95	0	3	0	0	2	957.552
																VWPHKDYPLIPVGK	K	L	55.3	25	0.95	0	2	0	0	2	1648.92
P49913	Cathelicidin antimicrobial peptide	CAMP_HUMAN	CAMP	19284.3	1	0.836		0.475	0.5		1	3	3	9	0.194	CMGTVTLNQAR	R	G	57.6	25	0.95	0	7	0	0	2	1266.59
																FALLGDFFR	R	K	56	25	0.95	0	1	0	0	2	1085.58
																TTQQSPEDCDFKK	R	D	32.7	25	0.95	0	1	0	0	2	1583.7
P07858	Cathepsin B	CATB_HUMAN	CTSB	37803.2	1	0.77		0.841	0.45		0	17	24	143	0.466	DIMAEIYK	K	N	41.3	25	0.95	0	7	0	0	2	998.486
																DQGSCGSCWAFGAVEAISDR	R	I	100	25	0.95	0	3	3	0	2	2172.91
																EQWPQCPTIK	R	E	28.3	25	0.946	0	1	0	0	2	1286.62
																GQDHCGIESEVVAGIPR	R	T	88	25	0.95	0	4	3	0	2	1823.87
																HYGYNSYSVSNSEK	K	D	100	25	0.95	0	6	0	0	2	1634.71
																HYGYNSYSVSNSEKDIMAEIYK	K	N	51	25	0.95	0	0	7	2	2	2598.18
																ICEPGYSPTYK	K	Q	52.4	25	0.95	0	18	0	0	2	1314.6
																ICEPGYSPTYKQDK	K	H	59.2	25	0.95	0	4	3	0	2	1685.78
																LCGTFLGGPKPPQR	R	V	54.1	25	0.95	0	6	0	0	2	1527.81
																LPASFDAR	K	E	62.3	25	0.95	0	8	0	0	2	876.457
																NGPVEGAFSVYSDFLLYK	K	S	116	25	0.95	0	8	0	0	2	2005.99
																QDKHYGYNSYSVSNSEK	K	D	34.3	25	0.95	0	0	3	0	2	2005.89
																RLCGTFLGGPKPPQR	K	V	52.7	25	0.95	0	0	2	0	2	1683.91
																SGVYQHVTGEMMGGHAIR	K	I	66.2	25	0.95	0	5	19	4	2	1945.9
																TDQYWEKI	R	-	41.9	25	0.95	0	4	0	0	2	1082.52
																VMFTEDLK	R	L	37.9	25	0.95	0	5	0	0	2	998.486
																VMFTEDLKLPASFDAR	R	E	54.7	25	0.95	0	9	9	0	2	1855.93
P07339	Cathepsin D	CATD_HUMAN	CTSD	44535	1	0.758		0.781	0.45		0	14	16	95	0.359	AIGAVPLIQGEYMIPCEK	K	V	84.9	25	0.95	0	8	0	0	2	2005.01
																DPDAQPGGELMLGGTDSK	R	Y	112	25	0.95	0	9	0	0	2	1803.81
																FDGILGMAYPR	K	I	67.1	25	0.95	0	1	0	0	2	1239.62
																ISVNNVLPVFDNLMQQK	R	L	52.5	25	0.95	0	16	8	0	2	1975.03
																LVDQNIFSFYLSR	K	D	78	25	0.95	0	10	0	0	2	1601.83
																QPGITFIAAK	K	F	33.9	25	0.95	0	2	0	0	2	1045.6
																QVFGEATK	R	Q	39.5	25	0.95	0	3	0	0	2	879.457
																QVFGEATKQPGITFIAAK	R	F	28.2	25	0.95	0	0	2	0	2	1906.04
																RTMSEVGGSVEDLIAK	R	G	34	25	0.95	0	0	1	0	2	1707.86
																TMSEVGGSVEDLIAK	R	G	87.8	25	0.95	0	7	0	0	2	1535.76
																VGFAEAAR	R	-	64.2	25	0.95	0	14	0	0	2	820.431
																YSQAVPAVTEGPIPEVLK	K	N	124	25	0.95	0	6	0	0	2	1898.03
																YYTVFDR	R	D	34	25	0.95	0	3	0	0	2	963.457
																YYTVFDRDNNR	R	V	31.5	25	0.95	0	4	1	0	2	1462.67
P09668	Cathepsin H	CATH_HUMAN	CTSH	37375.8	1	0.574		0.873	0.45		0	5	5	9	0.149	GIMGEDTYPYQGK	K	D	67	25	0.95	0	4	0	0	2	1474.65
																KGNFVSPVK	K	N	34.1	25	0.95	0	1	0	0	2	975.562
																TGIYSSTSCHK	R	T	31.9	25	0.95	0	1	0	0	2	1240.56
																TPDKVNHAVLAVGYGEK	K	N	61.1	25	0.95	0	0	1	0	2	1797.95
																VNHAVLAVGYGEK	K	N	63.6	25	0.95	0	2	0	0	2	1356.73
P25774	Cathepsin S	CATS_HUMAN	CTSS	37477.6	1	0.805		0.661	0.45		0	9	9	39	0.317	GCNGGFMTTAFQYIIDNK	K	G	94.9	25	0.95	0	3	0	0	2	2052.92
																GIDSDASYPYK	K	A	82.3	25	0.95	0	4	0	0	2	1215.55
																GNHCGIASFPSYPEI	K	-	69.4	25	0.95	0	3	0	0	2	1648.74
																GPVSVGVDAR	K	H	71.4	25	0.95	0	12	0	0	2	956.516
																HPSFFLYR	R	S	42.9	25	0.95	0	2	0	0	2	1066.55
																LVSLSAQNLVDCSTEK	K	Y	126	25	0.95	0	6	0	0	2	1763.88
																NSWGHNFGEEGYIR	K	M	43.7	25	0.95	0	0	2	0	2	1665.74
																YTELPYGR	K	E	31	25	0.95	0	5	0	0	2	998.494
																YTELPYGREDVLK	K	E	44.2	25	0.95	0	2	0	0	2	1582.81
Q9UBR2	Cathepsin Z	CATZ_HUMAN	CTSZ	33850.2	1	0.861		0.845	0.45		1	3	3	7	0.106	IVTSTYKDGK	R	G	40.2	25	0.95	0	1	0	0	2	1111.6
																NVDGVNYASITR	R	N	79.3	25	0.95	0	5	0	0	2	1308.65
																VGDYGSLSGR	R	E	67.3	25	0.95	0	1	0	0	2	1010.49
O43866	CD5 antigen-like	CD5L_HUMAN	CD5L	38067.9	1	0.81		0.731	0.45		0	6	8	19	0.205	CSGEEQSLEQCQHR	R	F	69	25	0.95	0	3	2	0	2	1747.71
																EATLQDCPSGPWGK	R	N	48.7	25	0.95	0	1	0	0	2	1545.7
																ELGCGAASGTPSGILYEPPAEK	R	E	100	25	0.95	0	2	2	0	2	2204.05
																ELGCGAASGTPSGILYEPPAEKEQK	R	V	46.1	25	0.95	0	0	2	0	2	2589.25
																IWLDNVR	R	C	31.1	25	0.95	0	2	0	0	2	915.505
																LVGGDNLCSGR	R	L	88.2	25	0.95	0	5	0	0	2	1147.55
P43121	Cell surface glycoprotein MUC18	MUC18_HUMAN	MCAM	71588.5	1	0.256		0.846	0.45		1	4	4	8	0.0681	EETGQVLER	R	G	49.3	25	0.95	0	3	0	0	2	1060.53
																GATLALTQVTPQDER	R	I	47.4	25	0.95	0	2	0	0	2	1599.83
																LSLQDR	R	G	30.8	25.1	0.95	0	1	0	0	2	731.405
																QGQGQSEPGEYEQR	R	L	48.2	25	0.95	0	2	0	0	2	1592.69
P00450	Ceruloplasmin	CERU_HUMAN	CP	122190	1	0.676		0.886	0.45		0	58	94	4249	0.606	ADDKVYPGEQYTYMLLATEEQSPGEGDGNCVTR	R	I	109	25	0.95	0	0	66	8	2	3693.63
																AEEEHLGILGPQLHADVGDK	K	V	111	25	0.95	0	9	63	27	2	2128.07
																AEEEHLGILGPQLHADVGDKVK	K	I	57.6	25	0.95	0	0	13	11	2	2355.23
																AETGDKVYVHLK	K	N	64.3	25	0.95	0	51	37	0	2	1359.73
																AGLQAFFQVQECNK	K	S	96.5	25	0.95	0	37	0	0	2	1639.79
																ALYLQYTDETFR	K	T	88.6	25	0.95	0	97	1	0	2	1519.74
																DDEEFIESNK	K	M	68.9	25	0.95	0	14	0	0	2	1225.52
																DDEEFIESNKMHAINGR	K	M	41.6	25	0.95	0	0	1	0	2	2020.9
																DIASGLIGPLIICK	K	K	101	25	0.95	0	183	9	0	2	1469.84
																DIASGLIGPLIICKK	K	D	60.2	25	0.95	0	10	3	0	2	1597.93
																DIFTGLIGPMK	K	I	78.8	25	0.95	0	83	0	0	2	1207.64
																DLYSGLIGPLIVCR	K	R	57.4	25	0.95	0	146	45	0	2	1575.86
																DNEDFQESNR	K	M	59	25	0.95	0	51	0	0	2	1253.5
																DVDKEFYLFPTVFDENESLLLEDNIR	K	M	34.4	25	0.95	0	0	2	0	2	3160.54
																EDEDFQESNK	K	M	47.6	25	0.95	0	8	0	0	2	1240.5
																ERGPEEEHLGILGPVIWAEVGDTIR	K	V	104	25	0.95	0	0	58	30	2	2772.43
																EVGPTNADPVCLAK	K	M	83.2	25	0.95	0	95	0	0	2	1470.73
																EYTDASFTNR	R	K	77	25	0.95	0	131	0	0	2	1203.53
																EYTDASFTNRK	R	E	38.3	25	0.95	0	70	4	0	2	1331.62
																FNKNNEGTYYSPNYNPQSR	R	S	112	25	0.95	0	8	19	0	2	2293.03
																GAYPLSIEPIGVR	K	F	86.5	25	0.95	0	118	7	0	2	1371.76
																GEFYIGSK	K	Y	51.7	25	0.95	0	21	0	0	2	900.446
																GPEEEHLGILGPVIWAEVGDTIR	R	V	77.7	25	0.95	0	3	77	0	2	2487.29
																GVYSSDVFDIFPGTYQTLEMFPR	R	T	56.3	25	0.95	0	4	5	0	2	2685.25
																HYYIAAEEIIWNYAPSGIDIFTK	R	E	28.2	25	0.95	0	0	2	0	2	2714.35
																HYYIGIIETTWDYASDHGEK	K	K	75	25	0.95	0	0	168	2	2	2398.1
																HYYIGIIETTWDYASDHGEKK	K	L	44.1	25	0.95	0	0	3	51	2	2526.19
																IDTINLFPATLFDAYMVAQNPGEWMLSCQNLNHLK	R	A	56.5	25	0.95	0	0	1	0	2	4096.96
																IYHSHIDAPK	R	D	43.6	25	0.95	0	103	193	0	2	1180.61
																IYHSHIDAPKDIASGLIGPLIICK	R	K	41.9	25	0.95	0	0	3	0	2	2631.43
																KAEEEHLGILGPQLHADVGDK	R	V	82.6	25	0.95	0	2	91	105	2	2256.16
																KALYLQYTDETFR	K	T	95.3	25	0.95	0	39	41	0	2	1647.84
																KLISVDTEHSNIYLQNGPDR	K	I	102	25	0.95	0	4	102	58	2	2299.17
																LISVDTEHSNIYLQNGPDR	K	I	119	25	0.95	0	30	169	0	2	2171.07
																MFTTAPDQVDK	R	E	57.7	25	0.95	0	8	0	0	2	1268.58
																MFTTAPDQVDKEDEDFQESNK	R	M	95.7	25	0.95	0	30	123	0	2	2490.06
																MHSMNGFMYGNQPGLTMCK	K	G	58.4	25	0.95	0	0	4	0	2	2251.91
																MYSVNGYTFGSLPGLSMCAEDR	R	V	20.9	25	0.95	0	0	1	0	2	2455.07
																MYYSAVDPTK	K	D	67.6	25	0.95	0	63	0	0	2	1174.54
																MYYSAVDPTKDIFTGLIGPMK	K	I	80.6	25	0.95	0	61	108	0	2	2379.16
																NLASRPYTFHSHGITYYK	K	E	38.2	25	0.95	0	0	23	0	2	2155.07
																NNEGTYYSPNYNPQSR	K	S	96.8	25	0.95	0	56	11	0	2	1903.82
																QKYTVNQCR	K	R	28.9	25	0.95	0	7	9	0	2	1196.58
																QSEDSTFYLGER	R	T	84.7	25	0.95	0	98	0	0	2	1431.64
																QYTDSTFR	R	V	59.4	25	0.95	0	85	0	0	2	1017.46
																RQSEDSTFYLGER	R	T	54.8	25	0.95	0	61	45	0	2	1587.74
																SGAGTEDSACIPWAYYSTVDQVK	R	D	123	25	0.95	0	24	26	0	2	2505.12
																SVPPSASHVAPTETFTYEWTVPK	R	E	34.4	25	0.95	0	1	20	0	2	2531.25
																TTIEKPVWLGFLGPIIK	R	A	69.1	25	0.95	0	67	43	0	2	1912.13
																TYCSEPEKVDK	K	D	57.1	25	0.95	0	25	2	0	2	1355.61
																TYSDHPEK	K	V	42.3	25	0.95	0	5	0	0	2	976.437
																VDKDNEDFQESNR	K	M	89.3	25	0.95	0	77	46	0	2	1595.69
																VNKDDEEFIESNK	K	M	91.6	25	0.95	0	132	13	0	2	1566.73
																VTFHNKGAYPLSIEPIGVR	R	F	56.2	25	0.95	0	0	4	6	2	2098.14
																VYPGEQYTYMLLATEEQSPGEGDGNCVTR	K	I	86.1	25	0.95	0	0	10	0	2	3280.44
																VYVHLK	K	N	35.9	25	0.95	0	51	0	0	2	758.456
																WYLFGMGNEVDVHAAFFHGQALTNK	K	N	42.8	25	0.95	0	0	5	0	2	2868.36
																YTVNQCR	K	R	48.3	25	0.95	0	107	0	0	2	940.431
P36222	Chitinase-3-like protein 1	CH3L1_HUMAN	CHI3L1	42609	1	0.645		0.85	0.45		0	15	19	61	0.486	DKQHFTTLIK	R	E	43.2	25	0.95	0	4	1	0	2	1230.68
																EAGTLAYYEICDFLR	K	G	48.7	25	0.95	0	5	3	0	2	1820.85
																EGDGSCFPDALDR	R	F	75.2	25	0.95	0	4	0	0	2	1438.59
																FPLTNAIK	R	D	34	25	0.95	0	3	0	0	2	903.53
																FSNTDYAVGYMLR	R	L	81	25	0.95	0	4	0	0	2	1536.72
																GNQWVGYDDQESVK	K	S	37.3	25	0.95	0	2	0	0	2	1624.72
																GQEDASPDRFSNTDYAVGYMLR	R	L	50.5	25	0.95	0	0	2	0	2	2508.11
																GTTGHHSPLFR	R	G	44.5	25	0.95	0	2	2	0	2	1209.61
																ILGQQVPYATK	R	G	70.5	25	0.95	0	3	0	0	2	1217.69
																LVCYYTSWSQYR	K	E	63.2	25	0.95	0	2	0	0	2	1625.74
																LVMGIPTFGR	K	S	41.4	25	0.95	0	5	0	0	2	1090.61
																QLLLSAALSAGK	K	V	77.3	25	0.95	0	3	0	0	2	1171.7
																SFTLASSETGVGAPISGPGIPGR	R	F	64	25	0.95	0	4	2	0	2	2158.11
																TLLSVGGWNFGSQR	K	F	105	25	0.95	0	2	0	0	2	1521.78
																VTIDSSYDIAK	K	I	77.5	25	0.95	0	8	0	0	2	1211.62
Q13231	Chitotriosidase-1	CHIT1_HUMAN	CHIT1	51664.1	1	0.783		0.684	0.5		1	12	14	63	0.339	ADGLYPNPR	K	E	31.4	25	0.95	0	1	0	0	2	1002.5
																DNQWVGFDDVESFK	R	T	56.2	25	0.95	0	2	0	0	2	1685.74
																FTDMVATANNR	K	Q	81.3	25	0.95	0	12	0	0	2	1239.58
																FTTLVQDLANAFQQEAQTSGK	R	E	125	25	0.95	0	3	6	0	2	2297.14
																LFQQSCPTGLVFSNSCK	R	C	64.2	25	0.95	0	1	2	0	2	1972.93
																LILGMPTYGR	K	S	41.8	25	0.95	0	9	0	0	2	1136.61
																LLLSAAVPAGQTYVDAGYEVDK	R	I	76.5	25	0.95	0	1	0	0	2	2280.18
																QTFVNSAIR	R	F	68.3	25	0.95	0	4	0	0	2	1035.56
																SFTLASSSDTR	R	V	82.1	25	0.95	0	6	0	0	2	1171.56
																VGAPATGSGTPGPFTK	R	E	65.1	25	0.95	0	7	0	0	2	1444.74
																VTGHNSPLYK	K	R	31.8	25	0.95	0	6	0	0	2	1115.58
																YPLIQTLR	R	Q	40	25	0.95	0	3	0	0	2	1003.59
O00299	Chloride intracellular channel protein 1	CLIC1_HUMAN	CLIC1	26905.3	1	0.395		0.198	0.45		0	4	4	10	0.207	GVTFNVTTVDTK	K	R	65.6	25	0.95	0	3	0	0	2	1281.67
																LAALNPESNTAGLDIFAK	K	F	83.8	25	0.95	0	4	0	0	2	1844.98
																NSNPALNDNLEK	K	G	51.7	25	0.95	0	2	0	0	2	1328.64
																YLSNAYAR	R	E	35.4	25	0.95	0	1	0	0	2	957.479
P11597	Cholesteryl ester transfer protein	CETP_HUMAN	CETP	54739.2	1	0.73		0.779	0.45		0	4	4	8	0.105	AMMLLGQVK	K	Y	30.5	25	0.95	0	1	0	0	2	1022.54
																GVSLFDIINPEIITR	K	D	65.4	25	0.95	0	3	0	0	2	1686.94
																ITKPALLVLNHETAK	R	V	44.8	25	0.95	0	0	2	0	2	1647.98
																LFLSLLDFQITPK	K	T	43.3	25	0.95	0	2	0	0	2	1534.89
P06276	Cholinesterase	CHLE_HUMAN	BCHE	68402.1	1	0.725		0.799	0.5		2	16	18	75	0.267	AEEILSR	K	S	49.8	25	0.95	0	7	0	0	2	817.441
																AILQSGSFNAPWAVTSLYEAR	R	N	95.6	25	0.95	0	2	2	0	2	2281.16
																DEGTAFLVYGAPGFSK	K	D	55	25	0.95	0	3	0	0	2	1658.81
																EALGDVVGDYNFICPALEFTK	R	K	96.1	25	0.95	0	5	2	0	2	2358.13
																EALGDVVGDYNFICPALEFTKK	R	F	50.6	25	0.95	0	0	2	0	2	2486.23
																ESILFHYTDWVDDQRPENYR	K	E	37.2	25	0.95	0	0	2	0	2	2583.19
																FWTSFFPK	R	V	52.2	25	0.95	0	3	0	0	2	1059.53
																IFFPGVSEFGK	K	E	43.9	25	0.95	0	7	0	0	2	1227.64
																KEFQEGLK	R	I	29.5	25	0.95	0	2	0	0	2	978.526
																NIAAFGGNPK	K	S	62.7	25	0.95	0	10	0	0	2	988.521
																NQFNDYTSK	K	K	37	25	0.95	0	4	0	0	2	1116.5
																NQFNDYTSKK	K	E	39.3	25	0.95	0	3	0	0	2	1244.59
																TQILVGVNK	K	D	42.7	25	0.95	0	2	0	0	2	971.588
																TQILVGVNKDEGTAFLVYGAPGFSK	K	D	46.3	25	0.95	0	0	4	0	2	2611.38
																VIVVSMNYR	R	V	66.4	25	0.95	0	8	0	0	2	1096.58
																YLTLNTESTR	K	I	67.8	25	0.95	0	7	0	0	2	1197.61
Q00610	Clathrin heavy chain 1	CLH1_HUMAN	CLTC	191601	0.994	0.437		0.113	0.45		0	2	2	22	0.0084	AQILPIR	M	F	35.8	25	0.95	0	20	0	0	1	810.52
																VMEYINR	R	L	34.3	25	0.95	0	2	0	0	1	940.456
P10909	Clusterin	CLUS_HUMAN	CLU	52476.9	1	0.826		0.842	0.45		0	15	21	340	0.345	ASSIIDELFQDR	R	F	95.6	25	0.95	0	56	0	0	2	1393.7
																EILSVDCSTNNPSQAK	R	L	99.9	25	0.95	0	16	0	0	2	1762.83
																ELDESLQVAER	R	L	65.7	25	0.95	0	44	0	0	2	1288.64
																EPQDTYHYLPFSLPHR	R	R	51	25	0.95	0	1	7	0	2	1999.97
																FMETVAEK	K	A	54.5	25	0.95	0	30	0	0	2	970.455
																IDSLLENDR	R	Q	47.5	25	0.95	0	4	0	0	2	1074.54
																KTLLSNLEEAK	R	K	47.9	25	0.95	0	4	4	0	2	1245.7
																KYNELLK	R	S	47.8	25	0.95	0	21	0	0	2	907.525
																LFDSDPITVTVPVEVSR	K	K	112	25	0.95	0	48	4	0	2	1873.99
																QQTHMLDVMQDHFSR	R	A	27.2	25	0.95	0	2	8	3	2	1872.85
																RELDESLQVAER	R	L	60.6	25	0.95	0	2	0	0	2	1444.74
																RPHFFFPK	R	S	31.3	25	0.95	0	0	11	0	2	1075.58
																TLLSNLEEAK	K	K	72.1	25	0.95	0	13	0	0	2	1117.61
																TLLSNLEEAKK	K	K	46.9	25	0.95	0	5	0	0	2	1245.7
																VTTVASHTSDSDVPSGVTEVVVK	R	L	78.5	25	0.95	0	7	50	0	2	2314.18
P00740	Coagulation factor IX	FA9_HUMAN	F9	51759.6	1	0.57		0.559	0.45		0	3	3	19	0.0694	SALVLQYLR	R	V	63	25	0.95	0	12	0	0	2	1062.63
																VDAFCGGSIVNEK	K	W	62.7	25	0.95	0	4	0	0	2	1395.66
																VVCSCTEGYR	K	L	46.9	25	0.95	0	3	0	0	2	1230.52
P00742	Coagulation factor X	FA10_HUMAN	F10	54714.1	1	0.608		0.684	0.45		1	7	8	38	0.186	ACIPTGPYPCGK	K	Q	45.3	25	0.95	0	3	0	0	2	1320.61
																ETYDFDIAVLR	K	L	68.7	25	0.95	0	10	0	0	2	1341.67
																MLEVPYVDR	K	N	50	25	0.95	0	5	0	0	2	1121.57
																NCELFTR	K	K	34.5	25	0.95	0	3	0	0	2	939.435
																NTEQEEGGEAVHEVEVVIK	R	H	30	25	0.95	0	0	2	0	2	2096.01
																QEDACQGDSGGPHVTR	K	F	73.1	25	0.95	0	5	6	0	2	1713.72
																YKDGDQCETSPCQNQGK	K	C	46.6	25	0.95	0	0	4	0	2	2014.82
P03951	Coagulation factor XI	FA11_HUMAN	F11	70091.2	1	0.508		0.796	0.45		0	12	12	20	0.258	ALSGFSLQSCR	K	H	60.9	25	0.95	0	2	0	0	2	1225.6
																DACKGDSGGPLSCK	K	H	42.6	25	0.95	0	2	0	0	2	1451.63
																DIFPNTVFADSNIDSVMAPDAFVCGR	R	I	36.6	25	0.95	0	0	1	0	2	2874.31
																DIYVDLDMK	K	G	28.8	25	0.95	0	1	0	0	2	1127.53
																DSVTETLPR	K	V	69.5	25	0.95	0	3	0	0	2	1017.52
																DTCFEGGDITTVFTPSAK	K	Y	89	25	0.95	0	3	0	0	2	1945.89
																ERPGVYTNVVEYVDWILEK	R	T	56.1	25	0.95	0	0	1	0	2	2309.18
																IPLVTNEECQK	K	R	71.2	25	0.95	0	2	0	0	2	1330.67
																MAESGYDIALLK	K	L	71.7	25	0.95	0	1	0	0	2	1326.66
																SCALSNLACIR	K	D	53.7	25	0.95	0	1	0	0	2	1264.61
																TAAISGYSFK	R	Q	48.8	25	0.95	0	1	0	0	2	1044.54
																YCQVVCTYHPR	K	C	83.8	25	0.95	0	2	0	0	2	1482.66
P00748	Coagulation factor XII	FA12_HUMAN	F12	67798.7	1	0.507		0.897	0.45		0	15	21	95	0.319	AEEHTVVLTVTGEPCHFPFQYHR	K	Q	21.3	25	0.95	0	0	0	1	2	2754.31
																CFEPQLLR	K	F	35.8	25	0.95	0	9	0	0	2	1062.54
																CLEVEGHR	R	L	42.3	25	0.95	0	7	0	0	2	999.468
																EKCFEPQLLR	K	F	34	25	0.95	0	1	1	0	2	1319.68
																EQPPSLTR	R	N	30.7	25	0.95	0	2	0	0	2	927.49
																GRPGPQPWCATTPNFDQDQR	K	W	40.5	25	0.95	0	0	1	0	2	2328.06
																LCHCPVGYTGPFCDVDTK	R	A	40.9	25	0.95	0	2	2	0	2	2125.91
																LHEAFSPVSYQHDLALLR	R	L	105	25	0.95	0	2	10	12	2	2096.09
																LTLQGIISWGSGCGDR	R	N	30.1	25	0.95	0	1	0	0	2	1719.85
																NKPGVYTDVAYYLAWIR	R	E	36	25	0.95	0	1	3	0	2	2029.05
																NPDNDIRPWCFVLNR	R	D	30.8	25	0.95	0	1	4	0	2	1915.92
																TEQAAVAR	R	C	49.4	25	0.95	0	2	0	0	2	845.447
																TTLSGAPCQPWASEATYR	R	N	85.3	25	0.95	0	2	0	0	2	1995.92
																VVGGLVALR	R	G	78.2	25	0.95	0	29	0	0	2	883.572
																WGYCLEPK	R	K	41.2	25	0.95	0	2	0	0	2	1052.49
P00488	Coagulation factor XIII A chain	F13A_HUMAN	F13A1	83249.3	1	0.373		0.108	0.45		0	3	3	10	0.0505	FQEGQEEER	K	L	52.7	25	0.95	0	4	0	0	2	1151.5
																GTYIPVPIVSELQSGK	K	W	44.7	25	0.95	0	3	0	0	2	1687.93
																STVLTIPEIIIK	K	V	73.8	25	0.95	0	3	0	0	2	1326.82
P05160	Coagulation factor XIII B chain	F13B_HUMAN	F13B	75493.7	1	0.56		0.771	0.45		0	17	22	57	0.324	CFDHHFLEGSR	R	E	57.6	25	0.95	0	2	0	1	2	1404.61
																CNEYYLLR	R	G	31.5	25	0.95	0	1	0	0	2	1130.53
																GDTYPAELYITGSILR	R	M	108	25	0.95	0	6	0	0	2	1768.91
																GMCTSPPLIK	K	H	36.9	25	0.95	0	4	0	0	2	1119.55
																IAQYYYTFK	R	S	48.5	25	0.95	0	3	0	0	2	1196.6
																IQTHSTTYR	K	H	49.7	25	0.95	0	5	0	0	2	1106.56
																LIENGYFHPVK	R	Q	60.4	25	0.95	0	2	1	0	2	1316.7
																LSFFCLAGYTTESGR	K	Q	76.7	25	0.95	0	4	0	0	2	1708.8
																QGYDLSPLTPLSELSVQCNR	K	G	82.4	25	0.95	0	1	2	0	2	2277.12
																QSTLSYQEPLRT	R	-	73.7	25	0.95	0	2	0	0	2	1422.72
																SFYFPMSIDK	K	K	42.6	25	0.95	0	3	0	0	2	1234.58
																SFYFPMSIDKK	K	L	42.3	25	0.95	0	1	0	0	2	1362.68
																SGYLLHGSNEITCNR	K	G	46.9	25	0.95	0	1	4	0	2	1720.81
																TEEVECLTYGWSLTPK	K	C	47	25	0.95	0	1	0	0	2	1912.9
																TTGGKDEEVVQCLSDGWSSQPTCR	K	K	38.5	25	0.95	0	0	2	0	2	2697.19
																VLHGDLIDFVCK	K	Q	61.7	25	0.95	0	3	5	0	2	1415.74
																VQYECATGYYTAGGK	K	K	82.1	25	0.95	0	3	0	0	2	1667.74
P23528	Cofilin-1	COF1_HUMAN	CFL1	18485.1	1	0.628		0.102	0.45		0	4	4	15	0.337	AVLFCLSEDKK	K	N	57.3	25	0.95	0	3	0	0	2	1309.68
																EILVGDVGQTVDDPYATFVK	K	M	90.3	25	0.95	0	2	0	0	2	2166.1
																LGGSAVISLEGKPL	K	-	44.1	25	0.95	0	3	0	0	2	1340.78
																YALYDATYETK	R	E	53.8	25	0.95	0	7	0	0	2	1337.63
P02452	Collagen alpha-1(I) chain	CO1A1_HUMAN	COL1A1	138923	1	0.206		0.859	0.45		0	6	6	11	0.0478	DRDLEVDTTLK	R	S	36.5	25	0.95	0	2	0	0	2	1304.67
																NSVAYMDQQTGNLK	K	K	64	25	0.95	0	2	0	0	2	1584.73
																NSVAYMDQQTGNLKK	K	A	53.3	25	0.95	0	2	0	0	2	1712.83
																SLSQQIENIR	K	S	70.7	25	0.95	0	1	0	0	2	1187.64
																VFCNMETGETCVYPTQPSVAQK	K	N	42.8	25	0.95	0	0	2	0	2	2562.13
																VLCDDVICDETK	K	N	84.3	25	0.95	0	2	0	0	2	1466.65
P02461	Collagen alpha-1(III) chain	CO3A1_HUMAN	COL3A1	138547	1	0.255		0.866	0.45		0	4	4	6	0.0327	FCHPELK	K	S	29.6	25	0.95	0	1	0	0	2	930.45
																INTDEIMTSLK	K	S	55.6	25	0.95	0	2	0	0	2	1280.64
																LMGSNEGEFKAEGNSK	K	F	20	25	0.948	0	0	1	0	2	1713.78
																NSIAYMDQASGNVK	K	K	80.4	25	0.95	0	2	0	0	2	1513.7
P39060	Collagen alpha-1(XVIII) chain	COIA1_HUMAN	COL18A1	178170	1	0.166		0.928	0.45		0	4	4	16	0.0325	DFQPVLHLVALNSPLSGGMR	R	G	43.4	25	0.95	0	0	4	0	2	2167.13
																GADFQCFQQAR	R	A	32.9	25	0.95	0	1	0	0	2	1327.58
																LQDLYSIVR	R	R	52.9	25	0.95	0	4	0	0	2	1106.62
																TEAPSATGQASSLLGGR	R	L	116	25	0.95	0	7	0	0	2	1602.81
P12111	Collagen alpha-3(VI) chain	CO6A3_HUMAN	COL6A3	343645	1	0.321		0.863	0.45		0	3	3	13	0.011	EVQVFEITENSAK	R	L	62.4	25	0.95	0	8	0	0	2	1493.75
																EVYTFASEPNDVFFK	K	L	51.9	25	0.95	0	4	0	0	2	1792.84
																LVDFLSR	K	G	34.6	25	0.95	0	1	0	0	2	849.483
P02745	Complement C1q subcomponent subunit A	C1QA_HUMAN	C1QA	25998.6	1	0.949		0.757	0.45		0	3	4	23	0.0939	DQPRPAFSAIRR	K	N	24.7	25	0.95	0	0	1	0	2	1413.77
																RSLGFCDTTNK	R	G	62.7	25	0.95	0	3	2	0	2	1298.62
																SLGFCDTTNK	R	G	52.2	25	0.95	0	17	0	0	2	1142.51
P02746	Complement C1q subcomponent subunit B	C1QB_HUMAN	C1QB	26442.4	1	0.906		0.935	0.45		1	7	9	151	0.343	DQTIRFDHVITNMNNNYEPR	R	S	52.2	25	0.95	0	0	2	0	2	2493.16
																FDHVITNMNNNYEPR	R	S	83.3	25	0.95	0	11	18	0	2	1879.84
																GNLCVNLMR	R	G	48.8	25	0.95	0	23	0	0	2	1092.53
																IAFSATR	K	T	53	25	0.95	0	21	0	0	2	765.425
																LEQGENVFLQATDK	K	N	109	25	0.95	0	41	0	0	2	1591.8
																VPGLYYFTYHASSR	K	G	86.1	25	0.95	0	12	20	0	2	1660.81
																VVTFCDYAYNTFQVTTGGMVLK	K	L	27.4	25	0.95	0	0	3	0	2	2530.2
P02747	Complement C1q subcomponent subunit C	C1QC_HUMAN	C1QC	25756	1	0.687		0.878	0.45		0	6	8	145	0.261	FNAVLTNPQGDYDTSTGK	R	F	108	25	0.95	0	33	4	0	2	1927.9
																FQSVFTVTR	K	Q	60.3	25	0.95	0	33	0	0	2	1084.58
																QKFQSVFTVTR	K	Q	38.4	25	0.95	0	3	0	0	2	1340.73
																QTHQPPAPNSLIR	R	F	46.7	25	0.95	0	3	10	0	2	1458.78
																TNQVNSGGVLLR	K	L	84.6	25	0.95	0	31	0	0	2	1257.69
																VVTFCGHTSK	K	T	61.1	25	0.95	0	28	0	0	2	1135.56
P00736	Complement C1r subcomponent	C1R_HUMAN	C1R	80101.6	1	0.697		0.785	0.45		0	14	17	88	0.301	CLPVCGKPVNPVEQR	R	Q	37.5	25	0.95	0	2	3	0	2	1752.89
																DYFIATCK	R	Q	36.9	25	0.95	0	2	0	0	2	1017.47
																FCGQLGSPLGNPPGK	R	K	85.2	25	0.95	0	7	0	0	2	1528.76
																FCGQLGSPLGNPPGKK	R	E	82.2	25	0.95	0	2	2	0	2	1656.85
																GFLAYYQAVDLDECASR	K	S	121	25	0.95	0	3	0	0	2	1977.9
																GGGALLGDR	R	W	33.5	25	0.95	0	3	0	0	2	815.437
																IQYYCHEPYYK	R	M	57.8	25	0.95	0	4	0	0	2	1563.69
																LFGEVTSPLFPKPYPNNFETTTVITVPTGYR	K	V	34.3	25	0.95	0	0	2	0	2	3485.8
																LVFQQFDLEPSEGCFYDYVK	K	I	81.9	25	0.95	0	4	0	0	2	2484.14
																MGNFPWQVFTNIHGR	K	G	45.8	25	0.95	0	0	2	0	2	1819.87
																QDACQGDSGGVFAVR	K	D	129	25	0.95	0	4	0	0	2	1566.7
																QRPPDLDTSSNAVDLLFFTDESGDSR	K	G	94.3	25	0.95	0	0	11	0	2	2882.34
																TLDEFTIIQNLQPQYQFR	K	D	87.8	25	0.95	0	15	1	0	2	2254.15
																YTTTMGVNTYK	R	A	66.6	25	0.95	0	21	0	0	2	1294.6
Q9NZP8	Complement C1r subcomponent-like protein	C1RL_HUMAN	C1RL	53479.5	1	0.572		0.676	0.45		0	5	5	10	0.129	APEGFAVR	K	L	58.9	25	0.95	0	2	0	0	2	846.447
																GGGALLGDR	R	W	33.5	25	0.95	0	3	0	0	2	815.437
																GSEAINAPGDNPAK	R	V	41	25	0.95	0	3	0	0	2	1340.64
																LGNFPWQAFTSIHGR	K	G	48.1	25	0.95	0	0	2	0	2	1730.88
																VLSYVDWIK	K	G	39.8	25	0.95	0	2	0	0	2	1122.62
																VVVHPDYR	R	Q	33.6	25	0.95	0	1	0	0	2	984.526
P09871	Complement C1s subcomponent	C1S_HUMAN	C1S	76666.2	1	0.73		0.929	0.45		0	28	33	132	0.485	CEYQIR	R	L	37.1	25	0.95	0	4	0	0	2	868.398
																CQPVDCGIPESIENGKVEDPESTLFGSVIR	K	Y	54.9	25	0.95	0	0	2	0	2	3332.58
																CVPVCGVPR	K	E	32.5	25	0.95	0	2	0	0	2	1043.51
																DVVQITCLDGFEVVEGR	R	V	114	25	0.95	0	7	1	0	2	1935.95
																EDFDVEAADSAGNCLDSLVFVAGDR	R	Q	31.5	25	0.95	0	0	1	0	2	2672.18
																EDTPNSVWEPAK	K	A	29.9	25	0.95	0	1	0	0	2	1372.64
																EPTMYVGSTSVQTSR	R	L	92.5	25	0.95	0	6	2	0	2	1642.77
																GDSGGAFAVQDPNDK	K	T	81.3	25	0.95	0	2	0	0	2	1477.66
																GDSGGAFAVQDPNDKTK	K	F	73.4	25	0.95	0	3	0	0	2	1706.8
																GFQVVVTLR	K	R	71.1	25	0.95	0	1	0	0	2	1018.6
																GMDSCKGDSGGAFAVQDPNDK	K	T	37.7	25	0.95	0	0	1	0	2	2171.9
																IIGGSDADIK	R	N	56.6	25	0.95	0	7	0	0	2	988.531
																LLEVPEGR	K	T	39.6	25	0.95	0	4	0	0	2	912.515
																LPVAPLRK	R	C	30.6	25	0.95	0	1	0	0	2	893.593
																LQVIFK	K	S	31.2	25	0.95	0	1	0	0	2	747.476
																MLTPEHVFIHPGWK	K	L	32	25	0.95	0	0	1	0	2	1707.87
																NYVDWIMK	K	T	31.7	25	0.95	0	1	0	0	2	1084.51
																QFGPYCGHGFPGPLNIETK	R	S	38	25	0.95	0	2	3	0	2	2119.01
																REDFDVEAADSAGNCLDSLVFVAGDR	R	Q	65.1	25	0.95	0	0	2	0	2	2828.28
																SDFSNEER	K	F	65.3	25	0.95	0	6	0	0	2	983.406
																SNALDIIFQTDLTGQK	K	K	105	25	0.95	0	20	2	0	2	1763.92
																SSNNPHSPIVEEFQVPYNK	R	L	51.4	25	0.95	0	2	23	0	2	2186.05
																TMQENSTPRED	K	-	51	25	0.95	0	4	0	0	2	1307.55
																TNFDNDIALVR	R	L	71.7	25	0.95	0	13	0	0	2	1277.65
																VEDPESTLFGSVIR	K	Y	117	25	0.95	0	2	0	0	2	1548.79
																VEKPTADAEAYVFTPNMICAGGEK	K	G	47	25	0.95	0	0	3	0	2	2598.22
																VGATSFYSTCQSNGK	R	W	79.1	25	0.95	0	1	0	0	2	1606.72
																YHGDPMPCPK	R	E	31.1	25	0.95	0	1	0	0	2	1217.51
P06681	Complement C2	CO2_HUMAN	C2	83250.8	1	0.66		0.906	0.45		0	26	33	240	0.395	ALHQVFEHMLDVSK	K	L	67.7	25	0.95	0	7	6	6	2	1653.84
																AVISPGFDVFAK	K	K	67.5	25	0.95	0	19	0	0	2	1250.68
																CSSNLVLTGSSER	R	E	104	25	0.95	0	3	0	0	2	1409.67
																DFHINLFR	R	M	40.7	25	0.95	0	12	2	0	2	1061.55
																DHENELLNK	R	Q	61.7	25	0.95	0	24	0	0	2	1111.54
																DMTEVISSLENANYK	R	D	119	25	0.95	0	10	0	0	2	1729.8
																EILNINQK	R	R	49.9	25	0.95	0	7	0	0	2	971.552
																ESASLMVDR	K	I	78.5	25	0.95	0	23	0	0	2	1023.48
																EVVTDQFLCSGTQEDESPCK	R	G	101	25	0.95	0	4	0	0	2	2329
																EVVTDQFLCSGTQEDESPCKGESGGAVFLER	R	R	119	25	0.95	0	0	6	0	2	3431.54
																FFQVGLVSWGLYNPCLGSADK	R	N	101	25	0.95	0	2	0	0	2	2358.16
																GALISDQWVLTAAHCFR	R	D	91.8	25	0.95	0	2	6	0	2	1944.97
																GESGGAVFLER	K	R	64.2	25	0.95	0	4	0	0	2	1121.56
																HAFILQDTK	R	A	38.8	27.5	0.95	0	7	0	0	2	1072.58
																HAIILLTDGK	R	S	70	25	0.95	0	11	0	0	2	1080.64
																KNQGILEFYGDDIALLK	K	L	59	25	0.95	0	3	10	0	2	1937.04
																LDVDWR	K	E	40.6	25	0.95	0	4	0	0	2	803.405
																LLGMETMAWQEIR	R	H	75.4	25	0.95	0	7	0	0	2	1577.78
																NDYLDIYAIGVGK	R	L	105	25	0.95	0	4	0	0	2	1440.74
																NQGILEFYGDDIALLK	K	L	94.5	25	0.95	0	10	0	0	2	1808.94
																QPYSYDFPEDVAPALGTSFSHMLGATNPTQK	R	T	65.6	25	0.95	0	0	2	0	2	3385.57
																RNDYLDIYAIGVGK	K	L	89.1	25	0.95	0	4	6	0	2	1596.84
																SSGQWQTPGATR	K	S	56.5	25	0.95	0	2	0	0	2	1275.61
																TPWHVTIKPK	R	S	38.1	25	0.95	0	2	2	0	2	1206.7
																VLMSVLNDNSR	K	D	77.2	25	0.95	0	21	0	0	2	1263.64
																VNVGDPK	R	S	33.4	25	0.95	0	2	0	0	2	728.394
P01024	Complement C3	CO3_HUMAN	C3	187131	1	0.618		0.905	0.45		0	104	141	2655	0.706	AAVYHHFISDGVR	K	K	59.9	25	0.95	0	7	12	1	2	1471.74
																AAVYHHFISDGVRK	K	S	46.3	25	0.95	0	0	2	0	2	1599.84
																ACEPGVDYVYK	K	T	64.9	25	0.95	0	5	0	0	2	1300.59
																ADIGCTPGSGK	K	D	67.6	25	0.95	0	5	0	0	2	1062.49
																ADIGCTPGSGKDYAGVFSDAGLTFTSSSGQQTAQR	K	A	86	25	0.95	0	0	1	0	2	3537.62
																AEDLVGK	R	S	28.6	25	0.95	0	1	0	0	2	731.394
																AGDFLEANYMNLQR	K	S	64.1	25	0.95	0	188	13	0	2	1657.76
																APSTWLTAYVVK	R	V	77.4	25	0.95	0	39	0	0	2	1335.73
																AVLYNYR	R	Q	31.7	25	0.95	0	3	0	0	2	898.478
																AYYENSPQQVFSTEFEVK	R	E	97.1	25	0.95	0	5	2	0	2	2166
																CAEENCFIQK	R	S	67.7	25	0.95	0	5	0	0	2	1298.55
																CCEDGMRENPMR	K	F	21.9	25	0.95	0	0	1	0	2	1570.59
																DFDFVPPVVR	K	W	62.4	25	0.95	0	108	2	0	2	1190.62
																DICEEQVNSLPGSITK	K	A	115	25	0.95	0	97	4	0	2	1789.86
																DMALTAFVLISLQEAK	K	D	91.8	25	0.95	0	13	0	0	2	1765.94
																DSCVGSLVVK	K	S	56.8	25	0.95	0	4	0	0	2	1063.55
																DSITTWEILAVSMSDK	K	K	47	25	0.95	0	1	0	0	2	1811.87
																DYAGVFSDAGLTFTSSSGQQTAQR	K	A	145	25	0.95	0	2	2	0	2	2494.15
																EALKLEEK	R	K	34.2	25	0.95	0	3	0	0	2	959.541
																EDIPPADLSDQVPDTESETR	K	I	104	25	0.95	0	18	7	0	2	2214
																EGVQKEDIPPADLSDQVPDTESETR	R	I	78.3	25	0.95	0	4	38	0	2	2755.29
																EPGQDLVVLPLSITTDFIPSFR	R	L	78.5	25	0.95	0	12	0	0	2	2444.31
																EVVADSVWVDVK	R	D	87.2	25	0.95	0	4	0	0	2	1345.7
																EYVLPSFEVIVEPTEK	K	F	70.9	25	0.95	0	23	0	0	2	1878.97
																FGLEKR	K	Q	40.2	25	0.95	0	6	0	0	2	749.431
																FISLGEACK	R	K	59.8	25	0.95	0	6	0	0	2	1024.51
																FISLGEACKK	R	V	50.6	25	0.95	0	4	0	0	2	1152.61
																FVTVQATFGTQVVEK	K	V	91.4	25	0.95	0	4	0	0	2	1653.88
																FYHPEKEDGK	R	L	28.6	25	0.95	0	5	6	0	2	1249.58
																FYYIYNEK	K	G	43.6	25	0.95	0	8	0	0	2	1139.54
																GLEVTITAR	K	F	60	25	0.95	0	3	0	0	2	959.552
																GQGTLSVVTMYHAK	K	A	87.9	25	0.95	0	9	0	0	2	1507.76
																GVFVLNK	K	K	36.1	25	0.95	0	2	0	0	2	776.466
																GVFVLNKK	K	N	50.2	25	0.95	0	2	0	0	2	904.562
																GYTQQLAFR	K	Q	74.2	25	0.95	0	90	0	0	2	1083.56
																GYTQQLAFRQPSSAFAAFVK	K	R	50.5	25	0.95	0	0	2	0	2	2217.15
																HQQTVTIPPK	R	S	59.8	25	0.95	0	24	0	0	2	1148.64
																ILLQGTPVAQMTEDAVDAER	R	L	135	25	0.95	0	143	72	0	2	2157.09
																ILLQGTPVAQMTEDAVDAERLK	R	H	41.5	25	0.95	0	0	3	0	2	2414.26
																IPIEDGSGEVVLSR	R	K	98.2	25	0.95	0	10	0	0	2	1470.78
																ISLPESLKR	R	I	49.9	25	0.95	0	4	0	0	2	1042.63
																IWDVVEK	K	A	37.2	25	0.95	0	2	0	0	2	888.483
																KGYTQQLAFR	K	Q	83.2	25	0.95	0	68	27	0	2	1211.65
																KLVLSSEK	K	T	30.8	25	0.95	0	2	0	0	2	903.551
																KQELSEAEQATR	K	T	48.2	25	0.95	0	9	1	0	2	1389.7
																KVEGTAFVIFGIQDGEQR	K	I	66.5	25	0.95	0	1	17	0	2	1994.03
																KVFLDCCNYITELR	K	R	95.4	25	0.95	0	4	0	0	2	1830.89
																KVLLDGVQNPR	R	A	68.3	25	0.95	0	6	5	0	2	1238.72
																LCRDELCR	K	C	31.4	25	0.95	0	1	0	0	2	1121.52
																LESEETMVLEAHDAQGDVPVTVTVHDFPGK	R	K	68.4	25	0.95	0	0	2	1	2	3266.55
																LESEETMVLEAHDAQGDVPVTVTVHDFPGKK	R	L	19.4	25	0.95	0	0	0	1	2	3394.65
																LKGPLLNK	R	F	35.2	25	0.95	0	8	0	0	2	882.577
																LMNIFLK	K	D	39.8	25	0.95	0	9	0	0	2	894.512
																LPYSVVR	R	N	49	25	0.95	0	11	0	0	2	833.488
																LSINTHPSQKPLSITVR	K	T	49.9	25	0.95	0	2	9	8	2	1891.08
																LVAYYTLIGASGQR	R	E	95.8	25	0.95	0	16	4	0	2	1511.82
																NEQVEIR	R	A	55.5	25	0.95	0	4	0	0	2	887.458
																NNNEKDMALTAFVLISLQEAK	R	D	60.8	25	0.95	0	0	101	0	2	2365.21
																NTLIIYLDK	R	V	63.3	25	0.95	0	18	0	0	2	1092.63
																NTMILEICTR	K	Y	73.2	25	0.95	0	21	0	0	2	1266.62
																QDSLSSQNQLGVLPLSWDIPELVNMGQWK	K	I	26.9	25	0.95	0	0	1	0	2	3298.64
																QGALELIK	R	K	61.2	25	0.95	0	66	0	0	2	871.525
																QGALELIKK	R	G	39.6	25	0.95	0	2	0	0	2	999.62
																QKPDGVFQEDAPVIHQEMIGGLR	K	N	72.8	25	0.95	0	2	56	85	2	2580.29
																QLYNVEATSYALLALLQLK	K	D	140	25	0.95	0	9	19	0	2	2151.21
																QPSSAFAAFVK	R	R	56.5	25	0.95	0	64	0	0	2	1152.6
																QPVPGQQMTLK	R	I	51.4	25	0.95	0	3	0	0	2	1242.65
																RAPSTWLTAYVVK	K	V	56.4	25	0.95	0	4	8	0	2	1491.83
																RHQQTVTIPPK	R	S	51.2	25	0.95	0	0	12	0	2	1304.74
																RIPIEDGSGEVVLSR	K	K	57.2	25	0.95	0	2	2	0	2	1626.88
																RQGALELIK	K	K	35.3	25	0.95	0	3	0	0	2	1027.63
																SDDKVTLEER	K	L	50.4	25	0.95	0	8	4	0	2	1191.59
																SEETKENEGFTVTAEGK	R	G	65.4	25	0.95	0	1	2	0	2	1855.86
																SGIPIVTSPYQIHFTK	R	T	67.8	25	0.95	0	6	0	0	2	1787.97
																SGQSEDRQPVPGQQMTLK	K	I	33.8	25	0.95	0	2	6	0	2	2001.97
																SGSDEVQVGQQR	K	T	75.3	25	0.95	0	47	0	0	2	1289.61
																SNLDEDIIAEENIVSR	R	S	116	25	0.95	0	11	2	0	2	1816.89
																SSLSVPYVIVPLK	K	T	57.6	25	0.95	0	23	0	0	2	1401.84
																SVQLTEKR	R	M	29.5	25	0.95	0	1	0	0	2	960.547
																SYTVAIAGYALAQMGR	R	L	75	25	0.95	0	374	75	0	2	1687.85
																TELRPGETLNVNFLLR	R	M	57.5	25	0.95	0	2	7	0	2	1872.03
																TFISPIK	R	C	30.4	25	0.95	0	4	0	0	2	805.482
																TGLQEVEVK	K	A	72.6	25	0.95	0	25	0	0	2	1002.55
																TIYTPGSTVLYR	K	I	49	25	0.95	0	10	0	0	2	1370.73
																TMQALPYSTVGNSNNYLHLSVLR	R	T	39.4	25	0.95	0	0	6	0	2	2594.3
																TVMVNIENPEGIPVK	R	Q	81.5	25	0.95	0	16	0	0	2	1655.87
																VELLHNPAFCSLATTK	R	R	54.6	25	0.95	0	8	9	0	2	1800.93
																VFLDCCNYITELR	K	R	81.9	25	0.95	0	13	0	0	2	1702.79
																VFSLAVNLIAIDSQVLCGAVK	K	W	66.2	25	0.95	0	11	8	0	2	2217.23
																VHQYFNVELIQPGAVK	K	V	75.2	25	0.95	0	6	12	0	2	1841.99
																VLLDGVQNPR	K	A	80.5	25	0.95	0	10	0	0	2	1110.63
																VPVAVQGEDTVQSLTQGDGVAK	R	L	110	25	0.95	0	16	4	0	2	2198.13
																VQLSNDFDEYIMAIEQTIK	K	S	125	25	0.95	0	5	0	0	2	2273.1
																VRVELLHNPAFCSLATTK	K	R	52.5	25	0.95	0	0	2	0	2	2056.1
																VSHSEDDCLAFK	K	V	54.5	25	0.95	0	7	15	0	2	1407.62
																VTIKPAPETEK	K	R	41.7	25	0.95	0	11	9	0	2	1212.68
																VVLVSLQSGYLFIQTDK	K	T	72.9	25	0.95	0	2	0	0	2	1910.06
																VVPEGIR	K	M	49.2	25	0.95	0	4	0	0	2	769.457
																VYAYYNLEESCTR	K	F	93.4	25	0.95	0	6	0	0	2	1667.74
																WLNEQR	R	Y	37	25	0.95	0	42	0	0	2	845.426
																YFKPGMPFDLMVFVTNPDGSPAYR	K	V	45.5	25	0.95	0	0	7	0	2	2765.31
																YRGDQDATMSILDISMMTGFAPDTDDLK	R	Q	77.2	25	0.95	0	0	4	0	2	3155.39
																YYGGGYGSTQATFMVFQALAQYQK	R	D	74.4	25	0.95	0	11	60	0	2	2695.25
																YYTYLIMNK	R	G	54.7	25	0.95	0	10	0	0	2	1224.6
P0C0L5	Complement C4-B	CO4B_HUMAN	C4B	192777	1	0.399		0.731	0.45		0	95	135	2349	0.573	AACAQLNDFLQEYGTQGCQV	R	-	144	25	0.95	0	6	3	0	2	2273
																ADGSYAAWLSR	K	D	81	25	0.95	0	4	0	0	2	1196.57
																ADLEKLTSLSDR	R	Y	37.9	25	0.95	0	1	0	0	2	1347.71
																AEFQDALEK	K	L	54.7	25	0.95	0	36	0	0	2	1050.51
																AEFQDALEKLNMGITDLQGLR	K	L	50.6	25	0.95	0	0	1	0	2	2378.2
																AEMADQASAWLTR	K	Q	44	25	0.95	0	2	0	0	2	1449.68
																AINEKLGQYASPTAK	K	R	73.8	25	0.95	0	1	2	0	2	1590.85
																ALEILQEEDLIDEDDIPVR	R	S	85.5	25	0.95	0	10	1	0	2	2225.12
																ANSFLGEK	K	A	70.4	25	0.95	0	12	0	0	2	865.441
																AVGSGATFSHYYYMILSR	R	G	64.8	25	0.95	0	23	44	0	2	2022.97
																CSVFYGAPSK	R	S	64.2	25	0.95	0	27	0	0	2	1115.52
																CSVFYGAPSKSR	R	L	47.2	25	0.95	0	0	2	0	2	1358.65
																DFALLSLQVPLK	R	D	88.7	25	0.95	0	40	0	0	2	1343.79
																DFALLSLQVPLKDAK	R	S	47.5	25	0.95	0	11	8	0	2	1657.95
																DHAVDLIQK	K	G	43.8	25	0.95	0	37	0	0	2	1038.56
																DSSTWLTAFVLK	R	V	68.1	25	0.95	0	5	0	0	2	1367.72
																EAPKVVEEQESR	R	V	29.2	25	0.95	0	6	3	0	2	1400.7
																ECVGFEAVQEVPVGLVQPASATLYDYYNPER	R	R	28.2	25	0.95	0	0	0	1	2	3500.67
																ECVGFEAVQEVPVGLVQPASATLYDYYNPERR	R	C	165	25	0.95	0	0	2	0	2	3656.77
																EELVYELNPLDHR	R	G	66.3	25	0.95	0	12	6	0	2	1626.81
																EFHLHLR	R	L	38.6	25	0.95	0	9	0	0	2	951.516
																EGAIHREELVYELNPLDHR	K	G	47.6	25	0.95	0	0	51	6	2	2290.16
																EMSGSPASGIPVK	R	V	58.2	25	0.95	0	49	0	0	2	1275.63
																EPFLSCCQFAESLR	R	K	85.8	25	0.95	0	12	0	0	2	1743.78
																EVYMPSSIFQDDFVIPDISEPGTWK	K	I	37.9	25	0.95	0	1	0	0	2	2916.37
																FACYYPR	K	V	40.8	25	0.95	0	19	0	0	2	976.434
																FEQLELRPVLYNYLDK	R	N	25.3	25	0.95	0	0	2	0	2	2040.08
																FGLLDEDGK	R	K	64.8	25	0.95	0	4	0	0	2	993.489
																FGLLDEDGKK	R	T	57.6	25	0.95	0	27	12	0	2	1121.58
																GCGEQTMIYLAPTLAASR	R	Y	108	25	0.95	0	4	4	0	2	1954.94
																GHLFLQTDQPIYNPGQR	R	V	98.1	25	0.95	0	1	8	0	2	1984
																GLCVATPVQLR	K	V	53.2	25	0.95	0	53	0	0	2	1213.67
																GLEEELQFSLGSK	R	I	76.1	25	0.95	0	17	0	0	2	1436.73
																GLESQTK	R	L	36.7	25	0.95	0	1	0	0	2	762.399
																GLQDEDGYR	R	M	60	25	0.95	0	69	0	0	2	1052.46
																GPEVQLVAHSPWLK	R	D	76.8	25	0.95	0	7	5	0	2	1560.85
																GQIVFMNR	R	E	55	25	0.95	0	55	0	0	2	964.503
																GSFEFPVGDAVSK	R	V	78.8	25	0.95	0	82	0	0	2	1339.65
																HLVPGAPFLLQALVR	R	E	61.2	25	0.95	0	13	121	0	2	1630.98
																ITPGKPYILTVPGHLDEMQLDIQAR	K	Y	46.3	25	0.95	0	0	10	17	2	2805.5
																ITQVLHFTK	K	D	59	25	0.95	0	33	4	0	2	1086.63
																ITQVLHFTKDVK	K	A	57.8	25	0.95	0	2	0	0	2	1428.82
																KADGSYAAWLSR	R	D	88.3	25	0.95	0	5	3	0	2	1324.66
																KEVYMPSSIFQDDFVIPDISEPGTWK	K	I	33.6	25	0.95	0	0	1	0	2	3044.46
																KYVLPNFEVK	K	I	58.6	25	0.95	0	22	7	0	2	1236.7
																LELSVDGAK	K	Q	54.8	25	0.95	0	9	0	0	2	931.51
																LGQYASPTAK	K	R	70	25	0.95	0	9	0	0	2	1035.55
																LGQYASPTAKR	K	C	23.2	25	0.95	0	0	1	0	2	1191.65
																LHLETDSLALVALGALDTALYAAGSK	K	S	102	25	0.95	0	2	32	2	2	2613.41
																LLATLCSAEVCQCAEGK	R	C	108	25	0.95	0	38	2	0	2	1909.88
																LLLFSPSVVHLGVPLSVGVQLQDVPR	R	G	79.8	25	0.95	0	0	19	4	2	2769.6
																LNMGITDLQGLR	K	L	90.3	25	0.95	0	57	0	0	2	1330.71
																LPMSVR	R	R	36.3	26.4	0.95	0	2	0	0	2	702.397
																LQETSNWLLSQQQADGSFQDLSPVIHR	K	S	86.5	25	0.95	0	0	1	0	2	3097.53
																LRLEPGK	R	E	33.2	25	0.95	0	3	0	0	2	812.499
																LTSLSDR	K	Y	37	25	0.95	0	4	0	0	2	791.426
																LTVAAPPSGGPGFLSIERPDSRPPR	R	V	38.6	25	0.95	0	1	11	0	2	2574.38
																LVNGQSHISLSK	K	A	69.1	25	0.95	0	14	1	0	2	1282.71
																LVNGQSHISLSKAEFQDALEK	K	L	53.4	25	0.95	0	0	2	0	2	2314.2
																MKFACYYPR	R	V	31.1	25	0.95	0	1	0	0	2	1251.56
																MRPSTDTITVMVENSHGLR	K	V	52.9	25	0.95	0	0	60	15	2	2144.06
																NGKVGLSGMAIADVTLLSGFHALR	R	A	47.4	25	0.95	0	0	2	0	2	2443.31
																QGSFQGGFR	R	S	69.8	25	0.95	0	68	0	0	2	983.469
																QRVEASISK	K	A	28.3	25	0.947	0	1	0	0	2	1017.57
																RCSVFYGAPSK	R	S	39.2	25	0.95	0	1	0	0	2	1271.62
																RGHLFLQTDQPIYNPGQR	R	V	59.8	25	0.95	0	2	8	2	2	2140.1
																RHLVPGAPFLLQALVR	K	E	35.1	25	0.95	0	1	3	2	2	1787.08
																SCGLHQLLR	K	G	61	25	0.95	0	21	3	0	2	1083.57
																SFFPENWLWR	R	V	39.5	25	0.95	0	7	0	0	2	1381.67
																SHALQLNNR	K	Q	48.8	25	0.95	0	14	0	0	2	1052.56
																STQDTVIALDALSAYWIASHTTEER	R	G	76.1	25	0.95	0	0	48	0	2	2778.36
																TEQWSTLPPETK	K	D	46	25	0.95	0	2	0	0	2	1416.7
																TKGLCVATPVQLR	K	V	62.7	25	0.95	0	4	2	0	2	1442.82
																TLEIPGNSDPNMIPDGDFNSYVR	R	V	73.3	25	0.95	0	2	0	0	2	2567.17
																TTNIQGINLLFSSR	R	R	108	25	0.95	0	114	4	0	2	1563.85
																TYNVLDMK	R	N	56.7	25	0.95	0	11	0	0	2	983.487
																VDFTLSSER	K	D	83.6	25	0.95	0	42	0	0	2	1053.52
																VDFTLSSERDFALLSLQVPLK	K	D	50.7	25	0.95	0	2	3	0	2	2378.3
																VDVQAGACEGK	R	L	80.1	25	0.95	0	49	0	0	2	1133.53
																VDVQAGACEGKLELSVDGAK	R	Q	65	25	0.95	0	0	2	0	2	2046.02
																VEYGFQVK	R	V	45.5	25	0.95	0	21	0	0	2	969.504
																VFALDQK	R	M	46.7	25	0.95	0	23	0	0	2	820.456
																VFREFHLHLR	R	L	36.3	25	0.95	0	0	13	0	2	1353.75
																VGDTLNLNLR	R	A	95.4	25	0.95	0	60	0	0	2	1114.62
																VGLSGMAIADVTLLSGFHALR	K	A	93	25	0.95	0	7	100	0	2	2144.15
																VHYTVCIWR	R	N	47.1	25	0.95	0	2	2	0	2	1233.62
																VLQIEK	K	E	45.3	25	0.95	0	28	0	0	2	729.451
																VLSLAQEQVGGSPEK	K	L	150	25	0.95	0	92	2	0	2	1541.82
																VQQPDCREPFLSCCQFAESLR	R	K	57.4	25	0.95	0	0	6	0	2	2627.18
																VTASDPLDTLGSEGALSPGGVASLLR	R	L	114	25	0.95	0	47	51	0	2	2483.3
																VVEEQESR	K	V	57.6	25	0.95	0	2	0	0	2	975.474
																YIYGKPVQGVAYVR	R	F	76	25	0.95	0	36	16	0	2	1612.88
																YLDKTEQWSTLPPETK	R	D	53.9	25	0.95	0	2	3	0	2	1935.97
																YVLPNFEVK	K	I	46.8	25	0.95	0	14	0	0	2	1108.6
																YVSHFETEGPHVLLYFDSVPTSR	R	E	70.7	25	0.95	0	2	63	5	2	2680.3
P01031	Complement C5	CO5_HUMAN	C5	188291	1	0.626		0.898	0.45		0	83	112	1199	0.555	AFDICPLVK	K	I	46.8	25	0.95	0	20	0	0	2	1062.57
																AFTECCVVASQLR	K	A	75.7	25	0.95	0	21	3	0	2	1540.72
																AIAYSSLSQSYLYIDWTDNHK	R	A	28	25	0.95	0	0	2	0	2	2475.18
																ALLVGEHLNIIVTPK	K	S	90.2	25	0.95	0	11	9	0	2	1616.97
																ALVEGVDQLFTDYQIK	K	D	94.6	25	0.95	0	56	4	0	2	1838.95
																ATLLDIYK	K	T	57.7	25	0.95	0	19	0	0	2	936.54
																CCYDGACVNNDETCEQR	K	A	113	25	0.95	0	4	3	0	2	2150.76
																DGHVILQLNSIPSSDFLCVR	K	F	84.6	25	0.95	0	4	8	0	2	2270.16
																DINYVNPVIK	K	W	61.4	25	0.95	0	34	0	0	2	1174.65
																DSEITFIK	K	K	47.9	25	0.95	0	3	0	0	2	952.499
																DSEITFIKK	K	V	36.4	25	0.95	0	3	0	0	2	1080.59
																DSLDQLVGGVPVTLNAQTIDVNQETSDLDPSK	K	S	71.4	25	0.95	0	1	4	0	2	3368.67
																DSSVPNTGTAR	K	M	54.3	25	0.95	0	10	0	0	2	1104.53
																DVFLEMNIPYSVVR	K	G	91.9	25	0.95	0	18	0	0	2	1697.86
																EDLKDDQK	R	E	34	25	0.95	0	1	0	0	2	990.474
																EESSSGSSHAVMDISLPTGISANEEDLK	R	A	91.2	25	0.95	0	0	25	0	2	2906.32
																EGMLSIMSYR	K	N	70.6	25	0.95	0	11	0	0	2	1186.56
																EKFSDASYQSINIPVTQNMVPSSR	R	L	48.7	25	0.95	0	0	3	0	2	2698.31
																ELSYYSLEDLNNK	K	Y	111	25	0.95	0	14	0	0	2	1587.75
																ENSLYLTAFTVIGIR	R	K	70.2	25	0.95	0	8	0	0	2	1696.93
																ENSQYQPIK	K	L	59.6	25	0.95	0	9	0	0	2	1106.55
																ESYSGVTLDPR	R	G	60.3	25	0.95	0	9	0	0	2	1223.59
																ETVLTFIDPEGSEVDMVEEIDHIGIISFPDFK	R	I	46.6	25	0.95	0	0	2	0	2	3637.75
																EYVLPHFSVSIEPEYNFIGYK	K	N	57.4	25	0.95	0	2	7	0	2	2531.25
																FQNSAILTIQPK	K	Q	109	25	0.95	0	11	0	0	2	1359.76
																FSDASYQSINIPVTQNMVPSSR	K	L	90	25	0.95	0	4	5	0	2	2441.18
																FSYSSGHVHLSSENK	K	F	34.6	25	0.95	0	0	5	0	2	1678.78
																GEQIQLK	R	G	55.1	25	0.95	0	9	0	0	2	815.462
																GGSASTWLTAFALR	K	V	90.5	25	0.95	0	14	0	0	2	1437.75
																GIYGTISR	R	R	41	25	0.95	0	7	0	0	2	866.473
																GNPPIYR	K	F	37	25	0.95	0	3	0	0	2	816.436
																GTVYNYR	K	T	32.6	25	0.95	0	5	0	0	2	872.426
																GYGNSDYKR	R	I	53.8	25	0.95	0	22	0	0	2	1059.49
																IDTALIK	K	A	49.1	25	0.95	0	11	0	0	2	773.477
																IDTQDIEASHYR	K	G	90.8	25	0.95	0	21	28	0	2	1447.68
																IEEIAAK	K	Y	38.5	25	0.95	0	4	0	0	2	773.44
																IIHFGTR	K	E	35.9	25	0.95	0	5	0	0	2	843.484
																IPLDLVPK	R	T	40.4	25	0.95	0	14	0	0	2	894.566
																ITHYNYLILSK	K	G	67.3	25	0.95	0	10	15	0	2	1364.76
																IVACASYKPSR	R	E	54.8	25	0.95	0	26	5	0	2	1251.65
																KAFDICPLVK	R	I	57	25	0.95	0	11	0	0	2	1190.66
																KCCYDGACVNNDETCEQR	K	A	45.5	25	0.95	0	0	4	0	2	2278.86
																KIEEIAAK	K	Y	55.2	25	0.95	0	8	0	0	2	901.535
																KQTACKPEIAYAYK	R	V	85.6	25	0.95	0	4	7	4	2	1670.86
																KVTCTNAELVK	K	G	57	25	0.95	0	14	4	0	2	1262.68
																LKEGMLSIMSYR	K	N	72.6	25	0.95	0	6	13	0	2	1427.74
																LNLVATPLFLKPGIPYPIK	K	V	87	25	0.95	0	12	22	0	2	2094.27
																LQGTLPVEAR	K	E	53.3	25	0.95	0	36	0	0	2	1083.62
																LSMDIDVSYK	R	H	63.2	25	0.95	0	8	0	0	2	1186.57
																LSMDIDVSYKHK	R	G	21.2	25	0.95	0	0	1	0	2	1451.72
																MPITYDNGFLFIHTDKPVYTPDQSVK	R	V	61.5	25	0.95	0	0	4	0	2	3026.5
																MSAVEGICTSESPVIDHQGTK	K	S	68	25	0.95	0	5	19	0	2	2262.04
																MVETTAYALLTSLNLK	R	D	104	25	0.95	0	55	19	0	2	1783.95
																NADYSYSVWK	R	G	47.9	25	0.95	0	2	0	0	2	1232.56
																NFEITIK	K	A	31.9	25	0.95	0	2	0	0	2	864.483
																QCTMFYSTSNIK	K	I	68.9	25	0.95	0	13	0	0	2	1495.66
																QLPGGQNPVSYVYLEVVSK	K	H	54.2	25	0.95	0	13	7	0	2	2077.1
																QTACKPEIAYAYK	K	V	37.1	25	0.95	0	3	2	0	2	1542.76
																QYLIMGK	R	E	32.4	25	0.95	0	2	0	0	2	868.46
																RMPITYDNGFLFIHTDKPVYTPDQSVK	K	V	17.5	25	0.95	0	0	0	1	2	3198.59
																SDLGCGAGGGLNNANVFHLAGLTFLTNANADDSQENDEPCK	K	E	87	25	0.95	0	0	2	1	2	4263.89
																SIVSALK	R	R	33.1	25	0.95	0	2	0	0	2	717.451
																SIVSALKR	R	E	44.7	25	0.95	0	17	0	0	2	873.552
																TDAPDLPEENQAR	K	E	90.1	25	0.95	0	40	0	0	2	1455.67
																TGEAVAEKDSEITFIK	K	K	64.6	25	0.95	0	13	12	0	2	1737.89
																TLLPVSKPEIR	K	S	35.7	25	0.95	0	16	23	0	2	1252.76
																TSGMQFCVK	R	M	57.5	25	0.95	0	10	0	0	2	1057.48
																TSTSEEVCSFYLK	K	I	95	25	0.95	0	31	0	0	2	1550.7
																VFKDVFLEMNIPYSVVR	K	G	81.6	25	0.95	0	5	4	0	2	2072.09
																VFQFLEK	R	S	39.7	25	0.95	0	14	0	0	2	910.503
																VSITSITVENVFVK	K	Y	91.6	25	0.95	0	13	0	0	2	1535.87
																VTCTNAELVK	K	G	61.2	25	0.95	0	48	0	0	2	1134.58
																VVPEGVKR	R	E	36.7	25	0.95	0	1	0	0	2	883.536
																VVTEADVYITFGIR	K	E	88.4	25	0.95	0	18	0	0	2	1582.85
																VYSLNDDLKPAK	R	R	74.6	25	0.95	0	4	2	0	2	1362.73
																VYSLNDDLKPAKR	R	E	56.7	25	0.95	0	2	3	1	2	1518.83
																WLSEEQR	K	Y	46.5	25	0.95	0	8	0	0	2	947.458
																YGGGFYSTQDTINAIEGLTEYSLLVK	R	Q	58.7	25	0.95	0	0	6	0	2	2839.4
																YGMWTIK	R	A	39.9	25	0.95	0	4	0	0	2	914.444
																YKATLLDIYK	K	T	54.3	25	0.95	0	4	2	0	2	1227.7
																YKEDFSTTGTAYFEVK	K	E	80.4	25	0.95	0	17	16	0	2	1885.89
																YNFSFR	K	Y	31.4	25	0.95	0	6	0	0	2	833.394
																YVLSPYK	K	L	31.1	25	0.95	0	1	0	0	2	869.477
P13671	Complement component C6	CO6_HUMAN	C6	104768	1	0.464		0.81	0.45		0	34	47	247	0.467	AKDLHLSDVFLK	K	A	79.7	25	0.95	0	4	2	0	2	1385.78
																ALNHLPLEYNSALYSR	K	I	58.1	25	0.95	0	3	14	0	2	1860.96
																CLNNQQLHFLHIGSCQDGR	K	Q	36.6	25	0.95	0	0	2	1	2	2297.07
																CPINCLLGDFGPWSDCDPCIEK	R	Q	20.4	25	0.95	0	0	1	0	2	2653.12
																DLHLSDVFLK	K	A	39.8	25	0.95	0	1	4	0	2	1186.65
																DLTSLGHNENQQGSFSSQGGSSFSVPIFYSSK	K	R	71.2	25	0.95	0	0	2	0	2	3392.57
																ECNNPAPQR	R	G	50.5	25	0.95	0	2	0	0	2	1085.48
																ENPAVIDFELAPIVDLVR	K	N	90.2	25	0.95	0	19	4	0	2	2010.09
																ESCGYDTCYDWEK	K	C	65.3	25	0.95	0	1	0	0	2	1712.62
																GEVLDNSFTGGICK	R	T	102	25	0.95	0	15	0	0	2	1496.71
																GFVVAGPSR	K	Y	42.4	25	0.95	0	2	0	0	2	889.489
																GGNQLYCVK	K	M	32	25	0.95	0	1	0	0	2	1038.5
																HEGSFIQGAEK	K	S	74.6	25	0.95	0	21	0	0	2	1202.58
																IGESIELTCPK	R	G	74.9	25	0.95	0	16	0	0	2	1246.63
																KALQEYAAK	R	F	47.9	25	0.95	0	1	0	0	2	1021.57
																KLECNGENDCGDNSDER	R	D	44.5	25	0.95	0	1	2	0	2	2011.77
																KMEILHPGK	R	C	41.7	25	0.95	0	2	2	0	2	1052.59
																KYNPIPSVQLMGNGFHFLAGEPR	R	G	35.5	25	0.95	0	0	3	3	2	2588.31
																LSEKHEGSFIQGAEK	K	S	55.2	25	0.95	0	4	3	0	2	1659.83
																NSGLTEEEAK	K	H	55.7	25	0.95	0	4	0	0	2	1077.51
																QIVVDKYYQENFCEQICSK	R	Q	48	25	0.95	0	0	2	0	2	2451.13
																QLEWGLER	R	T	40.3	25	0.95	0	2	0	0	2	1030.53
																RSENINHNSAFK	K	Q	57.7	25	0.95	0	4	13	0	2	1416.7
																SENINHNSAFK	R	Q	68.3	25	0.95	0	24	0	0	2	1260.6
																SEYGAALAWEK	R	G	60.2	25	0.95	0	2	0	0	2	1224.59
																SVLRPSQFGGQPCTAPLVAFQPCIPSK	R	L	48.6	25	0.95	0	0	3	0	2	2942.5
																TECIKPVVQEVLTITPFQR	R	L	82.3	25	0.95	0	2	3	0	2	2258.22
																TFSEWLESVK	K	E	45.1	25	0.95	0	1	0	0	2	1225.61
																TLNICEVGTIR	K	C	68.2	25	0.95	0	19	0	0	2	1275.67
																TRECNNPAPQR	R	G	33.4	25	0.95	0	2	2	0	2	1342.63
																VPANLENVGFEVQTAEDDLK	R	T	38.8	25	0.95	0	0	3	0	2	2188.08
																VPANLENVGFEVQTAEDDLKTDFYK	R	D	84.2	25	0.95	0	0	20	2	2	2842.38
																YTCQGNSWTPPISNSLTCEKDTLTK	R	L	82.2	25	0.95	0	0	1	0	2	2901.34
																YYQENFCEQICSK	K	Q	90.8	25	0.95	0	2	0	0	2	1768.73
P10643	Complement component C7	CO7_HUMAN	C7	93498.6	1	0.319		0.63	0.45		0	43	55	455	0.613	AASGTQNNVLR	K	G	68.7	25	0.95	0	22	0	0	2	1130.59
																ACGACPLWGK	K	C	56.7	25	0.95	0	2	0	0	2	1119.51
																CFSGQCISK	R	S	42.8	25	0.95	0	7	0	0	2	1086.47
																CRGQSISVTSIRPCAAETQ	R	-	43.3	25	0.95	0	0	2	0	2	2121.02
																DGFVQDEGTMFPVGK	K	N	107	25	0.95	0	13	0	0	2	1626.75
																DSCTLPASAEK	R	A	72.5	25	0.95	0	30	0	0	2	1178.54
																ELENALK	K	A	35	25	0.95	0	4	0	0	2	816.446
																ELSHLPSLYDYSAYR	K	R	67.3	25	0.95	0	7	14	0	2	1813.88
																EQTMSECEAGALR	K	C	97.9	25	0.95	0	35	0	0	2	1481.64
																GCPTEEGCGER	R	F	49.7	25	0.95	0	14	0	0	2	1251.47
																GEPFIR	R	G	31	25	0.95	0	1	0	0	2	718.388
																GGGAGFISGLSYLELDNPAGNK	R	R	66.7	25	0.95	0	8	3	0	2	2137.06
																GGGAGFISGLSYLELDNPAGNKR	R	R	65.9	25	0.95	0	1	2	0	2	2293.16
																GQSISVTSIRPCAAETQ	R	-	75.2	25	0.95	0	8	0	0	2	1804.89
																IACVLPVLMDGIQSHPQKPFYTVGEK	K	V	47.6	25	0.95	0	0	6	1	2	2927.52
																LIDQYGTHYLQSGSLGGEYR	R	V	112	25	0.95	0	6	24	0	2	2257.09
																LKQNDFNSVEEK	K	K	62.4	25	0.95	0	7	6	0	2	1450.72
																LLEPHCFPLSLVPTEFCPSPPALK	R	D	66.9	25	0.95	0	0	22	0	2	2749.41
																LSGNVLSYTFQVK	R	I	95.6	25	0.95	0	34	0	0	2	1455.78
																LTPLYELVK	K	E	44	25	0.95	0	4	0	0	2	1075.64
																MHVLHCQGR	K	N	29.7	25	0.95	0	2	3	0	2	1137.54
																MPYECGPSLDVCAQDER	K	S	129	25	0.95	0	6	1	0	2	2042.83
																NVVYTCNEGYSLIGNPVAR	K	C	102	25	0.95	0	8	6	0	2	2126.03
																QNDFNSVEEK	K	K	66.7	25	0.95	0	18	0	0	2	1209.54
																QNDFNSVEEKK	K	C	38.8	25	0.95	0	2	0	0	2	1337.63
																RILPLTVCK	K	M	33	25	0.95	0	2	0	0	2	1099.67
																RLIDQYGTHYLQSGSLGGEYR	R	V	22.9	25	0.95	0	0	0	1	2	2413.19
																RPSCDIDKPPPNIELTGNGYNELTGQFR	R	N	49.8	25	0.95	0	0	2	0	2	3188.54
																RSVAVYGQYGGQPCVGNAFETQSCEPTR	R	G	77.6	25	0.95	0	0	2	0	2	3118.41
																RYSAWAESVTNLPQVIK	R	Q	26.6	25	0.95	0	0	2	0	2	1962.04
																SCVGETTESTQCEDEELEHLR	R	L	91	25	0.95	0	2	8	0	2	2509.05
																SLVCNGDSDCDEDSADEDR	K	C	87.6	25	0.95	0	2	0	0	2	2158.78
																SLVCNGDSDCDEDSADEDRCEDSER	K	R	111	25	0.95	0	0	1	0	2	2935.05
																SRECNNPPPSGGGR	R	S	21.3	25	0.95	0	0	1	0	2	1484.67
																SSGWHFVVK	K	F	53.7	25	0.95	0	7	0	0	2	1046.54
																SVAVYGQYGGQPCVGNAFETQSCEPTR	R	G	65.7	25	0.95	0	0	4	0	2	2962.31
																SYTSHTNEIHK	R	G	57.4	25	0.95	0	28	13	0	2	1316.62
																VFSGDGKDFYR	K	L	66.8	25	0.95	0	5	0	0	2	1290.61
																VLFYVDSEK	R	L	49.2	25	0.95	0	19	0	0	2	1099.57
																VLFYVDSEKLK	R	Q	38.2	25	0.95	0	2	0	0	2	1340.75
																VTVSCSGGMSLEGPSAFLCGSSLK	K	W	68.2	25	0.95	0	4	6	0	2	2447.13
																WLVGEMHCQK	R	I	52.9	25	0.95	0	4	0	0	2	1287.6
																YSAWAESVTNLPQVIK	R	Q	90.8	25	0.95	0	11	0	0	2	1805.94
P07357	Complement component C8 alpha chain	CO8A_HUMAN	C8A	65145.8	1	0.591		0.845	0.45		0	18	21	143	0.346	AIDEDCSQYEPIPGSQK	R	A	100	25	0.95	0	8	0	0	2	1936.86
																AKMESLGITSR	K	D	53.7	25	0.95	0	3	1	0	2	1208.63
																ALDQYLMEFNACR	R	C	79.6	25	0.95	0	6	0	0	2	1646.73
																AMAVEDIISR	K	V	76.1	25	0.95	0	12	0	0	2	1104.57
																ECDNPAPQNGGASCPGR	R	K	66.7	25	0.95	0	2	0	0	2	1786.72
																ECDNPAPQNGGASCPGRK	R	V	58.6	25	0.95	0	0	2	0	2	1914.82
																HLVCNGDQDCLDGSDEDDCEDVR	R	A	76.6	25	0.95	0	0	4	0	2	2723.03
																HTSLGPLEAK	R	R	59.7	25	0.95	0	26	0	0	2	1052.57
																INVGGGLSGDHCK	K	K	88.7	25	0.95	0	5	0	0	2	1313.63
																INVGGGLSGDHCKK	K	F	44.9	25	0.95	0	0	4	0	2	1441.72
																KAMAVEDIISR	R	V	60.7	25	0.95	0	8	1	0	2	1248.66
																KFIFTR	K	I	36.4	25	0.95	0	2	0	0	2	811.482
																LGSLGAACEQTQTEGAK	R	A	92.1	25	0.95	0	21	0	0	2	1720.82
																LYYGDDEK	R	Y	30.4	25	0.95	0	3	0	0	2	1002.44
																MESLGITSR	K	D	57.8	25	0.95	0	19	0	0	2	993.503
																QAQCGQDFQCK	R	E	61.8	25	0.95	0	2	0	0	2	1369.56
																YHFEALADTGISSEFYDNANDLLSK	K	V	83.4	25	0.95	0	0	2	0	2	2820.3
																YNPVVIDFEMQPIHEVLR	K	H	93	25	0.95	0	9	3	0	2	2215.12
P07358	Complement component C8 beta chain	CO8B_HUMAN	C8B	67028.9	1	0.565		0.722	0.45		1	24	35	183	0.44	CDCICPVGSQGLACEVSYR	R	K	134	25	0.95	0	2	1	0	2	2230.93
																CEGFVCAQTGR	R	C	76.3	25	0.95	0	4	0	0	2	1284.55
																DFGTHYITEAVLGGIYEYTLVMNK	R	E	56.4	25	0.95	0	0	8	0	2	2750.34
																DTMVEDLVVLVR	R	G	67.8	25	0.95	0	13	0	0	2	1388.75
																EVEDCVTNRPCR	K	S	29.9	25	0.95	0	0	2	0	2	1534.67
																EYESYSDFER	K	N	75.7	25	0.95	0	5	0	0	2	1324.53
																FRKPYNVESYTPQTQGK	R	Y	51.3	25	0.95	0	1	5	1	2	2043.03
																GDYTLNNVHACAK	R	N	65.4	25	0.95	0	13	1	0	2	1462.67
																GILNEIKDR	R	N	43.8	25	0.95	0	6	0	0	2	1057.6
																IPGIFELGISSQSDR	K	G	90.6	25	0.95	0	16	2	0	2	1618.84
																KPYNVESYTPQTQGK	R	Y	92	25	0.95	0	7	4	0	2	1739.86
																LLCNGDNDCGDQSDEANCR	R	R	125	25	0.95	0	1	0	0	2	2212.83
																LLCNGDNDCGDQSDEANCRR	R	I	49.3	25	0.95	0	0	2	0	2	2368.93
																LPLEYSYGEYR	R	D	61.8	25	0.95	0	10	0	0	2	1389.67
																QALEEFQK	K	E	60.1	25	0.95	0	9	0	0	2	992.505
																RLPLEYSYGEYR	K	D	52.2	25	0.95	0	4	2	0	2	1545.77
																SDLEVAHYK	R	L	60	25	0.95	0	17	0	0	2	1061.53
																SGFSFGFK	K	I	66.7	25	0.95	0	6	0	0	2	876.425
																SLMLHYEFLQR	R	V	46.7	25	0.95	0	3	6	0	2	1436.74
																SVFLHAR	K	S	38.4	25	0.95	0	5	0	0	2	829.468
																VEPLYELVTATDFAYSSTVR	K	Q	69	25	0.95	0	2	4	0	2	2261.13
																VKVEPLYELVTATDFAYSSTVR	K	Q	91.6	25	0.95	0	1	12	0	2	2488.3
																YEFILK	K	E	31.3	25	0.95	0	2	0	0	2	812.455
																YYAGGCSPHYILNTR	R	F	78.3	25	0.95	0	5	1	0	2	1771.82
P07360	Complement component C8 gamma chain	CO8G_HUMAN	C8G	22259.3	1	0.96		0.748	0.45		0	12	19	187	0.688	AEATTLHVAPQGTAMAVSTFR	R	K	66.1	25	0.95	0	10	42	1	2	2175.09
																FLLQAR	R	D	29.6	25	0.95	0	1	0	0	2	747.451
																FLQEQGHR	R	A	56.2	25	0.95	0	14	0	0	2	1014.51
																GAVHVVVAETDYQSFAVLYLER	R	A	20.6	25	0.95	0	0	1	0	2	2466.27
																KLDGICWQVR	R	Q	73.4	25	0.95	0	5	2	0	2	1274.67
																LDGICWQVR	K	Q	62.8	25	0.95	0	2	0	0	2	1146.57
																QLYGDTGVLGR	R	F	81.1	25	0.95	0	16	0	0	2	1178.62
																RPASPISTIQPK	R	A	46.3	25	0.95	0	6	2	0	2	1294.75
																SLPVSDSVLSGFEQR	R	V	113	25	0.95	0	33	4	0	2	1620.82
																VQEAHLTEDQIFYFPK	R	Y	69.4	25	0.95	0	14	24	0	2	1964.98
																YGFCEAADQFHVLDEVR	K	-	51.8	25	0.95	0	4	4	0	2	2055.92
																YGFCEAADQFHVLDEVRR	K	-	33.3	25	0.95	0	0	0	2	2	2212.02
P02748	Complement component C9	CO9_HUMAN	C9	63156.8	1	0.501		0.606	0.45		0	22	29	236	0.44	AEQCCEETASSISLHGK	K	G	63.2	25	0.95	0	5	5	0	2	1906.83
																AIEDYINEFSVR	R	K	88.3	25	0.95	0	27	0	0	2	1455.71
																CTDAVGDRR	R	Q	34.4	25	0.95	0	1	1	0	2	1049.48
																DGNTLTYYR	R	R	60.1	25	0.95	0	8	0	0	2	1102.52
																DRDGNTLTYYR	R	R	52.7	25	0.95	0	11	2	0	2	1373.64
																DRVVEESELAR	R	T	64.8	25	0.95	0	6	2	0	2	1302.66
																DVVLTTTFVDDIK	R	A	92.5	25	0.95	0	9	0	0	2	1465.78
																FEGIACEISK	K	Q	64.2	25	0.95	0	16	0	0	2	1153.56
																FTPTETNKAEQCCEETASSISLHGK	K	G	53.3	25	0.95	0	0	4	0	2	2825.27
																GEIHLGR	K	F	37.8	25	0.95	0	8	0	0	2	781.432
																GTVIDVTDFVNWASSINDAPVLISQK	R	L	77.1	25	0.95	0	2	2	0	2	2789.44
																KYAFELK	R	E	35.8	25	0.95	0	3	0	0	2	898.503
																LSPIYNLVPVK	K	M	61.1	25	0.95	0	26	0	0	2	1242.75
																NRDVVLTTTFVDDIK	R	A	103	25	0.95	0	2	0	0	2	1735.92
																QCVPTEPCEDAEDDCGNDFQCSTGR	R	C	52.3	25	0.95	0	0	2	0	2	2947.09
																RPWNVASLIYETK	R	G	62.7	25	0.95	0	8	10	0	2	1576.85
																SIEVFGQFNGK	R	R	50	25	0.95	0	2	0	0	2	1225.62
																SIEVFGQFNGKR	R	C	62.3	25	0.95	0	2	2	0	2	1381.72
																TAGYGINILGMDPLSTPFDNEFYNGLCNR	R	D	61.6	25	0.95	0	0	2	0	2	3265.49
																TEHYEEQIEAFK	R	S	75.5	25	0.95	0	17	0	0	2	1523.7
																TSNFNAAISLK	K	F	69.2	25	0.95	0	16	0	0	2	1165.62
																VVEESELAR	R	T	66.1	25	0.95	0	35	0	0	2	1031.54
P00751	Complement factor B	CFAB_HUMAN	CFB	85515.2	1	0.457		0.743	0.45		0	39	54	1518	0.45	ALFVSEEEK	K	K	57.7	25	0.95	0	16	0	0	2	1051.53
																ALFVSEEEKK	K	L	62.3	25	0.95	0	74	36	0	2	1179.63
																CLVNLIEK	K	V	47.4	25	0.95	0	33	0	0	2	988.55
																DAQYAPGYDK	R	V	61.9	25	0.95	0	69	0	0	2	1127.5
[truncated: 3,795 more rows]

## Sheet: CGTH W3
Supplementary Table 3C: List of proteins identified in conditioned media from CGTH W3 cell line. (FDR = 0.12%)
UniProt_ACCESSION	Protein name	UniProt_ID	Gene symbol	Molecular weight (Da)	Protein identification probability	SecretomeP 2.0		SignalP 4.0			TMHMM 2.0	No. of unique peptides	No. of spectra		Sequence coverage	Identified peptides	Previous amino acid	Next amino acid	Mascot sccore		Peptide identification probability	No. of identified spectra				No. of tryptic termini	Calculated +1H Peptide Mass (AMU)
						NN-score		D	Dmaxcut		PredHel		Unique	Total					Ion score	Identity score		Charge 1+	Charge 2+	Charge 3+	Charge 4+
Q04446	1,4-alpha-glucan-branching enzyme	GLGB_HUMAN	GBE1	80463	1	0.455		0.117	0.45		0	9	11	31	0.167	AGLLFIFNFHPSK	R	S	54.3	25	0.95	0	4	0	0	2	1490.82
																CIAYAESHDQALVGDK	K	S	92.7	25	0.95	0	4	0	0	2	1776.82
																GYESFGVHR	R	C	47.1	25	0.95	0	4	0	0	2	1051.5
																HFTCNVLPR	K	I	29.4	25	0.95	0	1	0	0	2	1143.57
																IVLDSDAAEYGGHQR	K	L	112	25	0.95	0	1	2	0	2	1630.78
																IYESHVGISSHEGK	R	V	89.9	25	0.95	0	4	4	0	2	1542.75
																LLEIDPYLKPYAVDFQR	R	R	44.2	25	0.95	0	0	4	0	2	2080.11
																RQFHLTDDDLLR	R	Y	23.1	25	0.95	0	0	1	0	2	1528.79
																VALILQNVDLPN	R	-	46.2	25	0.95	0	2	0	0	2	1308.75
P61604	10 kDa heat shock protein, mitochondrial	CH10_HUMAN	HSPE1	10931.8	1	0.57		0.213	0.45		0	7	7	18	0.627	GGEIQPVSVK	K	V	40.9	25	0.95	0	2	0	0	2	1013.56
																GGIMLPEK	K	S	52.5	25.3	0.95	0	2	0	0	2	860.455
																GKGGEIQPVSVK	K	V	53.7	25	0.95	0	3	0	0	2	1198.68
																KFLPLFDR	R	V	37	25	0.95	0	1	0	0	2	1035.6
																VLLPEYGGTK	K	V	33.6	25	0.95	0	1	0	0	2	1076.6
																VLQATVVAVGSGSK	K	G	87.8	25	0.95	0	7	0	0	2	1315.76
																VVLDDKDYFLFR	K	D	97.9	25	0.95	0	2	0	0	2	1529.8
Q15029	116 kDa U5 small nuclear ribonucleoprotein component	U5S1_HUMAN	EFTUD2	109438	1	0.447		0.106	0.45		0	16	17	39	0.23	AFIPAIDSFGFETDLR	K	T	71.4	25	0.95	0	5	0	0	2	1798.9
																EGPLCDELIR	R	N	48.8	25	0.95	0	2	0	0	2	1201.59
																FFDDPMLLELAK	K	Q	56.4	25	0.95	0	1	0	0	2	1454.72
																GGGQIIPTAR	R	R	49.4	25	0.95	0	9	0	0	2	969.548
																GHVTQDAPIPGSPLYTIK	R	A	63.9	25	0.95	0	2	0	0	2	1894.01
																GNEEAQIFRPLK	R	F	49.6	25	0.95	0	2	0	0	2	1401.75
																IAVEPVNPSELPK	K	M	38.8	25	0.95	0	2	0	0	2	1392.77
																ILDAVVAQEPLHR	K	G	50.2	25	0.95	0	2	3	0	2	1460.82
																IYADTFGDINYQEFAK	K	R	109	25	0.95	0	4	0	0	2	1894.89
																LGEFFQTK	K	Y	43.5	25	0.95	0	2	0	0	2	969.504
																SFVEFILEPLYK	R	I	28.2	25	0.95	0	1	0	0	2	1484.8
																SIVIRPLEPQPAPHLAR	K	E	33.1	25	0.95	0	0	2	0	2	1894.1
																STPVTVVLPDTK	K	G	69.9	25	0.95	0	3	0	0	2	1256.71
																TLDELGIHLTK	R	E	54	25	0.95	0	2	0	0	2	1239.69
																VADPVVTFCETVVETSSLK	K	C	119	25	0.95	0	2	0	0	2	2081.05
																VLSGTIHAGQPVK	R	V	86.2	25	0.95	0	2	0	0	2	1306.75
																VVYSAFLMATPR	R	L	41	25	0.95	0	2	0	0	2	1370.71
P31946	14-3-3 protein beta/alpha	1433B_HUMAN	YWHAB	28083.1	1	0.352		0.101	0.45		0	8	12	71	0.541	AVTEQGHELSNEER	K	N	106	25	0.95	0	16	1	0	2	1598.74
																DSTLIMQLLR	K	D	76.1	25	0.95	0	23	0	0	2	1205.66
																EMQPTHPIR	K	L	37.4	25	0.95	0	5	0	0	2	1108.56
																KEMQPTHPIR	K	L	31	25	0.95	0	0	1	0	2	1236.65
																LAEQAERYDDMAAAMK	K	A	47.5	25	0.95	0	6	4	0	2	1844.82
																NLLSVAYK	R	N	49.2	25	0.95	0	8	0	0	2	907.525
																NLLSVAYKNVVGAR	R	R	87.3	25	0.95	0	6	0	0	2	1503.86
																QTTVSNSQQAYQEAFEISK	K	K	105	25	0.95	0	5	0	0	2	2159.03
																QTTVSNSQQAYQEAFEISKK	K	E	72.1	25	0.95	0	2	4	0	2	2287.12
																TAFDEAIAELDTLNEESYK	K	D	109	25	0.95	0	5	1	0	2	2159
																VISSIEQK	R	T	54.1	25	0.95	0	5	0	0	2	903.515
																YLIPNATQPESK	K	V	60.3	25	0.95	0	6	0	0	2	1360.71
																YLSEVASGDNK	R	Q	67.1	25	0.95	0	19	0	0	2	1182.56
																YLSEVASGDNKQTTVSNSQQAYQEAFEISK	R	K	95.7	25	0.95	0	0	2	0	2	3322.57
P62258	14-3-3 protein epsilon	1433E_HUMAN	YWHAE	29175	1	0.33		0.099	0.45		0	21	32	298	0.659	AAFDDAIAELDTLSEESYK	K	D	117	25	0.95	0	11	7	0	2	2087.97
																AASDIAMTELPPTHPIR	K	L	76.7	25	0.95	0	30	19	0	2	1835.93
																DSTLIMQLLR	K	D	76.1	25	0.95	0	23	0	0	2	1205.66
																EAAENSLVAYK	K	A	62.9	25	0.95	0	18	0	0	2	1194.6
																EALQDVEDENQ	K	-	53	25	0.95	0	4	0	0	2	1289.55
																HLIPAANTGESK	K	V	58.9	25	0.95	0	11	4	0	2	1237.65
																IISSIEQK	R	E	55.6	25	0.95	0	12	0	0	2	917.53
																IISSIEQKEENK	R	G	74.1	25	0.95	0	10	0	0	2	1417.75
																KEAAENSLVAYK	R	A	72.2	25	0.95	0	10	6	0	2	1322.69
																KVAGMDVELTVEER	K	N	70.1	25	0.95	0	6	1	0	2	1591.8
																LAEQAERYDEMVESMK	K	K	39.5	25	0.95	0	0	4	0	2	1960.86
																LICCDILDVLDK	K	H	75.4	25	0.95	0	16	0	0	2	1476.74
																LICCDILDVLDKHLIPAANTGESK	K	V	55.7	25	0.95	0	0	6	2	2	2695.38
																NLLSVAYK	R	N	49.2	25	0.95	0	8	0	0	2	907.525
																NLLSVAYKNVIGAR	R	R	72.3	25	0.95	0	6	0	0	2	1517.88
																QMVETELK	R	L	69	25	0.95	0	18	0	0	2	993.492
																VAGMDVELTVEER	K	N	111	25	0.95	0	20	0	0	2	1463.7
																YDEMVESMK	R	K	49	25	0.95	0	7	0	0	2	1163.46
																YDEMVESMKK	R	V	32.3	25	0.95	0	5	3	0	2	1291.55
																YLAEFATGNDR	R	K	63	25	0.95	0	13	0	0	2	1256.59
																YLAEFATGNDRK	R	E	49.7	25	0.95	0	15	3	0	2	1384.69
Q04917	14-3-3 protein eta	1433F_HUMAN	YWHAH	28219.6	1	0.362		0.103	0.45		0	12	16	39	0.476	AVTELNEPLSNEDR	K	N	96.1	25	0.95	0	4	0	0	2	1586.77
																AVTELNEPLSNEDRNLLSVAYK	K	N	76.4	25	0.95	0	2	2	0	2	2475.27
																DSTLIMQLLR	K	D	76.1	25	0.95	0	23	0	0	2	1205.66
																ELETVCNDVLSLLDK	K	F	78.9	25	0.95	0	1	0	0	2	1747.88
																KNSVVEASEAAYK	K	E	65.5	25	0.95	0	2	0	0	2	1395.71
																LAEQAERYDDMASAMK	R	A	35.5	25	0.95	0	3	2	0	2	1860.81
																NCNDFQYESK	K	V	44.5	25	0.95	0	2	0	0	2	1304.52
																NLLSVAYK	R	N	49.2	25	0.95	0	8	0	0	2	907.525
																NLLSVAYKNVVGAR	R	R	87.3	25	0.95	0	6	0	0	2	1503.86
																NSVVEASEAAYK	K	E	70.1	25	0.95	0	4	0	0	2	1267.62
																NSVVEASEAAYKEAFEISK	K	E	107	25	0.95	0	2	1	0	2	2072.02
																VISSIEQK	R	T	54.1	25	0.95	0	5	0	0	2	903.515
																YDDMASAMK	R	A	36.5	25	0.95	0	2	0	0	2	1031.42
																YLAEVASGEK	R	K	46.2	25	0.95	0	2	0	0	2	1066.54
																YLAEVASGEKK	R	N	49	25	0.95	0	3	2	0	2	1194.64
P61981	14-3-3 protein gamma	1433G_HUMAN	YWHAG	28303.1	1	0.29		0.102	0.45		0	7	7	36	0.494	AYSEAHEISK	K	E	72.4	25	0.95	0	10	0	0	2	1134.54
																AYSEAHEISKEHMQPTHPIR	K	L	33.1	25	0.95	0	0	3	0	2	2377.14
																DSTLIMQLLR	K	D	76.1	25	0.95	0	23	0	0	2	1205.66
																LAEQAERYDDMAAAMK	R	N	47.5	25	0.95	0	6	4	0	2	1844.82
																MVDREQLVQK	-	A	25.6	25	0.95	0	0	1	0	2	1261.66
																NLLSVAYK	R	N	49.2	25	0.95	0	8	0	0	2	907.525
																NLLSVAYKNVVGAR	R	R	87.3	25	0.95	0	6	0	0	2	1503.86
																NVTELNEPLSNEER	K	N	92.7	25	0.95	0	7	0	0	2	1643.79
																TAFDDAIAELDTLNEDSYK	K	D	91	25	0.95	0	2	0	0	2	2130.97
																VISSIEQK	R	T	54.1	25	0.95	0	5	0	0	2	903.515
																YLAEVATGEK	R	R	65.6	25	0.95	0	6	0	0	2	1080.56
																YLAEVATGEKR	R	A	74.2	25	0.95	0	7	0	0	2	1236.66
P27348	14-3-3 protein theta	1433T_HUMAN	YWHAQ	27765.4	1	0.256		0.102	0.45		0	10	13	65	0.567	AVTEQGAELSNEER	K	N	111	25	0.95	0	12	0	0	2	1532.72
																DSTLIMQLLR	K	D	76.1	25	0.95	0	23	0	0	2	1205.66
																EMQPTHPIR	K	L	37.4	25	0.95	0	5	0	0	2	1108.56
																KEMQPTHPIR	K	L	31	25	0.95	0	0	1	0	2	1236.65
																KQTIDNSQGAYQEAFDISK	R	K	94.1	25	0.95	0	6	1	0	2	2143.03
																LAEQAERYDDMATCMK	K	A	40.2	25	0.95	0	1	4	0	2	1963.82
																NLLSVAYK	R	N	49.2	25	0.95	0	8	0	0	2	907.525
																QTIDNSQGAYQEAFDISK	K	K	113	25	0.95	0	6	0	0	2	2014.94
																QTIDNSQGAYQEAFDISKK	K	E	55.3	25	0.95	0	0	2	0	2	2143.03
																SICTTVLELLDK	R	Y	70.7	25	0.95	0	8	0	0	2	1391.75
																TAFDEAIAELDTLNEDSYK	K	D	106	25	0.95	0	5	1	0	2	2144.99
																VISSIEQK	R	T	54.1	25	0.95	0	5	0	0	2	903.515
																YLAEVACGDDR	R	K	74.7	25	0.95	0	6	0	0	2	1268.56
																YLAEVACGDDRK	R	Q	63.8	25	0.95	0	6	0	0	2	1396.65
																YLIANATNPESK	K	V	76.1	25	0.95	0	7	0	0	2	1320.68
P63104	14-3-3 protein zeta/delta	1433Z_HUMAN	YWHAZ	27745.9	1	0.252		0.101	0.45		0	15	22	103	0.6	DICNDVLSLLEK	R	F	70.9	25	0.95	0	7	0	0	2	1418.72
																DSTLIMQLLR	K	D	76.1	25	0.95	0	23	0	0	2	1205.66
																EKIETELR	R	D	41.6	25	0.95	0	6	0	0	2	1017.56
																EMQPTHPIR	K	L	37.4	25	0.95	0	5	0	0	2	1108.56
																GIVDQSQQAYQEAFEISK	K	K	124	25	0.95	0	14	2	0	2	2040.99
																GIVDQSQQAYQEAFEISKK	K	E	71.8	25	0.95	0	2	1	0	2	2169.08
																KEMQPTHPIR	K	L	31	25	0.95	0	0	1	0	2	1236.65
																KGIVDQSQQAYQEAFEISK	K	K	101	25	0.95	0	2	1	0	2	2169.08
																LAEQAERYDDMAACMK	K	S	51.1	25	0.95	0	2	3	0	2	1933.81
																NLLSVAYK	R	N	49.2	25	0.95	0	8	0	0	2	907.525
																NLLSVAYKNVVGAR	R	R	87.3	25	0.95	0	6	0	0	2	1503.86
																SVTEQGAELSNEER	K	N	112	25	0.95	0	14	0	0	2	1548.71
																TAFDEAIAELDTLSEESYK	K	D	115	25	0.95	0	3	1	0	2	2131.99
																VVSSIEQKTEGAEK	R	K	71.2	25	0.95	0	2	0	0	2	1504.79
																YDDMAACMK	R	S	57.7	25	0.95	0	4	0	0	2	1120.41
																YLAEVAAGDDK	R	K	64.6	25	0.95	0	2	0	0	2	1151.56
																YLAEVAAGDDKK	R	G	54.9	25	0.95	0	21	4	0	2	1279.65
O60613	15 kDa selenoprotein	SEP15_HUMAN	SEP15	17791	1	0.925		0.752	0.45		0	3	3	7	0.228	FPQVQAFVR	R	S	49.2	25	0.95	0	2	0	0	2	1091.6
																GCCQEEAQFETK	R	K	67.1	25	0.95	0	1	0	0	2	1486.59
																LLDDNGNIAEELSILK	K	W	123	25	0.95	0	4	0	0	2	1756.93
P09543	2',3'-cyclic-nucleotide 3'-phosphodiesterase	CN37_HUMAN	CNP	47580.6	1	0.486		0.137	0.45		0	9	9	15	0.24	AGQVFLEELGNHK	K	A	99.9	25	0.95	0	2	0	0	2	1441.74
																APGAEEYAQQDVLK	K	K	56.1	25	0.95	0	2	0	0	2	1518.74
																APGAEEYAQQDVLKK	K	S	37.4	25	0.95	0	1	0	0	2	1646.84
																DKPELQFPFLQDEDTVATLLECK	K	T	41.3	25	0.95	0	0	2	0	2	2736.34
																GAFSEEYKR	R	L	61.9	25	0.95	0	2	0	0	2	1086.52
																ILVLDDTNHER	R	E	62.7	25	0.95	0	2	0	0	2	1324.69
																LDEDLAAYCR	R	R	80.2	25	0.95	0	1	0	0	2	1225.55
																LSPTDNLPR	K	G	28.5	25	0.95	0	1	0	0	2	1012.54
																RPPGVLHCTTK	K	F	37.8	25	0.95	0	0	2	0	2	1265.68
Q16698	2,4-dienoyl-CoA reductase, mitochondrial	DECR_HUMAN	DECR1	36068.9	1	0.621		0.112	0.45		0	4	4	11	0.185	ATAEQISSQTGNK	K	V	85.3	25	0.95	0	4	0	0	2	1334.65
																LDPTGTFEKEMIGR	R	I	46.9	25	0.95	0	1	0	0	2	1609.79
																VAFITGGGTGLGK	K	G	90.1	25	0.95	0	4	0	0	2	1177.66
																VAGHPNIVINNAAGNFISPTER	K	L	60.6	25	0.95	0	0	2	0	2	2291.19
P62191	26S protease regulatory subunit 4	PRS4_HUMAN	PSMC1	49186.4	1	0.528		0.102	0.45		0	15	20	40	0.498	AICTEAGLMALR	K	E	66.7	25	0.95	0	2	0	0	2	1321.66
																APQETYADIGGLDNQIQEIK	K	E	98.4	25	0.95	0	2	0	0	2	2203.09
																AVANQTSATFLR	K	V	72.9	25	0.95	0	7	0	0	2	1278.68
																ESVELPLTHPEYYEEMGIKPPK	K	G	18.9	25	0.946	0	0	1	0	2	2602.27
																GVILYGPPGTGK	K	T	70.6	25	0.95	0	6	0	0	2	1158.65
																IEFPLPDEK	K	T	35.2	25	0.95	0	1	0	0	2	1087.57
																IETLDPALIRPGR	R	I	31.9	25	0.95	0	2	1	0	2	1450.84
																IFQIHTSR	R	M	37.3	25	0.95	0	1	0	0	2	1001.55
																IKDYLLMEEEFIR	R	N	80.1	25	0.95	0	2	2	0	2	1714.87
																KIEFPLPDEK	R	T	53.9	25	0.95	0	2	0	0	2	1215.66
																MTLADDVTLDDLIMAK	R	D	115	25	0.95	0	3	0	0	2	1796.87
																NQEQMKPLEEKQEEER	R	S	35.1	25	0.95	0	0	2	1	2	2060.96
																TMLELLNQLDGFDSR	R	G	113	25	0.95	0	3	0	0	2	1767.86
																VAEEHAPSIVFIDEIDAIGTK	R	R	70.8	25	0.95	0	1	2	0	2	2254.16
																VHAVIGVLMDDTDPLVTVMK	K	V	30.6	25	0.95	0	0	1	0	2	2185.12
																VVGSELIQK	R	Y	65.5	25	0.95	0	4	0	0	2	972.572
P17980	26S protease regulatory subunit 6A	PRS6A_HUMAN	PSMC3	49205	1	0.417		0.102	0.45		0	13	14	49	0.394	AMEVDERPTEQYSDIGGLDK	K	Q	54.5	25	0.95	0	0	4	0	2	2269.03
																APSIIFIDELDAIGTK	K	R	62.8	25	0.95	0	2	0	0	2	1702.93
																DSYLILETLPTEYDSR	K	V	69.3	25	0.95	0	5	0	0	2	1914.93
																EKAPSIIFIDELDAIGTK	K	R	86.4	25	0.95	0	2	3	0	2	1960.06
																EKFENLGIQPPK	K	G	47.9	25	0.95	0	2	0	0	2	1399.76
																GVLMYGPPGTGK	K	T	52.9	25	0.95	0	4	0	0	2	1192.6
																KMNVSPDVNYEELAR	R	C	38.5	25	0.95	0	1	0	0	2	1780.85
																LAGPQLVQMFIGDGAK	K	L	43.6	25	0.95	0	6	0	0	2	1660.87
																LKPGDLVGVNK	K	D	35.7	25	0.95	0	1	0	0	2	1139.68
																MSTEEIIQR	K	T	66.4	25	0.95	0	3	0	0	2	1122.55
																QTYFLPVIGLVDAEK	R	L	73.7	25	0.95	0	6	0	0	2	1692.92
																TMLELLNQLDGFQPNTQVK	R	V	82.4	25	0.95	0	2	0	0	2	2205.12
																VDILDPALLR	R	S	59.7	25	0.95	0	8	0	0	2	1124.67
P43686	26S protease regulatory subunit 6B	PRS6B_HUMAN	PSMC4	47367.7	1	0.519		0.099	0.45		0	12	15	31	0.378	AVAHHTTAAFIR	K	V	39.2	25	0.95	0	2	3	0	2	1294.7
																EAVELPLTHFELYK	R	Q	39.5	25	0.95	0	2	0	0	2	1688.89
																EFLHAQEEVKR	K	I	47.8	25	0.95	0	2	0	0	2	1385.72
																ELLKPNASVALHK	R	H	29.5	25	0.95	0	2	2	0	2	1419.83
																ENAPAIIFIDEIDAIATK	K	R	68.8	25	0.95	0	4	2	0	2	1944.03
																ILLELLNQMDGFDQNVNVK	R	V	93.6	25	0.95	0	2	0	0	2	2219.14
																ILSTIDR	R	E	32.2	25	0.95	0	1	0	0	2	817.478
																LIFSTITSK	R	M	50	25	0.95	0	2	0	0	2	1009.59
																LQQELEFLEVQEEYIKDEQK	K	N	32.6	25	0.95	0	0	2	0	2	2538.26
																MNLSEEVDLEDYVARPDK	K	I	37.3	25	0.95	0	0	1	0	2	2138.99
																QIGIDPPR	K	G	41.3	25	0.95	0	2	0	0	2	895.5
																VVGSEFVQK	R	Y	55.7	25	0.95	0	2	0	0	2	992.541
P35998	26S protease regulatory subunit 7	PRS7_HUMAN	PSMC2	48635.6	1	0.713		0.103	0.45		0	24	24	52	0.63	ACLIFFDEIDAIGGAR	K	F	83.9	25	0.95	0	2	0	0	2	1767.87
																ALDEGDIALLK	R	T	74.5	25	0.95	0	2	0	0	2	1157.64
																ELFEMAR	R	T	32.1	25	0.95	0	2	0	0	2	911.429
																EVVETPLLHPER	R	F	55.5	25	0.95	0	2	0	0	2	1418.76
																FDDGAGGDNEVQR	R	T	86.5	25	0.95	0	6	0	0	2	1379.58
																FVNLGIEPPK	R	G	55.3	25	0.95	0	2	0	0	2	1113.63
																FVVDLSDQVAPTDIEEGMR	K	V	105	25	0.95	0	2	0	0	2	2137.01
																GVLLFGPPGTGK	K	T	66.2	25	0.95	0	2	0	0	2	1142.66
																IDPTVTMMQVEEKPDVTYSDVGGCK	K	E	46.8	25	0.95	0	0	2	0	2	2831.28
																IEFSLPDLEGR	K	T	36.3	25	0.95	0	2	0	0	2	1275.66
																IINADSEDPK	K	Y	51.2	25	0.95	0	3	0	0	2	1101.54
																KIEFSLPDLEGR	R	T	71.3	25	0.95	0	2	0	0	2	1403.75
																KINELTGIK	K	E	47.3	25	0.95	0	2	0	0	2	1015.61
																LREVVETPLLHPER	K	F	41.3	25	0.95	0	0	2	0	2	1687.95
																PDYLGADQR	M	K	56.7	25	0.95	0	2	0	0	2	1034.49
																QTLQSEQPLQVAR	K	C	85.8	25	0.95	0	2	0	0	2	1497.8
																QVEDDIQQLLK	K	K	47.5	25	0.95	0	2	0	0	2	1328.71
																SVCTEAGMFAIR	R	A	56.8	25	0.95	0	2	0	0	2	1357.62
																TDACFIR	R	V	54	25	0.95	0	2	0	0	2	882.414
																TMLELINQLDGFDPR	R	G	81.7	25	0.95	0	2	0	0	2	1777.88
																TYGQSTYSR	K	Q	47.1	25	0.95	0	3	0	0	2	1062.48
																VIGSELVQK	R	Y	49.1	25	0.95	0	2	0	0	2	972.572
																VLMATNRPDTLDPALMRPGR	K	L	21.1	25	0.95	0	0	1	0	2	2256.16
																YQIHIPLPPK	K	I	43.9	25	0.95	0	1	0	0	2	1205.7
P62195	26S protease regulatory subunit 8	PRS8_HUMAN	PSMC5	45627.2	1	0.471		0.1	0.45		0	19	21	50	0.52	AVAHHTDCTFIR	R	V	28	25	0.95	0	2	2	0	2	1427.68
																EELQLLQEQGSYVGEVVR	R	A	94.3	25	0.95	0	2	0	0	2	2076.06
																EHAPSIIFMDEIDSIGSSR	R	L	37.7	25	0.95	0	0	2	0	2	2120
																ELFVMAR	R	E	29	25	0.95	0	1	0	0	2	881.455
																EVIELPVKHPELFEALGIAQPK	K	G	39	25	0.95	0	0	2	0	2	2457.38
																GVCTEAGMYALR	K	E	38.4	25	0.95	0	2	0	0	2	1343.61
																GVLLYGPPGTGK	K	T	70.6	25	0.95	0	6	0	0	2	1158.65
																HPELFEALGIAQPK	K	G	71.5	25	0.95	0	2	0	0	2	1549.84
																IAELMPGASGAEVK	K	G	61.8	25	0.95	0	2	0	0	2	1388.71
																IDILDSALLRPGR	R	I	47	25	0.95	0	2	2	0	2	1438.84
																IEELQLIVNDK	K	S	91.3	25	0.95	0	2	0	0	2	1313.73
																KIAELMPGASGAEVK	R	G	42.7	25	0.95	0	2	0	0	2	1516.8
																LEGGSGGDSEVQR	R	T	78.7	25	0.95	0	6	0	0	2	1290.59
																LLREELQLLQEQGSYVGEVVR	R	A	63	25	0.95	0	0	2	0	2	2458.33
																RVHVTQEDFEMAVAK	R	V	46.6	25	0.95	0	0	1	0	2	1775.87
																TMLELLNQLDGFEATK	R	N	110	25	0.95	0	2	0	0	2	1838.92
																VHVTQEDFEMAVAK	R	V	76.2	25	0.95	0	2	0	0	2	1619.77
																VPDSTYEMIGGLDK	K	Q	69.8	25	0.95	0	2	0	0	2	1540.72
																VSGSELVQK	R	F	57.3	25	0.95	0	4	0	0	2	946.52
P62333	26S protease regulatory subunit S10B	PRS10_HUMAN	PSMC6	44174.9	1	0.619		0.098	0.45		0	10	10	24	0.314	ALQSVGQIVGEVLK	K	Q	74.7	25	0.95	0	6	0	0	2	1440.84
																AVASQLDCNFLK	R	V	54.3	25	0.95	0	1	0	0	2	1365.68
																EVIELPLTNPELFQR	R	V	56	25	0.95	0	2	0	0	2	1797.97
																GCLLYGPPGTGK	K	T	39.4	25	0.95	0	1	0	0	2	1219.61
																HGEIDYEAIVK	K	L	48.3	25	0.95	0	2	0	0	2	1273.64
																IHIDLPNEQAR	K	L	34.8	25	0.95	0	2	0	0	2	1305.69
																LSDGFNGADLR	K	N	97.7	25	0.95	0	2	0	0	2	1164.56
																TLMELLNQMDGFDTLHR	R	V	45.3	25	0.95	0	0	2	0	2	2065.97
																VALDMTTLTIMR	R	Y	61.1	25	0.95	0	2	0	0	2	1396.72
																VGIIPPK	R	G	42.1	25	0.95	0	4	0	0	2	723.476
Q99460	26S proteasome non-ATPase regulatory subunit 1	PSMD1_HUMAN	PSMD1	105839	1	0.254		0.118	0.45		0	19	21	41	0.297	AAVESLGFILFR	R	T	58.2	25	0.95	0	7	0	0	2	1322.75
																DTSEDIEELVEPVAAHGPK	K	I	74	25	0.95	0	2	2	0	2	2035.98
																EAINLLEPMTNDPVNYVR	K	Q	76.1	25	0.95	0	3	0	0	2	2104.04
																EALQLMATYLPK	K	D	39.9	25	0.95	0	2	0	0	2	1393.74
																LCMSLMQNK	K	Q	32.6	25	0.95	0	2	0	0	2	1156.52
																LLHVAVSDVNDDVR	R	R	72.9	25	0.95	0	2	1	0	2	1551.81
																MEEADALIESLCR	R	D	88.6	25	0.95	0	1	0	0	2	1552.7
																MITSAAGIISLLDEDEPQLK	-	E	90.5	25	0.95	0	1	0	0	2	2160.11
																NNNTDLMILK	R	N	40.3	25	0.95	0	2	0	0	2	1191.6
																QAIGIALETR	K	R	37.3	25	0.95	0	1	0	0	2	1071.62
																QCVENADLPEGEK	K	K	43.2	25	0.95	0	2	0	0	2	1488.66
																QDVYDLLK	R	T	58	25	0.95	0	2	0	0	2	993.525
																SNCKPSTFAYPAPLEVPK	K	E	21.6	25	0.95	0	0	1	0	2	2006.01
																TNLYQDDAVTGEAAGLALGLVMLGSK	K	N	58.2	25	0.95	0	0	2	0	2	2623.33
																TPEQCPSVVSLLSESYNPHVR	R	Y	65.6	25	0.95	0	0	2	0	2	2399.17
																TVGTPIASVPGSTNTGTVPGSEK	R	D	61.5	25	0.95	0	1	0	0	2	2157.1
																TVGTPIASVPGSTNTGTVPGSEKDSDSMETEEK	R	T	30.5	25	0.95	0	0	1	0	2	3324.53
																VSTAVLSITAK	K	A	90.3	25	0.95	0	3	0	0	2	1089.65
																YQPFKPLSIGGIIILK	R	D	33	25	0.95	0	1	0	0	2	1787.08
O00231	26S proteasome non-ATPase regulatory subunit 11	PSD11_HUMAN	PSMD11	47466.3	1	0.244		0.104	0.45		0	18	23	49	0.54	AELRDDPIISTHLAK	R	L	44.1	25	0.95	0	2	2	0	2	1678.91
																ALLVEVQLLESK	K	T	79.8	25	0.95	0	2	0	0	2	1341.8
																AQSLLSTDR	R	E	62.4	25	0.95	0	2	0	0	2	990.521
																EASIDILHSIVK	R	R	73.3	25	0.95	0	2	0	0	2	1324.75
																EQSILELGSLLAK	K	T	71.3	25	0.95	0	6	0	0	2	1400.8
																FHGILDQGEGVLIIFDEPPVDK	K	T	33.4	25	0.95	0	0	1	0	2	2438.26
																IMLNTPEDVQALVSGK	K	L	95.7	25	0.95	0	3	0	0	2	1730.9
																LQATLDMQSGIIHAAEEK	K	D	22.8	25	0.95	0	0	1	0	2	1970.99
																LVSLYFDTK	R	R	59.6	25	0.95	0	2	0	0	2	1085.59
																LYDNLLEQNLIR	K	V	88.4	25	0.95	0	2	0	0	2	1503.82
																TGQAAELGGLLK	K	Y	70.8	25	0.95	0	2	0	0	2	1157.65
																TTANAIYCPPK	R	L	61.6	25	0.95	0	2	0	0	2	1235.61
																TYEAALETIQNMSK	K	V	102	25	0.95	0	2	0	0	2	1614.77
																TYHALSNLPK	K	A	43	25	0.95	0	2	2	0	2	1143.62
																VQIEHISSLIK	R	L	55.7	25	0.95	0	2	2	0	2	1266.74
																VVDSLYNK	K	A	32	25	0.95	0	2	0	0	2	937.499
																YQEALHLGSQLLR	R	E	73.9	25	0.95	0	2	2	0	2	1527.83
																YVRPFLNSISK	K	A	27	25	0.95	0	2	2	0	2	1323.74
O00232	26S proteasome non-ATPase regulatory subunit 12	PSD12_HUMAN	PSMD12	52906.2	1	0.315		0.099	0.45		0	14	14	28	0.404	AIYDTPCIQAESEK	R	W	77.6	25	0.95	0	2	0	0	2	1624.75
																EAASILQELQVETYGSMEK	K	K	102	25	0.95	0	3	0	0	2	2142.03
																FFQEENTEK	K	L	58.5	25	0.95	0	4	0	0	2	1171.53
																GSLESPATDVFGSTEEGEKR	K	W	91.1	25	0.95	0	3	0	0	2	2095.98
																IYVEIER	K	A	36.2	25	0.95	0	1	0	0	2	921.504
																KLEEIPK	K	Y	36.1	25	0.95	0	1	0	0	2	856.514
																LAGIINFQRPK	R	D	46.3	25	0.95	0	2	0	0	2	1256.75
																LFTTMELMR	K	W	39.4	25	0.95	0	1	0	0	2	1173.56
																LQEVIETLLSLEK	R	Q	78.6	25	0.95	0	2	0	0	2	1514.87
																MAQLLDLSVDESEAFLSNLVVNK	R	T	52.4	25	0.95	0	0	2	0	2	2551.3
																MEVDYSATVDQR	K	L	78.5	25	0.95	0	2	0	0	2	1429.63
																MVQQCCTYVEEITDLPIK	K	L	102	25	0.95	0	2	0	0	2	2243.04
																VEFILEQMR	R	L	75	25	0.95	0	2	0	0	2	1180.6
																WSTLVEDYGMELR	R	K	61.2	25	0.95	0	1	0	0	2	1614.75
Q9UNM6	26S proteasome non-ATPase regulatory subunit 13	PSD13_HUMAN	PSMD13	42918.9	1	0.527		0.121	0.45		0	10	12	25	0.316	ALSVGLVK	K	G	41	25	0.95	0	2	0	0	2	786.508
																DLPVSEQQER	K	A	65	25	0.95	0	3	0	0	2	1200.59
																ETIEDVEEMLNNLPGVTSVHSR	K	F	80.3	25	0.95	0	0	2	0	2	2485.19
																ITVNEVELLVMK	K	A	85.6	25	0.95	0	2	0	0	2	1403.78
																LNIGDLQVTK	K	E	58	25	0.95	0	2	0	0	2	1100.63
																LYENFISEFEHR	K	V	72.8	25	0.95	0	2	2	0	2	1583.75
																QMTDPNVALTFLEK	R	T	75.4	25	0.95	0	2	0	0	2	1622.81
																SSDEAVILCK	K	T	70.1	25	0.95	0	3	0	0	2	1121.55
																VLDLQQIK	R	G	57.3	25	0.95	0	2	0	0	2	956.578
																YYQTIGNHASYYK	K	D	67.1	25	0.95	0	2	1	0	2	1607.75
O00487	26S proteasome non-ATPase regulatory subunit 14	PSDE_HUMAN	PSMD14	34576.6	1	0.777		0.125	0.45		0	7	9	13	0.339	AGVPMEVMGLMLGEFVDDYTVR	R	V	57.4	25	0.95	0	1	0	0	2	2477.14
																AVAVVVDPIQSVK	R	G	67.6	25	0.95	0	2	0	0	2	1324.78
																AVEEEDKMTPEQLAIK	K	N	57	25	0.95	0	2	0	0	2	1846.91
																EMLELAK	K	N	33.1	25	0.95	0	1	0	0	2	849.439
																LINANMMVLGHEPR	R	Q	46.3	25	0.95	0	2	1	0	2	1626.81
																MLLNLHK	K	K	28.1	25	0.95	0	1	0	0	2	884.502
																VIDVFAMPQSGTGVSVEAVDPVFQAK	R	M	71.8	25	0.95	0	1	2	0	2	2707.36
Q13200	26S proteasome non-ATPase regulatory subunit 2	PSMD2_HUMAN	PSMD2	100202	1	0.436		0.105	0.45		0	35	41	108	0.508	APVQPQQSPAAAPGGTDEKPSGK	K	E	51.7	25	0.95	0	0	4	0	2	2218.11
																AVPLALALISVSNPR	R	L	34.6	25	0.95	0	1	0	0	2	1520.92
																CALGVFR	R	K	31	25	0.95	0	2	0	0	2	822.429
																DIDENAYAK	K	V	29.1	25	0.95	0	2	0	0	2	1038.47
																DKAPVQPQQSPAAAPGGTDEKPSGK	R	E	60.9	25	0.95	0	0	1	2	2	2461.23
																DPNNLFMVR	K	L	67.7	25	0.95	0	3	0	0	2	1121.54
																DTSLYRPALEELR	K	R	29.1	25	0.95	0	2	0	0	2	1562.82
																DTSLYRPALEELRR	K	Q	24.9	25	0.95	0	0	1	0	2	1718.92
																EDVLTLLLPVMGDSK	R	S	62	25	0.95	0	2	0	0	2	1645.87
																EIYENMAPGENKR	K	F	50.6	25	0.95	0	4	0	0	2	1566.72
																ELDIMEPK	R	V	44.3	25	0.95	0	3	0	0	2	990.481
																EWQELDDAEK	K	V	40.1	25	0.95	0	2	0	0	2	1262.55
																FAADIISVLAMTMSGER	R	E	84.2	25	0.95	0	6	2	0	2	1843.89
																FGGSGSQVDSAR	R	M	107	25	0.95	0	4	0	0	2	1167.54
																FSHDADPEVSYNSIFAMGMVGSGTNNAR	K	L	68.8	25	0.95	0	0	2	0	2	3006.3
																GTLTLCPYHSDR	K	Q	46.5	25	0.95	0	2	0	0	2	1419.67
																LAQGLTHLGK	R	G	60	25	0.95	0	4	0	0	2	1037.61
																LGSIFGLGLAYAGSNR	R	E	82.2	25	0.95	0	4	0	0	2	1595.85
																LNILDTLSK	R	F	41.7	25	0.95	0	3	0	0	2	1016.6
																MLVTFDEELRPLPVSVR	R	V	45.2	25	0.95	0	1	4	0	2	2017.08
																MNLASSFVNGFVNAAFGQDK	R	L	133	25	0.95	0	3	0	0	2	2133.01
																NECDPALALLSDYVLHNSNTMR	R	L	52.1	25	0.95	0	0	4	0	2	2549.18
																QMAFMLGR	K	H	28.4	25	0.95	0	1	0	0	2	985.46
																SETELKDTYAR	K	W	56	25	0.95	0	4	1	0	2	1312.64
																SFANTLVDVCAYAGSGNVLK	R	V	108	25	0.95	0	3	0	0	2	2086.03
																SGALLACGIVNSGVR	K	N	90.6	25	0.95	0	4	0	0	2	1473.78
																SHYVLYGLVAAMQPR	K	M	101	25	0.95	0	2	0	0	2	1720.88
																SSTTSMTSVPKPLK	R	F	45.8	25	0.95	0	2	0	0	2	1479.77
																TITGFQTHTTPVLLAHGER	K	A	57.5	25	0.95	0	0	2	0	2	2079.1
																VGQAVDVVGQAGKPK	R	T	93.7	25	0.95	0	4	3	0	2	1452.82
																VQQLLHICSEHFDSK	K	E	65.5	25	0.95	0	2	2	0	2	1840.9
																VQREPLLTLVK	K	E	50.6	25	0.95	0	2	0	0	2	1295.8
																WLPLGLGLNHLGK	R	G	58	25	0.95	0	2	0	0	2	1417.83
																YGEPTLR	R	R	41.2	25	0.95	0	4	0	0	2	835.431
																YLYSSEDYIK	K	S	30	25	0.95	0	2	0	0	2	1280.6
O43242	26S proteasome non-ATPase regulatory subunit 3	PSMD3_HUMAN	PSMD3	60979.6	1	0.358		0.11	0.45		0	13	15	48	0.279	AIQLEYSEAR	K	R	81.4	25	0.95	0	5	0	0	2	1179.6
																APQHTAVGFK	K	Q	35.5	25	0.95	0	3	2	0	2	1055.56
																AVQGFFTSNNATR	K	D	95.6	25	0.95	0	2	0	0	2	1412.69
																DGVIEASINHEK	R	G	43.1	25	0.95	0	2	0	0	2	1311.65
																ELDTVTLEDIK	R	E	47.2	25	0.95	0	1	0	0	2	1275.67
																FNQVLDQFGEK	K	F	65.1	25	0.95	0	4	0	0	2	1324.65
																HDADGQATLLNLLLR	R	N	108	25	0.95	0	7	1	0	2	1649.9
																ISDDLMQK	K	I	27.6	25	0.949	0	1	0	0	2	965.461
																ISLADIAQK	R	L	61.3	25	0.95	0	6	0	0	2	958.557
																LQLDSPEDAEFIVAK	K	A	83.9	25	0.95	0	8	0	0	2	1674.86
																NYLHYSLYDQAEK	R	L	51	25	0.95	0	1	0	0	2	1643.77
																RLNHYVLYK	R	A	22.3	25	0.95	0	0	2	0	2	1205.68
																SLMPYFLLTQAVR	R	T	60.5	25	0.95	0	3	0	0	2	1554.84
Q16401	26S proteasome non-ATPase regulatory subunit 5	PSMD5_HUMAN	PSMD5	56197	1	0.558		0.209	0.45		0	12	12	23	0.312	ALHSVLQAVPLNELR	R	Q	76.9	25	0.95	0	2	0	0	2	1659.95
																ELTGEDVLVR	R	A	50.1	25	0.95	0	2	0	0	2	1130.61
																GLIHPDDSVK	R	I	30.4	25	0.95	0	2	0	0	2	1080.57
																ILTLSQIGR	K	I	66	25	0.95	0	2	0	0	2	1000.62
																IVENSDAVTEILNNAELLK	R	Q	105	25	0.95	0	4	0	0	2	2085.11
																LEAPLEELR	R	A	47.2	25	0.95	0	1	0	0	2	1069.59
																LGPLFSLLNENHR	R	E	67.6	25	0.95	0	2	0	0	2	1509.82
																LMFNSPGFVEYVVDR	K	S	86.3	25	0.95	0	2	0	0	2	1788.86
																QIVYCIGGENLSVAK	K	A	46.2	25	0.95	0	1	0	0	2	1650.85
																TIAEIFGNPNYLR	K	L	76.9	25	0.95	0	2	0	0	2	1507.79
																TYLSEGPYYVKPVSTTAVEGAE	R	-	67.8	25	0.95	0	2	0	0	2	2361.15
																YPIFVEK	R	V	27.8	25	0.95	0	1	0	0	2	895.492
Q15008	26S proteasome non-ATPase regulatory subunit 6	PSMD6_HUMAN	PSMD6	45533.4	1	0.363		0.125	0.45		0	17	20	45	0.491	DNNMAPYYEALCK	R	S	52	25	0.95	0	2	0	0	2	1604.67
																FLLSLPEHR	R	G	44.8	25	0.95	0	2	0	0	2	1111.63
																GAEILEVLHSLPAVR	K	Q	84.4	25	0.95	0	4	2	0	2	1603.92
																GDAAVRDELMAAVR	R	D	30.3	25	0.95	0	0	1	0	2	1489.74
																IDKVNEIVETNRPDSK	K	N	43.5	25	0.95	0	0	2	0	2	1856.97
																IGDKEGALTAFR	R	K	24	25	0.95	0	0	2	0	2	1277.68
																IGLFYMDNDLITR	R	N	75.2	25	0.95	0	3	0	0	2	1586.79
																IHAYSQLLESYR	R	S	48.4	25	0.95	0	2	2	0	2	1479.76
																KGDLLLNR	K	V	54.8	25	0.95	0	2	0	0	2	928.558
																LDIVFYLLR	R	I	57.5	25	0.95	0	1	0	0	2	1151.68
																NLGESEIR	K	D	37.5	25	0.95	0	2	0	0	2	917.469
																PLENLEEEGLPK	M	N	67	25	0.95	0	3	0	0	2	1367.71
																QAAELFLDTVSTFTSYELMDYK	K	T	48.4	25	0.95	0	0	2	0	2	2588.21
																RLDEELEDAEK	K	N	70.1	25	0.95	0	3	0	0	2	1346.64
																VNEIVETNRPDSK	K	N	59.9	25	0.95	0	4	3	0	2	1500.77
																YSVFFQSLAVVEQEMK	R	K	74.3	25	0.95	0	1	0	0	2	1920.94
																YSVFFQSLAVVEQEMKK	R	D	53.4	25	0.95	0	2	0	0	2	2049.04
P51665	26S proteasome non-ATPase regulatory subunit 7	PSD7_HUMAN	PSMD7	37025.6	1	0.13		0.308	0.45		0	9	12	22	0.383	DIKDTTVGTLSQR	R	I	56.3	25	0.95	0	2	0	0	2	1433.76
																DLGLPTEAYISVEEVHDDGTPTSK	K	T	114	25	0.95	0	1	0	0	2	2573.23
																DTTVGTLSQR	K	I	69.8	25	0.95	0	1	0	0	2	1077.55
																ITNQVHGLK	R	G	45.8	25	0.95	0	2	0	0	2	1009.58
																NDIAINELMK	K	R	67.2	25	0.95	0	2	0	0	2	1176.59
																SVVALHNLINNK	R	I	68.8	25	0.95	0	2	0	0	2	1321.76
																TFEHVTSEIGAEEAEEVGVEHLLR	K	D	66.7	25	0.95	0	0	2	2	2	2681.31
																TNDQMVVVYLASLIR	K	S	114	25	0.95	0	2	1	0	2	1737.92
																VVVHPLVLLSVVDHFNR	K	I	45.5	25	0.95	0	2	3	0	2	1943.12
P48556	26S proteasome non-ATPase regulatory subunit 8	PSMD8_HUMAN	PSMD8	30006.7	1	0.51		0.154	0.45		0	5	5	10	0.226	DIQTNVYIK	K	H	46.2	25	0.95	0	2	0	0	2	1093.59
																HPVSLEQYLMEGSYNK	K	V	82.5	25	0.95	0	2	0	0	2	1910.9
																ILFTEATR	K	I	42.2	25	0.95	0	2	0	0	2	950.531
																LVLLELNFLPTTGTK	K	L	60	25	0.95	0	2	0	0	2	1658.97
																VAEFHTELER	R	L	63.7	25	0.95	0	2	0	0	2	1230.61
O00233	26S proteasome non-ATPase regulatory subunit 9	PSMD9_HUMAN	PSMD9	24653.3	1	0.676		0.108	0.45		0	4	4	13	0.139	ANYDVLESQK	K	G	65.7	25	0.95	0	4	0	0	2	1166.57
																KLGQSESQGPPR	R	A	68.5	25	0.95	0	4	0	0	2	1283.67
																LGQSESQGPPR	K	A	88.9	25	0.95	0	4	0	0	2	1155.58
																SDVDLYQVR	R	T	55.3	25	0.95	0	1	0	0	2	1094.55
Q13442	28 kDa heat- and acid-stable phosphoprotein	HAP28_HUMAN	PDAP1	20630.8	1	0.262		0.108	0.45		0	4	4	11	0.221	GVEGLIDIENPNR	K	V	71.9	25	0.95	0	4	0	0	2	1425.73
																KVTQLDLDGPK	K	E	34.1	25	0.95	0	1	0	0	2	1213.68
																QYTSPEEIDAQLQAEK	R	Q	73.4	25	0.95	0	4	0	0	2	1849.88
																VTQLDLDGPK	K	E	48	25	0.95	0	2	0	0	2	1085.58
P82914	28S ribosomal protein S15, mitochondrial	RT15_HUMAN	MRPS15	29843.6	0.993	0.625		0.45	0.45		0	2	2	2	0.0389	IVANPEDTR	K	S	43.8	25	0.95	0	1	0	0	2	1014.52
																KIVANPEDTR	K	S	36.1	25	0.95	0	1	0	0	2	1142.62
Q9Y3D9	28S ribosomal protein S23, mitochondrial	RT23_HUMAN	MRPS23	21770.8	1	0.493		0.143	0.45		0	3	3	5	0.158	ALLAEGVILR	K	R	48.2	25	0.95	0	2	0	0	2	1054.66
																FYSVYGSGQR	K	A	50.3	25	0.95	0	1	0	0	2	1163.55
																LETVGSIFSR	R	T	36	25	0.95	0	2	0	0	2	1108.6
Q92552	28S ribosomal protein S27, mitochondrial	RT27_HUMAN	MRPS27	47612.7	1	0.409		0.495	0.45		0	6	6	11	0.191	ALTSADGASEEQSQNDEDNQGSEK	K	L	64.4	25	0.95	0	0	1	0	2	2510.04
																EALDVLGAVLK	R	A	61.6	25	0.95	0	2	0	0	2	1127.67
																IESEGLLSLTTQLVK	K	E	97.7	25	0.95	0	2	0	0	2	1630.93
																LIDNISSR	R	E	36.6	25	0.95	0	2	0	0	2	917.505
																NFGASLLLPGLK	R	Q	44.8	25	0.95	0	2	0	0	2	1229.73
																VAASPEDIK	K	L	41.6	25	0.95	0	2	0	0	2	929.494
P82675	28S ribosomal protein S5, mitochondrial	RT05_HUMAN	MRPS5	48007.6	0.993	0.753		0.356	0.45		0	2	2	2	0.0605	NGAVQTIAQR	K	S	36.4	25	0.95	0	1	0	0	2	1057.57
																VSGSINMLSLTQGLFR	K	G	57.6	25	0.95	0	1	0	0	2	1738.92
Q9Y2R9	28S ribosomal protein S7, mitochondrial	RT07_HUMAN	MRPS7	28134.7	1	0.833		0.286	0.45		0	5	5	15	0.252	FTNMMMIGGNK	K	V	37.2	25	0.95	0	4	0	0	2	1291.55
																KPVEELTEEEK	R	Y	60.7	25	0.95	0	3	0	0	2	1330.67
																LLEAFHNQGPVIK	K	R	49.4	25	0.95	0	2	0	0	2	1465.82
																TSSVFEDPVISK	K	F	49.2	25	0.95	0	4	0	0	2	1308.67
																YHAASAEEQATIER	K	N	86.3	25	0.95	0	2	0	0	2	1575.74
Q8N543	2-oxoglutarate and iron-dependent oxygenase domain-containing protein 1	OGFD1_HUMAN	OGFOD1	63248.1	0.993	0.41		0.107	0.45		0	2	2	2	0.0683	LVFFEVSPVSFHQVSEVLSEEK	K	S	22.4	25	0.95	0	0	1	0	2	2536.3
																SEALFLLLSNFTGLK	R	L	70.4	25	0.95	0	1	0	0	2	1652.93
Q02218	2-oxoglutarate dehydrogenase, mitochondrial	ODO1_HUMAN	OGDH	115937	1	0.51		0.186	0.45		0	8	8	14	0.109	FGLEGCEVLIPALK	R	T	45.2	25	0.95	0	2	0	0	2	1545.83
																GSLAAVAHAQSLVEAQPNVDK	R	L	28.4	25	0.95	0	0	1	0	2	2105.1
																IEQLSPFPFDLLLK	R	E	55.9	25	0.95	0	2	0	0	2	1659.94
																KPLIIFTPK	R	S	44.5	25	0.95	0	2	0	0	2	1056.68
																LEAADEGSGDVK	K	Y	69.1	25	0.95	0	2	0	0	2	1190.55
																LLDTAFDLDVFK	R	N	51.2	25	0.95	0	1	0	0	2	1396.74
																LNVLANVIR	R	K	51.2	25	0.95	0	2	0	0	2	1011.63
																NTNAGAPPGTAYQSPLPLSR	R	G	78.3	25	0.95	0	2	0	0	2	2012.02
O95861	3'(2'),5'-bisphosphate nucleotidase 1	BPNT1_HUMAN	BPNT1	33392.7	1	0.682		0.258	0.45		0	7	8	16	0.295	AIAGVINQPYYNYEAGPDAVLGR	K	T	91.7	25	0.95	0	2	0	0	2	2451.23
																HMNSAGVLATLR	K	N	53	25	0.95	0	1	0	0	2	1285.67
																IIQLIEGK	K	A	37.3	25	0.95	0	1	0	0	2	913.572
																LAQMSICSSLAR	R	K	60.9	25	0.95	0	2	0	0	2	1352.67
																LTDIHGNVLQYHK	K	D	52.2	25	0.95	0	2	2	0	2	1537.81
																LVASAYSIAQK	R	A	81.2	25	0.95	0	4	0	0	2	1150.65
																VIAEGDLGIVEK	R	T	57.6	25	0.95	0	2	0	0	2	1242.69
P42126	3,2-trans-enoyl-CoA isomerase, mitochondrial	D3D2_HUMAN	DCI	32816.5	1	0.719		0.092	0.45		0	3	4	10	0.119	DADVQNFVSFISK	R	D	88.4	25	0.95	0	2	0	0	2	1469.73
																SLQMYLER	K	L	53.5	25	0.95	0	4	0	0	2	1055.52
																VLVEPDAGAGVAVMK	R	F	81	25	0.95	0	3	1	0	2	1471.78
Q9BYD6	39S ribosomal protein L1, mitochondrial	RM01_HUMAN	MRPL1	36910	0.993	0.724		0.148	0.45		0	2	2	4	0.0677	FQILDFTSPK	K	Q	45	25	0.95	0	2	0	0	2	1195.64
																VAVFTENASEVK	K	I	60	25	0.95	0	2	0	0	2	1293.67
Q5T653	39S ribosomal protein L2, mitochondrial	RM02_HUMAN	MRPL2	33301.3	0.993	0.713		0.409	0.45		0	2	2	2	0.0689	SADIALVAGGSR	R	K	37.7	25	0.95	0	1	0	0	2	1116.6
																TKYTITPVK	R	M	42.8	25	0.95	0	1	0	0	2	1050.62
Q9BYC9	39S ribosomal protein L20, mitochondrial	RM20_HUMAN	MRPL20	17443.1	0.993	0.495		0.133	0.45		0	2	2	4	0.148	ITAASQEHGLK	R	Y	40.8	25	0.95	0	2	0	0	2	1154.62
																VLADLAIYEPK	K	T	49.9	25	0.95	0	2	0	0	2	1231.69
Q13084	39S ribosomal protein L28, mitochondrial	RM28_HUMAN	MRPL28	30158.1	0.993	0.357		0.217	0.45		0	2	2	3	0.0859	EFYSEILDKK	R	F	36.4	25	0.95	0	1	0	0	2	1271.65
																LLEEKDPVPLFK	R	I	46.8	25	0.95	0	2	0	0	2	1427.81
Q96DV4	39S ribosomal protein L38, mitochondrial	RM38_HUMAN	MRPL38	44597.4	0.993	0.481		0.29	0.45		0	2	2	2	0.0553	DLFHGATFVPR	R	V	30.2	25	0.95	0	1	0	0	2	1259.65
																TASVPLDAVR	R	A	31.9	25	0.95	0	1	0	0	2	1028.57
Q8N983	39S ribosomal protein L43, mitochondrial	RM43_HUMAN	MRPL43	23430.5	1	0.508		0.223	0.45		0	2	2	4	0.102	LADQSGLDVIR	K	I	61.8	25	0.95	0	2	0	0	2	1186.64
																SVEEISTLVQK	K	L	41.6	25	0.95	0	2	0	0	2	1232.67
Q9H2W6	39S ribosomal protein L46, mitochondrial	RM46_HUMAN	MRPL46	31706.3	1	0.781		0.225	0.45		0	3	3	5	0.129	ALLLTGDFSQAGNK	K	G	63.7	25	0.95	0	2	0	0	2	1434.76
																SLYSDHELR	R	A	31.1	25	0.95	0	2	0	0	2	1119.54
																TLATLSENNMEAK	R	F	47.9	25	0.95	0	1	0	0	2	1437.69
Q96GC5	39S ribosomal protein L48, mitochondrial	RM48_HUMAN	MRPL48	23935.8	0.993	0.198		0.116	0.45		0	2	2	3	0.108	TIEVLQLQDQGSK	K	M	38.2	25	0.95	0	1	0	0	2	1458.78
																VEESYAMPTK	K	T	46.4	25	0.95	0	2	0	0	2	1170.53
Q9BYD2	39S ribosomal protein L9, mitochondrial	RM09_HUMAN	MRPL9	30243.2	0.993	0.413		0.231	0.45		0	2	2	4	0.109	ENLELILTQSVENVGVR	K	G	98.1	25	0.95	0	3	0	0	2	1913.03
																VPMSVVNFEKPK	R	T	42.3	25	0.95	0	1	0	0	2	1390.74
Q99714	3-hydroxyacyl-CoA dehydrogenase type-2	HCD2_HUMAN	HSD17B10	26923.1	1	0.665		0.353	0.45		0	8	11	39	0.559	GGIVGMTLPIAR	K	D	66.1	25	0.95	0	4	0	0	2	1200.68
																GLVAVITGGASGLGLATAER	K	L	111	25	0.95	0	6	0	0	2	1813.02
																GVIINTASVAAFEGQVGQAAYSASK	R	G	42.8	25	0.95	0	0	4	0	2	2439.25
																LVAGEMGQNEPDQGGQR	R	G	116	25	0.95	0	6	4	0	2	1801.81
																LVGQGASAVLLDLPNSGGEAQAK	R	K	102	25	0.95	0	4	2	0	2	2195.17
																VCNFLASQVPFPSR	K	L	57	25	0.95	0	3	0	0	2	1621.82
																VDVAVNCAGIAVASK	R	T	85.8	25	0.95	0	1	0	0	2	1473.77
																VMTIAPGLFGTPLLTSLPEK	R	V	77.3	25	0.95	0	3	2	0	2	2101.16
P31937	3-hydroxyisobutyrate dehydrogenase, mitochondrial	3HIDH_HUMAN	HIBADH	35330	1	0.61		0.216	0.45		0	5	5	9	0.232	DLGLAQDSATSTK	K	S	64.1	25	0.95	0	2	0	0	2	1306.65
																GSLLIDSSTIDPAVSK	K	E	60.9	25	0.95	0	2	0	0	2	1602.86
																MGAVFMDAPVSGGVGAAR	K	S	66.6	25	0.95	0	2	0	0	2	1724.81
																SPILLGSLAHQIYR	K	M	83	25	0.95	0	2	0	0	2	1567.9
																TPVGFIGLGNMGNPMAK	K	N	51.2	25	0.95	0	1	0	0	2	1735.85
Q6NVY1	3-hydroxyisobutyryl-CoA hydrolase, mitochondrial	HIBCH_HUMAN	HIBCH	43484	1	0.549		0.181	0.45		0	6	6	12	0.187	AGIATHFVDSEK	R	L	52.6	25	0.95	0	2	0	0	2	1274.64
																AVLIDKDQSPK	R	W	60.2	25	0.95	0	2	0	0	2	1213.68
																ENIASVLENYHTESK	K	I	67.9	25	0.95	0	2	0	0	2	1733.83
																FLNALTLNMIR	K	Q	62.1	25	0.95	0	2	0	0	2	1321.73
																LAMLEEDLLALK	K	S	64.6	25	0.95	0	2	0	0	2	1374.76
																LGYFLALTGFR	K	L	41	25	0.95	0	2	0	0	2	1257.7
P42765	3-ketoacyl-CoA thiolase, mitochondrial	THIM_HUMAN	ACAA2	41924.2	1	0.403		0.299	0.45		0	14	16	25	0.516	AANDAGYFNDEMAPIEVK	K	T	76.9	25	0.95	0	2	0	0	2	1970.88
																DFTATDLSEFAAK	K	A	59.1	25	0.95	0	1	0	0	2	1415.67
																DGTVTAGNASGVADGAGAVIIASEDAVK	K	K	31.2	25	0.95	0	0	2	0	2	2516.25
																DGTVTAGNASGVADGAGAVIIASEDAVKK	K	H	27.8	25	0.95	0	0	1	0	2	2644.34
																DMDLVEVNEAFAPQYLAVER	K	S	93.3	25	0.95	0	2	0	0	2	2325.11
																EECDKYALQSQQR	R	W	24.6	25	0.95	0	0	2	0	2	1654.75
																ETPALTINR	K	L	56.9	25	0.95	0	2	0	0	2	1014.56
																ITAHLVHELR	R	R	30.2	25	0.95	0	0	1	0	2	1188.68
																KHNFTPLAR	K	I	19.2	25	0.95	0	0	1	0	2	1083.61
																QTMQVDEHARPQTTLEQLQK	K	L	24.6	25	0.95	0	0	1	0	2	2397.18
																SLDLDISK	R	T	31	25	0.95	0	1	0	0	2	890.483
																TNVNGGAIALGHPLGGSGSR	K	I	105	25	0.95	0	2	2	0	2	1834.95
																TPFGAYGGLLK	R	D	45.4	25	0.95	0	1	0	0	2	1123.61
																VSPETVDSVIMGNVLQSSSDAIYLAR	K	H	104	25	0.95	0	2	2	0	2	2767.38
P09110	3-ketoacyl-CoA thiolase, peroxisomal	THIK_HUMAN	ACAA1	44292.1	1	0.629		0.163	0.45		0	3	3	4	0.12	DTTPDELLSAVMTAVLK	K	D	71.8	25	0.95	0	2	0	0	2	1819.94
																IAQFLSDIPETVPLSTVNR	R	Q	72.5	25	0.95	0	1	0	0	2	2100.13
																SKAEELGLPILGVLR	R	S	75.3	25	0.95	0	1	0	0	2	1594.95
P62280	40S ribosomal protein S11	RS11_HUMAN	RPS11	18431.3	1	0.754		0.1	0.45		0	4	4	11	0.291	CPFTGNVSIR	K	G	31.8	25	0.95	0	2	0	0	2	1150.57
																DVQIGDIVTVGECRPLSK	R	T	81.8	25	0.95	0	2	0	0	2	1986.03
																DYLHYIR	R	K	29	25	0.95	0	1	0	0	2	979.5
																EAIEGTYIDKK	K	C	51.4	25	0.95	0	6	0	0	2	1266.66
P25398	40S ribosomal protein S12	RS12_HUMAN	RPS12	14514.8	1	0.661		0.127	0.45		0	6	9	23	0.576	ESQAKDVIEEYFK	K	C	80.1	25	0.95	0	2	0	0	2	1585.77
																KVVGCSCVVVK	R	D	46.3	25	0.95	0	4	0	0	2	1234.66
																LGEWVGLCK	K	I	48.9	25	0.95	0	2	0	0	2	1061.55
																LVEALCAEHQINLIK	K	V	69.8	25	0.95	0	2	1	0	2	1750.95
																QAHLCVLASNCDEPMYVK	R	L	58.7	25	0.95	0	1	2	0	2	2150.97
																TALIHDGLAR	K	G	40.1	25	0.95	0	8	1	0	2	1066.6
P62277	40S ribosomal protein S13	RS13_HUMAN	RPS13	17223.3	1	0.816		0.136	0.45		0	6	6	14	0.344	GLAPDLPEDLYHLIK	K	K	56.5	25	0.95	0	2	0	0	2	1693.92
																GLSQSALPYR	K	R	66.3	25	0.95	0	3	0	0	2	1091.58
																GLTPSQIGVILR	K	D	44.1	25	0.95	0	3	0	0	2	1253.76
																KGLTPSQIGVILR	K	D	71.7	25	0.95	0	2	0	0	2	1381.85
																LTSDDVKEQIYK	K	L	65.8	25	0.95	0	2	0	0	2	1438.74
																SKGLAPDLPEDLYHLIK	K	K	32.2	25	0.95	0	0	2	0	2	1909.04
P62263	40S ribosomal protein S14	RS14_HUMAN	RPS14	16272.9	1	0.691		0.107	0.45		0	5	6	25	0.318	ADRDESSPYAAMLAAQDVAQR	K	C	44.6	25	0.95	0	1	3	0	2	2281.05
																IEDVTPIPSDSTR	R	R	75.6	25	0.95	0	4	0	0	2	1429.72
																IEDVTPIPSDSTRR	R	K	44.8	25	0.95	0	0	3	0	2	1585.82
																TKTPGPGAQSALR	R	A	36.7	25	0.95	0	2	0	0	2	1283.71
																TPGPGAQSALR	K	A	73.6	25	0.95	0	12	0	0	2	1054.56
P62841	40S ribosomal protein S15	RS15_HUMAN	RPS15	17040.8	1	0.772		0.111	0.45		0	3	4	8	0.221	DMIILPEMVGSMVGVYNGK	R	T	82.3	25	0.95	0	2	0	0	2	2101
																EAPPMEKPEVVK	K	T	32.8	25	0.95	0	2	0	0	2	1369.7
																KEAPPMEKPEVVK	K	T	35.6	25	0.95	0	2	2	0	2	1497.8
P62244	40S ribosomal protein S15a	RS15A_HUMAN	RPS15A	14840	1	0.663		0.114	0.45		0	8	10	30	0.554	FDVQLK	R	D	33.1	25	0.95	0	1	0	0	2	749.419
																FDVQLKDLEK	R	W	43.7	25	0.95	0	4	0	0	2	1234.67
																HGYIGEFEIIDDHR	K	A	58.2	25	0.95	0	4	6	0	2	1700.8
																IVVNLTGR	K	L	61.9	25	0.95	0	3	0	0	2	871.536
																MNVLADALK	R	S	44.9	25	0.95	0	4	0	0	2	990.529
																QFGFIVLTTSAGIMDHEEAR	R	R	69.6	25	0.95	0	2	2	0	2	2238.09
																QVLIRPCSK	R	V	29.7	25	0.95	0	1	0	0	2	1100.62
																VRMNVLADALK	M	S	35.6	25	0.95	0	3	0	0	2	1245.7
P62249	40S ribosomal protein S16	RS16_HUMAN	RPS16	16445.9	1	0.735		0.106	0.45		0	9	11	33	0.438	DILIQYDR	K	T	43.4	25	0.95	0	2	0	0	2	1035.55
																EIKDILIQYDR	K	T	68	25	0.95	0	5	0	0	2	1405.77
																FAGVDIR	R	V	43.3	25	0.95	0	2	0	0	2	777.425
																GGGHVAQIYAIR	K	Q	46.8	25	0.95	0	5	0	0	2	1241.67
																GPLQSVQVFGR	K	K	62.5	25	0.95	0	7	0	0	2	1187.65
																LLEPVLLLGK	K	E	47	25	0.95	0	4	0	0	2	1094.72
																PSKGPLQSVQVFGR	M	K	49.7	25	0.95	0	2	1	0	2	1499.83
																TLLVADPR	R	R	32.2	25	0.95	0	1	0	0	2	884.52
																VKGGGHVAQIYAIR	R	Q	87.1	25	0.95	0	2	2	0	2	1468.84
P08708	40S ribosomal protein S17	RS17_HUMAN	RPS17	15550.5	1	0.643		0.108	0.45		0	5	6	11	0.519	DNYVPEVSALDQEIIEVDPDTKEMLK	R	L	31.4	25	0.95	0	0	2	0	2	3006.45
																IAGYVTHLMK	K	R	42.4	25	0.95	0	3	0	0	2	1148.61
																LLDFGSLSNLQVTQPTVGMNFK	K	T	42	25	0.95	0	1	1	0	2	2425.24
																VCEEIAIIPSK	R	K	56.9	25	0.95	0	2	0	0	2	1258.67
																VCEEIAIIPSKK	R	L	51.3	25	0.95	0	2	0	0	2	1386.77
P62269	40S ribosomal protein S18	RS18_HUMAN	RPS18	17719.3	1	0.459		0.103	0.45		0	12	13	53	0.513	ADIDLTKR	K	A	53.6	25	0.95	0	2	0	0	2	931.521
																AGELTEDEVER	R	V	72.7	25	0.95	0	9	0	0	2	1247.58
																IAFAITAIK	K	G	59	25	0.95	0	2	0	0	2	947.592
																IAFAITAIKGVGR	K	R	61.5	25	0.95	0	2	0	0	2	1316.81
																KIAFAITAIK	R	G	38.4	25	0.95	0	2	0	0	2	1075.69
																LREDLER	K	L	32.9	25	0.95	0	3	0	0	2	930.5
																RAGELTEDEVER	K	V	56.1	25	0.95	0	6	1	0	2	1403.68
																RYAHVVLR	R	K	32.9	25	0.95	0	1	0	0	2	1013.6
																VITIMQNPR	R	Q	59.3	25	0.95	0	10	0	0	2	1087.59
																VLNTNIDGR	R	R	64.8	25	0.95	0	10	0	0	2	1001.54
																YAHVVLR	R	K	32.9	25	0.95	0	1	0	0	2	857.499
																YSQVLANGLDNK	K	L	79.5	25	0.95	0	4	0	0	2	1321.67
P39019	40S ribosomal protein S19	RS19_HUMAN	RPS19	16060.5	1	0.821		0.113	0.45		0	6	6	12	0.331	ALAAFLKK	R	S	36.1	25	0.95	0	1	0	0	2	861.556
																DVNQQEFVR	K	A	64.2	25	0.95	0	5	0	0	2	1134.55
																LKVPEWVDTVK	K	L	28.1	25	0.95	0	1	0	0	2	1313.75
																NGVMPSHFSR	R	G	22	25	0.95	0	0	1	0	2	1147.53
																RVLQALEGLK	R	M	44	25	0.95	0	2	0	0	2	1126.69
																VLQALEGLK	R	M	47.3	25	0.95	0	2	0	0	2	970.593
P15880	40S ribosomal protein S2	RS2_HUMAN	RPS2	31325.2	1	0.629		0.104	0.45		0	12	14	46	0.423	AFVAIGDYNGHVGLGVK	K	C	85.7	25	0.95	0	6	0	0	2	1716.91
																ATFDAISK	K	T	31.6	25	0.95	0	1	0	0	2	852.446
																ESEIIDFFLGASLK	K	D	85.4	25	0.95	0	3	0	0	2	1568.82
																ESEIIDFFLGASLKDEVLK	K	I	56.4	25	0.95	0	1	0	0	2	2153.14
																GCTATLGNFAK	R	A	56.2	25	0.95	0	3	0	0	2	1139.55
																GTGIVSAPVPK	R	K	48	25	0.95	0	6	0	0	2	1025.6
																IGKPHTVPCK	K	V	46	25	0.95	0	3	3	0	2	1136.62
																KLLMMAGIDDCYTSAR	K	G	59.4	25	0.95	0	1	0	0	2	1876.86
																LLMMAGIDDCYTSAR	K	G	76.9	25	0.95	0	3	0	0	2	1748.77
																LSIVPVR	K	R	31.3	25	0.95	0	2	0	0	2	783.509
																SLEEIYLFSLPIK	K	E	49.9	25	0.95	0	8	0	0	2	1551.87
																SPYQEFTDHLVK	K	T	61.4	25	0.95	0	5	1	0	2	1463.72
P60866	40S ribosomal protein S20	RS20_HUMAN	RPS20	13373	1	0.769		0.101	0.45		0	4	6	20	0.286	DTGKTPVEPEVAIHR	K	I	63	25	0.95	0	4	4	0	2	1648.87
																LIDLHSPSEIVK	R	Q	49.5	25	0.95	0	4	0	0	2	1350.76
																TPVEPEVAIHR	K	I	44.7	25	0.95	0	3	3	0	2	1247.67
																VCADLIR	K	G	36.1	25.3	0.95	0	2	0	0	2	846.45
P63220	40S ribosomal protein S21	RS21_HUMAN	RPS21	9111.6	1	0.709		0.122	0.45		0	4	4	6	0.41	DHASIQMNVAEVDK	K	V	73.2	25	0.95	0	1	0	0	2	1572.73
																MGESDDSILR	R	L	50.1	25	0.95	0	2	0	0	2	1138.5
																RMGESDDSILR	R	L	33.9	25	0.95	0	1	0	0	2	1294.61
																TYAICGAIR	K	R	33.4	25	0.95	0	2	0	0	2	1024.52
P62266	40S ribosomal protein S23	RS23_HUMAN	RPS23	15807.7	1	0.496		0.105	0.45		0	4	5	18	0.238	ANPFGGASHAK	K	G	43.9	25	0.95	0	3	0	0	2	1056.52
																GHAVGDIPGVR	K	F	33.2	25	0.95	0	3	0	0	2	1077.58
																KGHAVGDIPGVR	R	F	47.7	25	0.95	0	4	1	0	2	1205.68
																VANVSLLALYK	K	G	66.7	25	0.95	0	7	0	0	2	1190.71
P62847	40S ribosomal protein S24	RS24_HUMAN	RPS24	15423.8	1	0.654		0.11	0.45		0	4	5	16	0.293	KQMVIDVLHPGK	R	A	50.4	25	0.95	0	4	0	0	2	1380.77
																QMVIDVLHPGK	K	A	33.6	25	0.95	0	1	0	0	2	1252.67
																TTGFGMIYDSLDYAK	K	K	72	25	0.95	0	6	0	0	2	1681.78
																TTPDVIFVFGFR	K	T	54.1	25	0.95	0	5	0	0	2	1398.74
P62851	40S ribosomal protein S25	RS25_HUMAN	RPS25	13743	1	0.499		0.107	0.45		0	4	4	14	0.296	AALQELLSK	R	G	52.7	25	0.95	0	4	0	0	2	972.572
																AQVIYTR	R	N	30.8	25	0.95	0	2	0	0	2	850.478
																DKLNNLVLFDK	R	A	57.5	25	0.95	0	4	0	0	2	1318.74
																LITPAVVSER	K	L	46	25	0.95	0	4	0	0	2	1084.64
P62854	40S ribosomal protein S26	RS26_HUMAN	RPS26	13015.5	1	0.318		0.125	0.45		0	3	4	18	0.313	DISEASVFDAYVLPK	R	L	78.6	25	0.95	0	7	0	0	2	1653.84
																LHYCVSCAIHSK	K	V	64.9	25	0.95	0	4	3	0	2	1474.69
																NIVEAAAVR	R	D	71.2	25	0.95	0	4	0	0	2	942.537
P42677	40S ribosomal protein S27	RS27_HUMAN	RPS27	9460.9	1	0.452		0.13	0.45		0	4	5	12	0.393	DLLHPSPEEEK	K	R	39.2	25	0.95	0	2	0	0	2	1293.63
																DLLHPSPEEEKR	K	K	31.5	25	0.95	0	2	2	0	2	1449.73
																LTEGCSFR	R	R	57.3	25	0.95	0	4	0	0	2	969.446
																LVQSPNSYFMDVK	R	C	92.8	25	0.95	0	2	0	0	2	1543.75
P62857	40S ribosomal protein S28	RS28_HUMAN	RPS28	7840.9	0.993	0.522		0.123	0.45		0	2	2	5	0.304	EGDVLTLLESER	R	E	70.5	25	0.95	0	2	0	0	2	1360.7
																VEFMDDTSR	R	S	42.5	25	0.95	0	3	0	0	2	1115.47
P23396	40S ribosomal protein S3	RS3_HUMAN	RPS3	26688.6	1	0.49		0.114	0.45		0	14	16	66	0.638	AELNEFLTR	K	E	56.1	25	0.95	0	9	0	0	2	1092.57
																DEILPTTPISEQK	K	G	30.6	25	0.95	0	1	0	0	2	1470.77
																ELAEDGYSGVEVR	R	V	83.3	25	0.95	0	8	0	0	2	1423.67
																ELTAVVQK	R	R	46.5	25	0.95	0	2	0	0	2	887.52
																FGFPEGSVELYAEK	R	V	81.8	25	0.95	0	5	0	0	2	1572.76
																FVDGLMIHSGDPVNYYVDTAVR	K	H	64.7	25	0.95	0	2	4	0	2	2484.19
																GGKPEPPAMPQPVPTA	K	-	53.2	25	0.95	0	5	0	0	2	1589.8
																GLCAIAQAESLR	R	Y	81.2	25	0.95	0	7	0	0	2	1288.67
																KFVADGIFK	R	A	39.2	25	0.95	0	2	0	0	2	1024.58
																KPLPDHVSIVEPK	K	D	59	25	0.95	0	2	2	0	2	1458.83
																LLGGLAVR	K	R	57	25	0.95	0	2	0	0	2	798.52
																RACYGVLR	R	F	29.9	25	0.95	0	1	0	0	2	994.525
																RFGFPEGSVELYAEK	K	V	64.6	25	0.95	0	2	0	0	2	1728.86
																TEIIILATR	R	T	61.9	25	0.95	0	12	0	0	2	1029.63
P62861	40S ribosomal protein S30	RS30_HUMAN	FAU	6647.9	0.993	0.825		0.099	0.45		0	2	2	3	0.186	FVNVVPTFGK	R	K	45	25	0.95	0	2	0	0	2	1107.62
																FVNVVPTFGKK	R	K	32.5	25	0.95	0	1	0	0	2	1235.71
P61247	40S ribosomal protein S3a	RS3A_HUMAN	RPS3A	29945.3	1	0.68		0.098	0.45		0	11	15	50	0.439	ACQSIYPLHDVFVR	K	K	61.5	25	0.95	0	3	1	0	2	1704.85
																APAMFNIR	K	N	54.4	25	0.95	0	4	0	0	2	935.477
																EVQTNDLKEVVNK	R	L	69.2	25	0.95	0	3	0	0	2	1515.8
																LFCVGFTK	R	K	41.5	25	0.95	0	3	0	0	2	971.502
																LIPDSIGKDIEK	K	A	53.2	25	0.95	0	5	0	0	2	1327.75
																LITEDVQGK	K	N	59.1	25	0.95	0	3	0	0	2	1002.55
																LMELHGEGSSSGK	K	A	83.2	25	0.95	0	5	4	0	2	1347.62
																NCLTNFHGMDLTR	K	D	74.4	25	0.95	0	4	1	0	2	1594.71
																TTDGYLLR	K	L	58.2	25	0.95	0	4	0	0	2	938.494
																VFEVSLADLQNDEVAFR	R	K	90.2	25	0.95	0	7	0	0	2	1951.98
																VFEVSLADLQNDEVAFRK	R	F	76.8	25	0.95	0	1	2	0	2	2080.07
P62701	40S ribosomal protein S4, X isoform	RS4X_HUMAN	RPS4X	29599.3	1	0.606		0.165	0.45		0	17	22	61	0.525	ECLPLIIFLR	R	N	39.8	25	0.95	0	2	0	0	2	1273.73
																ERHPGSFDVVHVK	R	D	56.1	25	0.95	0	2	2	0	2	1506.78
																FDTGNLCMVTGGANLGR	K	I	105	25	0.95	0	3	1	0	2	1798.82
																GIPHLVTHDAR	K	T	56.6	25	0.95	0	2	0	0	2	1215.66
																HPGSFDVVHVK	R	D	59.7	25	0.95	0	1	3	0	2	1221.64
																LKYALTGDEVK	R	K	36.4	25	0.95	0	2	0	0	2	1236.68
																LRECLPLIIFLR	K	N	39.6	25	0.95	0	1	0	0	2	1542.92
																LSNIFVIGK	R	G	59.5	25	0.95	0	7	0	0	2	990.598
																LTGVFAPRPSTGPHK	K	L	40.9	25	0.95	0	2	0	0	2	1564.86
																LTIAEER	R	D	41.4	25	0.95	0	7	0	0	2	831.457
																TDITYPAGFMDVISIDK	R	T	77.5	25	0.95	0	8	0	0	2	1885.93
																TIRYPDPLIK	R	V	29.2	25	0.95	0	1	0	0	2	1215.71
																VNDTIQIDLETGK	K	I	85.7	25	0.95	0	4	0	0	2	1445.75
																VRTDITYPAGFMDVISIDK	K	T	50.7	25	0.95	0	2	2	0	2	2157.09
																YALTGDEVK	K	K	45.2	25	0.95	0	4	0	0	2	995.505
																YALTGDEVKK	K	I	64	25	0.95	0	3	0	0	2	1123.6
																YPDPLIK	R	V	31.6	25	0.95	0	2	0	0	2	845.477
P46782	40S ribosomal protein S5	RS5_HUMAN	RPS5	22877	0.993	0.78		0.149	0.45		0	2	2	5	0.118	QAVDVSPLR	R	R	34.2	25	0.95	0	2	0	0	2	984.547
																TIAECLADELINAAK	K	G	69.9	25	0.95	0	3	0	0	2	1631.83
P62753	40S ribosomal protein S6	RS6_HUMAN	RPS6	28681.7	1	0.378		0.11	0.45		0	6	6	15	0.245	DIPGLTDTTVPR	K	R	49.9	25	0.95	0	5	0	0	2	1284.68
																GCIVDANLSVLNLVIVK	R	K	76.1	25	0.95	0	2	0	0	2	1827.04
																LFNLSKEDDVR	K	Q	38.5	25	0.95	0	1	0	0	2	1335.69
																LIEVDDER	K	K	50.2	25	0.95	0	3	0	0	2	988.495
																LIEVDDERK	K	L	44.7	25	0.95	0	2	0	0	2	1116.59
																LNISFPATGCQK	K	L	57	25	0.95	0	2	0	0	2	1335.67
P62081	40S ribosomal protein S7	RS7_HUMAN	RPS7	22127.5	1	0.905		0.103	0.45		0	2	2	3	0.067	AIIIFVPVPQLK	K	S	69.2	25	0.95	0	1	0	0	2	1337.86
																KAIIIFVPVPQLK	R	S	53.6	25	0.95	0	2	0	0	2	1465.95
P62241	40S ribosomal protein S8	RS8_HUMAN	RPS8	24206.4	1	0.417		0.107	0.45		0	10	13	70	0.452	ADGYVLEGK	R	E	69.1	25	0.95	0	9	0	0	2	951.478
																ELEFYLR	K	K	39.8	25	0.95	0	2	0	0	2	969.504
																IIDVVYNASNNELVR	R	T	80.3	25	0.95	0	16	5	0	2	1718.91
																ISSLLEEQFQQGK	K	L	85.5	25	0.95	0	7	0	0	2	1506.78
																KYELGRPAANTK	R	I	64.7	25	0.95	0	6	2	0	2	1347.74
																LLACIASRPGQCGR	K	A	38.8	25	0.95	0	1	2	0	2	1558.79
																LTPEEEEILNK	K	K	69.1	25	0.95	0	8	0	0	2	1314.68
																LTPEEEEILNKK	K	R	43.5	25	0.95	0	2	0	0	2	1442.77
																NCIVLIDSTPYR	K	Q	71.6	25	0.95	0	6	0	0	2	1450.74
																YELGRPAANTK	K	I	46.9	25	0.95	0	4	0	0	2	1219.64
P46781	40S ribosomal protein S9	RS9_HUMAN	RPS9	22592.5	1	0.498		0.108	0.45		0	11	11	37	0.361	HIDFSLR	K	S	32	25	0.95	0	2	0	0	2	887.473
																IEDFLER	K	R	54.5	25	0.95	0	2	0	0	2	921.468
																IGVLDEGK	R	M	32	25	0.95	0	1	0	0	2	830.462
																IGVLDEGKMK	R	L	30.1	25	0.95	0	1	0	0	2	1105.59
																KQVVNIPSFIVR	R	L	49.3	25	0.95	0	2	0	0	2	1399.84
																LFEGNALLR	R	R	60.3	25	0.95	0	10	0	0	2	1032.58
																LIGEYGLR	K	N	53.2	25	0.95	0	4	0	0	2	920.52
																MKLDYILGLK	K	I	39.1	25	0.95	0	4	0	0	2	1209.69
																QVVNIPSFIVR	K	L	47.9	25	0.95	0	8	0	0	2	1271.75
																RLFEGNALLR	R	R	49.7	25	0.95	0	2	0	0	2	1188.68
																SRLDQELK	K	L	34.5	25	0.95	0	1	0	0	2	988.542
P08865	40S ribosomal protein SA	RSSA_HUMAN	RPSA	32854.1	1	0.62		0.1	0.45		0	10	10	62	0.475	ADHQPLTEASYVNLPTIALCNTDSPLR	R	Y	71.3	25	0.95	0	0	4	0	2	2996.48
																AIVAIENPADVSVISSR	R	N	115	25	0.95	0	15	0	0	2	1740.95
																DPEEIEKEEQAAAEK	R	A	92.6	25	0.95	0	2	0	0	2	1715.8
																FAAATGATPIAGR	K	F	94.3	25	0.95	0	15	0	0	2	1203.65
																FLAAGTHLGGTNLDFQMEQYIYK	K	R	50.1	25	0.95	0	0	4	0	2	2633.27
																FTPGTFTNQIQAAFR	R	E	86.7	25	0.95	0	7	0	0	2	1698.86
																KSDGIYIINLK	R	R	70.8	25	0.95	0	4	0	0	2	1263.73
																LLVVTDPR	R	A	70.2	25	0.95	0	3	0	0	2	912.551
																SDGIYIINLK	K	R	66.9	25	0.95	0	4	0	0	2	1135.64
																YVDIAIPCNNK	R	G	50	25	0.95	0	4	0	0	2	1306.65
Q9BRK5	45 kDa calcium-binding protein	CAB45_HUMAN	SDF4	41806.9	0.993	0.591		0.598	0.5		1	2	2	10	0.0691	DLGGFDEDAEPR	K	R	85.3	25	0.95	0	3	0	0	2	1320.57
																TAEHFQEAMEESK	K	T	59.3	25	0.95	0	7	0	0	2	1552.66
P08195	4F2 cell-surface antigen heavy chain	4F2_HUMAN	SLC3A2	67996.4	1	0.644		0.134	0.45		1	16	17	113	0.324	ADLLLSTQPGR	K	E	53	25	0.95	0	4	0	0	2	1170.65
																ADLLLSTQPGREEGSPLELER	K	L	49.3	25	0.95	0	0	4	0	2	2310.19
																DDVAQTDLLQIDPNFGSK	K	E	105	25	0.95	0	8	0	0	2	1975.96
																DLLLTSSYLSDSGSTGEHTK	K	S	102	25	0.95	0	2	0	0	2	2111.01
																EDFDSLLQSAK	K	K	69.4	25	0.95	0	12	0	0	2	1252.61
																FTGLSKEELLK	K	V	47.3	25	0.95	0	5	0	0	2	1264.71
																GLVLGPIHK	K	N	42.4	25	0.95	0	12	0	0	2	933.588
																GQSEDPGSLLSLFR	K	R	84.8	25	0.95	0	16	0	0	2	1505.76
																GRLDYLSSLK	K	V	46.6	25	0.95	0	3	0	0	2	1151.64
																IGDLQAFQGHGAGNLAGLK	R	G	94.1	25	0.95	0	7	3	0	2	1866.98
																LKLEPHEGLLLR	R	F	27.7	25	0.95	0	0	1	0	2	1417.85
																LLTSFLPAQLLR	R	L	57	25	0.95	0	7	0	0	2	1371.84
																NQKDDVAQTDLLQIDPNFGSK	K	E	41.5	25	0.95	0	0	4	0	2	2346.16
																SLLHGDFHAFSAGPGLFSYIR	R	H	42.6	25	0.95	0	0	1	0	2	2292.16
																VAEDEAEAAAAAK	K	F	115	25	0.95	0	12	0	0	2	1245.6
																VILDLTPNYR	R	G	69.2	25	0.95	0	12	0	0	2	1203.67
P49189	4-trimethylaminobutyraldehyde dehydrogenase	AL9A1_HUMAN	ALDH9A1	53802	1	0.49		0.11	0.45		0	8	8	15	0.198	EILDKFTEEVVK	K	Q	52.7	25	0.95	0	2	0	0	2	1449.78
																EREDEIATMECINNGK	R	S	34.4	25	0.95	0	0	1	0	2	1924.84
																EVNLAVQNAK	K	A	44.2	25	0.95	0	2	0	0	2	1085.59
																ILLEAAR	R	I	44.6	25	0.95	0	2	0	0	2	785.488
																SPLIIFSDCDMNNAVK	K	G	67.5	25	0.95	0	2	0	0	2	1839.86
																VIATFTCSGEK	R	E	57.7	25	0.95	0	2	0	0	2	1212.59
																VLCGGDIYVPEDPK	K	L	68.9	25	0.95	0	2	0	0	2	1561.76
																VSFTGSVPTGMK	K	I	42.7	25	0.95	0	2	0	0	2	1226.61
P21589	5'-nucleotidase	5NTD_HUMAN	NT5E	63369	1	0.764		0.873	0.45		2	5	5	14	0.12	FPILSANIK	K	A	31.2	25	0.95	0	2	0	0	2	1002.6
																GPLASQISGLYLPYK	K	V	75.6	25	0.95	0	4	0	0	2	1606.88
																HDSGDQDINVVSTYISK	R	M	20.7	25	0.95	0	0	1	0	2	1877.89
																VLPVGDEVVGIVGYTSK	K	E	98.8	25	0.95	0	6	0	0	2	1731.95
																YPFIVTSDDGR	K	K	34.3	25	0.95	0	1	0	0	2	1269.61
Q5TFE4	5'-nucleotidase domain-containing protein 1	NT5D1_HUMAN	NT5DC1	51847.5	1	0.514		0.238	0.45		0	6	7	12	0.189	DIVAAIQHNYK	K	M	54	25	0.95	0	2	0	0	2	1271.67
																GLALDLEDGNFLK	K	L	64.4	25	0.95	0	2	0	0	2	1404.74
																MMTPEVLAEAYGK	K	K	47.1	25	0.95	0	1	0	0	2	1471.68
																SQRPEESEPLEK	R	K	66.4	25	0.95	0	2	2	0	2	1428.7
																TAGYYPNPPLVLSSDETLISK	K	-	81.3	25	0.95	0	2	0	0	2	2265.17
																VVYFGDSMHSDIFPAR	K	H	62.7	25	0.95	0	1	0	0	2	1856.86
P10809	60 kDa heat shock protein, mitochondrial	CH60_HUMAN	HSPD1	61055.7	1	0.289		0.151	0.45		0	38	53	202	0.759	AAVEEGIVLGGGCALLR	R	C	87.2	25	0.95	0	2	2	0	2	1684.91
																ALMLQGVDLLADAVAVTMGPK	R	G	74.6	25	0.95	0	2	14	0	2	2145.13
																CEFQDAYVLLSEK	K	K	99.3	25	0.95	0	2	0	0	2	1601.75
																CIPALDSLTPANEDQK	R	I	111	25	0.95	0	3	0	0	2	1771.85
																DMAIATGGAVFGEEGLTLNLEDVQPHDLGK	K	V	82.4	25	0.95	0	0	3	0	2	3113.51
																DPGMGAMGGMGGGMGGGMF	K	-	95.7	25	0.95	0	2	0	0	2	1754.6
																EEKDPGMGAMGGMGGGMGGGMF	K	-	71.6	25	0.95	0	2	2	0	2	2140.78
																EIGNIISDAMK	K	K	48	25	0.95	0	2	0	0	2	1206.6
																GANPVEIR	K	R	53.7	25	0.95	0	5	0	0	2	855.468
																GVMLAVDAVIAELK	R	K	59.5	25	0.95	0	4	0	0	2	1444.81
																GVMLAVDAVIAELKK	R	Q	87.7	25	0.95	0	8	2	0	2	1572.9
																GYISPYFINTSK	R	G	79	25	0.95	0	5	0	0	2	1389.7
																IGIEIIK	K	R	46.5	25	0.95	0	1	0	0	2	785.513
																IGIEIIKR	K	T	55.4	25	0.95	0	2	0	0	2	941.614
																IMQSSSEVGYDAMAGDFVNMVEK	K	G	119	25	0.95	0	1	2	0	2	2556.09
																IPAMTIAK	K	N	37.6	25	0.95	0	1	0	0	2	860.491
																IQEIIEQLDVTTSEYEK	R	E	112	25	0.95	0	4	0	0	2	2038.02
																IQEIIEQLDVTTSEYEKEK	R	L	97.8	25	0.95	0	2	2	0	2	2295.16
																ISSIQSIVPALEIANAHR	K	K	98.8	25	0.95	0	4	14	0	2	1919.07
																KISSIQSIVPALEIANAHR	K	K	96.3	25	0.95	0	2	2	0	2	2047.17
																KPLVIIAEDVDGEALSTLVLNR	R	L	150	25	0.95	0	2	7	0	2	2365.33
																LKVGLQVVAVK	R	A	44.5	25	0.95	0	2	0	0	2	1153.77
																LSDGVAVLK	K	V	71.5	25	0.95	0	2	0	0	2	901.535
																LVQDVANNTNEEAGDGTTTATVLAR	K	S	151	25	0.95	0	2	5	0	2	2560.25
																NAGVEGSLIVEK	K	I	74.8	25	0.95	0	4	0	0	2	1215.66
																QSKPVTTPEEIAQVATISANGDK	K	E	33.2	25	0.95	0	0	2	0	2	2384.23
																QSKPVTTPEEIAQVATISANGDKEIGNIISDAMK	K	K	24	25	0.95	0	0	0	2	2	3571.82
																RGVMLAVDAVIAELK	R	K	65.5	25	0.95	0	2	0	0	2	1600.91
																TALLDAAGVASLLTTAEVVVTEIPKEEK	R	D	38.9	25	0.95	0	0	1	0	2	2868.58
																TLNDELEIIEGMK	K	F	76.7	25	0.95	0	4	0	0	2	1504.76
																TLNDELEIIEGMKFDR	K	G	47.9	25	0.95	0	2	2	0	2	1938.95
																TVIIEQSWGSPK	R	V	62.9	25	0.95	0	2	0	0	2	1344.72
																VGEVIVTK	K	D	73.5	25	0.95	0	4	0	0	2	844.514
																VGEVIVTKDDAMLLK	K	G	39	25	0.95	0	2	2	0	2	1646.9
																VGGTSDVEVNEK	K	K	92.4	25	0.95	0	25	0	0	2	1233.6
																VGGTSDVEVNEKK	K	D	68.8	25	0.95	0	2	2	0	2	1361.69
																VGLQVVAVK	K	A	80.7	25	0.95	0	8	0	0	2	912.588
																VTDALNATR	R	A	86.6	25	0.95	0	19	0	0	2	960.511
P10155	60 kDa SS-A/Ro ribonucleoprotein	RO60_HUMAN	TROVE2	60672.1	1	0.328		0.099	0.45		0	8	8	13	0.186	ALLQEMPLTALLR	K	N	53.6	25	0.95	0	1	0	0	2	1484.85
																EHLLTNHLK	R	S	61.5	25	0.95	0	2	0	0	2	1104.62
																FLCFGSEGGTYYIK	R	E	55.8	25	0.95	0	2	0	0	2	1641.76
																GCEVIQEIK	R	S	45.1	25	0.95	0	2	0	0	2	1075.55
																GGMALALAVTK	K	Y	56.7	25	0.95	0	2	0	0	2	1047.59
																GMLDMCGFDTGALDVIR	R	N	61.1	25	0.95	0	1	0	0	2	1902.84
																LGLENAEALIR	K	L	76.7	25	0.95	0	2	0	0	2	1198.68
																LSHLKPSSEGLAIVTK	R	Y	34.3	25	0.95	0	0	1	0	2	1679.97
P05388	60S acidic ribosomal protein P0	RLA0_HUMAN	RPLP0	34274.3	1	0.15		0.261	0.45		0	16	17	63	0.609	AFLADPSAFVAAAPVAAATTAAPAAAAAPAK	K	V	42.8	25	0.95	0	3	2	0	2	2752.47
																AFLADPSAFVAAAPVAAATTAAPAAAAAPAKVEAK	K	E	20.5	25	0.95	0	0	1	0	2	3179.71
																AGAIAPCEVTVPAQNTGLGPEK	R	T	46.8	25	0.95	0	1	0	0	2	2180.1
																CFIVGADNVGSK	K	Q	50.4	25	0.95	0	2	0	0	2	1266.61
																DMLLANKVPAAAR	R	A	56.4	25	0.95	0	2	0	0	2	1385.76
																EDLTEIR	K	D	34.2	25	0.95	0	4	0	0	2	875.447
																EDLTEIRDMLLANK	K	V	56.3	25	0.95	0	6	0	0	2	1676.85
																GHLENNPALEK	R	L	60.2	25	0.95	0	4	0	0	2	1221.62
																GNVGFVFTK	R	E	50.7	25	0.95	0	5	0	0	2	968.52
																GNVGFVFTKEDLTEIR	R	D	73.7	25	0.95	0	2	0	0	2	1824.95
																GTIEILSDVQLIK	R	T	58.6	25	0.95	0	7	0	0	2	1428.83
																IIQLLDDYPK	K	C	85	25	0.95	0	5	0	0	2	1217.68
																LLPHIR	K	G	31.1	25	0.95	0	3	0	0	2	748.483
																NVASVCLQIGYPTVASVPHSIINGYK	R	R	99.7	25	0.95	0	0	2	0	2	2787.45
																TSFFQALGITTK	K	I	95.8	25	0.95	0	10	0	0	2	1313.71
																VLALSVETDYTFPLAEK	R	V	83.6	25	0.95	0	4	0	0	2	1896
P05387	60S acidic ribosomal protein P2	RLA2_HUMAN	RPLP2	11665.5	1	0.265		0.203	0.45		0	6	10	26	0.843	ILDSVGIEADDDR	K	L	83.7	25	0.95	0	2	0	0	2	1417.68
																ILDSVGIEADDDRLNK	K	V	86.1	25	0.95	0	4	2	0	2	1772.9
																KEESEESDDDMGFGLFD	K	-	72.3	25	0.95	0	4	0	0	2	1965.75
																LASVPAGGAVAVSAAPGSAAPAAGSAPAAAEEK	K	K	60.3	25	0.95	0	1	3	1	2	2774.43
																NIEDVIAQGIGK	K	L	91.2	25	0.95	0	5	0	0	2	1256.68
																YVASYLLAALGGNSSPSAK	R	D	82.8	25	0.95	0	2	2	0	2	1868.98
P27635	60S ribosomal protein L10	RL10_HUMAN	RPL10	24604.6	1	0.677		0.107	0.45		0	8	10	24	0.276	EHVIEALR	K	R	39	25	0.95	0	3	0	0	2	966.537
																EHVIEALRR	K	A	42.7	25	0.95	0	2	0	0	2	1122.64
																FNADEFEDMVAEK	K	R	82.3	25	0.95	0	2	0	0	2	1560.65
																FNADEFEDMVAEKR	K	L	63.9	25	0.95	0	2	2	0	2	1716.75
																GAFGKPQGTVAR	R	V	54	25	0.95	0	7	2	0	2	1188.65
																LQNKEHVIEALR	K	R	23.5	25	0.95	0	0	1	0	2	1449.82
																MLSCAGADR	K	L	31.8	25	0.95	0	1	0	0	2	980.429
																VHIGQVIMSIR	R	T	53.1	25	0.95	0	2	0	0	2	1268.71
P62906	60S ribosomal protein L10a	RL10A_HUMAN	RPL10A	24832	1	0.637		0.099	0.45		0	11	18	55	0.41	AGKFPSLLTHNENMVAK	K	V	50.6	25	0.95	0	2	1	0	2	1872.96
																AVDIPHMDIEALK	K	K	45.7	25	0.95	0	2	1	0	2	1467.75
																AVDIPHMDIEALKK	K	L	48.7	25	0.95	0	4	3	0	2	1595.85
																DTLYEAVR	R	E	67.6	25	0.95	0	7	0	0	2	966.489
																FPSLLTHNENMVAK	K	V	45.1	25	0.95	0	6	2	0	2	1616.81
																FSVCVLGDQQHCDEAK	K	A	66.8	25	0.95	0	4	4	0	2	1892.83
																ILGPGLNK	R	A	46.1	25	0.95	0	3	0	0	2	811.504
																KVLCLAVAVGHVK	K	M	66.3	25	0.95	0	1	2	0	2	1393.83
																KYDAFLASESLIK	K	Q	38.1	25	0.95	0	0	3	0	2	1484.8
																VLCLAVAVGHVK	K	M	81.6	25	0.95	0	5	3	0	2	1265.74
																YDAFLASESLIK	K	Q	32.8	25	0.95	0	2	0	0	2	1356.7
P62913	60S ribosomal protein L11	RL11_HUMAN	RPL11	20253.2	1	0.459		0.143	0.45		0	3	3	11	0.174	IAVHCTVR	K	G	47.8	25	0.95	0	2	0	0	2	955.514
																VLEQLTGQTPVFSK	K	A	66.6	25	0.95	0	6	0	0	2	1546.85
																YDGIILPGK	K	-	49.1	25	0.95	0	3	0	0	2	975.551
P30050	60S ribosomal protein L12	RL12_HUMAN	RPL12	17819.1	1	0.865		0.113	0.45		0	4	4	9	0.333	CTGGEVGATSALAPK	R	I	78.5	25	0.95	0	2	0	0	2	1418.69
																HSGNITFDEIVNIAR	K	Q	87.4	25	0.95	0	2	0	0	2	1685.86
																IGPLGLSPK	K	K	48.6	25	0.95	0	3	0	0	2	881.546
																QAQIEVVPSASALIIK	R	A	57.3	25	0.95	0	2	0	0	2	1666.97
P26373	60S ribosomal protein L13	RL13_HUMAN	RPL13	24262.2	1	0.335		0.11	0.45		0	8	10	54	0.336	GFSLEELR	R	V	50.9	25	0.95	0	6	0	0	2	950.494
																LATQLTGPVMPVR	K	N	62.6	25	0.95	0	10	0	0	2	1398.78
																NKSTESLQANVQR	R	L	63.4	25	0.95	0	3	1	0	2	1474.76
																SKLILFPR	R	K	36.8	25	0.95	0	4	0	0	2	973.619
																STESLQANVQR	K	L	79.1	25	0.95	0	6	0	0	2	1232.62
																TIGISVDPR	R	R	50	25	0.95	0	13	0	0	2	957.537
																VATWFNQPAR	R	K	53	25	0.95	0	4	0	0	2	1189.61
																VITEEEKNFK	R	A	46	25	0.95	0	6	1	0	2	1236.65
P40429	60S ribosomal protein L13a	RL13A_HUMAN	RPL13A	23577.9	1	0.56		0.153	0.45		0	5	5	9	0.261	CEGINISGNFYR	R	N	67.1	25	0.95	0	2	0	0	2	1429.65
																IDKYTEVLK	K	T	55	25	0.95	0	2	0	0	2	1108.62
																RMVVPAALK	K	V	29	25	0.95	0	1	0	0	2	1000.6
																VFDGIPPPYDKK	K	K	31.6	25	0.95	0	2	0	0	2	1375.73
																YQAVTATLEEK	K	R	61.5	25	0.95	0	2	0	0	2	1252.64
P50914	60S ribosomal protein L14	RL14_HUMAN	RPL14	23432.3	1	0.307		0.125	0.45		0	7	8	63	0.302	ALVDGPCTQVR	R	R	59.3	25	0.95	0	6	0	0	2	1215.62
																CMQLTDFILK	K	F	52.8	25	0.95	0	4	0	0	2	1284.63
																FVEVGR	R	V	29.5	25	0.95	0	3	0	0	2	706.388
																GTAAAAAAAAAAK	K	V	132	25	0.95	0	18	0	0	2	1015.55
																LVAIVDVIDQNR	K	A	86.1	25	0.95	0	19	0	0	2	1354.77
																RFVEVGR	R	V	30.7	25	0.95	0	3	0	0	2	862.489
																VAYVSFGPHAGK	R	L	66.7	25	0.95	0	9	1	0	2	1232.64
P61313	60S ribosomal protein L15	RL15_HUMAN	RPL15	24146.5	1	0.245		0.117	0.45		0	7	8	29	0.328	AKQGYVIYR	K	I	30.3	25	0.95	0	1	0	0	2	1097.61
																FFEVILIDPFHK	K	A	55.6	25	0.95	0	1	0	0	2	1504.82
																GATYGKPVHHGVNQLK	K	F	37.6	25	0.95	0	3	7	0	2	1705.91
																NTLQLHR	R	Y	43.9	25	0.95	0	1	0	0	2	881.495
																QGYVIYR	K	I	34.4	25	0.95	0	2	0	0	2	898.478
																SLQSVAEER	R	A	57.7	25	0.95	0	12	0	0	2	1018.52
																VLNSYWVGEDSTYK	R	F	77.2	25	0.95	0	2	0	0	2	1660.79
P18621	60S ribosomal protein L17	RL17_HUMAN	RPL17	21397.4	1	0.564		0.099	0.45		0	5	5	11	0.321	EQIVPKPEEEVAQK	K	K	53.4	25	0.95	0	2	0	0	2	1623.86
																GLDVDSLVIEHIQVNK	K	A	73.9	25	0.95	0	3	0	0	2	1778.96
																SAEFLLHMLK	K	N	30.6	25	0.95	0	1	0	0	2	1204.64
																YLKDVTLQK	K	Q	38.8	25	0.95	0	2	0	0	2	1107.64
																YSLDPENPTK	R	S	32.5	25	0.95	0	3	0	0	2	1163.56
Q07020	60S ribosomal protein L18	RL18_HUMAN	RPL18	21635.2	1	0.413		0.115	0.45		0	7	8	43	0.388	APGTPHSHTKPYVR	K	S	25.4	25	0.95	0	0	2	0	2	1547.81
																GCGTVLLSGPR	K	K	55.2	25	0.95	0	4	0	0	2	1116.58
																ILTFDQLALDSPK	K	G	98.7	25	0.95	0	8	0	0	2	1460.8
																TAVVVGTITDDVR	K	V	97.6	25	0.95	0	11	0	0	2	1345.73
																TNRPPLSLSR	R	M	32.8	25	0.95	0	6	5	0	2	1140.65
																TNSTFNQVVLK	R	R	59.1	25	0.95	0	5	0	0	2	1250.67
																TNSTFNQVVLKR	R	L	44	25	0.95	0	2	0	0	2	1406.78
Q02543	60S ribosomal protein L18a	RL18A_HUMAN	RPL18A	20762.6	0.993	0.768		0.105	0.45		0	2	2	3	0.131	DLTTAGAVTQCYR	R	D	41	25	0.95	0	1	0	0	2	1455.69
																IFAPNHVVAK	R	S	40.3	25	0.95	0	2	0	0	2	1095.63
P84098	60S ribosomal protein L19	RL19_HUMAN	RPL19	23467.4	1	0.301		0.128	0.45		0	5	5	22	0.143	HMYHSLYLK	R	V	29.6	25	0.95	0	2	0	0	2	1207.59
																ILMEHIHK	R	L	40.6	25	0.95	0	2	0	0	2	1036.56
																KLLADQAEAR	K	R	65.5	25	0.95	0	6	0	0	2	1114.62
																LLADQAEAR	K	R	73.1	25	0.95	0	11	0	0	2	986.527
																LLADQAEARR	K	S	28.4	25	0.95	0	1	0	0	2	1142.63
P46778	60S ribosomal protein L21	RL21_HUMAN	RPL21	18565	1	0.769		0.139	0.45		0	3	4	9	0.275	HGVVPLATYMR	K	I	28	25	0.95	0	1	0	0	2	1259.66
																TNGKEPELLEPIPYEFMA	R	-	54.5	25	0.95	0	1	0	0	2	2094.01
																VYNVTQHAVGIVVNK	R	Q	101	25	0.95	0	6	1	0	2	1640.91
P35268	60S ribosomal protein L22	RL22_HUMAN	RPL22	14787.3	1	0.682		0.099	0.45		0	5	6	22	0.328	AGNLGGGVVTIER	K	S	72.7	25	0.95	0	8	0	0	2	1242.68
																ITVTSEVPFSK	K	R	66.9	25	0.95	0	6	0	0	2	1207.66
																ITVTSEVPFSKR	K	Y	70.4	25	0.95	0	2	2	0	2	1363.76
																SKITVTSEVPFSK	K	R	92.1	25	0.95	0	2	0	0	2	1422.78
																YFQINQDEEEEEDED	R	-	69.2	25	0.95	0	2	0	0	2	1931.73
P62829	60S ribosomal protein L23	RL23_HUMAN	RPL23	14865.9	1	0.825		0.316	0.45		0	7	8	27	0.443	GEMKGSAITGPVAK	K	E	38.1	25	0.95	0	1	0	0	2	1361.71
																GSAITGPVAK	K	E	54.2	25	0.95	0	6	0	0	2	900.515
																ISLGLPVGAVINCADNTGAK	R	N	110	25	0.95	0	4	0	0	2	1970.04
																KVHPAVVIR	K	Q	43.3	25	0.95	0	1	0	0	2	1018.65
																LNRLPAAGVGDMVMATVK	R	K	60.9	25	0.95	0	4	4	0	2	1874.98
																LPAAGVGDMVMATVK	R	K	90.5	25	0.95	0	5	0	0	2	1491.75
																LPAAGVGDMVMATVKK	R	G	64.9	25	0.95	0	2	0	0	2	1619.85
P62750	60S ribosomal protein L23a	RL23A_HUMAN	RPL23A	17696.2	1	0.418		0.113	0.45		0	6	6	19	0.295	FPLTTESAMK	K	K	44.2	25	0.95	0	4	0	0	2	1140.56
																FPLTTESAMKK	K	I	49.2	25	0.95	0	4	0	0	2	1268.66
																LAPDYDALDVANK	R	I	84.8	25	0.95	0	2	0	0	2	1404.7
																NKLDHYAIIK	R	F	32.5	25	0.95	0	1	0	0	2	1214.69
																VNTLIRPDGEK	K	K	44.1	25	0.95	0	6	0	0	2	1241.68
																VNTLIRPDGEKK	K	A	23.4	25	0.95	0	0	2	0	2	1369.78
P83731	60S ribosomal protein L24	RL24_HUMAN	RPL24	17779.5	1	0.573		0.117	0.45		0	4	4	12	0.261	AITGASLADIMAK	R	R	87.3	25	0.95	0	8	0	0	2	1277.68
																CESAFLSK	K	R	32.4	25	0.95	0	2	0	0	2	941.44
																MKVELCSFSGYK	-	I	37.3	25	0.95	0	1	0	0	2	1464.69
																VFQFLNAK	K	C	39.8	25	0.95	0	1	0	0	2	966.541
P61254	60S ribosomal protein L26	RL26_HUMAN	RPL26	17258.4	0.999	0.396		0.104	0.45		0	2	2	3	0.117	DDEVQVVR	K	G	29.1	25	0.95	0	1	0	0	2	959.479
																HFNAPSHIR	R	R	38.6	25	0.95	0	0	2	0	2	1078.55
P61353	60S ribosomal protein L27	RL27_HUMAN	RPL27	15798.4	1	0.612		0.194	0.45		0	6	8	22	0.449	NIDDGTSDRPYSHALVAGIDR	K	Y	33.5	25	0.95	0	2	3	0	2	2272.1
																NIDDGTSDRPYSHALVAGIDRYPR	K	K	24.3	25	0.95	0	0	1	0	2	2688.31
																TVVNKDVFR	K	D	33.1	25	0.95	0	1	0	0	2	1077.61
																VVLVLAGR	K	Y	35.1	25	0.95	0	3	0	0	2	826.551
																VYNYNHLMPTR	K	Y	47.4	25	0.95	0	4	4	0	2	1423.68
																YSVDIPLDK	R	T	40	25	0.95	0	4	0	0	2	1049.55
P46776	60S ribosomal protein L27a	RL27A_HUMAN	RPL27A	16561.4	1	0.686		0.105	0.45		0	4	4	13	0.257	INFDKYHPGYFGK	R	V	65.6	25	0.95	0	2	0	0	2	1585.78
																NKTGAAPIIDVVR	K	S	53.3	25	0.95	0	2	0	0	2	1353.79
																NQSFCPTVNLDK	R	L	54.8	25	0.95	0	1	0	0	2	1422.67
																TGAAPIIDVVR	K	S	60.7	25	0.95	0	8	0	0	2	1111.65
P46779	60S ribosomal protein L28	RL28_HUMAN	RPL28	15747.9	1	0.559		0.198	0.45		0	5	5	18	0.285	GVVVVIKR	K	R	38.1	25	0.95	0	2	0	0	2	869.593
																NKQTYSTEPNNLK	R	A	53.2	25	0.95	0	5	0	0	2	1536.77
																QTYSTEPNNLK	K	A	43.3	25	0.95	0	8	0	0	2	1294.63
																TVGVEPAADGK	K	G	35	25	0.95	0	2	0	0	2	1043.54
																YNGLIHR	R	K	29.7	25	0.95	0	1	0	0	2	872.474
P47914	60S ribosomal protein L29	RL29_HUMAN	RPL29	17753	0.993	0.622		0.105	0.45		0	2	2	18	0.145	AQAAAPASVPAQAPK	K	R	78.4	25	0.95	0	15	0	0	2	1377.75
																LAYIAHPK	R	L	34.8	25	0.95	0	3	0	0	2	912.53
P39023	60S ribosomal protein L3	RL3_HUMAN	RPL3	46109.5	1	0.537		0.157	0.45		0	11	15	37	0.33	AHLMEIQVNGGTVAEK	K	L	76	25	0.95	0	2	2	0	2	1712.86
																DDPSKPVHLTAFLGYK	K	A	25.5	25	0.95	0	0	2	0	2	1787.93
																HGSLGFLPR	R	K	66	25	0.95	0	5	0	0	2	983.542
																IGQGYLIK	K	D	48.2	25	0.95	0	3	0	0	2	891.53
																LEQQVPVNQVFGQDEMIDVIGVTK	R	G	51.6	25	0.95	0	2	2	0	2	2702.37
																NNASTDYDLSDK	K	S	45.2	25	0.95	0	4	0	0	2	1342.58
																SINPLGGFVHYGEVTNDFVMLK	K	G	59.7	25	0.95	0	2	5	0	2	2453.22
																TVFAEHISDECK	K	R	66	25	0.95	0	2	0	0	2	1435.65
																TVFAEHISDECKR	K	R	34.7	25	0.95	0	0	2	0	2	1591.75
																VAFSVAR	R	A	48.9	25	0.95	0	2	0	0	2	749.43
																YCQVIR	K	V	35.1	25	0.95	0	2	0	0	2	838.424
P62888	60S ribosomal protein L30	RL30_HUMAN	RPL30	12784.7	1	0.439		0.123	0.45		0	8	10	49	0.635	KSEIEYYAMLAK	R	T	78.6	25	0.95	0	11	0	0	2	1461.73
																LQLVMK	R	S	38.1	25	0.95	0	4	0	0	2	747.443
																LVILANNCPALR	K	K	73.9	25	0.95	0	8	0	0	2	1353.77
																LVILANNCPALRK	K	S	59.6	25	0.95	0	2	0	0	2	1481.86
																SEIEYYAMLAK	K	T	81.2	25	0.95	0	3	0	0	2	1333.63
																SLESINSR	K	L	44.9	25	0.95	0	5	0	0	2	905.469
																TGVHHYSGNNIELGTACGK	K	Y	88	25	0.95	0	3	6	0	2	2014.94
																VCTLAIIDPGDSDIIR	R	S	94	25	0.95	0	7	0	0	2	1757.91
P62899	60S ribosomal protein L31	RL31_HUMAN	RPL31	14463.2	1	0.402		0.1	0.45		0	6	6	21	0.504	EYTINIHKR	R	I	52.3	25	0.95	0	4	0	0	2	1173.64
																FAMKEMGTPDVR	K	I	36.7	25	0.95	0	2	0	0	2	1413.65
																LYTLVTYVPVTTFK	K	N	89.6	25	0.95	0	5	0	0	2	1644.92
																NEDEDSPNKLYTLVTYVPVTTFK	R	N	57.2	25	0.95	0	0	1	0	2	2673.33
																NLQTVNVDEN	K	-	49.5	25	0.95	0	1	0	0	2	1145.54
																SAINEVVTR	R	E	75.2	25	0.95	0	8	0	0	2	988.542
P62910	60S ribosomal protein L32	RL32_HUMAN	RPL32	15860.4	1	0.234		0.101	0.45		0	4	4	11	0.289	ELEVLLMCNK	K	S	60.3	25	0.95	0	3	0	0	2	1264.63
																FKGQILMPNIGYGSNK	R	K	38.9	25	0.95	0	2	0	0	2	1782.92
																GQILMPNIGYGSNK	K	K	60.1	25	0.95	0	2	0	0	2	1507.76
																SYCAEIAHNVSSK	K	N	78.7	25	0.95	0	4	0	0	2	1465.67
P49207	60S ribosomal protein L34	RL34_HUMAN	RPL34	13293.1	0.999	0.826		0.103	0.45		0	2	2	7	0.0769	AFLIEEQK	R	I	42.7	25	0.95	0	5	0	0	2	977.53
																RAFLIEEQK	K	I	33.1	25	0.95	0	2	0	0	2	1133.63
P42766	60S ribosomal protein L35	RL35_HUMAN	RPL35	14552.5	1	0.626		0.054	0.45		0	2	3	18	0.187	QLDDLKVELSQLR	K	V	87.2	25	0.95	0	4	2	0	2	1556.86
																VLTVINQTQK	R	E	70.6	25	0.95	0	12	0	0	2	1143.67
P18077	60S ribosomal protein L35a	RL35A_HUMAN	RPL35A	12538.1	1	0.822		0.119	0.45		0	7	7	21	0.3	AIFAGYK	K	R	31.8	25	0.95	0	1	0	0	2	769.424
																AIFAGYKR	K	G	40	25	0.95	0	3	0	0	2	925.525
																DETEFYLGK	R	R	46.1	25	0.95	0	4	0	0	2	1101.51
																DETEFYLGKR	R	C	44.2	25	0.95	0	4	0	0	2	1257.61
																IEGVYAR	K	D	38.3	25	0.95	0	4	0	0	2	807.436
																VMLYPSR	R	-	28.8	25	0.95	0	2	0	0	2	881.455
																VMLYPSRI	R	-	39.5	25	0.95	0	3	0	0	2	994.539
Q9Y3U8	60S ribosomal protein L36	RL36_HUMAN	RPL36	12254.2	1	0.532		0.101	0.45		0	6	7	15	0.333	ALRYPMAVGLNK	M	G	35.7	25	0.95	0	2	2	0	1	1348.74
																EELSNVLAAMR	R	K	74.8	25	0.95	0	4	0	0	1	1248.63
																EELSNVLAAMRK	R	A	47.1	25	0.95	0	2	0	0	1	1376.72
																EVCGFAPYER	R	R	40.1	25	0.95	0	1	0	0	1	1227.55
																REELSNVLAAMR	K	K	35.8	25	0.95	0	2	0	0	1	1404.73
																YPMAVGLNK	R	G	32.7	25	0.95	0	2	0	0	1	1008.52
P83881	60S ribosomal protein L36a	RL36A_HUMAN	RPL36A	12441.1	0.993	0.732		0.1	0.45		0	2	3	6	0.208	LECVEPNCR	R	S	30.9	25	0.95	0	2	0	0	2	1176.51
																QSGYGGQTKPIFR	K	K	63.5	25	0.95	0	2	2	0	2	1438.74
P63173	60S ribosomal protein L38	RL38_HUMAN	RPL38	8218.5	1	0.773		0.106	0.45		0	4	4	8	0.486	IEEIKDFLLTAR	K	R	61.1	25	0.95	0	2	0	0	2	1447.82
																LKQSLPPGLAVK	K	E	47.8	25	0.95	0	2	0	0	2	1250.78
																QSLPPGLAVK	K	E	65	25	0.95	0	3	0	0	2	1009.6
																YLYTLVITDK	R	E	35.4	25	0.95	0	1	0	0	2	1228.68
P36578	60S ribosomal protein L4	RL4_HUMAN	RPL4	47699.1	1	0.24		0.099	0.45		0	13	16	70	0.304	AAAAAAALQAK	K	S	105	25	0.95	0	23	0	0	2	956.552
																APIRPDIVNFVHTNLR	K	K	62.2	25	0.95	0	1	4	3	2	1862.04
																EAVLLLK	K	K	30.8	25	0.95	0	1	0	0	2	785.513
																GPCIIYNEDNGIIK	R	A	45.3	25	0.95	0	2	0	0	2	1605.79
																IEEVPELPLVVEDK	R	V	52.8	25	0.95	0	3	0	0	2	1608.87
																IEEVPELPLVVEDKVEGYK	R	K	24.7	25	0.95	0	0	2	0	2	2185.16
																MINTDLSR	K	I	34.6	25	0.95	0	7	0	0	2	965.472
																NIPGITLLNVSK	R	L	41.6	25	0.95	0	5	0	0	2	1268.76
																NIPGITLLNVSKLNILK	R	L	53.6	25	0.95	0	3	0	0	2	1850.15
																NVTLPAVFK	K	A	29.2	25	0.95	0	1	0	0	2	988.583
																RGPCIIYNEDNGIIK	R	A	48.8	25	0.95	0	2	0	0	2	1761.9
																SNYNLPMHK	K	M	43.2	25	0.95	0	8	0	0	2	1119.53
																YAICSALAASALPALVMSK	R	G	88.8	25	0.95	0	4	1	0	2	1953.02
P46777	60S ribosomal protein L5	RL5_HUMAN	RPL5	34363.5	1	0.413		0.101	0.45		0	14	21	56	0.414	DIICQIAYAR	R	I	59.8	25	0.95	0	4	0	0	2	1222.62
																EFNAEVHR	K	K	54.3	25	0.95	0	4	0	0	2	1001.48
																FPGYDSESK	R	E	37.7	25	0.95	0	2	0	0	2	1029.45
																GAVDGGLSIPHSTK	K	R	82.5	25	0.95	0	4	2	0	2	1338.7
																GAVDGGLSIPHSTKR	K	F	52	25	0.95	0	2	2	0	2	1494.8
																HIMGQNVADYMR	K	Y	34	25	0.95	0	4	2	0	2	1466.65
																IEGDMIVCAAYAHELPK	R	Y	76.1	25	0.95	0	2	2	0	2	1932.92
																KHIMGQNVADYMR	R	Y	36.4	25	0.95	0	2	2	0	2	1594.75
																NSVTPDMMEEMYK	K	K	62.9	25	0.95	0	2	0	0	2	1622.64
																NSVTPDMMEEMYKK	K	A	28.3	25	0.95	0	1	0	0	2	1750.73
																QFSQYIK	K	N	48.3	25	0.95	0	2	0	0	2	913.478
																RFPGYDSESK	K	E	42.8	25	0.95	0	5	0	0	2	1185.55
																VGLTNYAAAYCTGLLLAR	K	R	104	25	0.95	0	5	1	0	2	1927.01
																YLMEEDEDAYKK	R	Q	59.5	25	0.95	0	4	2	0	2	1549.67
Q02878	60S ribosomal protein L6	RL6_HUMAN	RPL6	32729.3	1	0.375		0.103	0.45		0	13	14	116	0.399	AIPQLQGYLR	K	S	49.7	25	0.95	0	9	0	0	2	1158.66
																ASITPGTILIILTGR	R	H	82.2	25	0.95	0	14	0	0	2	1525.93
																AVDSQILPK	K	I	52.1	25	0.95	0	7	0	0	2	970.557
																EKYEITEQR	K	K	42.9	25	0.95	0	10	0	0	2	1195.6
																HLTDAYFK	K	K	39.6	25	0.95	0	2	0	0	2	994.499
																HQEGEIFDTEK	R	E	73.8	25	0.95	0	10	0	0	2	1332.61
																HQEGEIFDTEKEK	R	Y	56.9	25	0.95	0	3	6	0	2	1589.74
																QLASGLLLVTGPLVLNR	K	V	82.3	25	0.95	0	18	0	0	2	1764.07
																SVFALTNGIYPHK	R	L	56.8	25	0.95	0	5	0	0	2	1446.77
																VLATVTKPVGGDK	K	N	76.1	25	0.95	0	12	0	0	2	1284.75
																YEITEQR	K	K	40.7	25	0.95	0	13	0	0	2	938.458
																YYPTEDVPR	R	K	43.4	25	0.95	0	5	0	0	2	1139.54
																YYPTEDVPRK	R	L	28.3	25	0.95	0	2	0	0	2	1267.63
P18124	60S ribosomal protein L7	RL7_HUMAN	RPL7	29227.7	1	0.256		0.102	0.45		0	13	16	58	0.415	AGNFYVPAEPK	K	L	60.3	25	0.95	0	4	0	0	2	1192.6
																ASINMLR	K	I	64.3	25	0.95	0	10	0	0	2	820.435
																IALTDNALIAR	R	S	80.6	25	0.95	0	12	0	0	2	1170.68
																KAGNFYVPAEPK	R	L	55.5	25	0.95	0	4	0	0	2	1320.69
																KEVPAVPETLK	K	K	32.9	25	0.95	0	2	0	0	2	1210.7
																KVLQLLR	R	L	37.2	25	0.95	0	2	0	0	2	869.593
																QIFNGTFVK	R	L	30.8	25	0.95	0	1	0	0	2	1053.57
																SVNELIYK	K	R	45.2	25	0.95	0	3	0	0	2	965.53
																SVNELIYKR	K	G	45.8	25	0.95	0	4	0	0	2	1121.63
																TTHFVEGGDAGNR	K	E	49.3	25	0.95	0	3	2	0	2	1360.62
																TTHFVEGGDAGNREDQINR	K	L	36.6	25	0.95	0	3	0	4	2	2115.98
																VLQLLR	K	L	30.5	25	0.95	0	2	0	0	2	741.498
																YGIICMEDLIHEIYTVGK	K	R	48.1	25	0.95	0	2	0	0	2	2170.06
P62424	60S ribosomal protein L7a	RL7A_HUMAN	RPL7A	29996.3	1	0.423		0.107	0.45		0	11	14	49	0.361	AGVNTVTTLVENK	R	K	106	25	0.95	0	10	0	0	2	1345.73
																AGVNTVTTLVENKK	R	A	77.3	25	0.95	0	4	2	0	2	1473.83
																KVVNPLFEK	K	R	39.6	25	0.95	0	2	0	0	2	1073.64
																LKVPPAINQFTQALDR	R	Q	47.4	25	0.95	0	3	4	0	2	1811.02
																LVEAIR	K	T	34.1	25	0.95	0	3	0	0	2	700.435
																NFGIGQDIQPK	K	R	63.3	25	0.95	0	4	0	0	2	1216.63
																TCTTVAFTQVNSEDK	K	G	93.4	25	0.95	0	3	0	0	2	1700.78
																TCTTVAFTQVNSEDKGALAK	K	L	93.8	25	0.95	0	2	0	0	2	2141.05
																TNYNDRYDEIR	R	R	23.5	25	0.95	0	2	3	0	2	1458.66
																VAPAPAVVK	K	K	28.6	25	0.95	0	1	0	0	2	851.535
																VPPAINQFTQALDR	K	Q	101	25	0.95	0	6	0	0	2	1569.84
P62917	60S ribosomal protein L8	RL8_HUMAN	RPL8	28024.8	1	0.636		0.12	0.45		0	8	9	41	0.214	ASGNYATVISHNPETK	R	K	81.2	25	0.95	0	10	1	0	2	1688.82
																ASGNYATVISHNPETKK	R	T	68.3	25	0.95	0	2	0	0	2	1816.92
																AVVGVVAGGGR	R	I	86.3	25	0.95	0	17	0	0	2	941.553
																AVVGVVAGGGRIDKPILK	R	A	21.9	25	0.95	0	0	2	0	2	1749.07
																DIIHDPGR	K	G	37	25	0.95	0	3	0	0	2	922.474
																GIVKDIIHDPGR	K	G	26.1	25	0.95	0	0	1	0	2	1319.74
																KVGLIAAR	R	R	29.6	25	0.95	0	1	0	0	2	827.546
																VGLIAAR	K	R	52.4	25	0.95	0	4	0	0	2	699.451
P32969	60S ribosomal protein L9	RL9_HUMAN	RPL9	21863.7	1	0.539		0.097	0.45		0	10	12	32	0.417	DFNHINVELSLLGK	R	K	82.2	25	0.95	0	2	1	0	2	1598.85
																DFNHINVELSLLGKK	R	K	33.5	25	0.95	0	0	2	0	2	1726.95
																FLDGIYVSEK	K	G	56	25	0.95	0	6	0	0	2	1170.6
																GVTLGFR	K	Y	30.9	25	0.95	0	1	0	0	2	749.431
																KFLDGIYVSEK	R	G	67.3	25	0.95	0	4	0	0	2	1298.7
																MKTILSNQTVDIPENVDITLK	-	G	32.2	25	0.95	0	0	1	0	2	2388.27
																MRPGVACSVSQAQK	R	D	34.7	25	0.95	0	2	2	0	2	1534.75
																RDFNHINVELSLLGK	R	K	33.5	25	0.95	0	1	0	0	2	1754.95
																TICSHVQNMIK	R	G	46.5	25	0.95	0	4	0	0	2	1346.66
																TILSNQTVDIPENVDITLK	K	G	87.6	25	0.95	0	6	0	0	2	2113.14
Q9Y221	60S ribosome subunit biogenesis protein NIP7 homolog	NIP7_HUMAN	NIP7	20462.9	0.993	0.351		0.105	0.45		0	2	2	3	0.133	LHVTALDYLAPYAK	R	Y	64.2	25	0.95	0	2	0	0	2	1574.86
																MRPLTEEETR	-	V	31.8	25	0.95	0	0	1	0	2	1277.62
Q01813	6-phosphofructokinase type C	K6PP_HUMAN	PFKP	85597.4	1	0.369		0.164	0.45		0	20	25	75	0.291	AACNLLQR	K	G	36.1	25	0.95	0	3	0	0	2	945.494
																AIGVLTSGGDAQGMNAAVR	K	A	110	25	0.95	0	6	1	0	2	1803.9
																DLQSNVEHLTEK	R	M	73.1	25	0.95	0	4	0	0	2	1412.7
																ELVVTQLGYDTR	K	V	94.4	25	0.95	0	4	0	0	2	1393.73
																FLEHLSGAGK	K	A	46	25.4	0.95	0	4	3	0	2	1058.56
																FTTDDSICVLGISK	K	R	88.9	25	0.95	0	2	0	0	2	1555.77
																GGTPSAFDR	R	I	36.2	25	0.95	0	1	0	0	2	907.427
																GITNLCVIGGDGSLTGANLFR	R	K	133	25	0.95	0	4	0	0	2	2135.09
																IIEVVDAIMTTAQSHQR	R	T	86.4	25	0.95	0	4	4	0	2	1927.99
																IKELVVTQLGYDTR	K	V	85.4	25	0.95	0	2	0	0	2	1634.91
																KFLEHLSGAGK	R	A	53.8	25	0.95	0	1	0	0	2	1186.66
																LPDDQIPK	K	T	48.3	25	0.95	0	4	0	0	2	925.499
																LPLMECVQMTQDVQK	R	A	80.3	25	0.95	0	2	0	0	2	1851.87
																MLAIYDGFDGFAK	R	G	62.2	25	0.95	0	5	0	0	2	1463.69
																NVIFQPVAELKK	R	Q	56.7	25	0.95	0	4	0	0	2	1385.82
																NVLGHMQQGGAPSPFDR	K	N	77.1	25	0.95	0	3	1	0	2	1826.86
																SFAGNLNTYK	R	R	52.7	25	0.95	0	4	0	0	2	1114.55
																TFVLEVMGR	R	H	64.8	25	0.95	0	2	0	0	2	1067.56
																VTILGHVQR	R	G	63.6	25	0.95	0	3	0	0	2	1022.61
																YLEEIATQMR	K	T	66.6	25	0.95	0	4	0	0	2	1269.61
P17858	6-phosphofructokinase, liver type	K6PL_HUMAN	PFKL	85019.2	0.993	0.417		0.121	0.45		0	2	2	4	0.1	AIGVLTSGGDAQGMNAAVR	K	A	110	25	0.95	0	6	1	0	2	1803.9
																GGTPSAFDR	R	I	36.2	25	0.95	0	1	0	0	2	907.427
																IMEVIDAITTTAQSHQR	R	T	39	25	0.95	0	0	2	0	2	1929.97
																TFVLEVMGR	R	H	64.8	25	0.95	0	2	0	0	2	1067.56
																VFANAPDSACVIGLK	R	K	48.9	25	0.95	0	2	0	0	2	1561.8
																VTVLGHVQR	R	G	45.1	25	0.95	0	2	0	0	2	1008.59
P08237	6-phosphofructokinase, muscle type	K6PF_HUMAN	PFKM	85183.5	1	0.373		0.231	0.45		0	4	4	7	0.0833	AIAVLTSGGDAQGMNAAVR	K	A	94.6	25	0.95	0	2	0	0	2	1817.92
																ALVFQPVAELK	R	D	57.1	25	0.95	0	2	0	0	2	1214.71
																GGTPSAFDR	R	I	36.2	25	0.95	0	1	0	0	2	907.427
																IGLIQGNR	R	V	59.8	25	0.95	0	1	0	0	2	870.516
																TFVLEVMGR	R	H	64.8	25	0.95	0	2	0	0	2	1067.56
																VTVLGHVQR	R	G	45.1	25	0.95	0	2	0	0	2	1008.59
P52209	6-phosphogluconate dehydrogenase, decarboxylating	6PGD_HUMAN	PGD	53141.9	1	0.426		0.431	0.45		0	12	14	41	0.294	AGQAVDDFIEK	K	L	52.3	25	0.95	0	2	0	0	2	1192.58
																CLSSLKDER	R	I	35.5	25	0.95	0	2	0	0	2	1107.55
																FQFDGDKK	K	S	34.3	25	0.95	0	1	0	0	2	984.479
																GILFVGSGVSGGEEGAR	K	Y	123	25	0.95	0	4	0	0	2	1591.81
																HEMLPASLIQAQR	R	D	51.3	25	0.95	0	2	2	0	2	1509.78
																IISYAQGFMLLR	K	Q	81.7	25	0.95	0	4	0	0	2	1427.77
																LVPLLDTGDIIIDGGNSEYR	K	D	120	25	0.95	0	4	1	0	2	2160.12
																NPELQNLLLDDFFK	R	S	78.3	25	0.95	0	4	0	0	2	1705.88
																SFLEDIRK	K	A	33.6	25	0.95	0	4	0	0	2	1007.55
																TIFQGIAAK	K	V	36	25	0.95	0	1	0	0	2	948.551
																VDDFLANEAK	K	G	80.7	25	0.95	0	4	0	0	2	1121.55
																YGPSLMPGGNK	R	E	56	25	0.95	0	6	0	0	2	1136.54
O95336	6-phosphogluconolactonase	6PGL_HUMAN	PGLS	27547.5	1	0.87		0.246	0.45		0	11	14	48	0.558	EKIVAPISDSPKPPPQR	R	V	31	25	0.95	0	0	4	0	2	1859.04
																ELPAAVAPAGPASLAR	R	W	47.1	25	0.95	0	4	0	0	2	1490.83
																FALGLSGGSLVSMLAR	R	E	107	25	0.95	0	6	0	0	2	1594.86
																ILEDQEENPLPAALVQPHTGK	R	L	66.2	25	0.95	0	4	4	0	2	2299.19
																IVAPISDSPKPPPQR	K	V	89.8	25	0.95	0	4	3	0	2	1601.9
																LPIPESQVITINPELPVEEAAEDYAK	R	K	38.1	25	0.95	0	2	2	0	2	2865.48
																LPIPESQVITINPELPVEEAAEDYAKK	R	L	39.7	25	0.95	0	0	1	0	2	2993.57
																LVPFDHAESTYGLYR	R	T	67.9	25	0.95	0	4	0	0	2	1767.87
																TVIFVATGEGK	R	A	73.5	25	0.95	0	4	0	0	2	1121.62
																VTLTLPVLNAAR	R	T	51	25	0.95	0	4	0	0	2	1267.77
																WTLGFCDER	R	L	42.8	25	0.95	0	2	0	0	2	1183.52
P08253	72 kDa type IV collagenase	MMP2_HUMAN	MMP2	73885.1	1	0.514		0.812	0.45		0	32	44	360	0.533	AFQVWSDVTPLR	R	F	90.8	25	0.95	0	4	0	0	2	1418.74
																CGNPDVANYNFFPR	R	K	75.5	25	0.95	0	4	0	0	2	1670.74
																DKPMGPLLVATFWPELPEK	R	I	56	25	0.95	0	4	3	0	2	2184.14
																ELAVQYLNTFYGCPK	K	E	92.4	25	0.95	0	4	0	0	2	1802.88
																ESCNLFVLK	K	D	54.7	25	0.95	0	9	0	0	2	1109.57
																FFGLPQTGDLDQNTIETMR	K	K	94.1	25	0.95	0	19	4	0	2	2199.04
																FPFLFNGK	K	E	46.5	25	0.95	0	11	0	0	2	969.519
																FPGDVAPK	K	T	37.2	25.1	0.95	0	5	0	0	2	830.441
																FQGTSYDSCTTEGR	R	T	89.2	25	0.95	0	19	0	0	2	1608.66
																GAYYLKLENQSLK	K	S	47.3	25	0.95	0	1	0	0	2	1526.82
																GEIFFFK	R	D	37.8	25	0.95	0	11	0	0	2	887.466
																GEIFFFKDR	R	F	49.9	25	0.95	0	2	0	0	2	1158.59
																GYPKPLTSLGLPPDVQR	R	V	97	25	0.95	0	22	14	0	2	1838.02
																IDAVYEAPQEEK	K	A	75.1	25	0.95	0	32	0	0	2	1391.67
																IHDGEADIMINFGR	R	W	77.3	25	0.95	0	10	6	0	2	1603.75
																IIGYTPDLDPETVDDAFAR	R	A	65.5	25	0.95	0	41	4	0	2	2108.02
																KMDPGFPK	K	L	30.7	25	0.95	0	3	0	0	2	935.466
																LSQDDIK	R	G	32.1	25	0.95	0	3	0	0	2	818.426
																MDPGFPK	K	L	38.6	25	0.95	0	7	0	0	2	807.371
																MWCATTANYDDDRK	K	W	57.7	25	0.95	0	3	0	0	2	1762.72
																QDIVFDGIAQIR	K	G	110	25	0.95	0	39	0	0	2	1374.74
																SDGFLWCSTTYNFEK	R	D	63.2	25	0.95	0	4	0	0	2	1854.8
																TDKELAVQYLNTFYGCPK	K	E	98.1	25	0.95	0	6	4	0	2	2147.05
																TYIFAGDK	K	F	42.5	25	0.95	0	7	0	0	2	914.462
																VDAAFNWSK	R	N	64.8	25	0.95	0	4	0	0	2	1037.51
																WCGTTEDYDR	R	D	47.9	25	0.95	0	4	0	0	2	1302.51
																WCGTTEDYDRDK	R	K	45	25	0.95	0	4	0	0	2	1545.63
																WDKNQITYR	K	I	56.7	25	0.95	0	6	5	0	2	1223.62
																WEHGDGYPFDGK	R	D	56	25	0.95	0	4	1	0	2	1407.6
																YESCTSAGR	K	S	32.2	25	0.95	0	1	0	0	2	1030.43
																YGFCPHEALFTMGGNAEGQPCK	K	F	59.1	25	0.95	0	1	4	0	2	2487.05
																YGNADGEYCK	K	F	60.3	25	0.95	0	21	0	0	2	1176.46
P11021	78 kDa glucose-regulated protein	GRP78_HUMAN	HSPA5	72334.7	1	0.745		0.898	0.45		0	29	49	208	0.508	AKFEELNMDLFR	R	S	84.6	25	0.95	0	4	3	0	2	1512.75
																DAGTIAGLNVMR	K	I	85	25	0.95	0	16	0	0	2	1233.63
																DNHLLGTFDLTGIPPAPR	K	G	101	25	0.95	0	8	7	0	2	1934.01
																EFFNGKEPSR	K	G	44.4	25	0.95	0	2	0	0	2	1210.59
																ELEEIVQPIISK	K	L	73.3	25	0.95	0	4	0	0	2	1397.79
																FEELNMDLFR	K	S	55.7	25	0.95	0	4	0	0	2	1313.62
																IEIESFYEGEDFSETLTR	R	A	107	25	0.95	0	8	0	0	2	2164.99
																IEWLESHQDADIEDFK	K	A	84.7	25	0.95	0	2	0	0	2	1974.91
																IINEPTAAAIAYGLDK	R	R	106	25	0.95	0	27	5	0	2	1659.9
																IINEPTAAAIAYGLDKR	R	E	49.5	25	0.95	0	2	2	0	2	1816
																ITITNDQNR	K	L	55.3	25	0.95	0	4	0	0	2	1074.55
																ITPSYVAFTPEGER	R	L	90.3	25	0.95	0	6	0	0	2	1566.78
																KSDIDEIVLVGGSTR	K	I	117	25	0.95	0	2	2	0	2	1588.85
																KSQIFSTASDNQPTVTIK	K	V	89.7	25	0.95	0	2	2	0	2	1965.03
																KTKPYIQVDIGGGQTK	K	T	96.8	25	0.95	0	2	2	0	2	1732.96
																KVTHAVVTVPAYFNDAQR	K	Q	58	25	0.95	0	2	2	1	2	2016.07
																LSSEDKETMEK	K	A	30.5	25	0.95	0	1	0	0	2	1296.6
																LTPEEIER	R	M	30.1	25	0.95	0	1	0	0	2	986.515
																LYGSAGPPPTGEEDTAEKDEL	K	-	97.9	25	0.95	0	4	0	0	2	2175.99
																MKETAEAYLGK	K	K	76.8	25	0.95	0	14	1	0	2	1256.62
																NELESYAYSLK	R	N	72.2	25	0.95	0	8	0	0	2	1316.64
																NQLTSNPENTVFDAK	K	R	113	25	0.95	0	13	0	0	2	1677.81
																SDIDEIVLVGGSTR	K	I	70.1	25	0.95	0	2	0	0	2	1460.76
																SQIFSTASDNQPTVTIK	K	V	96.8	25	0.95	0	17	2	0	2	1836.93
																TFAPEEISAMVLTK	K	M	107	25	0.95	0	11	0	0	2	1552.79
																TKPYIQVDIGGGQTK	K	T	96.2	25	0.95	0	2	2	0	2	1604.86
																VEIIANDQGNR	R	I	68.9	25	0.95	0	27	0	0	2	1228.63
																VLEDSDLKK	K	S	44.9	25	0.95	0	4	0	0	2	1046.57
																VMEHFIK	R	L	39.7	25	0.95	0	4	0	0	2	903.476
																VTHAVVTVPAYFNDAQR	K	Q	92.5	25	0.95	0	3	4	0	2	1887.97
																VYEGERPLTK	K	D	57.5	25	0.95	0	25	1	0	2	1191.64
Q9NUJ1	Abhydrolase domain-containing protein 10, mitochondrial	ABHDA_HUMAN	ABHD10	33933.3	1	0.744		0.458	0.45		0	5	5	9	0.216	ALAIEEFCK	K	S	34.7	25	0.95	0	2	0	0	2	1080.54
																FDYSGVGSSDGNSEESTLGK	R	W	93	25	0.95	0	2	0	0	2	2035.87
																FNQLPVELK	K	K	41.5	25	0.95	0	1	0	0	2	1087.61
																VLSTDVDVILR	R	K	65.8	25	0.95	0	2	0	0	2	1229.71
																VVALIGVATAADTLVTK	K	F	38.5	25	0.95	0	2	0	0	2	1641.98
Q96IU4	Abhydrolase domain-containing protein 14B	ABHEB_HUMAN	ABHD14B	22346.1	1	0.639		0.117	0.45		0	3	3	3	0.157	AVAIDLPGLGHSK	R	E	28.7	25	0.95	0	1	0	0	2	1277.72
																FSVLLLHGIR	R	F	36.9	25	0.95	0	1	0	0	2	1154.7
																INAANYASVK	K	T	29	25	0.95	0	1	0	0	2	1050.56
Q9Y4K1	Absent in melanoma 1 protein	AIM1_HUMAN	AIM1	188677	1	0.267		0.112	0.45		0	8	8	16	0.0528	GSSIDVLGIVANLK	K	E	88.2	25	0.95	0	3	0	0	2	1385.8
																HEEAESDKPVVIGSIR	R	H	32.6	25	0.95	0	0	2	0	2	1765.91
																IELNAETVNLR	K	S	49.5	25	0.95	0	2	0	0	2	1271.7
																ISSVQPICLDSFTGPR	K	R	74.4	25	0.95	0	2	0	0	2	1776.9
																KIELNAETVNLR	K	S	59.1	25	0.95	0	1	0	0	2	1399.79
																SLGFNTQIR	R	S	42.1	25	0.95	0	2	0	0	2	1035.56
																VVIYSEPDVSEK	K	C	43.6	25	0.95	0	2	0	0	2	1364.69
																VVVYEKPFFEGK	K	C	37.9	25	0.95	0	2	0	0	2	1441.77
Q9BWD1	Acetyl-CoA acetyltransferase, cytosolic	THIC_HUMAN	ACAT2	41350.4	1	0.726		0.193	0.45		0	5	5	11	0.229	AGHFDKEIVPVLVSTR	K	K	37.3	25	0.95	0	0	2	0	2	1767.98
																ELGLNPEK	K	V	33.9	25	0.95	0	1	0	0	2	899.483
																ILVTLLHTLER	R	M	60.3	25	0.95	0	4	0	0	2	1307.8
																LKPYFLTDGTGTVTPANASGINDGAAAVVLMK	K	K	71	25	0.95	0	0	2	0	2	3208.66
																TIIGSFNGALAAVPVQDLGSTVIK	R	E	74.6	25	0.95	0	2	0	0	2	2371.32
P24752	Acetyl-CoA acetyltransferase, mitochondrial	THIL_HUMAN	ACAT1	45199.8	1	0.593		0.188	0.45		0	6	6	10	0.227	DGLTDVYNK	K	I	30.2	25	0.95	0	1	0	0	2	1024.49
																EAYMGNVLQGGEGQAPTR	K	Q	88	25	0.95	0	2	0	0	2	1893.88
																FGNEVIPVTVTVK	K	G	39	25	0.95	0	2	0	0	2	1402.79
																IVAFADAAVEPIDFPIAPVYAASMVLK	R	D	21.8	25	0.95	0	0	2	0	2	2834.51
																NEQDAYAINSYTR	R	S	65.4	25	0.95	0	2	0	0	2	1544.7
																TPIGSFLGSLSLLPATK	R	L	68.1	25	0.95	0	1	0	0	2	1701.98
P39687	Acidic leucine-rich nuclear phosphoprotein 32 family member A	AN32A_HUMAN	ANP32A	28586.1	1	0.098		0.107	0.45		0	14	15	36	0.386	CPNLTHLNLSGNK	K	I	70.1	25	0.95	0	2	1	0	2	1467.74
																DLSTIEPLK	K	K	41.7	25	0.95	0	2	0	0	2	1015.57
																DLSTIEPLKK	K	L	28	25	0.95	0	1	0	0	2	1143.66
																ELVLDNSR	K	S	51.3	25	0.95	0	4	0	0	2	945.5
																IHLELR	R	N	29.5	25	0.95	0	4	0	0	2	780.473
																IKDLSTIEPLK	K	K	54.9	25	0.95	0	6	0	0	2	1256.75
																KLELSDNR	K	V	49.3	25	0.95	0	1	0	0	2	974.527
																LELSDNR	K	V	33.8	25	0.95	0	1	0	0	2	846.432
																LLPQLTYLDGYDR	K	D	71	25	0.95	0	1	0	0	2	1566.82
																LLPQLTYLDGYDRDDK	K	E	65.2	25	0.95	0	2	0	0	2	1924.97
																RIHLELR	R	N	43	25	0.95	0	2	0	0	2	936.574
																SLDLFNCEVTNLNDYR	K	E	96.5	25	0.95	0	3	0	0	2	1972.91
																SLDLFNCEVTNLNDYRENVFK	K	L	47.1	25	0.95	0	0	2	0	2	2590.22
																VSGGLEVLAEK	R	C	84	25	0.95	0	4	0	0	2	1101.62
Q92688	Acidic leucine-rich nuclear phosphoprotein 32 family member B	AN32B_HUMAN	ANP32B	28788.7	1	0.068		0.125	0.45		0	4	5	20	0.351	DISTLEPLK	K	K	41.7	25	0.95	0	2	0	0	2	1015.57
																DISTLEPLKK	K	L	28	25	0.95	0	1	0	0	2	1143.66
																ELVLDNCK	R	S	39.5	25	0.95	0	3	0	0	2	990.493
																IFGGLDMLAEK	R	L	69.4	25	0.95	0	4	0	0	2	1209.62
																IHLELR	R	N	29.5	25	0.95	0	4	0	0	2	780.473
																KLELSENR	K	I	53.6	25	0.95	0	7	0	0	2	988.542
																LKDISTLEPLK	K	K	54.9	25	0.95	0	6	0	0	2	1256.75
																LLPQLTYLDGYDR	K	E	71	25	0.95	0	1	0	0	2	1566.82
																LPNLTHLNLSGNK	K	L	69.6	25	0.95	0	4	2	0	2	1420.79
																RIHLELR	R	N	43	25	0.95	0	2	0	0	2	936.574
																SLDLFNCEVTNLNDYR	K	E	96.5	25	0.95	0	3	0	0	2	1972.91
Q9BTT0	Acidic leucine-rich nuclear phosphoprotein 32 family member E	AN32E_HUMAN	ANP32E	30693.3	1	0.128		0.101	0.45		0	4	6	9	0.205	IKDLSTVEALQNLK	K	N	83.6	25	0.95	0	2	1	0	2	1571.9
																INLELR	K	N	36.5	25	0.95	0	1	0	0	2	757.457
																KLELSDNIISGGLEVLAEK	R	C	110	25	0.95	0	2	2	0	2	2028.12
																SLDLFNCEITNLEDYR	K	E	101	25	0.95	0	1	0	0	2	2001.92
Q99798	Aconitate hydratase, mitochondrial	ACON_HUMAN	ACO2	85428	1	0.413		0.165	0.45		0	20	24	42	0.327	AKDINQEVYNFLATAGAK	R	Y	80.4	25	0.95	0	2	2	0	2	1953.01
																DFTPGKPLK	K	C	30.8	25	0.95	0	1	0	0	2	1002.56
																DGYAQILR	R	D	57.8	25	0.95	0	2	0	0	2	935.495
																DINQEVYNFLATAGAK	K	Y	98.9	25	0.95	0	2	0	0	2	1753.88
																DLEDLQILIK	K	V	41	25	0.95	0	1	0	0	2	1199.69
																DSSGQHVDVSPTSQR	K	L	63.2	25	0.95	0	2	2	0	2	1599.74
																FNPETDYLTGTDGK	K	K	74.7	25	0.95	0	2	0	0	2	1557.71
																FNPETDYLTGTDGKK	K	F	44.4	25	0.95	0	2	0	0	2	1685.8
																IVYGHLDDPASQEIER	K	G	73.3	25	0.95	0	2	2	0	2	1841.9
																LNRPLTLSEK	R	I	28.6	25	0.95	0	2	2	0	2	1170.68
																LQLLEPFDK	R	W	27.7	25	0.95	0	1	0	0	2	1102.61
																LTIQGLK	K	D	29.9	25	0.95	0	1	0	0	2	772.493
																NAVTQEFGPVPDTAR	R	Y	101	25	0.95	0	2	0	0	2	1601.79
																NDANPETHAFVTSPEIVTALAIAGTLK	R	F	72.5	25	0.95	0	0	1	0	2	2780.45
																NTIVTSYNR	K	N	41.5	25	0.95	0	1	0	0	2	1067.55
																QGLLPLTFADPADYNK	K	I	83.8	25	0.95	0	2	0	0	2	1762.9
																SQFTITPGSEQIR	K	A	77.4	25	0.95	0	2	0	0	2	1463.75
																VAMQDATAQMAMLQFISSGLSK	R	V	31.6	25	0.95	0	0	2	0	2	2376.12
																VAMSHFEPNEYIHYDLLEK	K	N	70.2	25	0.95	0	0	2	0	2	2351.1
																VGLIGSCTNSSYEDMGR	R	S	82.9	25	0.95	0	2	0	0	2	1861.81
P60709	Actin, cytoplasmic 1	ACTB_HUMAN	ACTB	41737.8	1	0.498		0.107	0.45		0	27	47	1208	0.704	AGFAGDDAPR	K	A	84.6	25	0.95	0	95	0	0	2	976.448
																AVFPSIVGRPR	R	H	68.5	25	0.95	0	33	0	0	2	1198.71
																CPEALFQPSFLGMESCGIHETTFNSIMK	R	C	55.4	25	0.95	0	0	15	2	2	3247.46
																DLTDYLMK	R	I	55.2	25	0.95	0	36	0	0	2	1014.48
																DLTDYLMKILTER	R	G	53	25	0.95	0	2	0	0	2	1626.84
																DLYANTVLSGGTTMYPGIADR	K	M	126	25	0.95	0	86	8	0	2	2231.07
																DSYVGDEAQSK	K	R	87	25	0.95	0	70	0	0	2	1198.52
																DSYVGDEAQSKR	K	G	66.3	25	0.95	0	35	1	0	2	1354.62
																EITALAPSTMK	K	I	69.9	25	0.95	0	67	0	0	2	1177.61
																EITALAPSTMKIK	K	I	30	25	0.95	0	2	0	0	2	1418.79
																EKLCYVALDFEQEMATAASSSSLEK	K	S	20	25	0.95	0	0	1	0	2	2823.31
																GYSFTTTAER	R	E	76.2	25	0.95	0	114	0	0	2	1132.53
																HQGVMVGMGQK	R	D	52.7	25	0.95	0	7	2	0	2	1187.57
																IIAPPER	K	K	42.4	25	0.95	0	26	0	0	2	795.472
																IIAPPERK	K	Y	42.4	25	0.95	0	7	0	0	2	923.567
																IKIIAPPER	K	K	41.7	25	0.95	0	2	0	0	2	1036.65
																IWHHTFYNELR	K	V	44.2	25	0.95	0	2	1	0	2	1515.75
																KDLYANTVLSGGTTMYPGIADR	R	M	72.6	25	0.95	0	4	19	0	2	2359.16
																LCYVALDFEQEMATAASSSSLEK	K	S	154	25	0.95	0	93	142	0	2	2566.17
																MQKEITALAPSTMK	R	I	55.2	25	0.95	0	2	1	0	2	1580.8
																QEYDESGPSIVHR	K	K	61	25	0.95	0	33	20	0	2	1516.7
																QEYDESGPSIVHRK	K	C	36.5	25	0.95	0	1	1	0	2	1644.8
																RGILTLK	K	Y	31.3	25	0.95	0	1	0	0	2	800.535
																SYELPDGQVITIGNER	K	F	111	25	0.95	0	137	0	0	2	1790.89
																TTGIVMDSGDGVTHTVPIYEGYALPHAILR	R	L	70.5	25	0.95	0	0	28	24	2	3183.61
																VAPEEHPVLLTEAPLNPK	R	A	91.8	25	0.95	0	57	29	0	2	1954.06
																VAPEEHPVLLTEAPLNPKANR	R	E	33.1	25	0.95	0	0	2	0	2	2295.25
O96019	Actin-like protein 6A	ACL6A_HUMAN	ACTL6A	47461.1	1	0.479		0.126	0.45		0	6	6	15	0.21	ENMEAISPLK	R	N	43.8	25	0.95	0	4	0	0	2	1147.57
																LIANNTTVER	K	R	73	25	0.95	0	4	0	0	2	1130.62
																QGGPTYYIDTNALR	K	V	58.1	25	0.95	0	2	0	0	2	1568.77
																SPLAGDFITMQCR	K	E	87.7	25	0.95	0	2	0	0	2	1511.7
																STGLILDSGATHTTAIPVHDGYVLQQGIVK	R	S	57.2	25	0.95	0	0	2	0	2	3091.64
																VDFPTAIGMVVER	K	D	44.3	25	0.95	0	1	0	0	2	1449.74
Q9NZ32	Actin-related protein 10	ARP10_HUMAN	ACTR10	46308.4	1	0.479		0.111	0.45		0	3	3	3	0.0576	CGFAGETGPR	K	C	47.8	25	0.95	0	1	0	0	2	1051.46
																HLLVNPR	R	D	28.6	25	0.95	0	1	0	0	2	848.51
																YLVEKPK	R	Y	30.7	25	0.95	0	1	0	0	2	876.519
P61160	Actin-related protein 2	ARP2_HUMAN	ACTR2	44761.7	1	0.311		0.102	0.45		0	12	15	32	0.343	DLMVGDEASELR	K	S	78.8	25	0.95	0	2	0	0	2	1350.62
																GYAFNHSADFETVR	R	M	83.2	25	0.95	0	2	1	0	2	1613.73
																HIVLSGGSTMYPGLPSR	K	L	90.7	25	0.95	0	2	2	0	2	1787.91
																HLWDYTFGPEK	K	L	36.9	25	0.95	0	2	0	0	2	1392.66
																HMVFLGGAVLADIMK	K	D	84.8	25	0.95	0	2	2	0	2	1633.84
																ILLTEPPMNPTK	K	N	65.6	25	0.95	0	2	0	0	2	1369.74
																KVVVCDNGTGFVK	R	C	73.8	25	0.95	0	2	0	0	2	1422.74
																LCYVGYNIEQEQK	K	L	80.2	25	0.95	0	3	0	0	2	1643.77
																LNIDTR	K	N	45.5	25.5	0.95	0	4	0	0	2	731.405
																SMLEVNYPMENGIVR	R	N	101	25	0.95	0	2	0	0	2	1783.84
																VGNIEIK	K	D	48.3	25	0.95	0	2	0	0	2	772.456
																VVVCDNGTGFVK	K	C	69.6	25	0.95	0	2	0	0	2	1294.65
Q92747	Actin-related protein 2/3 complex subunit 1A	ARC1A_HUMAN	ARPC1A	41569.2	1	0.29		0.157	0.45		0	2	2	2	0.0486	SVQVSTLK	K	T	32.9	25	0.95	0	1	0	0	2	861.504
																TLESSIQGLR	K	I	85.1	25	0.95	0	1	0	0	2	1103.61
O15143	Actin-related protein 2/3 complex subunit 1B	ARC1B_HUMAN	ARPC1B	40949.8	1	0.222		0.13	0.45		0	3	3	9	0.129	ASSEGGTAAGAGLDSLHK	K	N	87.5	25	0.95	0	4	0	0	2	1628.79
																NSVSQISVLSGGK	K	A	89.6	25	0.95	0	4	0	0	2	1275.69
																TQIAICPNNHEVHIYEK	R	S	18.9	25	0.946	0	0	1	0	2	2066.01
O15144	Actin-related protein 2/3 complex subunit 2	ARPC2_HUMAN	ARPC2	34333.7	1	0.36		0.129	0.45		0	18	24	42	0.65	ASHTAPQVLFSHR	R	E	35.5	25	0.95	0	2	2	0	2	1450.75
																DDETMYVESK	R	K	65.1	25	0.95	0	3	0	0	2	1232.5
																DNTINLIHTFR	R	D	45.6	25	0.95	0	2	0	0	2	1343.71
																DSIVHQAGMLK	K	R	47.5	25	0.95	0	2	0	0	2	1214.62
																DTDAAVGDNIGYITFVLFPR	K	H	93.9	25	0.95	0	1	1	0	2	2184.1
																DYLHYHIK	R	C	27.9	25	0.95	0	1	0	0	2	1088.55
																ELQAHGADELLK	K	R	71.8	25	0.95	0	2	0	0	2	1323.69
																ELQAHGADELLKR	K	V	45.3	25	0.95	0	2	2	0	2	1479.79
																FENAAAGNKPEAVEVTFADFDGVLYHISNPNGDK	K	T	62.2	25	0.95	0	0	2	1	2	3636.72
																IIEETLALK	R	F	56.7	25	0.95	0	2	0	0	2	1029.62
																MILLEVNNR	-	I	63.3	25	0.95	0	4	0	0	2	1117.6
																NCFASVFEK	R	Y	40.5	25	0.95	0	2	0	0	2	1101.5
																VFMQEFK	K	E	48.9	25	0.95	0	2	0	0	2	944.455
																VMVSISLK	K	F	37.7	25	0.95	0	1	0	0	2	892.517
																VTVVFSTVFK	R	D	29.9	25	0.95	0	1	0	0	2	1126.65
																VTVVFSTVFKDDDDVVIGK	R	V	40.9	25	0.95	0	1	0	0	2	2083.1
																YFQFQEEGK	K	E	39.7	25	0.95	0	2	0	0	2	1175.54
																YFQFQEEGKEGENR	K	A	69.3	25	0.95	0	2	2	0	2	1760.79
O15145	Actin-related protein 2/3 complex subunit 3	ARPC3_HUMAN	ARPC3	20547.8	1	0.69		0.115	0.45		0	6	6	11	0.365	AYLQQLR	R	Q	36.7	25	0.95	0	2	0	0	2	891.505
																DTDIVDEAIYYFK	K	A	65.4	25	0.95	0	1	0	0	2	1591.75
																LIGNMALLPIR	K	S	42	25	0.95	0	2	0	0	2	1226.73
																NYEIKNEADR	K	T	30	25	0.95	0	2	0	0	2	1251.6
																PAYHSSLMDPDTK	M	L	56.9	25	0.95	0	2	0	0	2	1477.66
																VFDPQNDKPSK	K	W	54.4	25	0.95	0	2	0	0	2	1274.64
P59998	Actin-related protein 2/3 complex subunit 4	ARPC4_HUMAN	ARPC4	19667.4	1	0.646		0.406	0.45		0	4	4	9	0.226	AENFFILR	R	R	41.4	25	0.95	0	3	0	0	2	1009.55
																ELLLQPVTISR	K	N	69.3	25	0.95	0	3	0	0	2	1268.76
																IVAEEFLK	R	N	34.6	25	0.95	0	1	0	0	2	948.54
																VLIEGSINSVR	K	V	75.5	25	0.95	0	2	0	0	2	1186.68
Q9BPX5	Actin-related protein 2/3 complex subunit 5-like protein	ARP5L_HUMAN	ARPC5L	16941.3	0.993	0.761		0.105	0.45		0	2	2	6	0.163	ALAVGGLGSIIR	K	V	89.2	25	0.95	0	4	0	0	2	1126.69
																SSEIEQAVQSLDR	K	N	88.1	25	0.95	0	2	0	0	2	1461.72
P61158	Actin-related protein 3	ARP3_HUMAN	ACTR3	47371.9	1	0.443		0.121	0.45		0	17	19	44	0.514	AEPEDHYFLLTEPPLNTPENR	R	E	100	25	0.95	0	2	2	0	2	2482.19
																DITYFIQQLLR	R	D	60.1	25	0.95	0	2	0	0	2	1409.78
																DREVGIPPEQSLETAK	R	A	93.7	25	0.95	0	4	0	0	2	1768.91
																DYEEIGPSICR	K	H	56.9	25	0.95	0	2	0	0	2	1338.6
																EFSIDVGYER	K	F	57.8	25	0.95	0	2	0	0	2	1214.57
																FMEQVIFK	R	Y	38.3	25	0.95	0	2	0	0	2	1057.54
																GVDDLDFFIGDEAIEKPTYATK	K	W	71.6	25	0.95	0	2	2	0	2	2444.19
																HNPVFGVMS	R	-	38.4	25	0.95	0	2	0	0	2	1003.47
																KDYEEIGPSICR	K	H	80.6	25	0.95	0	2	0	0	2	1466.69
																KEFSIDVGYER	K	F	45.2	25	0.95	0	1	0	0	2	1342.66
																LGYAGNTEPQFIIPSCIAIK	K	E	84.9	25	0.95	0	2	0	0	2	2192.14
																LPACVVDCGTGYTK	R	L	96.4	25	0.95	0	2	0	0	2	1540.71
																LSEELSGGR	K	L	68.1	25	0.95	0	7	0	0	2	947.479
																NIVLSGGSTMFR	K	D	82.9	25	0.95	0	2	0	0	2	1297.66
																QYTGINAISK	K	K	47.5	25	0.95	0	2	0	0	2	1094.58
																TLTGTVIDSGDGVTHVIPVAEGYVIGSCIK	R	H	82.5	25	0.95	0	0	2	0	2	3058.58
																YSYVCPDLVK	R	E	46.5	25	0.95	0	2	0	0	2	1243.6
P53999	Activated RNA polymerase II transcriptional coactivator p15	TCP4_HUMAN	SUB1	14395.9	1	0.671		0.101	0.45		0	3	4	20	0.307	DDNMFQIGK	R	M	52	25	0.95	0	10	0	0	2	1083.48
																ELVSSSSSGSDSDSEVDKK	K	L	116	25	0.95	0	2	2	0	2	1942.87
																EQISDIDDAVR	K	K	69.7	25	0.95	0	6	0	0	2	1260.61
O95433	Activator of 90 kDa heat shock protein ATPase homolog 1	AHSA1_HUMAN	AHSA1	38274.4	1	0.431		0.056	0.45		0	6	7	10	0.243	EAMGIYISTLK	R	T	34.3	25	0.95	0	1	0	0	2	1241.64
																ETFLTSPEELYR	K	V	33.3	25	0.95	0	1	0	0	2	1484.73
																FHMVDGNVSGEFTDLVPEK	K	H	35.4	25	0.95	0	0	1	0	2	2136.99
																LDGEASINNR	K	K	77.2	25	0.95	0	1	0	0	2	1088.53
																QTFGYGAR	K	L	33.7	25	0.95	0	2	0	0	2	899.437
																VFTTQELVQAFTHAPATLEADR	R	G	113	25	0.95	0	2	2	0	2	2445.24
P13798	Acylamino-acid-releasing enzyme	ACPH_HUMAN	APEH	81224.1	1	0.547		0.109	0.45		0	7	7	10	0.133	ALDVSASDDEIAR	K	L	66	25	0.95	0	2	0	0	2	1361.65
																GSTGFGQDSILSLPGNVGHQDVK	R	D	19.2	25	0.95	0	0	1	0	2	2313.15
																MGFAVLLVNYR	K	G	58.6	25	0.95	0	1	0	0	2	1298.69
																QVLLSEPEEAAALYR	R	G	83.4	25	0.95	0	2	0	0	2	1688.89
																SALYYVDLIGGK	R	C	60.5	25	0.95	0	1	0	0	2	1298.7
																TPLLLMLGQEDR	K	R	92.7	25	0.95	0	2	0	0	2	1401.74
																VTSVVVDVVPR	K	Q	45.5	25	0.95	0	1	0	0	2	1169.69
Q9H845	Acyl-CoA dehydrogenase family member 9, mitochondrial	ACAD9_HUMAN	ACAD9	68762.8	1	0.529		0.322	0.45		0	9	9	16	0.153	FFTEEVDSR	K	K	48	25	0.95	0	2	0	0	2	1129.52
																GSNTCEVHFENTK	R	I	32.3	25	0.95	0	1	0	0	2	1522.66
																ILLIFEGTNEILR	R	M	61.9	25	0.95	0	2	0	0	2	1530.89
																ITAFIVER	K	D	33.7	25	0.95	0	1	0	0	2	948.551
																TEVVDSDGSVKDK	K	I	49.9	25	0.95	0	2	0	0	2	1378.67
																VAMNILNSGR	K	F	71.7	25	0.95	0	2	0	0	2	1090.57
																VSQQILEK	K	R	44.6	25	0.95	0	2	0	0	2	944.541
																VSTVMDTVGR	K	R	54	25	0.95	0	2	0	0	2	1080.54
																YAPENLDEQIK	K	K	39.8	25	0.95	0	2	0	0	2	1319.65
Q96CM8	Acyl-CoA synthetase family member 2, mitochondrial	ACSF2_HUMAN	ACSF2	68125.5	0.993	0.547		0.302	0.45		0	2	2	2	0.0423	IMNMEAGTLAK	R	L	43.5	25	0.95	0	1	0	0	2	1210.58
																YIVFVTNYPLTISGK	K	I	70.2	25	0.95	0	1	0	0	2	1714.94
P07108	Acyl-CoA-binding protein	ACBP_HUMAN	DBI	10044.8	0.993	0.546		0.102	0.45		0	2	4	6	0.414	QATVGDINTERPGMLDFTGK	K	A	55.1	25	0.95	0	1	2	0	2	2166.05
																TKPSDEEMLFIYGHYK	K	Q	58.1	25	0.95	0	1	2	0	2	1973.93
Q9NPJ3	Acyl-coenzyme A thioesterase 13	ACO13_HUMAN	ACOT13	14960.6	1	0.586		0.129	0.45		0	4	4	16	0.379	GAPGVSVDMNITYMSPAK	R	L	91.1	25	0.95	0	4	0	0	2	1869.87
																ITLVSAAPGK	K	V	52	25	0.95	0	4	0	0	2	956.578
																LGEDIVITAHVLK	K	Q	76.1	25	0.95	0	4	0	0	2	1407.82
																TLAFTSVDLTNK	K	A	84.8	25	0.95	0	4	0	0	2	1309.7
P07311	Acylphosphatase-1	ACYP1_HUMAN	ACYP1	11260.8	0.999	0.348		0.113	0.45		0	2	2	4	0.232	GTVQGQLQGPISK	R	V	57.4	25	0.95	0	2	0	0	2	1312.72
																LDYSDFQIVK	K	-	51.2	25	0.95	0	2	0	0	2	1227.63
O75608	Acyl-protein thioesterase 1	LYPA1_HUMAN	LYPLA1	24670.2	1	0.581		0.21	0.45		0	3	3	5	0.139	ALIDQEVK	K	N	33.2	25	0.95	0	1	0	0	2	915.515
																ASFPQGPIGGANR	R	D	39.4	25	0.95	0	2	0	0	2	1271.65
																TLVNPANVTFK	K	T	39.9	25	0.95	0	2	0	0	2	1203.67
P46108	Adapter molecule crk	CRK_HUMAN	CRK	33830.8	1	0.467		0.126	0.45		0	6	6	15	0.293	ALFDFNGNDEEDLPFK	R	K	41.6	25	0.95	0	1	0	0	2	1870.85
																DSSTSPGDYVLSVSENSR	R	V	96.4	25	0.95	0	3	0	0	2	1899.86
																IGDQEFDSLPALLEFYK	R	I	66.8	25	0.95	0	2	0	0	2	1984.99
																IHYLDTTTLIEPVSR	K	S	64	25	0.95	0	1	0	0	2	1757.94
																QEAVALLQGQR	R	H	94.1	25	0.95	0	6	0	0	2	1212.67
																TALALEVGELVK	K	V	64.5	25	0.95	0	2	0	0	2	1242.73
P55263	Adenosine kinase	ADK_HUMAN	ADK	40546.6	1	0.453		0.118	0.45		0	5	5	6	0.199	IFTLNLSAPFISQFYK	R	E	73.3	25	0.95	0	2	0	0	2	1889.02
																IVIFTQGR	R	D	37.9	25	0.95	0	1	0	0	2	933.552
																VEYHAGGSTQNSIK	K	V	27.9	25	0.95	0	1	0	0	2	1490.72
																VMPYVDILFGNETEAATFAR	K	E	91.9	25	0.95	0	1	0	0	2	2260.1
																YSLKPNDQILAEDK	K	H	38	25	0.95	0	1	0	0	2	1633.84
P23526	Adenosylhomocysteinase	SAHH_HUMAN	AHCY	47717.1	1	0.507		0.12	0.45		0	16	22	76	0.333	ALDIAENEMPGLMR	K	M	81.7	25	0.95	0	4	0	0	2	1591.75
																DGPLNMILDDGGDLTNLIHTK	K	Y	93.4	25	0.95	0	4	6	0	2	2268.12
																ESLIDGIK	R	R	37.3	25	0.95	0	3	0	0	2	874.488
																ESLIDGIKR	R	A	41.5	25	0.95	0	2	0	0	2	1030.59
																GISEETTTGVHNLYK	R	M	81.1	25	0.95	0	5	2	0	2	1648.82
																IILLAEGR	R	L	56.6	25	0.95	0	4	0	0	2	884.557
																KALDIAENEMPGLMR	R	M	85.4	25	0.95	0	2	2	0	2	1719.84
																KLDEAVAEAHLGK	K	L	91.5	25	0.95	0	4	4	0	2	1380.75
																LDEAVAEAHLGK	K	L	82.1	25	0.95	0	4	0	0	2	1252.65
																RIILLAEGR	R	L	34.1	25	0.95	0	4	0	0	2	1040.66
																SKFDNLYGCR	K	E	28.4	25	0.95	0	1	0	0	2	1259.58
																VAVVAGYGDVGK	K	G	71.7	25	0.95	0	4	0	0	2	1134.62
																VNIKPQVDR	K	Y	56.4	25	0.95	0	4	1	0	2	1068.62
																VPAINVNDSVTK	K	S	71.7	25	0.95	0	6	0	0	2	1256.68
																YPQLLPGIR	K	G	49.2	25	0.95	0	5	0	0	2	1056.62
																YPVGVHFLPK	K	K	60.8	25	0.95	0	4	1	0	2	1156.65
P54819	Adenylate kinase 2, mitochondrial	KAD2_HUMAN	AK2	26479	1	0.823		0.162	0.45		0	8	9	20	0.402	AVLLGPPGAGK	R	G	31.4	25	0.95	0	2	0	0	2	979.594
																EKLDSVIEFSIPDSLLIR	K	R	52.2	25	0.95	0	1	0	0	2	2074.14
																LAENFCVCHLATGDMLR	R	A	34.9	25	0.95	0	0	2	0	2	2022.92
																LDSVIEFSIPDSLLIR	K	R	47.3	25	0.95	0	1	0	0	2	1817.01
																LQAYHTQTTPLIEYYR	R	K	79.1	25	0.95	0	2	2	0	2	1997.01
																LVSDEMVVELIEK	K	N	74.7	25	0.95	0	6	0	0	2	1519.79
																NGFLLDGFPR	K	T	53.6	25	0.95	0	1	0	0	2	1135.59
																QAEMLDDLMEK	R	R	67.8	25	0.95	0	3	0	0	2	1354.59
P00568	Adenylate kinase isoenzyme 1	KAD1_HUMAN	AK1	21635.2	1	0.674		0.123	0.45		0	4	4	6	0.242	ATEPVIAFYEK	K	R	42.7	25	0.95	0	2	0	0	2	1267.66
																EVQQGEEFER	R	R	30.1	25	0.95	0	1	0	0	2	1250.56
																GQLVPLETVLDMLR	K	D	60.8	25	0.95	0	1	0	0	2	1599.88
																IIFVVGGPGSGK	K	G	89.1	25	0.95	0	2	0	0	2	1130.66
P30566	Adenylosuccinate lyase	PUR8_HUMAN	ADSL	54890.5	1	0.558		0.179	0.45		0	10	10	18	0.289	AFIITGQTYTR	R	K	72.1	25	0.95	0	2	0	0	2	1270.68
																ASLPTLGFTHFQPAQLTTVGK	R	R	24	25	0.95	0	0	2	0	2	2214.19
																GTTGTQASFLQLFEGDDHKVEQLDK	K	M	28.1	25	0.95	0	0	2	0	2	2764.34
																KVDIEVLSVLASLGASVHK	R	I	59.8	25	0.95	0	0	1	0	2	1965.14
																NALDLLLPK	R	L	37.5	25	0.95	0	2	0	0	2	996.609
																QEGGDNDLIER	K	I	67	25	0.95	0	2	0	0	2	1245.57
																QQIGSSAMPYK	K	R	30.5	25	0.95	0	1	0	0	2	1225.59
																SNLENIDFK	K	M	64	25	0.95	0	2	0	0	2	1079.54
																VLSQQAASVVK	R	Q	75.5	25	0.95	0	2	0	0	2	1129.66
																YASPEMCFVFSDR	R	Y	63.7	25	0.95	0	2	0	0	2	1624.68
P30520	Adenylosuccinate synthetase isozyme 2	PURA2_HUMAN	ADSS	50097.8	1	0.453		0.118	0.45		0	9	11	22	0.281	AHIVFDFHQAADGIQEQQR	R	Q	65.7	25	0.95	0	0	2	0	2	2210.07
																ELPVNAQNYVR	K	F	56.6	25	0.95	0	2	0	0	2	1302.68
																GREFGVTTGR	R	K	39.4	25	0.95	0	2	0	0	2	1079.56
																KGIGPVYSSK	K	A	42.4	25	0.95	0	2	0	0	2	1035.58
																LDGEIIPHIPANQEVLNK	K	V	50.6	25	0.95	0	2	2	0	2	2000.08
																LDILDMFTEIK	K	V	67.6	25	0.95	0	2	0	0	2	1353.7
																MCDLVSDFDGFSER	R	F	96.6	25	0.95	0	2	0	0	2	1693.68
																VGIGAFPTEQDNEIGELLQTR	R	G	99.3	25	0.95	0	2	2	0	2	2287.16
																VVDLLAQDADIVCR	K	C	57.3	25	0.95	0	2	0	0	2	1586.82
Q01518	Adenylyl cyclase-associated protein 1	CAP1_HUMAN	CAP1	51855.5	1	0.429		0.051	0.45		0	18	24	52	0.467	AGAAPYVQAFDSLLAGPVAEYLK	K	I	83.9	25	0.95	0	2	0	0	2	2351.23
																ALLVTASQCQQPAENK	R	L	112	25	0.95	0	2	0	0	2	1757.89
																CVNTTLQIK	K	G	38.5	25	0.95	0	2	0	0	2	1076.58
																EMNDAAMFYTNR	K	V	53	25	0.95	0	1	0	0	2	1494.6
																EPAVLELEGK	K	K	33.8	25	0.95	0	2	0	0	2	1084.59
																HAEMVHTGLK	K	L	23.8	25	0.95	0	0	2	0	2	1122.57
																INSITVDNCK	K	K	62	25	0.95	0	1	0	0	2	1163.57
																INSITVDNCKK	K	L	41.4	25	0.95	0	2	0	0	2	1291.67
																KEPAVLELEGK	K	K	54.7	25	0.95	0	1	1	0	2	1212.68
																LEAVSHTSDMHR	R	G	51	25	0.95	0	3	0	0	2	1382.65
																LGLVFDDVVGIVEIINSK	K	D	103	25	0.95	0	4	3	0	2	1930.09
																LSDLLAPISEQIK	K	E	72.8	25	0.95	0	8	0	0	2	1426.82
																NSLDCEIVSAK	K	S	69.3	25	0.95	0	3	0	0	2	1235.59
																QVAYIYK	K	C	34.9	25	0.95	0	2	0	0	2	884.488
																SGPKPFSAPKPQTSPSPK	R	R	54	25	0.95	0	2	1	1	2	1837.98
																SSEMNVLIPTEGGDFNEFPVPEQFK	K	T	39.9	25	0.95	0	1	0	0	2	2827.31
																VENQENVSNLVIEDTELK	R	Q	111	25	0.95	0	5	2	0	2	2073.03
																VPTISINK	K	T	39	25	0.95	0	1	0	0	2	871.525
P40123	Adenylyl cyclase-associated protein 2	CAP2_HUMAN	CAP2	52824.4	1	0.401		0.122	0.45		0	3	3	5	0.117	EMNDAATFYTNR	K	V	51.5	25	0.95	0	1	0	0	2	1448.61
																ILAGDVETHAEMVHSAFQAQR	R	A	43	25	0.95	0	0	2	0	2	2326.12
																SALFAQLNQGEAITK	R	G	78.7	25	0.95	0	2	0	0	2	1590.85
																VPTISINK	R	T	39	25	0.95	0	1	0	0	2	871.525
[truncated: 15,008 more rows]

## Sheet: BHP7-13
Supplementary table 3D: List of proteins identified in conditioned media from BHP 7-13 cell line. (FDR = 0.21%)
[truncated: 7,295 more rows]
