# Supplementary material for: Integrated analysis of fine-needle-aspiration cystic fluid proteome, cancer cell secretome, and public transcriptome datasets for papillary thyroid cancer biomarker discovery
Source: Oncotarget. 2018 Jan 4;9(15):12079–100. doi: 10.18632/oncotarget.23951 (PMC5844730; doi:10.18632/oncotarget.23951)
Supplement: Supplementary file 4 [file oncotarget-09-12079-s004.xlsx]

## Sheet: Cystic fluid proteins 537
Supplementary Table 4: List of proteins combined from PTC and benign cystic fluids.
All spectra was respectively calculated by summarizing total spectra of PTC (115905) and benign (49409) cystic fluid.
The proteins whose UniProt_ACCESSION numbers are shown in bolded red are predicted to be potentially secreted proteins.
The orange background indicates proteins that were up-regulated by 2-fold or more, while the green background indicates those that were down-regulated by 2-fold or more.
*7 PTC candidate biomarkers.
UniProt_ACCESSION	Protein name	UniProt_ID	Gene symbol	Molecular weight (Da)	No. of total spectra			Normalize (total spectra / all spectra)		Fold change (PTC / Benign)	Log2 (fold change)	SecretomeP 2.0		SignalP 4.0			TMHMM 2.0
					PTC	Benign		PTC	Benign			NN-score		D	Dmaxcut		PredHel
P04003	C4b-binding protein alpha chain	C4BPA_HUMAN	C4BPA	67015	229	6		0.00197576	0.000121435	16.27	4.02414	0.531		0.295	0.5		0
P04114	Apolipoprotein B-100	APOB_HUMAN	APOB	515554	5906	234		0.0509555	0.00473598	10.7592	3.4275	0.385		0.93	0.45		1
P17931	Galectin-3	LEG3_HUMAN	LGALS3	26134.8	55	3		0.000474527	6.07177e-05	7.81529	2.9663	0.77		0.116	0.45		0
Q96PD5	N-acetylmuramoyl-L-alanine amidase	PGRP2_HUMAN	PGLYRP2	62199.9	145	8		0.00125102	0.000161914	7.72648	2.94981	0.655		0.893	0.45		0
P23284	Peptidyl-prolyl cis-trans isomerase B	PPIB_HUMAN	PPIB	23725.2	43	3		0.000370993	6.07177e-05	6.11014	2.61121	0.853		0.472	0.5		1
P49720	Proteasome subunit beta type-3	PSB3_HUMAN	PSMB3	22931.6	28	2		0.000241577	4.04785e-05	5.96804	2.57726	0.401		0.123	0.45		0
P18428	Lipopolysaccharide-binding protein	LBP_HUMAN	LBP	53368	64	5		0.000552176	0.000101196	5.4565	2.44797	0.686		0.848	0.45		0
P27169	Serum paraoxonase/arylesterase 1	PON1_HUMAN	PON1	39732.4	228	18		0.00196713	0.000364306	5.39966	2.43287	0.723		0.637	0.45		0
O43707	Alpha-actinin-4	ACTN4_HUMAN	ACTN4	104839	37	3		0.000319227	6.07177e-05	5.25756	2.39439	0.418		0.101	0.45		0
P07225	Vitamin K-dependent protein S	PROS_HUMAN	PROS1	75105.4	157	13		0.00135456	0.00026311	5.14826	2.36408	0.5		0.895	0.45		0
P02792	Ferritin light chain	FRIL_HUMAN	FTL	20002.6	980	84		0.0084552	0.0017001	4.97337	2.31422	0.383		0.12	0.45		0
P05160	Coagulation factor XIII B chain	F13B_HUMAN	F13B	75493.7	57	5		0.000491782	0.000101196	4.85969	2.28086	0.56		0.771	0.45		0
P14923	Junction plakoglobin	PLAK_HUMAN	JUP	81727.9	53	5		0.000457271	0.000101196	4.51866	2.1759	0.475		0.103	0.45		0
P04217	Alpha-1B-glycoprotein	A1BG_HUMAN	A1BG	54254.4	806	78		0.00695397	0.00157866	4.40498	2.13914	0.829		0.875	0.45		0
P01871	Ig mu chain C region	IGHM_HUMAN	IGHM	49287.7	196	19		0.00169104	0.000384545	4.39751	2.13669	0.566		0.135	0.45		0
P31949	Protein S100-A11	S10AB_HUMAN	S100A11	11723.1	30	3		0.000258833	6.07177e-05	4.26289	2.09183	0.839		0.062	0.45		0
Q06033	Inter-alpha-trypsin inhibitor heavy chain H3	ITIH3_HUMAN	ITIH3	99832.9	159	16		0.00137181	0.000323828	4.23624	2.08279	0.576		0.827	0.45		0
P62937	Peptidyl-prolyl cis-trans isomerase A	PPIA_HUMAN	PPIA	17994.9	28	3		0.000241577	6.07177e-05	3.9787	1.9923	0.339		0.107	0.45		0
P02790	Hemopexin	HEMO_HUMAN	HPX	51658.5	2677	294		0.0230965	0.00595033	3.88155	1.95663	0.669		0.776	0.45		0
Q01469	Fatty acid-binding protein, epidermal	FABP5_HUMAN	FABP5	15146.4	27	3		0.000232949	6.07177e-05	3.8366	1.93983	0.363		0.111	0.45		0
Q14520	Hyaluronan-binding protein 2	HABP2_HUMAN	HABP2	62653.4	63	7		0.000543549	0.000141675	3.8366	1.93983	0.574		0.794	0.45		0
P09871	Complement C1s subcomponent	C1S_HUMAN	C1S	76666.2	132	15		0.00113886	0.000303588	3.75134	1.90741	0.73		0.929	0.45		0
P02794	Ferritin heavy chain	FRIH_HUMAN	FTH1	21208.2	419	51		0.00361503	0.0010322	3.50225	1.80828	0.621		0.101	0.45		0
P28062	Proteasome subunit beta type-8	PSB8_HUMAN	PSMB8	30336.8	24	3		0.000207066	6.07177e-05	3.41031	1.7699	0.517		0.123	0.45		0
P01024	Complement C3	CO3_HUMAN	C3	187131	2655	333		0.0229067	0.00673966	3.39879	1.76502	0.618		0.905	0.45		0
P43652	Afamin	AFAM_HUMAN	AFM	69052.1	1149	148		0.00991329	0.00299541	3.3095	1.72661	0.46		0.797	0.45		0
P04070	Vitamin K-dependent protein C	PROC_HUMAN	PROC	52053.1	23	3		0.000198438	6.07177e-05	3.26821	1.7085	0.817		0.819	0.45		0
P01009	Alpha-1-antitrypsin	A1AT_HUMAN	SERPINA1	46719.9	378	50		0.00326129	0.00101196	3.22274	1.68829	0.852		0.916	0.45		0
Q9UK55	Protein Z-dependent protease inhibitor	ZPI_HUMAN	SERPINA10	50690.7	30	4		0.000258833	8.09569e-05	3.19717	1.67679	0.761		0.732	0.45		0
P02787	Serotransferrin	TRFE_HUMAN	TF	77032.2	2101	285		0.0181269	0.00576818	3.14257	1.65195	0.478		0.934	0.45		0
P01023	Alpha-2-macroglobulin	A2MG_HUMAN	A2M	163273	2352	320		0.0202925	0.00647655	3.13322	1.64765	0.596		0.873	0.45		0
P00736	Complement C1r subcomponent	C1R_HUMAN	C1R	80101.6	88	12		0.000759242	0.000242871	3.12612	1.64437	0.697		0.785	0.45		0
P07358	Complement component C8 beta chain	CO8B_HUMAN	C8B	67028.9	183	25		0.00157888	0.000505981	3.12043	1.64175	0.565		0.722	0.45		1
P22352	Glutathione peroxidase 3	GPX3_HUMAN	GPX3	25535.1	129	18		0.00111298	0.000364306	3.05507	1.61121	0.899		0.811	0.45		0
P80108	Phosphatidylinositol-glycan-specific phospholipase D	PHLD_HUMAN	GPLD1	92320.9	77	11		0.000664337	0.000222632	2.98402	1.57726	0.717		0.603	0.45		0
Q92820	Gamma-glutamyl hydrolase	GGH_HUMAN	GGH	35947.9	21	3		0.000181183	6.07177e-05	2.98402	1.57726	0.628		0.827	0.45		0
P07360	Complement component C8 gamma chain	CO8G_HUMAN	C8G	22259.3	187	27		0.00161339	0.000546459	2.95244	1.56191	0.96		0.748	0.45		0
P00746	Complement factor D	CFAD_HUMAN	CFD	27014.4	41	6		0.000353738	0.000121435	2.91297	1.54249	0.962		0.791	0.45		0
P02774	Vitamin D-binding protein	VTDB_HUMAN	GC	52946.6	2402	355		0.0207239	0.00718493	2.88435	1.52825	0.434		0.805	0.45		0
P03951	Coagulation factor XI	FA11_HUMAN	F11	70091.2	20	3		0.000172555	6.07177e-05	2.84193	1.50687	0.508		0.796	0.45		0
P49721	Proteasome subunit beta type-2	PSB2_HUMAN	PSMB2	22819.5	20	3		0.000172555	6.07177e-05	2.84193	1.50687	0.398		0.109	0.45		0
P08603	Complement factor H	CFAH_HUMAN	CFH	139078	1954	299		0.0168586	0.00605153	2.78585	1.47812	0.399		0.911	0.45		0
P07359	Platelet glycoprotein Ib alpha chain	GP1BA_HUMAN	GP1BA	68939.9	13	2		0.000112161	4.04785e-05	2.77088	1.47034	0.17		0.847	0.45		1
P35858	Insulin-like growth factor-binding protein complex acid labile subunit	ALS_HUMAN	IGFALS	66020.6	168	26		0.00144946	0.00052622	2.75448	1.46178	0.628		0.808	0.45		0
Q16610	Extracellular matrix protein 1	ECM1_HUMAN	ECM1	60655.4	58	9		0.00050041	0.000182153	2.74719	1.45796	0.711		0.734	0.45		1
P50395	Rab GDP dissociation inhibitor beta	GDIB_HUMAN	GDI2	50647.5	90	14		0.000776498	0.000283349	2.74043	1.4544	0.315		0.132	0.45		0
Q86VB7	Scavenger receptor cysteine-rich type 1 protein M130	C163A_HUMAN	CD163	125415	77	12		0.000664337	0.000242871	2.73535	1.45173	0.55		0.279	0.5		2
P05543	Thyroxine-binding globulin	THBG_HUMAN	SERPINA7	46307.6	504	79		0.00434839	0.0015989	2.71961	1.4434	0.851		0.808	0.45		0
P10643	Complement component C7	CO7_HUMAN	C7	93498.6	455	72		0.00392563	0.00145722	2.69391	1.4297	0.319		0.63	0.45		0
P06276	Cholinesterase	CHLE_HUMAN	BCHE	68402.1	75	12		0.000647082	0.000242871	2.6643	1.41376	0.725		0.799	0.5		2
P04196	Histidine-rich glycoprotein	HRG_HUMAN	HRG	59558.6	901	146		0.00777361	0.00295493	2.63073	1.39546	0.129		0.91	0.45		0
P22792	Carboxypeptidase N subunit 2	CPN2_HUMAN	CPN2	60598.8	148	24		0.00127691	0.000485741	2.62878	1.39439	0.785		0.896	0.45		0
Q06830	Peroxiredoxin-1	PRDX1_HUMAN	PRDX1	22092.9	117	19		0.00100945	0.000384545	2.62504	1.39234	0.528		0.125	0.45		0
O00391	Sulfhydryl oxidase 1	QSOX1_HUMAN	QSOX1	82560.7	49	8		0.00042276	0.000161914	2.61102	1.38461	0.611		0.927	0.45		1
O75882	Attractin	ATRN_HUMAN	ATRN	158518	262	43		0.00226047	0.000870287	2.59739	1.37706	0.298		0.16	0.45		1
P23142	Fibulin-1	FBLN1_HUMAN	FBLN1	77193.6	36	6		0.000310599	0.000121435	2.55773	1.35487	0.589		0.869	0.45		0
P05156	Complement factor I	CFAI_HUMAN	CFI	65701.8	252	42		0.00217419	0.000850048	2.55773	1.35487	0.62		0.808	0.45		0
P03952	Plasma kallikrein	KLKB1_HUMAN	KLKB1	71351.7	291	49		0.00251068	0.000991722	2.53163	1.34007	0.533		0.632	0.45		0
P08571	Monocyte differentiation antigen CD14	CD14_HUMAN	CD14	40058.6	146	25		0.00125965	0.000505981	2.48953	1.31587	0.674		0.877	0.45		0
P04179	Superoxide dismutase [Mn], mitochondrial	SODM_HUMAN	SOD2	24704.6	35	6		0.000301971	0.000121435	2.48668	1.31422	0.535		0.185	0.45		0
P02768	Serum albumin	ALBU_HUMAN	ALB	69348.9	8613	1498		0.0743109	0.0303184	2.45102	1.29338	0.467		0.848	0.45		0
P13671	Complement component C6	CO6_HUMAN	C6	104768	247	43		0.00213106	0.000870287	2.44868	1.29201	0.464		0.81	0.45		0
P05452	Tetranectin	TETN_HUMAN	CLEC3B	22549.1	164	29		0.00141495	0.000586938	2.41074	1.26947	0.554		0.898	0.45		0
P00734	Prothrombin	THRB_HUMAN	F2	70018.8	639	113		0.00551314	0.00228703	2.41061	1.2694	0.618		0.754	0.45		0
P43251	Biotinidase	BTD_HUMAN	BTD	61115.4	67	12		0.00057806	0.000242871	2.38011	1.25103	0.72		0.273	0.5		0
P02743	Serum amyloid P-component	SAMP_HUMAN	APCS	25369.7	167	30		0.00144084	0.000607177	2.37301	1.24672	0.789		0.665	0.45		0
P05546	Heparin cofactor 2	HEP2_HUMAN	SERPIND1	57054.9	562	102		0.0048488	0.0020644	2.34877	1.2319	0.829		0.862	0.45		0
P01860	Ig gamma-3 chain C region	IGHG3_HUMAN	IGHG3	41267.9	465	85		0.00401191	0.00172033	2.33205	1.2216	0.544		0.143	0.45		0
P00450	Ceruloplasmin	CERU_HUMAN	CP	122190	4249	779		0.0366593	0.0157664	2.32516	1.21733	0.676		0.886	0.45		0
P20618	Proteasome subunit beta type-1	PSB1_HUMAN	PSMB1	26472.5	38	7		0.000327855	0.000141675	2.31414	1.21048	0.473		0.112	0.45		0
P02675	Fibrinogen beta chain	FIBB_HUMAN	FGB	55910.6	1513	281		0.0130538	0.00568722	2.29528	1.19867	0.534		0.861	0.45		0
P30101	Protein disulfide-isomerase A3	PDIA3_HUMAN	PDIA3	56766.6	16	3		0.000138044	6.07177e-05	2.27354	1.18494	0.707		0.887	0.45		0
Q15631	Translin	TSN_HUMAN	TSN	26165.4	16	3		0.000138044	6.07177e-05	2.27354	1.18494	0.229		0.159	0.45		0
P01008	Antithrombin-III	ANT3_HUMAN	SERPINC1	52586	1825	347		0.0157457	0.00702301	2.24201	1.16479	0.645		0.611	0.45		0
P02679	Fibrinogen gamma chain	FIBG_HUMAN	FGG	51495.3	1945	372		0.016781	0.00752899	2.22885	1.1563	0.696		0.808	0.45		1
P61769	Beta-2-microglobulin	B2MG_HUMAN	B2M	13696.9	47	9		0.000405505	0.000182153	2.22617	1.15457	0.907		0.773	0.45		0
P01834	Ig kappa chain C region	IGKC_HUMAN	IGKC	11590.5	167	32		0.00144084	0.000647655	2.22469	1.15361	0.659		0.126	0.45		0
P25787	Proteasome subunit alpha type-2	PSA2_HUMAN	PSMA2	25880.9	26	5		0.000224322	0.000101196	2.2167	1.14841	0.33		0.13	0.45		0
P15924	Desmoplakin	DESP_HUMAN	DSP	331763	88	17		0.000759242	0.000344067	2.20667	1.14187	0.183		0.057	0.45		0
P60174	Triosephosphate isomerase	TPIS_HUMAN	TPI1	26651.1	144	28		0.0012424	0.000566698	2.19234	1.13247	0.51		0.143	0.45		0
P02751	Fibronectin	FINC_HUMAN	FN1	262581	3200	630		0.0276088	0.0127507	2.16528	1.11455	0.369		0.598	0.45		0
P26447	Protein S100-A4	S10A4_HUMAN	S100A4	11711	15	3		0.000129416	6.07177e-05	2.13144	1.09183	0.724		0.107	0.45		0
P01031	Complement C5	CO5_HUMAN	C5	188291	1199	242		0.0103447	0.00489789	2.11207	1.07866	0.626		0.898	0.45		0
P30041	Peroxiredoxin-6	PRDX6_HUMAN	PRDX6	25018.1	74	15		0.000638454	0.000303588	2.10302	1.07247	0.378		0.117	0.45		0
O75636	Ficolin-3	FCN3_HUMAN	FCN3	32885.3	69	14		0.000595315	0.000283349	2.10099	1.07107	0.721		0.727	0.45		0
Q9UGM5	Fetuin-B	FETUB_HUMAN	FETUB	42037.4	66	14		0.000569432	0.000283349	2.00965	1.00694	0.557		0.845	0.45		0
P15169	Carboxypeptidase N catalytic chain	CBPN_HUMAN	CPN1	52268.3	97	21		0.000836892	0.000425024	1.96905	0.977498	0.51		0.803	0.45		0
P09237	Matrilysin	MMP7_HUMAN	MMP7	29659.9	9	2		7.76498e-05	4.04785e-05	1.9183	0.939828	0.722		0.887	0.45		0
P29401	Transketolase	TKT_HUMAN	TKT	67861.4	18	4		0.0001553	8.09569e-05	1.9183	0.939828	0.315		0.117	0.45		0
P55058	Phospholipid transfer protein	PLTP_HUMAN	PLTP	54723.1	62	14		0.000534921	0.000283349	1.88785	0.916744	0.7		0.922	0.45		0
P01876	Ig alpha-1 chain C region	IGHA1_HUMAN	IGHA1	37635.8	53	12		0.000457271	0.000242871	1.88278	0.912861	0.732		0.126	0.45		0
Q12805	EGF-containing fibulin-like extracellular matrix protein 1	FBLN3_HUMAN	EFEMP1	54621.1	22	5		0.000189811	0.000101196	1.87567	0.907406	0.719		0.848	0.45		0
P05155	Plasma protease C1 inhibitor	IC1_HUMAN	SERPING1	55137.5	994	226		0.00857599	0.00457407	1.87492	0.906826	0.676		0.859	0.45		0
P02749	Beta-2-glycoprotein 1	APOH_HUMAN	APOH	38280.5	586	134		0.00505586	0.00271206	1.86422	0.898571	0.591		0.826	0.45		0
P36222	Chitinase-3-like protein 1	CH3L1_HUMAN	CHI3L1	42609	61	14		0.000526293	0.000283349	1.8574	0.893285	0.645		0.85	0.45		0
P25774	Cathepsin S	CATS_HUMAN	CTSS	37477.6	39	9		0.000336482	0.000182153	1.84725	0.88538	0.805		0.661	0.45		0
P02760	Protein AMBP	AMBP_HUMAN	AMBP	38981.5	511	118		0.00440878	0.00238823	1.84605	0.884439	0.769		0.935	0.45		0
Q96IY4	Carboxypeptidase B2	CBPB2_HUMAN	CPB2	48394.6	30	7		0.000258833	0.000141675	1.82695	0.869439	0.702		0.738	0.45		0
P00558	Phosphoglycerate kinase 1	PGK1_HUMAN	PGK1	44597.3	34	8		0.000293344	0.000161914	1.81173	0.857366	0.389		0.099	0.45		0
P02545	Lamin-A/C	LMNA_HUMAN	LMNA	74122.6	33	8		0.000284716	0.000161914	1.75844	0.814297	0.077		0.13	0.45		0
P02746	Complement C1q subcomponent subunit B	C1QB_HUMAN	C1QB	26442.4	151	37		0.00130279	0.000748851	1.73972	0.798854	0.906		0.935	0.45		1
P15144	Aminopeptidase N	AMPN_HUMAN	ANPEP	109524	53	13		0.000457271	0.00026311	1.73795	0.797384	0.575		0.283	0.5		1
P02750	Leucine-rich alpha-2-glycoprotein	A2GL_HUMAN	LRG1	38161.7	101	25		0.000871403	0.000505981	1.72221	0.784258	0.72		0.804	0.45		0
P02741	C-reactive protein	CRP_HUMAN	CRP	25021	8	2		6.9022e-05	4.04785e-05	1.70516	0.769903	0.903		0.708	0.45		0
P34931	Heat shock 70 kDa protein 1-like	HS71L_HUMAN	HSPA1L	70359.1	8	2		6.9022e-05	4.04785e-05	1.70516	0.769903	0.37		0.188	0.45		0
Q15113	Procollagen C-endopeptidase enhancer 1	PCOC1_HUMAN	PCOLCE	47954.5	12	3		0.000103533	6.07177e-05	1.70516	0.769903	0.699		0.802	0.45		0
P33151	Cadherin-5	CADH5_HUMAN	CDH5	87499.4	24	6		0.000207066	0.000121435	1.70516	0.769903	0.192		0.691	0.45		2
P40121	Macrophage-capping protein	CAPG_HUMAN	CAPG	38499.9	88	22		0.000759242	0.000445263	1.70516	0.769903	0.439		0.127	0.45		0
P06681	Complement C2	CO2_HUMAN	C2	83250.8	240	60		0.00207066	0.00121435	1.70516	0.769903	0.66		0.906	0.45		0
P98160	Basement membrane-specific heparan sulfate proteoglycan core protein	PGBM_HUMAN	HSPG2	468760	79	20		0.000681593	0.000404785	1.68384	0.751756	0.486		0.873	0.45		0
P80188	Neutrophil gelatinase-associated lipocalin	NGAL_HUMAN	LCN2	22570.9	90	23		0.000776498	0.000465502	1.66809	0.738194	0.924		0.873	0.45		0
P02671	Fibrinogen alpha chain	FIBA_HUMAN	FGA	94955.4	977	253		0.00842932	0.00512052	1.64618	0.719124	0.397		0.812	0.45		0
P29622	Kallistatin	KAIN_HUMAN	SERPINA4	48526	335	87		0.0028903	0.00176081	1.64146	0.714977	0.608		0.874	0.45		0
P36980	Complement factor H-related protein 2	FHR2_HUMAN	CFHR2	30632.6	23	6		0.000198438	0.000121435	1.63411	0.708502	0.787		0.837	0.45		0
P00740	Coagulation factor IX	FA9_HUMAN	F9	51759.6	19	5		0.000163927	0.000101196	1.6199	0.695902	0.57		0.559	0.45		0
P15531	Nucleoside diphosphate kinase A	NDKA_HUMAN	NME1	17130.7	41	11		0.000353738	0.000222632	1.58889	0.668023	0.361		0.131	0.45		0
P02747	Complement C1q subcomponent subunit C	C1QC_HUMAN	C1QC	25756	145	39		0.00125102	0.00078933	1.58492	0.66441	0.687		0.878	0.45		0
Q99497	Protein DJ-1	PARK7_HUMAN	PARK7	19873.1	26	7		0.000224322	0.000141675	1.58336	0.662988	0.493		0.147	0.45		0
P08697	Alpha-2-antiplasmin	A2AP_HUMAN	SERPINF2	54548.6	423	115		0.00364954	0.00232751	1.568	0.648927	0.817		0.63	0.45		0
P00748	Coagulation factor XII	FA12_HUMAN	F12	67798.7	95	26		0.000819637	0.00052622	1.55759	0.639319	0.507		0.897	0.45		0
P19827	Inter-alpha-trypsin inhibitor heavy chain H1	ITIH1_HUMAN	ITIH1	101372	1163	324		0.0100341	0.00655751	1.53017	0.613688	0.524		0.76	0.45		1
P08670	Vimentin	VIME_HUMAN	VIM	53634.6	411	115		0.00354601	0.00232751	1.52352	0.607407	0.512		0.136	0.45		0
P01019	Angiotensinogen	ANGT_HUMAN	AGT	53136.8	717	202		0.0061861	0.00408832	1.51311	0.597521	0.751		0.768	0.45		0
P13667	Protein disulfide-isomerase A4	PDIA4_HUMAN	PDIA4	72916	7	2		6.03943e-05	4.04785e-05	1.49201	0.577258	0.543		0.873	0.45		1
Q15848	Adiponectin	ADIPO_HUMAN	ADIPOQ	26396.2	21	6		0.000181183	0.000121435	1.49201	0.577258	0.886		0.778	0.45		0
P28065	Proteasome subunit beta type-9	PSB9_HUMAN	PSMB9	23246.4	21	6		0.000181183	0.000121435	1.49201	0.577258	0.557		0.118	0.45		0
P01011	Alpha-1-antichymotrypsin	AACT_HUMAN	SERPINA3	47634.9	1738	500		0.014995	0.0101196	1.48178	0.567331	0.839		0.829	0.45		0
P02748	Complement component C9	CO9_HUMAN	C9	63156.8	236	68		0.00203615	0.00137627	1.47947	0.565083	0.501		0.606	0.45		0
P25311	Zinc-alpha-2-glycoprotein	ZA2G_HUMAN	AZGP1	34240.6	250	73		0.00215694	0.00147746	1.45989	0.545863	0.754		0.877	0.45		0
P00492	Hypoxanthine-guanine phosphoribosyltransferase	HPRT_HUMAN	HPRT1	24562.2	17	5		0.000146672	0.000101196	1.44938	0.535438	0.767		0.106	0.45		0
Q8N6C5	Immunoglobulin superfamily member 1	IGSF1_HUMAN	IGSF1	148920	51	15		0.000440016	0.000303588	1.44938	0.535438	0.685		0.685	0.45		2
Q15582	Transforming growth factor-beta-induced protein ig-h3	BGH3_HUMAN	TGFBI	74664.9	156	46		0.00134593	0.000931004	1.44567	0.531743	0.454		0.886	0.45		1
P02753	Retinol-binding protein 4	RET4_HUMAN	RBP4	22992.3	296	88		0.00255382	0.00178105	1.43388	0.519925	0.858		0.923	0.45		0
P14780	Matrix metalloproteinase-9	MMP9_HUMAN	MMP9	78441.7	97	29		0.000836892	0.000586938	1.42586	0.511835	0.483		0.916	0.45		0
Q03591	Complement factor H-related protein 1	FHR1_HUMAN	CFHR1	37632.4	90	27		0.000776498	0.000546459	1.42096	0.506869	0.685		0.84	0.45		0
P16402	Histone H1.3	H13_HUMAN	HIST1H1D	22333.3	10	3		8.62776e-05	6.07177e-05	1.42096	0.506869	0.385		0.103	0.45		0
Q14624	Inter-alpha-trypsin inhibitor heavy chain H4	ITIH4_HUMAN	ITIH4	103340	830	249		0.00716104	0.00503957	1.42096	0.506869	0.406		0.803	0.45		0
P19823	Inter-alpha-trypsin inhibitor heavy chain H2	ITIH2_HUMAN	ITIH2	106448	1411	426		0.0121738	0.00862191	1.41196	0.497696	0.509		0.791	0.45		0
P09960	Leukotriene A-4 hydrolase	LKHA4_HUMAN	LTA4H	69269.1	23	7		0.000198438	0.000141675	1.40066	0.48611	0.485		0.113	0.45		0
P04406	Glyceraldehyde-3-phosphate dehydrogenase	G3P_HUMAN	GAPDH	36035.3	46	14		0.000396877	0.000283349	1.40066	0.48611	0.467		0.154	0.45		0
P26038	Moesin	MOES_HUMAN	MSN	67803.8	105	32		0.000905914	0.000647655	1.39876	0.484148	0.53		0.111	0.45		0
P02765	Alpha-2-HS-glycoprotein	FETUA_HUMAN	AHSG	39305.4	1043	319		0.00899875	0.00645631	1.39379	0.479014	0.536		0.88	0.45		0
P61158	Actin-related protein 3	ARP3_HUMAN	ACTR3	47353.8	13	4		0.000112161	8.09569e-05	1.38544	0.470343	0.443		0.121	0.45		0
O76013	Keratin, type I cuticular Ha6	KRT36_HUMAN	KRT36	52229	13	4		0.000112161	8.09569e-05	1.38544	0.470343	0.405		0.161	0.45		0
P08779	Keratin, type I cytoskeletal 16	K1C16_HUMAN	KRT16	51251	387	121		0.00333894	0.00244895	1.36342	0.447229	0.25		0.143	0.45		0
P04004	Vitronectin	VTNC_HUMAN	VTN	54288.1	142	45		0.00122514	0.000910765	1.34518	0.427797	0.891		0.936	0.45		0
P62258	14-3-3 protein epsilon	1433E_HUMAN	YWHAE	29157	77	25		0.000664337	0.000505981	1.31297	0.392833	0.33		0.099	0.45		0
P31946	14-3-3 protein beta/alpha	1433B_HUMAN	YWHAB	28065.1	36	12		0.000310599	0.000242871	1.27887	0.354865	0.352		0.101	0.45		0
P12814	Alpha-actinin-1	ACTN1_HUMAN	ACTN1	103043	119	40		0.0010267	0.000809569	1.26821	0.342793	0.431		0.105	0.45		0
Q13228	Selenium-binding protein 1	SBP1_HUMAN	SELENBP1	52374	62	21		0.000534921	0.000425024	1.25857	0.331782	0.496		0.115	0.45		0
P07858	Cathepsin B	CATB_HUMAN	CTSB	37803.2	143	49		0.00123377	0.000991722	1.24407	0.315064	0.77		0.841	0.45		0
P02649	Apolipoprotein E	APOE_HUMAN	APOE	36135.5	425	146		0.0036668	0.00295493	1.24091	0.311397	0.88		0.919	0.45		0
P01042	Kininogen-1	KNG1_HUMAN	KNG1	71939.6	819	283		0.00706613	0.0057277	1.23368	0.302964	0.489		0.781	0.45		0
Q96KN2	Beta-Ala-His dipeptidase	CNDP1_HUMAN	CNDP1	56675.1	43	15		0.000370993	0.000303588	1.22203	0.289277	0.81		0.763	0.45		0
P51884	Lumican	LUM_HUMAN	LUM	38413.5	275	98		0.00237263	0.00198344	1.19622	0.258481	0.543		0.849	0.45		0
P27918	Properdin	PROP_HUMAN	CFP	51256.1	22	8		0.000189811	0.000161914	1.17229	0.229335	0.837		0.84	0.45		0
P12955	Xaa-Pro dipeptidase	PEPD_HUMAN	PEPD	54529.7	19	7		0.000163927	0.000141675	1.15707	0.210476	0.479		0.281	0.45		0
P05154	Plasma serine protease inhibitor	IPSP_HUMAN	SERPINA5	45684.8	149	56		0.00128554	0.0011334	1.13423	0.181717	0.838		0.777	0.45		0
P00751	Complement factor B	CFAB_HUMAN	CFB	85515.2	1518	577		0.0130969	0.011678	1.1215	0.165432	0.457		0.743	0.45		0
P28066	Proteasome subunit alpha type-5	PSA5_HUMAN	PSMA5	26393.3	21	8		0.000181183	0.000161914	1.11901	0.16222	0.485		0.101	0.45		0
P10909	Clusterin	CLUS_HUMAN	CLU	52476.9	340	130		0.00293344	0.0026311	1.11491	0.156926	0.826		0.842	0.45		0
P0CG04	Ig lambda chain C regions	LAC_HUMAN	IGLC1	11218.1	94	36		0.000811009	0.000728612	1.11309	0.154567	0.837		0.135	0.45		0
P06703	Protein S100-A6	S10A6_HUMAN	S100A6	10162.4	13	5		0.000112161	0.000101196	1.10835	0.148415	0.577		0.191	0.45		0
Q969H8	UPF0556 protein C19orf10	CS010_HUMAN	C19orf10	18776.9	13	5		0.000112161	0.000101196	1.10835	0.148415	0.906		0.88	0.45		0
P06396	Gelsolin	GELS_HUMAN	GSN	85679.8	665	256		0.00573746	0.00518124	1.10735	0.147113	0.553		0.844	0.45		0
P05109	Protein S100-A8	S10A8_HUMAN	S100A8	10816.9	150	58		0.00129416	0.00117388	1.10247	0.140741	0.28		0.1	0.45		0
P06702	Protein S100-A9	S10A9_HUMAN	S100A9	13224.3	86	34		0.000741987	0.000688134	1.07826	0.108705	0.425		0.099	0.45		0
P30043	Flavin reductase	BLVRB_HUMAN	BLVRB	22100.7	48	19		0.000414132	0.000384545	1.07694	0.106938	0.834		0.301	0.45		0
P00338	L-lactate dehydrogenase A chain	LDHA_HUMAN	LDHA	36671.2	58	23		0.00050041	0.000465502	1.07499	0.104322	0.549		0.065	0.5		0
Q86YZ3	Hornerin	HORN_HUMAN	HRNR	282355	133	53		0.00114749	0.00107268	1.06974	0.0972649	0.087		0.212	0.45		0
P02042	Hemoglobin subunit delta	HBD_HUMAN	HBD	16037.1	341	136		0.00294206	0.00275253	1.06886	0.096068	0.483		0.113	0.45		0
P01034	Cystatin-C	CYTC_HUMAN	CST3	15781.2	10	4		8.62776e-05	8.09569e-05	1.06572	0.0918311	0.937		0.898	0.45		1
Q15063	Periostin	POSTN_HUMAN	POSTN	93300	97	39		0.000836892	0.00078933	1.06026	0.0844136	0.269		0.892	0.45		0
P06727	Apolipoprotein A-IV	APOA4_HUMAN	APOA4	45381.3	539	217		0.00465036	0.00439191	1.05885	0.0824932	0.419		0.846	0.45		0
P00915	Carbonic anhydrase 1	CAH1_HUMAN	CA1	28852.4	1094	459		0.00943876	0.00928981	1.01603	0.0229496	0.62		0.049	0.45		0
P67936	Tropomyosin alpha-4 chain	TPM4_HUMAN	TPM4	28504.4	19	8		0.000163927	0.000161914	1.01244	0.0178305	0.417		0.11	0.45		0
P08185	Corticosteroid-binding globulin	CBG_HUMAN	SERPINA6	45124.1	78	33		0.000672965	0.000667895	1.00759	0.0109111	0.877		0.783	0.45		0
P36955	Pigment epithelium-derived factor	PEDF_HUMAN	SERPINF1	46326.4	346	148		0.0029852	0.00299541	0.996594	-0.00492218	0.825		0.869	0.45		0
P52907	F-actin-capping protein subunit alpha-1	CAZA1_HUMAN	CAPZA1	32905.1	7	3		6.03943e-05	6.07177e-05	0.994674	-0.00770462	0.48		0.102	0.45		0
Q9Y6R7	IgGFc-binding protein	FCGBP_HUMAN	FCGBP	571965	180	78		0.001553	0.00157866	0.983743	-0.0236462	0.581		0.823	0.45		0
P27797	Calreticulin	CALR_HUMAN	CALR	48124.9	23	10		0.000198438	0.000202392	0.980464	-0.0284632	0.366		0.904	0.45		0
P02745	Complement C1q subcomponent subunit A	C1QA_HUMAN	C1QA	25998.6	23	10		0.000198438	0.000202392	0.980464	-0.0284632	0.949		0.757	0.45		0
Q5T749	Keratinocyte proline-rich protein	KPRP_HUMAN	KPRP	64114.6	16	7		0.000138044	0.000141675	0.974374	-0.037452	0.341		0.133	0.45		0
P05090	Apolipoprotein D	APOD_HUMAN	APOD	21258	137	60		0.001182	0.00121435	0.973359	-0.0389556	0.881		0.892	0.45		0
P61626	Lysozyme C	LYSC_HUMAN	LYZ	16518.9	41	18		0.000353738	0.000364306	0.970991	-0.04247	0.915		0.857	0.45		0
P07900	Heat shock protein HSP 90-alpha	HS90A_HUMAN	HSP90AA1	84645.2	25	11		0.000215694	0.000222632	0.968838	-0.0456725	0.173		0.105	0.45		0
P07357	Complement component C8 alpha chain	CO8A_HUMAN	C8A	65145.8	143	63		0.00123377	0.00127507	0.967608	-0.0475056	0.591		0.845	0.45		0
P07339	Cathepsin D	CATD_HUMAN	CTSD	44535	95	43		0.000819637	0.000870287	0.941801	-0.0865062	0.758		0.781	0.45		0
P01598	Ig kappa chain V-I region EU	KV106_HUMAN		11770.5	11	5		9.49053e-05	0.000101196	0.937835	-0.0925935	0.629		0.123	0.45		0
Q08380	Galectin-3-binding protein	LG3BP_HUMAN	LGALS3BP	65314.1	103	47		0.000888659	0.000951244	0.934207	-0.0981854	0.738		0.785	0.45		0
P48637	Glutathione synthetase	GSHB_HUMAN	GSS	52367.9	13	6		0.000112161	0.000121435	0.923626	-0.11462	0.484		0.123	0.45		0
P13796	Plastin-2	PLSL_HUMAN	LCP1	70274.1	206	96		0.00177732	0.00194297	0.914745	-0.128559	0.502		0.051	0.45		0
P14314	Glucosidase 2 subunit beta	GLU2B_HUMAN	PRKCSH	59407.7	15	7		0.000129416	0.000141675	0.913476	-0.130561	0.308		0.825	0.45		0
Q16851	UTP--glucose-1-phosphate uridylyltransferase	UGPA_HUMAN	UGP2	56924	15	7		0.000129416	0.000141675	0.913476	-0.130561	0.34		0.1	0.45		0
P09467	Fructose-1,6-bisphosphatase 1	F16P1_HUMAN	FBP1	36797.2	30	14		0.000258833	0.000283349	0.913476	-0.130561	0.515		0.115	0.45		0
P09601	Heme oxygenase 1	HMOX1_HUMAN	HMOX1	32801.1	30	14		0.000258833	0.000283349	0.913476	-0.130561	0.526		0.105	0.45		1
P13646	Keratin, type I cytoskeletal 13	K1C13_HUMAN	KRT13	49571.3	32	15		0.000276088	0.000303588	0.909416	-0.136988	0.345		0.148	0.45		0
Q01518	Adenylyl cyclase-associated protein 1	CAP1_HUMAN	CAP1	51837.5	17	8		0.000146672	0.000161914	0.905864	-0.142634	0.429		0.051	0.45		0
O15144	Actin-related protein 2/3 complex subunit 2	ARPC2_HUMAN	ARPC2	34315.7	19	9		0.000163927	0.000182153	0.899943	-0.152095	0.36		0.129	0.45		0
P00747	Plasminogen	PLMN_HUMAN	PLG	90549.4	325	154		0.00280402	0.00311684	0.899635	-0.152588	0.403		0.767	0.45		0
Q13231	Chitotriosidase-1	CHIT1_HUMAN	CHIT1	51664.1	63	30		0.000543549	0.000607177	0.895206	-0.159708	0.783		0.684	0.5		1
P28074	Proteasome subunit beta type-5	PSB5_HUMAN	PSMB5	28463	25	12		0.000215694	0.000242871	0.888102	-0.171203	0.726		0.145	0.45		0
O15143	Actin-related protein 2/3 complex subunit 1B	ARC1B_HUMAN	ARPC1B	40931.8	8	4		6.9022e-05	8.09569e-05	0.852578	-0.230097	0.222		0.13	0.45		0
O94985	Calsyntenin-1	CSTN1_HUMAN	CLSTN1	109774	8	4		6.9022e-05	8.09569e-05	0.852578	-0.230097	0.436		0.83	0.45		1
Q53FA7	Quinone oxidoreductase PIG3	QORX_HUMAN	TP53I3	35519.3	8	4		6.9022e-05	8.09569e-05	0.852578	-0.230097	0.622		0.105	0.45		0
P48506	Glutamate--cysteine ligase catalytic subunit	GSH1_HUMAN	GCLC	72749.8	10	5		8.62776e-05	0.000101196	0.852578	-0.230097	0.414		0.12	0.45		0
O75223	Gamma-glutamylcyclotransferase	GGCT_HUMAN	GGCT	20990	12	6		0.000103533	0.000121435	0.852578	-0.230097	0.503		0.108	0.45		0
P52209	6-phosphogluconate dehydrogenase, decarboxylating	6PGD_HUMAN	PGD	53123.9	14	7		0.000120789	0.000141675	0.852578	-0.230097	0.426		0.431	0.45		0
P28072	Proteasome subunit beta type-6	PSB6_HUMAN	PSMB6	25339.9	14	7		0.000120789	0.000141675	0.852578	-0.230097	0.563		0.213	0.45		0
P11142	Heat shock cognate 71 kDa protein	HSP7C_HUMAN	HSPA8	70881.8	25	13		0.000215694	0.00026311	0.819786	-0.286681	0.229		0.177	0.45		0
P13716	Delta-aminolevulinic acid dehydratase	HEM2_HUMAN	ALAD	36277.3	68	36		0.000586687	0.000728612	0.805212	-0.312559	0.637		0.193	0.45		0
P28070	Proteasome subunit beta type-4	PSB4_HUMAN	PSMB4	29187	13	7		0.000112161	0.000141675	0.791679	-0.337012	0.565		0.138	0.45		0
P60709	Actin, cytoplasmic 1	ACTB_HUMAN	ACTB	41719.8	376	204		0.00324404	0.0041288	0.785709	-0.347934	0.498		0.107	0.45		0
P60900	Proteasome subunit alpha type-6	PSA6_HUMAN	PSMA6	27381.5	27	15		0.000232949	0.000303588	0.76732	-0.3821	0.429		0.135	0.45		0
P78385	Keratin, type II cuticular Hb3	KRT83_HUMAN	KRT83	54176.9	80	45		0.00069022	0.000910765	0.757847	-0.400022	0.422		0.147	0.45		0
P02763	Alpha-1-acid glycoprotein 1	A1AG1_HUMAN	ORM1	23494.1	37	21		0.000319227	0.000425024	0.75108	-0.412961	0.691		0.94	0.45		0
Q99436	Proteasome subunit beta type-7	PSB7_HUMAN	PSMB7	29947.9	7	4		6.03943e-05	8.09569e-05	0.746005	-0.422742	0.467		0.123	0.45		0
P10599	Thioredoxin	THIO_HUMAN	TXN	11719.3	7	4		6.03943e-05	8.09569e-05	0.746005	-0.422742	0.37		0.106	0.45		0
P04745	Alpha-amylase 1	AMY1_HUMAN	AMY1A	57750.4	14	8		0.000120789	0.000161914	0.746005	-0.422742	0.8		0.907	0.45		0
P49247	Ribose-5-phosphate isomerase	RPIA_HUMAN	RPIA	33251	12	7		0.000103533	0.000141675	0.730781	-0.452489	0.565		0.206	0.45		0
P06744	Glucose-6-phosphate isomerase	G6PI_HUMAN	GPI	63130.4	65	38		0.000560804	0.000769091	0.729178	-0.455657	0.453		0.103	0.45		0
Q04695	Keratin, type I cytoskeletal 17	K1C17_HUMAN	KRT17	48088.7	29	17		0.000250205	0.000344067	0.727198	-0.459579	0.658		0.147	0.45		0
P13645	Keratin, type I cytoskeletal 10	K1C10_HUMAN	KRT10	58810.8	2557	1507		0.0220612	0.0305005	0.723305	-0.467324	0.123		0.101	0.45		0
P17174	Aspartate aminotransferase, cytoplasmic	AATC_HUMAN	GOT1	46230.1	22	13		0.000189811	0.00026311	0.721412	-0.471105	0.439		0.152	0.45		0
P62979	Ubiquitin	UBIQ_HUMAN	RPS27A	8547.2	15	9		0.000129416	0.000182153	0.710481	-0.493131	0.716		0.118	0.45		0
Q9UL46	Proteasome activator complex subunit 2	PSME2_HUMAN	PSME2	27384.2	5	3		4.31388e-05	6.07177e-05	0.710481	-0.493131	0.363		0.099	0.45		0
P00491	Purine nucleoside phosphorylase	PNPH_HUMAN	PNP	32100	40	24		0.00034511	0.000485741	0.710481	-0.493131	0.509		0.118	0.45		0
P00918	Carbonic anhydrase 2	CAH2_HUMAN	CA2	29228.6	119	72		0.0010267	0.00145722	0.704561	-0.505204	0.411		0.114	0.45		0
P00390	Glutathione reductase, mitochondrial	GSHR_HUMAN	GSR	56239.4	18	11		0.0001553	0.000222632	0.697563	-0.519604	0.54		0.384	0.45		0
P43121	Cell surface glycoprotein MUC18	MUC18_HUMAN	MCAM	71588.5	8	5		6.9022e-05	0.000101196	0.682062	-0.552025	0.256		0.846	0.45		1
P27105	Erythrocyte band 7 integral membrane protein	STOM_HUMAN	STOM	31714.1	8	5		6.9022e-05	0.000101196	0.682062	-0.552025	0.224		0.102	0.5		1
O75874	Isocitrate dehydrogenase [NADP] cytoplasmic	IDHC_HUMAN	IDH1	46642.5	16	10		0.000138044	0.000202392	0.682062	-0.552025	0.547		0.104	0.45		0
P25788	Proteasome subunit alpha type-3	PSA3_HUMAN	PSMA3	28415.7	24	15		0.000207066	0.000303588	0.682062	-0.552025	0.256		0.099	0.45		0
P02538	Keratin, type II cytoskeletal 6A	K2C6A_HUMAN	KRT6A	60028.4	368	233		0.00317501	0.00471574	0.67328	-0.570721	0.103		0.114	0.45		0
P04083	Annexin A1	ANXA1_HUMAN	ANXA1	38697.9	14	9		0.000120789	0.000182153	0.663116	-0.592667	0.511		0.113	0.45		0
P78417	Glutathione S-transferase omega-1	GSTO1_HUMAN	GSTO1	27549.2	17	11		0.000146672	0.000222632	0.65881	-0.602066	0.435		0.106	0.45		0
Q5D862	Filaggrin-2	FILA2_HUMAN	FLG2	248034	53	35		0.000457271	0.000708373	0.645523	-0.63146	0.057		0.14	0.45		0
P52566	Rho GDP-dissociation inhibitor 2	GDIR2_HUMAN	ARHGDIB	22970.4	15	10		0.000129416	0.000202392	0.639433	-0.645135	0.397		0.103	0.45		0
P25786	Proteasome subunit alpha type-1	PSA1_HUMAN	PSMA1	29538	12	8		0.000103533	0.000161914	0.639433	-0.645135	0.371		0.104	0.45		0
P07195	L-lactate dehydrogenase B chain	LDHB_HUMAN	LDHB	36620.6	64	43		0.000552176	0.000870287	0.634476	-0.656362	0.569		0.137	0.45		0
P07355	Annexin A2	ANXA2_HUMAN	ANXA2	38588.1	25	17		0.000215694	0.000344067	0.626895	-0.673704	0.746		0.127	0.45		0
P07738	Bisphosphoglycerate mutase	PMGE_HUMAN	BPGM	29987.9	23	16		0.000198438	0.000323828	0.61279	-0.706535	0.487		0.117	0.45		0
P63104	14-3-3 protein zeta/delta	1433Z_HUMAN	YWHAZ	27727.9	53	37		0.000457271	0.000748851	0.61063	-0.71163	0.252		0.101	0.45		0
P68871	Hemoglobin subunit beta	HBB_HUMAN	HBB	15980	3630	2537		0.0313188	0.0513469	0.609944	-0.713251	0.469		0.114	0.45		0
Q9NZP8	Complement C1r subcomponent-like protein	C1RL_HUMAN	C1RL	53479.5	10	7		8.62776e-05	0.000141675	0.608984	-0.715524	0.572		0.676	0.45		0
Q9HC38	Glyoxalase domain-containing protein 4	GLOD4_HUMAN	GLOD4	34776.1	10	7		8.62776e-05	0.000141675	0.608984	-0.715524	0.721		0.137	0.45		0
P18206	Vinculin	VINC_HUMAN	VCL	123783	38	27		0.000327855	0.000546459	0.599962	-0.737057	0.181		0.117	0.45		0
P35908	Keratin, type II cytoskeletal 2 epidermal	K22E_HUMAN	KRT2	65415.9	1986	1444		0.0171347	0.0292254	0.586295	-0.770302	0.096		0.131	0.45		0
P25789	Proteasome subunit alpha type-4	PSA4_HUMAN	PSMA4	29466.8	15	11		0.000129416	0.000222632	0.581303	-0.782638	0.209		0.108	0.45		0
O14818	Proteasome subunit alpha type-7	PSA7_HUMAN	PSMA7	27869.1	23	17		0.000198438	0.000344067	0.576744	-0.793998	0.248		0.106	0.45		0
P07996	Thrombospondin-1	TSP1_HUMAN	THBS1	129364	23	17		0.000198438	0.000344067	0.576744	-0.793998	0.345		0.742	0.45		0
P04075	Fructose-bisphosphate aldolase A	ALDOA_HUMAN	ALDOA	39402.6	33	25		0.000284716	0.000505981	0.562701	-0.829559	0.356		0.1	0.45		0
P04264	Keratin, type II cytoskeletal 1	K2C1_HUMAN	KRT1	66022.3	4001	3070		0.0345196	0.0621344	0.555564	-0.847975	0.099		0.123	0.45		0
P69905	Hemoglobin subunit alpha	HBA_HUMAN	HBA1	15239.6	2312	1798		0.0199474	0.0363901	0.548153	-0.867349	0.349		0.109	0.45		0
O14791	Apolipoprotein L1	APOL1_HUMAN	APOL1	43957.3	24	19		0.000207066	0.000384545	0.53847	-0.893062	0.709		0.853	0.45		2
P35527	Keratin, type I cytoskeletal 9	K1C9_HUMAN	KRT9	62047.8	2179	1731		0.0187999	0.0350341	0.536617	-0.898037	0.089		0.116	0.45		0
P68371	Tubulin beta-2C chain	TBB2C_HUMAN	TUBB2C	49812.7	5	4		4.31388e-05	8.09569e-05	0.532861	-0.908169	0.501		0.107	0.45		0
P68104	Elongation factor 1-alpha 1	EF1A1_HUMAN	EEF1A1	50123.2	16	13		0.000138044	0.00026311	0.524663	-0.930537	0.155		0.116	0.45		0
P06733	Alpha-enolase	ENOA_HUMAN	ENO1	47152.2	29	24		0.000250205	0.000485741	0.515099	-0.957079	0.536		0.114	0.45		0
P59665	Neutrophil defensin 1	DEF1_HUMAN	DEFA1	10183	12	10		0.000103533	0.000202392	0.511547	-0.967063	0.944		0.921	0.45		0
P30740	Leukocyte elastase inhibitor	ILEU_HUMAN	SERPINB1	42725.8	45	38		0.000388249	0.000769091	0.504816	-0.986171	0.516		0.35	0.45		0
P40925	Malate dehydrogenase, cytoplasmic	MDHC_HUMAN	MDH1	36408.9	44	38		0.000379621	0.000769091	0.493598	-1.01859	0.455		0.164	0.45		0
P02788	Lactotransferrin	TRFL_HUMAN	LTF	78164.3	170	150		0.00146672	0.00303588	0.483127	-1.04952	0.447		0.939	0.45		0
P78386	Keratin, type II cuticular Hb5	KRT85_HUMAN	KRT85	55784	9	8		7.76498e-05	0.000161914	0.479575	-1.06017	0.224		0.143	0.45		0
P19013	Keratin, type II cytoskeletal 4	K2C4_HUMAN	KRT4	57268.1	23	21		0.000198438	0.000425024	0.466888	-1.09885	0.18		0.17	0.45		1
P14618	Pyruvate kinase isozymes M1/M2	KPYM_HUMAN	PKM2	57919.5	13	12		0.000112161	0.000242871	0.461813	-1.11462	0.42		0.148	0.45		0
P32119	Peroxiredoxin-2	PRDX2_HUMAN	PRDX2	21874.4	221	213		0.00190673	0.00431096	0.4423	-1.1769	0.522		0.123	0.45		0
P04040	Catalase	CATA_HUMAN	CAT	59738.5	302	292		0.00260558	0.00590985	0.440888	-1.18152	0.406		0.108	0.45		0
P18669	Phosphoglycerate mutase 1	PGAM1_HUMAN	PGAM1	28786.8	13	13		0.000112161	0.00026311	0.426289	-1.2301	0.407		0.126	0.45		0
P12830	Cadherin-1	CADH1_HUMAN	CDH1	97439.6	3	3		2.58833e-05	6.07177e-05	0.426289	-1.2301	0.179		0.818	0.45		1
P07384	Calpain-1 catalytic subunit	CAN1_HUMAN	CAPN1	81874.6	4	4		3.4511e-05	8.09569e-05	0.426289	-1.2301	0.554		0.112	0.45		0
Q06323	Proteasome activator complex subunit 1	PSME1_HUMAN	PSME1	28705.8	6	6		5.17665e-05	0.000121435	0.426289	-1.2301	0.17		0.111	0.45		0
P11226	Mannose-binding protein C	MBL2_HUMAN	MBL2	26126.1	11	11		9.49053e-05	0.000222632	0.426289	-1.2301	0.698		0.797	0.45		0
Q15323	Keratin, type I cuticular Ha1	K1H1_HUMAN	KRT31	47218.7	25	25		0.000215694	0.000505981	0.426289	-1.2301	0.305		0.16	0.45		0
P00441	Superoxide dismutase [Cu-Zn]	SODC_HUMAN	SOD1	15917.3	12	13		0.000103533	0.00026311	0.393497	-1.34557	0.648		0.123	0.45		0
P62805	Histone H4	H4_HUMAN	HIST1H4A	11349.7	67	74		0.00057806	0.0014977	0.385964	-1.37346	0.408		0.099	0.45		0
P81605	Dermcidin	DCD_HUMAN	DCD	11266.1	132	146		0.00113886	0.00295493	0.385412	-1.37553	0.957		0.893	0.45		0
P37837	Transaldolase	TALDO_HUMAN	TALDO1	37523.7	41	46		0.000353738	0.000931004	0.379953	-1.39611	0.394		0.108	0.45		0
P05164	Myeloperoxidase	PERM_HUMAN	MPO	83853.1	113	127		0.000974936	0.00257038	0.379296	-1.3986	0.52		0.581	0.45		0
P59998	Actin-related protein 2/3 complex subunit 4	ARPC4_HUMAN	ARPC4	19649.4	7	8		6.03943e-05	0.000161914	0.373003	-1.42274	0.646		0.406	0.45		0
P08758	Annexin A5	ANXA5_HUMAN	ANXA5	35920.6	7	8		6.03943e-05	0.000161914	0.373003	-1.42274	0.55		0.108	0.45		0
P02461	Collagen alpha-1(III) chain	CO3A1_HUMAN	COL3A1	138547	6	7		5.17665e-05	0.000141675	0.36539	-1.45249	0.255		0.866	0.45		0
P02647	Apolipoprotein A-I	APOA1_HUMAN	APOA1	30760.5	277	332		0.00238989	0.00671942	0.355669	-1.49139	0.848		0.847	0.45		0
P01033	Metalloproteinase inhibitor 1	TIMP1_HUMAN	TIMP1	23153.1	10	12		8.62776e-05	0.000242871	0.355241	-1.49313	0.765		0.923	0.45		0
Q86UN3	Reticulon-4 receptor-like 2	R4RL2_HUMAN	RTN4RL2	46090	4	5		3.4511e-05	0.000101196	0.341031	-1.55203	0.787		0.783	0.45		0
Q9UBR2	Cathepsin Z	CATZ_HUMAN	CTSZ	33850.2	7	9		6.03943e-05	0.000182153	0.331558	-1.59267	0.861		0.845	0.45		1
P21333	Filamin-A	FLNA_HUMAN	FLNA	280711	9	12		7.76498e-05	0.000242871	0.319717	-1.64513	0.446		0.126	0.45		0
P02452	Collagen alpha-1(I) chain	CO1A1_HUMAN	COL1A1	138923	11	15		9.49053e-05	0.000303588	0.312612	-1.67756	0.206		0.859	0.45		0
P13647	Keratin, type II cytoskeletal 5	K2C5_HUMAN	KRT5	62361.6	470	666		0.00405505	0.0134793	0.300834	-1.73296	0.093		0.151	0.45		0
P01266	Thyroglobulin	THYG_HUMAN	TG	304768	10175	14864		0.0877874	0.300836	0.291812	-1.77689	0.479		0.857	0.45		0
P02652	Apolipoprotein A-II	APOA2_HUMAN	APOA2	11157.2	244	364		0.00210517	0.00736708	0.285754	-1.80715	0.849		0.813	0.45		0
Q16695	Histone H3.1t	H31T_HUMAN	HIST3H3	15490.8	12	28		0.000103533	0.000566698	0.182695	-2.45249	0.696		0.114	0.45		0
P61981	14-3-3 protein gamma	1433G_HUMAN	YWHAG	28285.1	15	38		0.000129416	0.000769091	0.168272	-2.57113	0.29		0.102	0.45		0
P00738	Haptoglobin	HPT_HUMAN	HP	45186.9	7	19		6.03943e-05	0.000384545	0.157054	-2.67067	0.693		0.879	0.45		0
P01833	Polymeric immunoglobulin receptor	PIGR_HUMAN	PIGR	83265.4	5	16		4.31388e-05	0.000323828	0.133215	-2.90817	0.17		0.831	0.45		1
P02533	Keratin, type I cytoskeletal 14	K1C14_HUMAN	KRT14	51544.5	237	1071		0.00204478	0.0216762	0.0943328	-3.4061	0.446		0.143	0.45		0
Q02413	Desmoglein-1	DSG1_HUMAN	DSG1	113731	4	21		3.4511e-05	0.000425024	0.0811979	-3.62241	0.556		0.733	0.45		0
P0C0L5	Complement C4-B	CO4B_HUMAN	C4B	192777	2349	-		0.0202666	-	-	-	0.399		0.731	0.45		0
P69891	Hemoglobin subunit gamma-1	HBG1_HUMAN	HBG1	16122.5	75	-		0.000647082	-	-	-	0.52		0.114	0.45		0
P04278	Sex hormone-binding globulin	SHBG_HUMAN	SHBG	43762.6	75	-		0.000647082	-	-	-	0.708		0.889	0.45		0
P35542	Serum amyloid A-4 protein	SAA4_HUMAN	SAA4	14729.2	65	-		0.000560804	-	-	-	0.926		0.709	0.45		0
O95445	Apolipoprotein M	APOM_HUMAN	APOM	21235.9	55	-		0.000474527	-	-	-	0.639		0.576	0.45		0
P07988	Pulmonary surfactant-associated protein B	PSPB_HUMAN	SFTPB	42098.9	54	-		0.000465899	-	-	-	0.577		0.87	0.45		0
P04275	von Willebrand factor	VWF_HUMAN	VWF	309231	47	-		0.000405505	-	-	-	0.428		0.922	0.45		0
Q14956 *	Transmembrane glycoprotein NMB	GPNMB_HUMAN	GPNMB	63904.6	42	-		0.000362366	-	-	-	0.242		0.654	0.45		1
P00742	Coagulation factor X	FA10_HUMAN	F10	54714.1	38	-		0.000327855	-	-	-	0.608		0.684	0.45		1
P27487 *	Dipeptidyl peptidase 4	DPP4_HUMAN	DPP4	88263	37	-		0.000319227	-	-	-	0.719		0.384	0.5		1
P61916 *	Epididymal secretory protein E1	NPC2_HUMAN	NPC2	16552	36	-		0.000310599	-	-	-	0.931		0.934	0.45		0
Q86Y46	Keratin, type II cytoskeletal 73	K2C73_HUMAN	KRT73	58907.1	36	-		0.000310599	-	-	-	0.321		0.129	0.45		0
P16930	Fumarylacetoacetase	FAAA_HUMAN	FAH	46357.6	33	-		0.000284716	-	-	-	0.582		0.115	0.45		0
P01857	Ig gamma-1 chain C region	IGHG1_HUMAN	IGHG1	36087	31	-		0.00026746	-	-	-	0.581		0.119	0.45		0
P17936	Insulin-like growth factor-binding protein 3	IBP3_HUMAN	IGFBP3	31656.1	29	-		0.000250205	-	-	-	0.815		0.856	0.45		0
P09172	Dopamine beta-hydroxylase	DOPO_HUMAN	DBH	69047.4	27	-		0.000232949	-	-	-	0.779		0.307	0.5		1
P48668	Keratin, type II cytoskeletal 6C	K2C6C_HUMAN	KRT6C	60008.7	27	-		0.000232949	-	-	-	0.135		0.114	0.45		0
P12035	Keratin, type II cytoskeletal 3	K2C3_HUMAN	KRT3	64488	26	-		0.000224322	-	-	-	0.111		0.113	0.45		0
Q14155	Rho guanine nucleotide exchange factor 7	ARHG7_HUMAN	ARHGEF7	89996.2	26	-		0.000224322	-	-	-	0.182		0.228	0.45		0
P22105	Tenascin-X	TENX_HUMAN	TNXB	464289	25	-		0.000215694	-	-	-	0.335		0.896	0.45		0
P01859	Ig gamma-2 chain C region	IGHG2_HUMAN	IGHG2	35881.2	23	-		0.000198438	-	-	-	0.638		0.124	0.45		0
Q16881	Thioredoxin reductase 1, cytoplasmic	TRXR1_HUMAN	TXNRD1	70888.9	23	-		0.000198438	-	-	-	0.359		0.125	0.45		0
Q6EMK4	Vasorin	VASN_HUMAN	VASN	71696.1	23	-		0.000198438	-	-	-	0.216		0.943	0.45		1
Q00610	Clathrin heavy chain 1	CLH1_HUMAN	CLTC	191601	22	-		0.000189811	-	-	-	0.437		0.113	0.45		0
Q15828	Cystatin-M	CYTM_HUMAN	CST6	16493.1	22	-		0.000189811	-	-	-	0.944		0.845	0.45		0
Q04756	Hepatocyte growth factor activator	HGFA_HUMAN	HGFAC	70663.5	22	-		0.000189811	-	-	-	0.756		0.856	0.45		1
P62807	Histone H2B type 1-C/E/F/G/I	H2B1C_HUMAN	HIST1H2BC	13888.6	22	-		0.000189811	-	-	-	0.306		0.104	0.45		0
P68363	Tubulin alpha-1B chain	TBA1B_HUMAN	TUBA1B	50133.7	22	-		0.000189811	-	-	-	0.472		0.133	0.45		0
Q13885	Tubulin beta-2A chain	TBB2A_HUMAN	TUBB2A	49889.1	22	-		0.000189811	-	-	-	0.527		0.107	0.45		0
P20671	Histone H2A type 1-D	H2A1D_HUMAN	HIST1H2AD	14090	21	-		0.000181183	-	-	-	0.532		0.119	0.45		0
P35443	Thrombospondin-4	TSP4_HUMAN	THBS4	105851	21	-		0.000181183	-	-	-	0.444		0.813	0.45		0
P04080	Cystatin-B	CYTB_HUMAN	CSTB	11121.3	20	-		0.000172555	-	-	-	0.333		0.102	0.45		0
P02766	Transthyretin	TTHY_HUMAN	TTR	15868.9	20	-		0.000172555	-	-	-	0.911		0.865	0.45		0
O43866	CD5 antigen-like	CD5L_HUMAN	CD5L	38067.9	19	-		0.000163927	-	-	-	0.81		0.731	0.45		0
O00187	Mannan-binding lectin serine protease 2	MASP2_HUMAN	MASP2	75716.4	19	-		0.000163927	-	-	-	0.744		0.769	0.45		0
P46926	Glucosamine-6-phosphate isomerase 1	GNPI1_HUMAN	GNPDA1	32651.4	18	-		0.0001553	-	-	-	0.333		0.133	0.45		0
P00739	Haptoglobin-related protein	HPTR_HUMAN	HPR	39011.5	18	-		0.0001553	-	-	-	0.557		0.63	0.45		0
Q13835	Plakophilin-1	PKP1_HUMAN	PKP1	82844.7	18	-		0.0001553	-	-	-	0.374		0.102	0.45		0
Q0VAM2	Ras-GEF domain-containing family member 1B	RGF1B_HUMAN	RASGEF1B	55343.4	18	-		0.0001553	-	-	-	0.563		0.111	0.45		0
P09486	SPARC	SPRC_HUMAN	SPARC	34613.9	17	-		0.000146672	-	-	-	0.942		0.939	0.45		0
P39060	Collagen alpha-1(XVIII) chain	COIA1_HUMAN	COL18A1	178170	16	-		0.000138044	-	-	-	0.166		0.928	0.45		0
P09211	Glutathione S-transferase P	GSTP1_HUMAN	GSTP1	23338.7	16	-		0.000138044	-	-	-	0.545		0.282	0.45		0
Q92764	Keratin, type I cuticular Ha5	KRT35_HUMAN	KRT35	50342.9	16	-		0.000138044	-	-	-	0.556		0.054	0.45		0
P48740	Mannan-binding lectin serine protease 1	MASP1_HUMAN	MASP1	79229.4	16	-		0.000138044	-	-	-	0.705		0.808	0.45		0
P20851	C4b-binding protein beta chain	C4BPB_HUMAN	C4BPB	28339.2	15	-		0.000129416	-	-	-	0.525		0.869	0.45		0
P23528	Cofilin-1	COF1_HUMAN	CFL1	18485.1	15	-		0.000129416	-	-	-	0.628		0.102	0.45		0
O14498	Immunoglobulin superfamily containing leucine-rich repeat protein	ISLR_HUMAN	ISLR	45980.3	15	-		0.000129416	-	-	-	0.597		0.939	0.45		0
P07602	Proactivator polypeptide	SAP_HUMAN	PSAP	58094	15	-		0.000129416	-	-	-	0.785		0.946	0.45		0
P31947	14-3-3 protein sigma	1433S_HUMAN	SFN	27756.8	14	-		0.000120789	-	-	-	0.345		0.102	0.45		0
O95336	6-phosphogluconolactonase	6PGL_HUMAN	PGLS	27529.5	14	-		0.000120789	-	-	-	0.87		0.246	0.45		0
P26927	Hepatocyte growth factor-like protein	HGFL_HUMAN	MST1	80299.8	14	-		0.000120789	-	-	-	0.588		0.814	0.45		0
O14786	Neuropilin-1	NRP1_HUMAN	NRP1	103119	14	-		0.000120789	-	-	-	0.594		0.864	0.45		1
P12111	Collagen alpha-3(VI) chain	CO6A3_HUMAN	COL6A3	343645	13	-		0.000112161	-	-	-	0.321		0.863	0.45		0
P24593	Insulin-like growth factor-binding protein 5	IBP5_HUMAN	IGFBP5	30552	13	-		0.000112161	-	-	-	0.92		0.863	0.45		0
P40926	Malate dehydrogenase, mitochondrial	MDHM_HUMAN	MDH2	35485.7	13	-		0.000112161	-	-	-	0.644		0.174	0.45		0
P16035	Metalloproteinase inhibitor 2	TIMP2_HUMAN	TIMP2	24381.9	13	-		0.000112161	-	-	-	0.854		0.938	0.45		0
P68036	Ubiquitin-conjugating enzyme E2 L3	UB2L3_HUMAN	UBE2L3	17844.3	13	-		0.000112161	-	-	-	0.582		0.104	0.45		0
P17900	Ganglioside GM2 activator	SAP3_HUMAN	GM2A	20821.2	12	-		0.000103533	-	-	-	0.945		0.863	0.45		0
P18135	Ig kappa chain V-III region HAH	KV312_HUMAN		14055.5	12	-		0.000103533	-	-	-	0.928		0.875	0.45		0
P22061	Protein-L-isoaspartate(D-aspartate) O-methyltransferase	PIMT_HUMAN	PCMT1	24632.9	12	-		0.000103533	-	-	-	0.515		0.053	0.45		0
P49908	Selenoprotein P	SEPP1_HUMAN	SEPP1	43155.7	12	-		0.000103533	-	-	-	0.802		0.825	0.45		0
Q9H299 *	SH3 domain-binding glutamic acid-rich-like protein 3	SH3L3_HUMAN	SH3BGRL3	10419.8	12	-		0.000103533	-	-	-	0.768		0.098	0.45		0
Q9NZK5	Adenosine deaminase CECR1	CECR1_HUMAN	CECR1	58917.4	11	-		9.49053e-05	-	-	-	0.493		0.51	0.5		1
P02654	Apolipoprotein C-I	APOC1_HUMAN	APOC1	9314.3	11	-		9.49053e-05	-	-	-	0.945		0.784	0.45		0
P01593	Ig kappa chain V-I region AG	KV101_HUMAN		11974.8	11	-		9.49053e-05	-	-	-	0.696		0.126	0.45		0
Q01546	Keratin, type II cytoskeletal 2 oral	K22O_HUMAN	KRT76	65853.4	11	-		9.49053e-05	-	-	-	0.114		0.11	0.45		0
Q15084	Protein disulfide-isomerase A6	PDIA6_HUMAN	PDIA6	48104.3	11	-		9.49053e-05	-	-	-	0.711		0.813	0.45		0
O00299	Chloride intracellular channel protein 1	CLIC1_HUMAN	CLIC1	26905.3	10	-		8.62776e-05	-	-	-	0.395		0.198	0.45		0
P00488	Coagulation factor XIII A chain	F13A_HUMAN	F13A1	83249.3	10	-		8.62776e-05	-	-	-	0.373		0.108	0.45		0
P07954	Fumarate hydratase, mitochondrial	FUMH_HUMAN	FH	54619.8	10	-		8.62776e-05	-	-	-	0.551		0.239	0.45		0
Q7Z794	Keratin, type II cytoskeletal 1b	K2C1B_HUMAN	KRT77	61670.7	10	-		8.62776e-05	-	-	-	0.121		0.137	0.45		0
P04180	Phosphatidylcholine-sterol acyltransferase	LCAT_HUMAN	LCAT	49561	10	-		8.62776e-05	-	-	-	0.85		0.655	0.5		2
P30048	Thioredoxin-dependent peroxide reductase, mitochondrial	PRDX3_HUMAN	PRDX3	27674.7	10	-		8.62776e-05	-	-	-	0.756		0.291	0.45		0
P84077	ADP-ribosylation factor 1	ARF1_HUMAN	ARF1	20679.6	9	-		7.76498e-05	-	-	-	0.508		0.152	0.45		0
Q13790	Apolipoprotein F	APOF_HUMAN	APOF	33445.8	9	-		7.76498e-05	-	-	-	0.772		0.688	0.45		0
P49913	Cathelicidin antimicrobial peptide	CAMP_HUMAN	CAMP	19284.3	9	-		7.76498e-05	-	-	-	0.836		0.475	0.5		1
P09668	Cathepsin H	CATH_HUMAN	CTSH	37375.8	9	-		7.76498e-05	-	-	-	0.574		0.873	0.45		0
Q02985	Complement factor H-related protein 3	FHR3_HUMAN	CFHR3	37305.4	9	-		7.76498e-05	-	-	-	0.615		0.876	0.45		0
P54108	Cysteine-rich secretory protein 3	CRIS3_HUMAN	CRISP3	27612	9	-		7.76498e-05	-	-	-	0.398		0.696	0.45		0
Q14126	Desmoglein-2	DSG2_HUMAN	DSG2	122276	9	-		7.76498e-05	-	-	-	0.375		0.868	0.45		2
P53634 *	Dipeptidyl peptidase 1	CATC_HUMAN	CTSC	51824.2	9	-		7.76498e-05	-	-	-	0.767		0.836	0.45		0
Q9H4G4	Golgi-associated plant pathogenesis-related protein 1	GAPR1_HUMAN	GLIPR2	17200.1	9	-		7.76498e-05	-	-	-	0.649		0.102	0.45		0
P01591	Immunoglobulin J chain	IGJ_HUMAN	IGJ	18080.5	9	-		7.76498e-05	-	-	-	0.422		0.787	0.45		0
P02775	Platelet basic protein	CXCL7_HUMAN	PPBP	13877	9	-		7.76498e-05	-	-	-	0.475		0.813	0.45		1
P12273	Prolactin-inducible protein	PIP_HUMAN	PIP	16555.1	9	-		7.76498e-05	-	-	-	0.574		0.802	0.45		0
Q9GZP4	UPF0424 protein C1orf128	CA128_HUMAN	C1orf128	24160.3	9	-		7.76498e-05	-	-	-	0.68		0.109	0.45		0
O15145	Actin-related protein 2/3 complex subunit 3	ARPC3_HUMAN	ARPC3	20529.8	8	-		6.9022e-05	-	-	-	0.69		0.115	0.45		0
P19652	Alpha-1-acid glycoprotein 2	A1AG2_HUMAN	ORM2	23585.2	8	-		6.9022e-05	-	-	-	0.605		0.94	0.45		0
P05089	Arginase-1	ARGI1_HUMAN	ARG1	34718	8	-		6.9022e-05	-	-	-	0.483		0.127	0.45		0
P11597	Cholesteryl ester transfer protein	CETP_HUMAN	CETP	54739.2	8	-		6.9022e-05	-	-	-	0.73		0.779	0.45		0
P30046	D-dopachrome decarboxylase	DOPD_HUMAN	DDT	12694.2	8	-		6.9022e-05	-	-	-	0.479		0.114	0.45		0
P01617	Ig kappa chain V-II region TEW	KV204_HUMAN		12297.3	8	-		6.9022e-05	-	-	-	0.856		0.107	0.45		0
P80748	Ig lambda chain V-III region LOI	LV302_HUMAN		11916.9	8	-		6.9022e-05	-	-	-	0.599		0.112	0.45		0
Q9NSB4	Keratin, type II cuticular Hb2	KRT82_HUMAN	KRT82	56635.3	8	-		6.9022e-05	-	-	-	0.442		0.116	0.45		0
A6NCN2	Keratin-81-like protein	KT81L_HUMAN		53390.9	8	-		6.9022e-05	-	-	-	0.416		0.235	0.45		0
P13473	Lysosome-associated membrane glycoprotein 2	LAMP2_HUMAN	LAMP2	44942.9	8	-		6.9022e-05	-	-	-	0.68		0.463	0.5		1
P41222	Prostaglandin-H2 D-isomerase	PTGDS_HUMAN	PTGDS	21011.1	8	-		6.9022e-05	-	-	-	0.772		0.827	0.45		0
P40306	Proteasome subunit beta type-10	PSB10_HUMAN	PSMB10	28918	8	-		6.9022e-05	-	-	-	0.515		0.111	0.45		0
P07237	Protein disulfide-isomerase	PDIA1_HUMAN	P4HB	57100.1	8	-		6.9022e-05	-	-	-	0.679		0.794	0.45		0
Q92520	Protein FAM3C	FAM3C_HUMAN	FAM3C	24662.9	8	-		6.9022e-05	-	-	-	0.821		0.309	0.5		1
Q9NUQ9	Protein FAM49B	FA49B_HUMAN	FAM49B	36730.7	8	-		6.9022e-05	-	-	-	0.414		0.111	0.45		0
Q92954	Proteoglycan 4	PRG4_HUMAN	PRG4	151062	8	-		6.9022e-05	-	-	-	0.297		0.907	0.45		0
Q15257	Serine/threonine-protein phosphatase 2A activator	PTPA_HUMAN	PPP2R4	40649.7	8	-		6.9022e-05	-	-	-	0.54		0.111	0.45		0
P07686	Beta-hexosaminidase subunit beta	HEXB_HUMAN	HEXB	63095.3	7	-		6.03943e-05	-	-	-	0.712		0.444	0.5		1
P62158	Calmodulin	CALM_HUMAN	CALM1	16820	7	-		6.03943e-05	-	-	-	0.676		0.101	0.45		0
P99999	Cytochrome c	CYC_HUMAN	CYCS	11731.4	7	-		6.03943e-05	-	-	-	0.465		0.124	0.45		0
P30040	Endoplasmic reticulum resident protein 29	ERP29_HUMAN	ERP29	28976.9	7	-		6.03943e-05	-	-	-	0.933		0.826	0.45		0
P08238	Heat shock protein HSP 90-beta	HS90B_HUMAN	HSP90AB1	83249.3	7	-		6.03943e-05	-	-	-	0.204		0.107	0.45		0
P01766	Ig heavy chain V-III region BRO	HV305_HUMAN		13208.7	7	-		6.03943e-05	-	-	-	0.6		0.118	0.45		0
P05362	Intercellular adhesion molecule 1	ICAM1_HUMAN	ICAM1	57806.5	7	-		6.03943e-05	-	-	-	0.422		0.819	0.45		1
O76009	Keratin, type I cuticular Ha3-I	KT33A_HUMAN	KRT33A	45922.1	7	-		6.03943e-05	-	-	-	0.592		0.144	0.45		0
Q8TF66	Leucine-rich repeat-containing protein 15	LRC15_HUMAN	LRRC15	64380.4	7	-		6.03943e-05	-	-	-	0.606		0.728	0.45		1
Q6UXB8	Peptidase inhibitor 16	PI16_HUMAN	PI16	49453	7	-		6.03943e-05	-	-	-	0.772		0.893	0.45		1
P30086	Phosphatidylethanolamine-binding protein 1	PEBP1_HUMAN	PEBP1	21038.9	7	-		6.03943e-05	-	-	-	0.672		0.099	0.45		0
P07737	Profilin-1	PROF1_HUMAN	PFN1	15036.3	7	-		6.03943e-05	-	-	-	0.469		0.117	0.45		0
P27348	14-3-3 protein theta	1433T_HUMAN	YWHAQ	27747.4	6	-		5.17665e-05	-	-	-	0.256		0.102	0.45		0
P08865	40S ribosomal protein SA	RSSA_HUMAN	RPSA	32836.1	6	-		5.17665e-05	-	-	-	0.62		0.1	0.45		0
P14550	Alcohol dehydrogenase [NADP+]	AK1A1_HUMAN	AKR1A1	36555.6	6	-		5.17665e-05	-	-	-	0.49		0.163	0.45		0
Q96CX2	BTB/POZ domain-containing protein KCTD12	KCD12_HUMAN	KCTD12	35683.8	6	-		5.17665e-05	-	-	-	0.791		0.097	0.45		0
P07451	Carbonic anhydrase 3	CAH3_HUMAN	CA3	29539.8	6	-		5.17665e-05	-	-	-	0.435		0.053	0.45		0
Q86SJ6	Desmoglein-4	DSG4_HUMAN	DSG4	113808	6	-		5.17665e-05	-	-	-	0.588		0.859	0.45		1
P13639	Elongation factor 2	EF2_HUMAN	EEF2	95322.1	6	-		5.17665e-05	-	-	-	0.38		0.109	0.45		0
P04208	Ig lambda chain V-I region WAH	LV106_HUMAN		11707.2	6	-		5.17665e-05	-	-	-	0.835		0.113	0.45		0
Q9NSB2	Keratin, type II cuticular Hb4	KRT84_HUMAN	KRT84	64877.6	6	-		5.17665e-05	-	-	-	0.29		0.12	0.45		0
Q8TDL5	Long palate, lung and nasal epithelium carcinoma-associated protein 1	LPLC1_HUMAN	LPLUNC1	52425.8	6	-		5.17665e-05	-	-	-	0.78		0.724	0.5		1
P14174	Macrophage migration inhibitory factor	MIF_HUMAN	MIF	12458.5	6	-		5.17665e-05	-	-	-	0.776		0.142	0.45		0
P13591	Neural cell adhesion molecule 1	NCAM1_HUMAN	NCAM1	94556.3	6	-		5.17665e-05	-	-	-	0.359		0.742	0.45		1
P10451	Osteopontin	OSTP_HUMAN	SPP1	35404.6	6	-		5.17665e-05	-	-	-	0.444		0.872	0.45		0
O75368	SH3 domain-binding glutamic acid-rich-like protein	SH3L1_HUMAN	SH3BGRL	12756.5	6	-		5.17665e-05	-	-	-	0.758		0.112	0.45		0
Q12907	Vesicular integral-membrane protein VIP36	LMAN2_HUMAN	LMAN2	40211.5	6	-		5.17665e-05	-	-	-	0.222		0.662	0.45		1
P11021	78 kDa glucose-regulated protein	GRP78_HUMAN	HSPA5	72316.7	5	-		4.31388e-05	-	-	-	0.745		0.898	0.45		0
O00468 *	Agrin	AGRIN_HUMAN	AGRN	214820	5	-		4.31388e-05	-	-	-	0.299		0.75	0.45		0
Q03154	Aminoacylase-1	ACY1_HUMAN	ACY1	45866.3	5	-		4.31388e-05	-	-	-	0.369		0.128	0.45		0
P20073	Annexin A7	ANXA7_HUMAN	ANXA7	52722.5	5	-		4.31388e-05	-	-	-	0.805		0.099	0.45		0
P20160	Azurocidin	CAP7_HUMAN	AZU1	26867.6	5	-		4.31388e-05	-	-	-	0.915		0.836	0.45		0
P15291	Beta-1,4-galactosyltransferase 1	B4GT1_HUMAN	B4GALT1	43903	5	-		4.31388e-05	-	-	-	0.732		0.213	0.5		1
Q13867	Bleomycin hydrolase	BLMH_HUMAN	BLMH	52544.5	5	-		4.31388e-05	-	-	-	0.514		0.161	0.45		0
Q9Y376	Calcium-binding protein 39	CAB39_HUMAN	CAB39	39853.2	5	-		4.31388e-05	-	-	-	0.501		0.104	0.45		0
Q9NQ79	Cartilage acidic protein 1	CRAC1_HUMAN	CRTAC1	71403	5	-		4.31388e-05	-	-	-	0.657		0.881	0.45		0
Q6P179 *	Endoplasmic reticulum aminopeptidase 2	ERAP2_HUMAN	ERAP2	110449	5	-		4.31388e-05	-	-	-	0.588		0.223	0.45		0
O95678	Keratin, type II cytoskeletal 75	K2C75_HUMAN	KRT75	59543.3	5	-		4.31388e-05	-	-	-	0.138		0.135	0.45		0
P20700	Lamin-B1	LMNB1_HUMAN	LMNB1	66391.6	5	-		4.31388e-05	-	-	-	0.412		0.115	0.45		0
Q9BS40	Latexin	LXN_HUMAN	LXN	25731.8	5	-		4.31388e-05	-	-	-	0.48		0.115	0.45		0
Q9BXD5	N-acetylneuraminate lyase	NPL_HUMAN	NPL	35145.8	5	-		4.31388e-05	-	-	-	0.466		0.161	0.45		0
O75594	Peptidoglycan recognition protein 1	PGRP1_HUMAN	PGLYRP1	21712.6	5	-		4.31388e-05	-	-	-	0.878		0.894	0.45		0
Q16651	Prostasin	PRSS8_HUMAN	PRSS8	36413.1	5	-		4.31388e-05	-	-	-	0.813		0.683	0.45		0
P35237	Serpin B6	SPB6_HUMAN	SERPINB6	42604.8	5	-		4.31388e-05	-	-	-	0.44		0.129	0.45		0
Q9Y279	V-set and immunoglobulin domain-containing protein 4	VSIG4_HUMAN	VSIG4	43969	5	-		4.31388e-05	-	-	-	0.285		0.816	0.45		1
P08253	72 kDa type IV collagenase	MMP2_HUMAN	MMP2	73867.1	4	-		3.4511e-05	-	-	-	0.514		0.812	0.45		0
P15121	Aldose reductase	ALDR_HUMAN	AKR1B1	35835.9	4	-		3.4511e-05	-	-	-	0.395		0.184	0.45		0
P12821	Angiotensin-converting enzyme	ACE_HUMAN	ACE	149701	4	-		3.4511e-05	-	-	-	0.668		0.863	0.45		1
Q9ULZ3	Apoptosis-associated speck-like protein containing a CARD	ASC_HUMAN	PYCARD	21609.8	4	-		3.4511e-05	-	-	-	0.708		0.114	0.45		0
P28838	Cytosol aminopeptidase	AMPL_HUMAN	LAP3	56149.7	4	-		3.4511e-05	-	-	-	0.463		0.216	0.45		0
Q07075	Glutamyl aminopeptidase	AMPE_HUMAN	ENPEP	109229	4	-		3.4511e-05	-	-	-	0.606		0.153	0.5		1
Q16853	Membrane primary amine oxidase	AOC3_HUMAN	AOC3	84604.1	4	-		3.4511e-05	-	-	-	0.782		0.39	0.5		1
P20933	N(4)-(beta-N-acetylglucosaminyl)-L-asparaginase	ASPG_HUMAN	AGA	37190.4	4	-		3.4511e-05	-	-	-	0.692		0.691	0.45		0
Q14112	Nidogen-2	NID2_HUMAN	NID2	151235	4	-		3.4511e-05	-	-	-	0.558		0.816	0.45		0
P34096	Ribonuclease 4	RNAS4_HUMAN	RNASE4	16822.4	4	-		3.4511e-05	-	-	-	0.919		0.862	0.45		1
P35326	Small proline-rich protein 2A	SPR2A_HUMAN	SPRR2A	7946.8	4	-		3.4511e-05	-	-	-	0.879		0.121	0.45		0
P32754	4-hydroxyphenylpyruvate dioxygenase	HPPD_HUMAN	HPD	44916.9	3	-		2.58833e-05	-	-	-	0.517		0.147	0.45		0
P05388	60S acidic ribosomal protein P0	RLA0_HUMAN	RPLP0	34256.3	3	-		2.58833e-05	-	-	-	0.15		0.261	0.45		0
P30050	60S ribosomal protein L12	RL12_HUMAN	RPL12	17801.1	3	-		2.58833e-05	-	-	-	0.865		0.113	0.45		0
P23526	Adenosylhomocysteinase	SAHH_HUMAN	AHCY	47699.1	3	-		2.58833e-05	-	-	-	0.507		0.12	0.45		0
P54819	Adenylate kinase 2, mitochondrial	KAD2_HUMAN	AK2	26461	3	-		2.58833e-05	-	-	-	0.823		0.162	0.45		0
Q8NCW5	Apolipoprotein A-I-binding protein	AIBP_HUMAN	APOA1BP	31657.4	3	-		2.58833e-05	-	-	-	0.819		0.587	0.45		0
Q9BRF8	Calcineurin-like phosphoesterase domain-containing protein 1	CPPED_HUMAN	CPPED1	35558.6	3	-		2.58833e-05	-	-	-	0.394		0.186	0.45		0
P26641	Elongation factor 1-gamma	EF1G_HUMAN	EEF1G	50101.4	3	-		2.58833e-05	-	-	-	0.353		0.126	0.45		0
P62993	Growth factor receptor-bound protein 2	GRB2_HUMAN	GRB2	25188.8	3	-		2.58833e-05	-	-	-	0.336		0.101	0.45		0
P01344	Insulin-like growth factor II	IGF2_HUMAN	IGF2	20122.8	3	-		2.58833e-05	-	-	-	0.864		0.898	0.45		0
Q14525	Keratin, type I cuticular Ha3-II	KT33B_HUMAN	KRT33B	46195.5	3	-		2.58833e-05	-	-	-	0.558		0.157	0.45		0
O76014	Keratin, type I cuticular Ha7	KRT37_HUMAN	KRT37	49729	3	-		2.58833e-05	-	-	-	0.466		0.141	0.45		0
Q14533	Keratin, type II cuticular Hb1	KRT81_HUMAN	KRT81	54952.8	3	-		2.58833e-05	-	-	-	0.21		0.165	0.45		0
Q8N1N4	Keratin, type II cytoskeletal 78	K2C78_HUMAN	KRT78	56848.3	3	-		2.58833e-05	-	-	-	0.246		0.127	0.45		0
P11279	Lysosome-associated membrane glycoprotein 1	LAMP1_HUMAN	LAMP1	44865.1	3	-		2.58833e-05	-	-	-	0.388		0.952	0.45		2
Q9H008	Phospholysine phosphohistidine inorganic pyrophosphate phosphatase	LHPP_HUMAN	LHPP	29147.4	3	-		2.58833e-05	-	-	-	0.318		0.501	0.45		0
P08397	Porphobilinogen deaminase	HEM3_HUMAN	HMBS	39312.5	3	-		2.58833e-05	-	-	-	0.499		0.107	0.45		0
Q9UHG3	Prenylcysteine oxidase 1	PCYOX_HUMAN	PCYOX1	56624.2	3	-		2.58833e-05	-	-	-	0.594		0.754	0.45		0
Q15404	Ras suppressor protein 1	RSU1_HUMAN	RSU1	31524.2	3	-		2.58833e-05	-	-	-	0.562		0.123	0.45		0
P00352	Retinal dehydrogenase 1	AL1A1_HUMAN	ALDH1A1	54844.8	3	-		2.58833e-05	-	-	-	0.501		0.116	0.45		0
P07998	Ribonuclease pancreatic	RNAS1_HUMAN	RNASE1	17625.8	3	-		2.58833e-05	-	-	-	0.745		0.901	0.45		1
Q15819	Ubiquitin-conjugating enzyme E2 variant 2	UB2V2_HUMAN	UBE2V2	16344.9	3	-		2.58833e-05	-	-	-	0.878		0.123	0.45		0
P06737	Glycogen phosphorylase, liver form	PYGL_HUMAN	PYGL	97134.4	2	-		1.72555e-05	-	-	-	0.381		0.109	0.45		0
Q16270	Insulin-like growth factor-binding protein 7	IBP7_HUMAN	IGFBP7	29111.8	2	-		1.72555e-05	-	-	-	0.536		0.828	0.45		0
O76011	Keratin, type I cuticular Ha4	KRT34_HUMAN	KRT34	49405.6	2	-		1.72555e-05	-	-	-	0.613		0.132	0.45		0
Q9H8L6	Multimerin-2	MMRN2_HUMAN	MMRN2	104390	2	-		1.72555e-05	-	-	-	0.436		0.688	0.45		0
P10153	Non-secretory ribonuclease	RNAS2_HUMAN	RNASE2	18335.7	2	-		1.72555e-05	-	-	-	0.903		0.781	0.45		0
Q9NX46	Poly(ADP-ribose) glycohydrolase ARH3	ARHL2_HUMAN	ADPRHL2	38929.3	2	-		1.72555e-05	-	-	-	0.481		0.321	0.45		0
P02549	Spectrin alpha chain, erythrocyte	SPTA1_HUMAN	SPTA1	279985	2	-		1.72555e-05	-	-	-	0.249		0.101	0.45		0
O75347	Tubulin-specific chaperone A	TBCA_HUMAN	TBCA	12837.2	2	-		1.72555e-05	-	-	-	0.455		0.107	0.45		0
P22891	Vitamin K-dependent protein Z	PROZ_HUMAN	PROZ	44724.6	2	-		1.72555e-05	-	-	-	0.733		0.746	0.45		0
Q5VU13	V-set and immunoglobulin domain-containing protein 8	VSIG8_HUMAN	VSIG8	43871.8	2	-		1.72555e-05	-	-	-	0.311		0.82	0.45		1
P0C0L4	Complement C4-A	CO4A_HUMAN	C4A	192755	-	938		-	0.0189844	-	-	0.399		0.731	0.45		0
P07437	Tubulin beta chain	TBB5_HUMAN	TUBB	49652.6	-	106		-	0.00214536	-	-	0.494		0.108	0.45		0
P21266	Glutathione S-transferase Mu 3	GSTM3_HUMAN	GSTM3	26543.1	-	66		-	0.00133579	-	-	0.329		0.187	0.45		0
P69892	Hemoglobin subunit gamma-2	HBG2_HUMAN	HBG2	16108.5	-	46		-	0.000931004	-	-	0.519		0.114	0.45		0
Q71U36	Tubulin alpha-1A chain	TBA1A_HUMAN	TUBA1A	50117.7	-	28		-	0.000566698	-	-	0.469		0.133	0.45		0
P04908	Histone H2A type 1-B/E	H2A1B_HUMAN	HIST1H2AB	14118	-	23		-	0.000465502	-	-	0.536		0.119	0.45		0
P11441	Ubiquitin-like protein 4A	UBL4A_HUMAN	UBL4A	17758.9	-	22		-	0.000445263	-	-	0.76		0.099	0.45		0
P20742	Pregnancy zone protein	PZP_HUMAN	PZP	163844	-	17		-	0.000344067	-	-	0.602		0.839	0.45		0
P40616	ADP-ribosylation factor-like protein 1	ARL1_HUMAN	ARL1	20400.2	-	16		-	0.000323828	-	-	0.637		0.337	0.45		0
P16152	Carbonyl reductase [NADPH] 1	CBR1_HUMAN	CBR1	30356.8	-	16		-	0.000323828	-	-	0.633		0.166	0.45		0
P58876	Histone H2B type 1-D	H2B1D_HUMAN	HIST1H2BD	13918.6	-	14		-	0.000283349	-	-	0.312		0.106	0.45		0
P08294	Extracellular superoxide dismutase [Cu-Zn]	SODE_HUMAN	SOD3	25832.3	-	13		-	0.00026311	-	-	0.773		0.82	0.45		0
P11464	Pregnancy-specific beta-1-glycoprotein 1	PSG1_HUMAN	PSG1	47206.2	-	10		-	0.000202392	-	-	0.749		0.664	0.45		0
P13798	Acylamino-acid-releasing enzyme	ACPH_HUMAN	APEH	81206	-	8		-	0.000161914	-	-	0.547		0.109	0.45		0
P39900	Macrophage metalloelastase	MMP12_HUMAN	MMP12	53986	-	8		-	0.000161914	-	-	0.615		0.835	0.45		0
P02730	Band 3 anion transport protein	B3AT_HUMAN	SLC4A1	101778	-	7		-	0.000141675	-	-	0.487		0.106	0.45		11
P08123	Collagen alpha-2(I) chain	CO1A2_HUMAN	COL1A2	129297	-	7		-	0.000141675	-	-	0.337		0.804	0.45		0
P08246	Neutrophil elastase	ELNE_HUMAN	ELANE	28499.4	-	7		-	0.000141675	-	-	0.898		0.597	0.5		1
P09525	Annexin A4	ANXA4_HUMAN	ANXA4	35866.3	-	6		-	0.000121435	-	-	0.439		0.103	0.45		0
P05783	Keratin, type I cytoskeletal 18	K1C18_HUMAN	KRT18	48041	-	6		-	0.000121435	-	-	0.725		0.139	0.45		0
P18085	ADP-ribosylation factor 4	ARF4_HUMAN	ARF4	20493.6	-	5		-	0.000101196	-	-	0.618		0.204	0.45		0
P53365	Arfaptin-2	ARFP2_HUMAN	ARFIP2	37838.9	-	5		-	0.000101196	-	-	0.333		0.106	0.45		0
P35321	Cornifin-A	SPR1A_HUMAN	SPRR1A	9858.5	-	5		-	0.000101196	-	-	0.827		0.103	0.45		0
P15104	Glutamine synthetase	GLNA_HUMAN	GLUL	42046.9	-	5		-	0.000101196	-	-	0.394		0.116	0.45		0
Q04837	Single-stranded DNA-binding protein, mitochondrial	SSBP_HUMAN	SSBP1	17241.7	-	5		-	0.000101196	-	-	0.85		0.116	0.45		0
P08133	Annexin A6	ANXA6_HUMAN	ANXA6	75859.5	-	4		-	8.09569e-05	-	-	0.334		0.103	0.45		0
P49747	Cartilage oligomeric matrix protein	COMP_HUMAN	COMP	82840	-	4		-	8.09569e-05	-	-	0.267		0.741	0.45		0
Q15782	Chitinase-3-like protein 2	CH3L2_HUMAN	CHI3L2	43484.2	-	4		-	8.09569e-05	-	-	0.638		0.559	0.5		0
P20908	Collagen alpha-1(V) chain	CO5A1_HUMAN	COL5A1	183545	-	4		-	8.09569e-05	-	-	0.053		0.783	0.45		0
P22897	Macrophage mannose receptor 1-like protein 1	MRC1L_HUMAN	MRC1L1	166031	-	4		-	8.09569e-05	-	-	0.605		0.717	0.45		1
P05121	Plasminogen activator inhibitor 1	PAI1_HUMAN	SERPINE1	45042.2	-	4		-	8.09569e-05	-	-	0.644		0.797	0.45		0
Q9GZT3	SRA stem-loop-interacting RNA-binding protein, mitochondrial	SLIRP_HUMAN	SLIRP	12331	-	4		-	8.09569e-05	-	-	0.826		0.144	0.45		0
P50991	T-complex protein 1 subunit delta	TCPD_HUMAN	CCT4	57907.9	-	4		-	8.09569e-05	-	-	0.535		0.105	0.45		0
P80723	Brain acid soluble protein 1	BASP1_HUMAN	BASP1	22675.3	-	3		-	6.07177e-05	-	-	0.47		0.106	0.45		0
P07711	Cathepsin L1	CATL1_HUMAN	CTSL1	37546.1	-	3		-	6.07177e-05	-	-	0.514		0.754	0.45		0
P61923	Coatomer subunit zeta-1	COPZ1_HUMAN	COPZ1	20180.9	-	3		-	6.07177e-05	-	-	0.455		0.139	0.45		0
Q13630	GDP-L-fucose synthase	FCL_HUMAN	TSTA3	35874.6	-	3		-	6.07177e-05	-	-	0.473		0.209	0.45		0
O43790	Keratin, type II cuticular Hb6	KRT86_HUMAN	KRT86	53481.9	-	3		-	6.07177e-05	-	-	0.167		0.153	0.45		0
P43490	Nicotinamide phosphoribosyltransferase	NAMPT_HUMAN	NAMPT	55504.5	-	3		-	6.07177e-05	-	-	0.302		0.113	0.45		0
P31151	Protein S100-A7	S10A7_HUMAN	S100A7	11453.7	-	3		-	6.07177e-05	-	-	0.782		0.13	0.45		0
O00560	Syntenin-1	SDCB1_HUMAN	SDCBP	32427.3	-	3		-	6.07177e-05	-	-	0.232		0.102	0.45		1
P55072	Transitional endoplasmic reticulum ATPase	TERA_HUMAN	VCP	89306.8	-	3		-	6.07177e-05	-	-	0.163		0.098	0.45		0
P35268	60S ribosomal protein L22	RL22_HUMAN	RPL22	14769.3	-	2		-	4.04785e-05	-	-	0.682		0.099	0.45		0
Q96KC2	ADP-ribosylation factor-like protein 5B	ARL5B_HUMAN	ARL5B	20357.1	-	2		-	4.04785e-05	-	-	0.571		0.304	0.45		0
Q8IVW6	AT-rich interactive domain-containing protein 3B	ARI3B_HUMAN	ARID3B	60620.3	-	2		-	4.04785e-05	-	-	0.201		0.105	0.45		0
Q14019	Coactosin-like protein	COTL1_HUMAN	COTL1	15927.2	-	2		-	4.04785e-05	-	-	0.765		0.111	0.45		0
Q3V6T2	Girdin	GRDN_HUMAN	CCDC88A	216030	-	2		-	4.04785e-05	-	-	0.121		0.148	0.45		0
Q8NBP7	Proprotein convertase subtilisin/kexin type 9	PCSK9_HUMAN	PCSK9	74352.6	-	2		-	4.04785e-05	-	-	0.761		0.935	0.45		0
P55786	Puromycin-sensitive aminopeptidase	PSA_HUMAN	NPEPPS	103261	-	2		-	4.04785e-05	-	-	0.436		0.449	0.45		0
