# Supplementary material for: Integrated analysis of fine-needle-aspiration cystic fluid proteome, cancer cell secretome, and public transcriptome datasets for papillary thyroid cancer biomarker discovery
Source: Oncotarget. 2018 Jan 4;9(15):12079–100. doi: 10.18632/oncotarget.23951 (PMC5844730; doi:10.18632/oncotarget.23951)
Supplement: Supplementary file 5 [file oncotarget-09-12079-s005.xlsx]

## Sheet: 2105 secreted proteins
Supplementary Table 5A: List of proteins identified in conditioned media combined from CGTH W3 and BHP 7-13 cell lines.
UniProt_ACCESSION	Protein name	UniProt_ID	Gene symbol	Molecular weight (Da)	Protein identification probability (%)			No. of unique peptides			Sequence coverage (%)			No. of unique spectra			No. of total spectra
					CGTH W3	BHP7-13		CGTH W3	BHP7-13		CGTH W3	BHP7-13		CGTH W3	BHP7-13		CGTH W3	BHP7-13
Q04446	1,4-alpha-glucan-branching enzyme	GLGB_HUMAN	GBE1	80444.9	100	100		9	3		16.7	4.56		11	3		31	6
P61604	10 kDa heat shock protein, mitochondrial	CH10_HUMAN	HSPE1	10913.7	100	-		7	-		62.7	-		7	-		18	-
Q15029	116 kDa U5 small nuclear ribonucleoprotein component	U5S1_HUMAN	EFTUD2	109420	100	-		16	-		23	-		17	-		39	-
P31946	14-3-3 protein beta/alpha	1433B_HUMAN	YWHAB	28065.1	100	99.3		8	2		54.1	27.6		12	3		71	5
P62258	14-3-3 protein epsilon	1433E_HUMAN	YWHAE	29157	100	100		21	18		65.9	63.5		29	24		298	121
Q04917	14-3-3 protein eta	1433F_HUMAN	YWHAH	28201.6	100	100		12	3		47.6	26		16	3		39	6
P61981	14-3-3 protein gamma	1433G_HUMAN	YWHAG	28285.1	100	100		7	6		49.4	39.3		7	6		36	24
P27348	14-3-3 protein theta	1433T_HUMAN	YWHAQ	27747.4	100	100		10	6		56.7	38		13	6		65	34
P63104	14-3-3 protein zeta/delta	1433Z_HUMAN	YWHAZ	27727.9	100	100		15	12		60	56.7		21	13		103	60
O60613	15 kDa selenoprotein	SEP15_HUMAN	SEP15	17773	100	-		3	-		22.8	-		3	-		7	-
P09543	2',3'-cyclic-nucleotide 3'-phosphodiesterase	CN37_HUMAN	CNP	47562.6	100	-		9	-		24	-		9	-		15	-
Q16698	2,4-dienoyl-CoA reductase, mitochondrial	DECR_HUMAN	DECR1	36050.9	100	-		4	-		18.5	-		4	-		11	-
P62191	26S protease regulatory subunit 4	PRS4_HUMAN	PSMC1	49168.4	100	-		15	-		49.8	-		19	-		40	-
P17980	26S protease regulatory subunit 6A	PRS6A_HUMAN	PSMC3	49187	100	-		13	-		39.4	-		14	-		49	-
P43686	26S protease regulatory subunit 6B	PRS6B_HUMAN	PSMC4	47349.7	100	-		12	-		37.8	-		15	-		31	-
P35998	26S protease regulatory subunit 7	PRS7_HUMAN	PSMC2	48617.6	100	-		24	-		63	-		24	-		52	-
P62195	26S protease regulatory subunit 8	PRS8_HUMAN	PSMC5	45609.1	100	-		19	-		52	-		21	-		50	-
P62333	26S protease regulatory subunit S10B	PRS10_HUMAN	PSMC6	44156.9	100	-		10	-		31.4	-		10	-		24	-
Q99460	26S proteasome non-ATPase regulatory subunit 1	PSMD1_HUMAN	PSMD1	105821	100	-		19	-		29.7	-		21	-		41	-
O00231	26S proteasome non-ATPase regulatory subunit 11	PSD11_HUMAN	PSMD11	47448.3	100	-		18	-		54	-		23	-		49	-
O00232	26S proteasome non-ATPase regulatory subunit 12	PSD12_HUMAN	PSMD12	52888.2	100	100		14	3		40.4	6.8		14	3		28	4
Q9UNM6	26S proteasome non-ATPase regulatory subunit 13	PSD13_HUMAN	PSMD13	42900.9	100	99.9		10	2		31.6	5.32		12	2		25	6
O00487	26S proteasome non-ATPase regulatory subunit 14	PSDE_HUMAN	PSMD14	34558.6	100	-		7	-		33.9	-		9	-		13	-
Q13200	26S proteasome non-ATPase regulatory subunit 2	PSMD2_HUMAN	PSMD2	100184	100	100		35	11		50.8	16.6		41	12		108	28
O43242	26S proteasome non-ATPase regulatory subunit 3	PSMD3_HUMAN	PSMD3	60961.6	100	100		13	4		27.9	8.99		15	4		48	7
Q16401	26S proteasome non-ATPase regulatory subunit 5	PSMD5_HUMAN	PSMD5	56179	100	100		12	3		31.2	8.33		12	3		23	4
Q15008	26S proteasome non-ATPase regulatory subunit 6	PSMD6_HUMAN	PSMD6	45515.4	100	100		17	6		49.1	13.1		20	6		45	9
P51665	26S proteasome non-ATPase regulatory subunit 7	PSD7_HUMAN	PSMD7	37007.5	100	100		9	3		38.3	7.72		12	3		22	5
P48556	26S proteasome non-ATPase regulatory subunit 8	PSMD8_HUMAN	PSMD8	29988.6	100	-		5	-		22.6	-		5	-		10	-
O00233	26S proteasome non-ATPase regulatory subunit 9	PSMD9_HUMAN	PSMD9	24635.2	100	-		4	-		13.9	-		4	-		13	-
Q13442	28 kDa heat- and acid-stable phosphoprotein	HAP28_HUMAN	PDAP1	20612.8	100	-		4	-		22.1	-		4	-		11	-
P82914	28S ribosomal protein S15, mitochondrial	RT15_HUMAN	MRPS15	29825.6	99.3	-		2	-		3.89	-		2	-		2	-
Q9Y3D9	28S ribosomal protein S23, mitochondrial	RT23_HUMAN	MRPS23	21752.8	100	-		3	-		15.8	-		3	-		5	-
Q92552	28S ribosomal protein S27, mitochondrial	RT27_HUMAN	MRPS27	47594.7	100	-		6	-		19.1	-		6	-		11	-
P82675	28S ribosomal protein S5, mitochondrial	RT05_HUMAN	MRPS5	47989.6	99.3	-		2	-		6.05	-		2	-		2	-
Q9Y2R9	28S ribosomal protein S7, mitochondrial	RT07_HUMAN	MRPS7	28116.7	100	-		5	-		25.2	-		5	-		15	-
Q8N543	2-oxoglutarate and iron-dependent oxygenase domain-containing protein 1	OGFD1_HUMAN	OGFOD1	63230.1	99.3	-		2	-		6.83	-		2	-		2	-
Q02218	2-oxoglutarate dehydrogenase, mitochondrial	ODO1_HUMAN	OGDH	115919	100	-		8	-		10.9	-		8	-		14	-
O95861	3'(2'),5'-bisphosphate nucleotidase 1	BPNT1_HUMAN	BPNT1	33374.7	100	-		7	-		29.5	-		8	-		16	-
P42126	3,2-trans-enoyl-CoA isomerase, mitochondrial	D3D2_HUMAN	DCI	32798.5	100	100		3	2		11.9	9.27		4	2		10	3
Q9BYD6	39S ribosomal protein L1, mitochondrial	RM01_HUMAN	MRPL1	36892	99.3	-		2	-		6.77	-		2	-		4	-
Q5T653	39S ribosomal protein L2, mitochondrial	RM02_HUMAN	MRPL2	33283.3	99.3	-		2	-		6.89	-		2	-		2	-
Q9BYC9	39S ribosomal protein L20, mitochondrial	RM20_HUMAN	MRPL20	17425.1	99.3	-		2	-		14.8	-		2	-		4	-
Q13084	39S ribosomal protein L28, mitochondrial	RM28_HUMAN	MRPL28	30140.1	99.3	-		2	-		8.59	-		2	-		3	-
Q96DV4	39S ribosomal protein L38, mitochondrial	RM38_HUMAN	MRPL38	44579.4	99.3	-		2	-		5.53	-		2	-		2	-
Q8N983	39S ribosomal protein L43, mitochondrial	RM43_HUMAN	MRPL43	23412.5	100	-		2	-		10.2	-		2	-		4	-
Q9H2W6	39S ribosomal protein L46, mitochondrial	RM46_HUMAN	MRPL46	31688.3	100	-		3	-		12.9	-		3	-		5	-
Q96GC5	39S ribosomal protein L48, mitochondrial	RM48_HUMAN	MRPL48	23917.8	99.3	-		2	-		10.8	-		2	-		3	-
Q9BYD2	39S ribosomal protein L9, mitochondrial	RM09_HUMAN	MRPL9	30225.2	99.3	-		2	-		10.9	-		2	-		4	-
Q99714	3-hydroxyacyl-CoA dehydrogenase type-2	HCD2_HUMAN	HSD17B10	26905.1	100	-		8	-		55.9	-		11	-		39	-
P31937	3-hydroxyisobutyrate dehydrogenase, mitochondrial	3HIDH_HUMAN	HIBADH	35312	100	-		5	-		23.2	-		5	-		9	-
Q6NVY1	3-hydroxyisobutyryl-CoA hydrolase, mitochondrial	HIBCH_HUMAN	HIBCH	43466	100	100		6	4		18.7	11.7		6	4		12	7
P42765	3-ketoacyl-CoA thiolase, mitochondrial	THIM_HUMAN	ACAA2	41906.2	100	-		14	-		51.6	-		16	-		25	-
P09110	3-ketoacyl-CoA thiolase, peroxisomal	THIK_HUMAN	ACAA1	44274.1	100	-		3	-		12	-		3	-		4	-
P62280	40S ribosomal protein S11	RS11_HUMAN	RPS11	18413.3	100	-		4	-		29.1	-		4	-		11	-
P25398	40S ribosomal protein S12	RS12_HUMAN	RPS12	14496.8	100	-		6	-		57.6	-		9	-		23	-
P62277	40S ribosomal protein S13	RS13_HUMAN	RPS13	17205.3	100	-		6	-		34.4	-		6	-		14	-
P62263	40S ribosomal protein S14	RS14_HUMAN	RPS14	16254.9	100	-		5	-		31.8	-		6	-		25	-
P62841	40S ribosomal protein S15	RS15_HUMAN	RPS15	17022.8	100	-		3	-		22.1	-		4	-		8	-
P62244	40S ribosomal protein S15a	RS15A_HUMAN	RPS15A	14822	100	-		8	-		55.4	-		10	-		30	-
P62249	40S ribosomal protein S16	RS16_HUMAN	RPS16	16427.9	100	100		9	2		43.8	14.4		11	2		33	3
P08708	40S ribosomal protein S17	RS17_HUMAN	RPS17	15532.5	100	-		5	-		51.9	-		6	-		11	-
P62269	40S ribosomal protein S18	RS18_HUMAN	RPS18	17701.3	100	-		12	-		51.3	-		13	-		53	-
P39019	40S ribosomal protein S19	RS19_HUMAN	RPS19	16042.5	100	-		6	-		33.1	-		6	-		12	-
P15880	40S ribosomal protein S2	RS2_HUMAN	RPS2	31307.2	100	99.3		12	2		42.3	7.17		14	2		46	5
P60866	40S ribosomal protein S20	RS20_HUMAN	RPS20	13355	100	-		4	-		28.6	-		6	-		20	-
P63220	40S ribosomal protein S21	RS21_HUMAN	RPS21	9093.6	100	-		4	-		41	-		4	-		6	-
P62266	40S ribosomal protein S23	RS23_HUMAN	RPS23	15789.7	100	-		4	-		23.8	-		5	-		18	-
P62847	40S ribosomal protein S24	RS24_HUMAN	RPS24	15405.8	100	-		4	-		29.3	-		4	-		16	-
P62851	40S ribosomal protein S25	RS25_HUMAN	RPS25	13725	100	-		4	-		29.6	-		4	-		14	-
P62854	40S ribosomal protein S26	RS26_HUMAN	RPS26	12997.5	100	-		3	-		31.3	-		4	-		18	-
P42677	40S ribosomal protein S27	RS27_HUMAN	RPS27	9442.9	100	-		4	-		39.3	-		5	-		12	-
P62857	40S ribosomal protein S28	RS28_HUMAN	RPS28	7822.9	99.3	-		2	-		30.4	-		2	-		5	-
P23396	40S ribosomal protein S3	RS3_HUMAN	RPS3	26670.5	100	100		14	7		63.8	33.3		16	7		66	20
P62861	40S ribosomal protein S30	RS30_HUMAN	FAU	6629.8	99.3	-		2	-		18.6	-		2	-		3	-
P61247	40S ribosomal protein S3a	RS3A_HUMAN	RPS3A	29927.3	100	-		11	-		43.9	-		15	-		50	-
P62701	40S ribosomal protein S4, X isoform	RS4X_HUMAN	RPS4X	29581.3	100	-		17	-		52.5	-		21	-		61	-
P46782	40S ribosomal protein S5	RS5_HUMAN	RPS5	22859	99.3	-		2	-		11.8	-		2	-		5	-
P62753	40S ribosomal protein S6	RS6_HUMAN	RPS6	28663.7	100	-		6	-		24.5	-		6	-		15	-
P62081	40S ribosomal protein S7	RS7_HUMAN	RPS7	22109.5	100	-		2	-		6.7	-		2	-		3	-
P62241	40S ribosomal protein S8	RS8_HUMAN	RPS8	24188.4	100	-		10	-		45.2	-		13	-		70	-
P46781	40S ribosomal protein S9	RS9_HUMAN	RPS9	22574.5	100	-		11	-		36.1	-		11	-		37	-
P08865	40S ribosomal protein SA	RSSA_HUMAN	RPSA	32836.1	100	100		10	3		47.5	13.6		10	3		62	7
Q9BRK5	45 kDa calcium-binding protein	CAB45_HUMAN	SDF4	41788.9	99.3	100		2	2		6.91	6.08		2	2		10	6
P08195	4F2 cell-surface antigen heavy chain	4F2_HUMAN	SLC3A2	67978.4	100	100		16	15		32.4	25.7		17	16		113	76
P49189	4-trimethylaminobutyraldehyde dehydrogenase	AL9A1_HUMAN	ALDH9A1	53784	100	100		8	2		19.8	4.25		8	2		15	3
P21589	5'-nucleotidase	5NTD_HUMAN	NT5E	63351	100	100		5	4		12	9.06		5	4		14	11
Q5TFE4	5'-nucleotidase domain-containing protein 1	NT5D1_HUMAN	NT5DC1	51829.5	100	99.3		6	2		18.9	5.05		7	3		12	5
P10809	60 kDa heat shock protein, mitochondrial	CH60_HUMAN	HSPD1	61037.7	100	100		38	20		75.9	38.6		51	21		202	103
P10155	60 kDa SS-A/Ro ribonucleoprotein	RO60_HUMAN	TROVE2	60654.1	100	100		8	4		18.6	9.48		8	4		13	6
P05388	60S acidic ribosomal protein P0	RLA0_HUMAN	RPLP0	34256.3	100	100		16	4		60.9	14.2		17	4		63	8
P05387	60S acidic ribosomal protein P2	RLA2_HUMAN	RPLP2	11647.4	100	100		6	3		84.3	53		10	3		26	8
P27635	60S ribosomal protein L10	RL10_HUMAN	RPL10	24586.6	100	-		8	-		27.6	-		10	-		24	-
P62906	60S ribosomal protein L10a	RL10A_HUMAN	RPL10A	24814	100	-		11	-		41	-		18	-		55	-
P62913	60S ribosomal protein L11	RL11_HUMAN	RPL11	20235.2	100	99.3		3	2		17.4	12.9		3	2		11	2
P30050	60S ribosomal protein L12	RL12_HUMAN	RPL12	17801.1	100	100		4	3		33.3	24.2		4	3		9	4
P26373	60S ribosomal protein L13	RL13_HUMAN	RPL13	24244.2	100	-		8	-		33.6	-		10	-		54	-
P40429	60S ribosomal protein L13a	RL13A_HUMAN	RPL13A	23559.9	100	-		5	-		26.1	-		5	-		9	-
P50914	60S ribosomal protein L14	RL14_HUMAN	RPL14	23414.3	100	-		7	-		30.2	-		8	-		63	-
P61313	60S ribosomal protein L15	RL15_HUMAN	RPL15	24128.5	100	-		7	-		32.8	-		8	-		29	-
P18621	60S ribosomal protein L17	RL17_HUMAN	RPL17	21379.4	100	-		5	-		32.1	-		5	-		11	-
Q07020	60S ribosomal protein L18	RL18_HUMAN	RPL18	21617.2	100	-		7	-		38.8	-		8	-		43	-
Q02543	60S ribosomal protein L18a	RL18A_HUMAN	RPL18A	20744.6	99.3	-		2	-		13.1	-		2	-		3	-
P84098	60S ribosomal protein L19	RL19_HUMAN	RPL19	23449.4	100	-		5	-		14.3	-		5	-		22	-
P46778	60S ribosomal protein L21	RL21_HUMAN	RPL21	18547	100	-		3	-		27.5	-		4	-		9	-
P35268	60S ribosomal protein L22	RL22_HUMAN	RPL22	14769.3	100	99.3		5	2		32.8	18.8		6	2		22	5
P62829	60S ribosomal protein L23	RL23_HUMAN	RPL23	14847.9	100	-		7	-		44.3	-		8	-		27	-
P62750	60S ribosomal protein L23a	RL23A_HUMAN	RPL23A	17678.2	100	-		6	-		29.5	-		6	-		19	-
P83731	60S ribosomal protein L24	RL24_HUMAN	RPL24	17761.5	100	-		4	-		26.1	-		4	-		12	-
P61254	60S ribosomal protein L26	RL26_HUMAN	RPL26	17240.4	99.9	-		2	-		11.7	-		2	-		3	-
P61353	60S ribosomal protein L27	RL27_HUMAN	RPL27	15780.4	100	99.9		6	2		44.9	14.7		8	2		22	2
P46776	60S ribosomal protein L27a	RL27A_HUMAN	RPL27A	16543.4	100	-		4	-		25.7	-		4	-		13	-
P46779	60S ribosomal protein L28	RL28_HUMAN	RPL28	15729.9	100	-		5	-		28.5	-		5	-		18	-
P47914	60S ribosomal protein L29	RL29_HUMAN	RPL29	17735	99.3	-		2	-		14.5	-		2	-		18	-
P39023	60S ribosomal protein L3	RL3_HUMAN	RPL3	46091.5	100	-		11	-		33	-		14	-		37	-
P62888	60S ribosomal protein L30	RL30_HUMAN	RPL30	12766.7	100	-		8	-		63.5	-		9	-		49	-
P62899	60S ribosomal protein L31	RL31_HUMAN	RPL31	14445.2	100	-		6	-		50.4	-		6	-		21	-
P62910	60S ribosomal protein L32	RL32_HUMAN	RPL32	15842.4	100	-		4	-		28.9	-		4	-		11	-
P49207	60S ribosomal protein L34	RL34_HUMAN	RPL34	13275.1	99.9	-		2	-		7.69	-		2	-		7	-
P42766	60S ribosomal protein L35	RL35_HUMAN	RPL35	14534.5	100	-		2	-		18.7	-		3	-		18	-
P18077	60S ribosomal protein L35a	RL35A_HUMAN	RPL35A	12520.1	100	-		7	-		30	-		7	-		21	-
Q9Y3U8	60S ribosomal protein L36	RL36_HUMAN	RPL36	12236.2	100	-		6	-		33.3	-		7	-		15	-
P83881	60S ribosomal protein L36a	RL36A_HUMAN	RPL36A	12423.1	99.3	-		2	-		20.8	-		3	-		6	-
P63173	60S ribosomal protein L38	RL38_HUMAN	RPL38	8200.5	100	-		4	-		48.6	-		4	-		8	-
P36578	60S ribosomal protein L4	RL4_HUMAN	RPL4	47681.1	100	-		13	-		30.4	-		16	-		70	-
P46777	60S ribosomal protein L5	RL5_HUMAN	RPL5	34345.5	100	-		14	-		41.4	-		21	-		56	-
Q02878	60S ribosomal protein L6	RL6_HUMAN	RPL6	32711.3	100	-		13	-		39.9	-		14	-		116	-
P18124	60S ribosomal protein L7	RL7_HUMAN	RPL7	29209.7	100	-		13	-		41.5	-		15	-		58	-
P62424	60S ribosomal protein L7a	RL7A_HUMAN	RPL7A	29978.3	100	-		11	-		36.1	-		14	-		49	-
P62917	60S ribosomal protein L8	RL8_HUMAN	RPL8	28006.8	100	-		8	-		21.4	-		9	-		41	-
P32969	60S ribosomal protein L9	RL9_HUMAN	RPL9	21845.7	100	-		10	-		41.7	-		12	-		32	-
Q9Y221	60S ribosome subunit biogenesis protein NIP7 homolog	NIP7_HUMAN	NIP7	20444.9	99.3	-		2	-		13.3	-		2	-		3	-
Q01813	6-phosphofructokinase type C	K6PP_HUMAN	PFKP	85579.4	100	-		20	-		29.1	-		24	-		75	-
P17858	6-phosphofructokinase, liver type	K6PL_HUMAN	PFKL	85001.2	99.3	-		2	-		10	-		2	-		4	-
P08237	6-phosphofructokinase, muscle type	K6PF_HUMAN	PFKM	85165.5	100	-		4	-		8.33	-		4	-		7	-
P52209	6-phosphogluconate dehydrogenase, decarboxylating	6PGD_HUMAN	PGD	53123.9	100	100		12	7		29.4	18.4		14	7		41	14
O95336	6-phosphogluconolactonase	6PGL_HUMAN	PGLS	27529.5	100	100		11	3		55.8	18.6		14	3		48	5
P08253	72 kDa type IV collagenase	MMP2_HUMAN	MMP2	73867.1	100	100		32	35		53.3	54.2		41	45		360	455
P11021	78 kDa glucose-regulated protein	GRP78_HUMAN	HSPA5	72316.7	100	100		29	33		50.8	51.7		42	43		208	250
Q9UHI8	A disintegrin and metalloproteinase with thrombospondin motifs 1	ATS1_HUMAN	ADAMTS1	105340	-	99.3		-	2		-	2.17		-	2		-	9
P58397	A disintegrin and metalloproteinase with thrombospondin motifs 12	ATS12_HUMAN	ADAMTS12	177656	-	99.3		-	2		-	1.13		-	2		-	4
Q9NUJ1	Abhydrolase domain-containing protein 10, mitochondrial	ABHDA_HUMAN	ABHD10	33915.3	100	99.3		5	2		21.6	5.88		5	2		9	2
Q96IU4	Abhydrolase domain-containing protein 14B	ABHEB_HUMAN	ABHD14B	22328	100	99.3		3	2		15.7	9.52		3	2		3	4
Q9Y4K1	Absent in melanoma 1 protein	AIM1_HUMAN	AIM1	188659	100	-		8	-		5.28	-		8	-		16	-
Q9BWD1	Acetyl-CoA acetyltransferase, cytosolic	THIC_HUMAN	ACAT2	41332.4	100	-		5	-		22.9	-		5	-		11	-
P24752	Acetyl-CoA acetyltransferase, mitochondrial	THIL_HUMAN	ACAT1	45181.8	100	-		6	-		22.7	-		6	-		10	-
P39687	Acidic leucine-rich nuclear phosphoprotein 32 family member A	AN32A_HUMAN	ANP32A	28568.1	100	100		14	10		38.6	34.1		15	11		36	35
Q92688	Acidic leucine-rich nuclear phosphoprotein 32 family member B	AN32B_HUMAN	ANP32B	28770.6	100	100		4	4		35.1	31.9		5	4		20	42
Q9BTT0	Acidic leucine-rich nuclear phosphoprotein 32 family member E	AN32E_HUMAN	ANP32E	30675.3	100	-		4	-		20.5	-		6	-		9	-
Q99798	Aconitate hydratase, mitochondrial	ACON_HUMAN	ACO2	85410	100	-		20	-		32.7	-		24	-		42	-
P60709	Actin, cytoplasmic 1	ACTB_HUMAN	ACTB	41719.8	100	100		27	19		70.4	55.7		39	25		1208	341
O96019	Actin-like protein 6A	ACL6A_HUMAN	ACTL6A	47443.1	100	-		6	-		21	-		6	-		15	-
Q9NZ32	Actin-related protein 10	ARP10_HUMAN	ACTR10	46290.4	100	-		3	-		5.76	-		3	-		3	-
P61160	Actin-related protein 2	ARP2_HUMAN	ACTR2	44743.7	100	100		12	4		34.3	12.7		15	4		32	10
Q92747	Actin-related protein 2/3 complex subunit 1A	ARC1A_HUMAN	ARPC1A	41551.2	100	-		2	-		4.86	-		2	-		2	-
O15143	Actin-related protein 2/3 complex subunit 1B	ARC1B_HUMAN	ARPC1B	40931.8	100	-		3	-		12.9	-		3	-		9	-
O15144	Actin-related protein 2/3 complex subunit 2	ARPC2_HUMAN	ARPC2	34315.7	100	100		18	12		65	38		23	13		42	30
O15145	Actin-related protein 2/3 complex subunit 3	ARPC3_HUMAN	ARPC3	20529.8	100	100		6	4		36.5	24.7		6	4		11	14
P59998	Actin-related protein 2/3 complex subunit 4	ARPC4_HUMAN	ARPC4	19649.4	100	100		4	4		22.6	22.6		4	4		9	13
O15511	Actin-related protein 2/3 complex subunit 5	ARPC5_HUMAN	ARPC5	16302.6	-	99.3		-	2		-	16.6		-	2		-	5
Q9BPX5	Actin-related protein 2/3 complex subunit 5-like protein	ARP5L_HUMAN	ARPC5L	16923.3	99.3	-		2	-		16.3	-		2	-		6	-
P61158	Actin-related protein 3	ARP3_HUMAN	ACTR3	47353.8	100	100		17	7		51.4	20.8		19	7		44	22
P53999	Activated RNA polymerase II transcriptional coactivator p15	TCP4_HUMAN	SUB1	14377.9	100	-		3	-		30.7	-		4	-		20	-
O95433	Activator of 90 kDa heat shock protein ATPase homolog 1	AHSA1_HUMAN	AHSA1	38256.4	100	100		6	4		24.3	15.7		7	4		10	7
P13798	Acylamino-acid-releasing enzyme	ACPH_HUMAN	APEH	81206	100	100		7	4		13.3	6.15		7	4		10	8
Q9H845	Acyl-CoA dehydrogenase family member 9, mitochondrial	ACAD9_HUMAN	ACAD9	68744.8	100	-		9	-		15.3	-		9	-		16	-
Q96CM8	Acyl-CoA synthetase family member 2, mitochondrial	ACSF2_HUMAN	ACSF2	68107.5	99.3	-		2	-		4.23	-		2	-		2	-
P07108	Acyl-CoA-binding protein	ACBP_HUMAN	DBI	10026.8	99.3	-		2	-		41.4	-		4	-		6	-
Q9NPJ3	Acyl-coenzyme A thioesterase 13	ACO13_HUMAN	ACOT13	14942.6	100	99.3		4	2		37.9	15.7		4	2		16	2
P07311	Acylphosphatase-1	ACYP1_HUMAN	ACYP1	11242.8	99.9	-		2	-		23.2	-		2	-		4	-
O75608	Acyl-protein thioesterase 1	LYPA1_HUMAN	LYPLA1	24652.2	100	-		3	-		13.9	-		3	-		5	-
Q8N6G6	ADAMTS-like protein 1	ATL1_HUMAN	ADAMTSL1	58397.9	-	100		-	7		-	15.8		-	7		-	19
P46108	Adapter molecule crk	CRK_HUMAN	CRK	33812.8	100	99.3		6	2		29.3	6.25		6	2		15	6
P55263	Adenosine kinase	ADK_HUMAN	ADK	40528.6	100	-		5	-		19.9	-		5	-		6	-
P23526	Adenosylhomocysteinase	SAHH_HUMAN	AHCY	47699.1	100	100		16	6		33.3	15.7		22	6		76	20
P54819	Adenylate kinase 2, mitochondrial	KAD2_HUMAN	AK2	26461	100	100		8	5		40.2	22.6		9	5		20	10
P00568	Adenylate kinase isoenzyme 1	KAD1_HUMAN	AK1	21617.1	100	-		4	-		24.2	-		4	-		6	-
P30566	Adenylosuccinate lyase	PUR8_HUMAN	ADSL	54872.5	100	-		10	-		28.9	-		10	-		18	-
P30520	Adenylosuccinate synthetase isozyme 2	PURA2_HUMAN	ADSS	50079.8	100	100		9	3		28.1	8.77		11	3		22	6
Q01518	Adenylyl cyclase-associated protein 1	CAP1_HUMAN	CAP1	51837.5	100	100		18	4		46.7	11.2		23	5		52	13
P40123	Adenylyl cyclase-associated protein 2	CAP2_HUMAN	CAP2	52806.4	100	-		3	-		11.7	-		3	-		5	-
Q8IUX7	Adipocyte enhancer-binding protein 1	AEBP1_HUMAN	AEBP1	130913	100	-		17	-		18.9	-		20	-		105	-
Q9HDC9	Adipocyte plasma membrane-associated protein	APMAP_HUMAN	APMAP	46463.5	100	-		9	-		33.2	-		9	-		19	-
P05141	ADP/ATP translocase 2	ADT2_HUMAN	SLC25A5	32878.5	100	-		15	-		36.6	-		17	-		69	-
P12236	ADP/ATP translocase 3	ADT3_HUMAN	SLC25A6	32849.1	100	100		2	2		36.2	7.05		2	2		7	2
P84077	ADP-ribosylation factor 1	ARF1_HUMAN	ARF1	20679.6	99.3	-		2	-		18.2	-		2	-		3	-
P18085	ADP-ribosylation factor 4	ARF4_HUMAN	ARF4	20493.6	100	-		6	-		33.9	-		6	-		12	-
P36404	ADP-ribosylation factor-like protein 2	ARL2_HUMAN	ARL2	20861.3	100	-		3	-		19.6	-		3	-		3	-
Q9NVJ2	ADP-ribosylation factor-like protein 8B	ARL8B_HUMAN	ARL8B	21522	99.3	-		2	-		9.68	-		2	-		4	-
Q9UKK9	ADP-sugar pyrophosphatase	NUDT5_HUMAN	NUDT5	24309.8	100	100		7	6		34.2	26.9		7	6		13	11
O43488	Aflatoxin B1 aldehyde reductase member 2	ARK72_HUMAN	AKR7A2	39571	100	-		3	-		12	-		3	-		4	-
O00468	Agrin	AGRIN_HUMAN	AGRN	214820	-	100		-	37		-	23		-	44		-	407
O00170	AH receptor-interacting protein	AIP_HUMAN	AIP	37618.4	100	-		3	-		11.2	-		3	-		6	-
Q9BTE6	Alanyl-tRNA editing protein Aarsd1	AASD1_HUMAN	AARSD1	45461.5	99.3	-		2	-		7.52	-		2	-		3	-
P49588	Alanyl-tRNA synthetase, cytoplasmic	SYAC_HUMAN	AARS	106795	100	-		18	-		25.6	-		18	-		50	-
P14550	Alcohol dehydrogenase [NADP+]	AK1A1_HUMAN	AKR1A1	36555.6	100	100		7	4		29.2	16.3		8	4		16	7
P11766	Alcohol dehydrogenase class-3	ADHX_HUMAN	ADH5	39705.8	100	-		8	-		23.8	-		10	-		18	-
Q8IZ83	Aldehyde dehydrogenase family 16 member A1	A16A1_HUMAN	ALDH16A1	85108.8	100	-		4	-		5.24	-		4	-		5	-
P30837	Aldehyde dehydrogenase X, mitochondrial	AL1B1_HUMAN	ALDH1B1	57220.8	99.3	-		2	-		5.42	-		2	-		4	-
P30838	Aldehyde dehydrogenase, dimeric NADP-preferring	AL3A1_HUMAN	ALDH3A1	50361.7	100	-		5	-		14.1	-		5	-		8	-
P05091	Aldehyde dehydrogenase, mitochondrial	ALDH2_HUMAN	ALDH2	56363.4	100	-		7	-		16.2	-		7	-		9	-
O60218	Aldo-keto reductase family 1 member B10	AK1BA_HUMAN	AKR1B10	36003.4	100	-		6	-		20.3	-		6	-		10	-
Q04828	Aldo-keto reductase family 1 member C1	AK1C1_HUMAN	AKR1C1	36771.1	100	-		9	-		36.8	-		11	-		36	-
P15121	Aldose reductase	ALDR_HUMAN	AKR1B1	35835.9	100	100		11	6		42.1	20.6		13	6		41	13
O00116	Alkyldihydroxyacetonephosphate synthase, peroxisomal	ADAS_HUMAN	AGPS	72895.3	100	-		9	-		20.1	-		9	-		17	-
Q9BYC5	Alpha-(1,6)-fucosyltransferase	FUT8_HUMAN	FUT8	66498.9	100	-		3	-		5.91	-		3	-		10	-
P26572	Alpha-1,3-mannosyl-glycoprotein 2-beta-N-acetylglucosaminyltransferase	MGAT1_HUMAN	MGAT1	50845.1	100	100		6	9		14.8	21.3		7	10		18	26
Q9UQ53	Alpha-1,3-mannosyl-glycoprotein 4-beta-N-acetylglucosaminyltransferase B	MGT4B_HUMAN	MGAT4B	63182.6	-	99.3		-	2		-	4.01		-	2		-	2
Q10469	Alpha-1,6-mannosyl-glycoprotein 2-beta-N-acetylglucosaminyltransferase	MGAT2_HUMAN	MGAT2	51533.1	-	99.9		-	2		-	5.82		-	2		-	4
Q09328	Alpha-1,6-mannosylglycoprotein 6-beta-N-acetylglucosaminyltransferase A	MGT5A_HUMAN	MGAT5	84526.8	100	100		9	5		14.7	7.96		10	5		24	11
P01009	Alpha-1-antitrypsin	A1AT_HUMAN	SERPINA1	46719.9	100	100		3	24		9.09	59.3		3	37		3	483
P02765	Alpha-2-HS-glycoprotein	FETUA_HUMAN	AHSG	39305.4	100	100		3	4		5.45	7.08		4	5		130	129
P01023	Alpha-2-macroglobulin	A2MG_HUMAN	A2M	163273	-	100		-	3		-	2.24		-	3		-	12
P12814	Alpha-actinin-1	ACTN1_HUMAN	ACTN1	103043	100	100		53	27		69.1	54.6		73	33		374	119
O43707	Alpha-actinin-4	ACTN4_HUMAN	ACTN4	104839	100	100		35	44		62.2	56		52	57		164	237
P49419	Alpha-aminoadipic semialdehyde dehydrogenase	AL7A1_HUMAN	ALDH7A1	58469.6	100	-		4	-		10.4	-		4	-		6	-
P61163	Alpha-centractin	ACTZ_HUMAN	ACTR1A	42597.2	100	-		9	-		38.3	-		10	-		31	-
P06733	Alpha-enolase	ENOA_HUMAN	ENO1	47152.2	100	100		29	27		71.7	63.1		40	38		641	675
P02771	Alpha-fetoprotein	FETA_HUMAN	AFP	68660.2	99.3	-		2	-		3.94	-		2	-		3	-
P06280	Alpha-galactosidase A	AGAL_HUMAN	GLA	48750.3	-	100		-	3		-	10.7		-	3		-	4
Q16706	Alpha-mannosidase 2	MA2A1_HUMAN	MAN2A1	131128	100	100		5	23		4.81	21.9		5	26		9	58
Q9NVD7	Alpha-parvin	PARVA_HUMAN	PARVA	42226.7	100	-		4	-		14	-		4	-		7	-
P54920	Alpha-soluble NSF attachment protein	SNAA_HUMAN	NAPA	33216.1	100	-		5	-		26.8	-		5	-		10	-
P40222	Alpha-taxilin	TXLNA_HUMAN	TXLNA	61873.2	100	-		3	-		6.23	-		3	-		4	-
P16234	Alpha-type platelet-derived growth factor receptor	PGFRA_HUMAN	PDGFRA	122654	100	-		21	-		21.6	-		26	-		111	-
Q06203	Amidophosphoribosyltransferase	PUR1_HUMAN	PPAT	57381.3	100	-		8	-		17.2	-		8	-		18	-
P19801	Amiloride-sensitive amine oxidase [copper-containing]	ABP1_HUMAN	ABP1	85359.9	100	-		3	-		4.26	-		3	-		5	-
Q12904	Aminoacyl tRNA synthase complex-interacting multifunctional protein 1	AIMP1_HUMAN	AIMP1	34335	100	-		11	-		53.2	-		14	-		41	-
Q13155	Aminoacyl tRNA synthase complex-interacting multifunctional protein 2	AIMP2_HUMAN	AIMP2	35331.3	100	-		5	-		28.1	-		5	-		11	-
Q03154	Aminoacylase-1	ACY1_HUMAN	ACY1	45866.3	-	99.3		-	2		-	4.9		-	2		-	3
Q9H4A4	Aminopeptidase B	AMPB_HUMAN	RNPEP	72579.4	100	100		20	13		39.8	26.8		26	13		44	23
P15144	Aminopeptidase N	AMPN_HUMAN	ANPEP	109524	100	-		28	-		35	-		34	-		151	-
P05067	Amyloid beta A4 protein	A4_HUMAN	APP	86923.3	100	100		14	27		24.7	32.3		17	39		83	596
Q06481	Amyloid-like protein 2	APLP2_HUMAN	APLP2	86937	100	100		7	14		14.2	25.7		8	20		14	187
P03950	Angiogenin	ANGI_HUMAN	ANG	16532.2	100	100		3	3		21.8	18.4		4	3		12	6
Q15389	Angiopoietin-1	ANGP1_HUMAN	ANGPT1	57496.1	100	-		12	-		29.7	-		12	-		52	-
Q9P2R3	Ankyrin repeat and FYVE domain-containing protein 1	ANFY1_HUMAN	ANKFY1	128384	100	-		10	-		10.9	-		10	-		18	-
P04083	Annexin A1	ANXA1_HUMAN	ANXA1	38697.9	100	100		21	7		62.7	28.3		24	7		134	16
P50995	Annexin A11	ANX11_HUMAN	ANXA11	54373.7	100	99.3		12	2		25.1	3.37		13	2		22	10
P07355	Annexin A2	ANXA2_HUMAN	ANXA2	38588.1	100	100		26	19		60.5	53.4		37	21		286	59
P09525	Annexin A4	ANXA4_HUMAN	ANXA4	35866.3	100	99.3		12	2		45.5	6.27		12	2		30	3
P08758	Annexin A5	ANXA5_HUMAN	ANXA5	35920.6	100	100		23	14		76.9	48.4		30	15		249	58
P08133	Annexin A6	ANXA6_HUMAN	ANXA6	75859.5	100	100		41	14		67	22.9		57	16		265	30
P20073	Annexin A7	ANXA7_HUMAN	ANXA7	52722.5	100	-		10	-		24.4	-		10	-		27	-
P01008	Antithrombin-III	ANT3_HUMAN	SERPINC1	52586	99.3	100		2	3		4.31	5.82		2	3		5	25
Q10567	AP-1 complex subunit beta-1	AP1B1_HUMAN	AP1B1	104621	100	-		3	-		19.5	-		3	-		5	-
O43747	AP-1 complex subunit gamma-1	AP1G1_HUMAN	AP1G1	91336.2	100	-		6	-		8.52	-		6	-		15	-
Q9BXS5	AP-1 complex subunit mu-1	AP1M1_HUMAN	AP1M1	48569.8	100	-		8	-		25.3	-		8	-		15	-
O95782	AP-2 complex subunit alpha-1	AP2A1_HUMAN	AP2A1	107531	100	-		17	-		20.1	-		18	-		43	-
O94973	AP-2 complex subunit alpha-2	AP2A2_HUMAN	AP2A2	103945	100	-		3	-		10.8	-		3	-		4	-
P63010	AP-2 complex subunit beta	AP2B1_HUMAN	AP2B1	104537	100	-		18	-		22.9	-		19	-		61	-
Q96CW1	AP-2 complex subunit mu	AP2M1_HUMAN	AP2M1	49637.7	100	-		9	-		22.5	-		11	-		19	-
P53680	AP-2 complex subunit sigma	AP2S1_HUMAN	AP2S1	16999.9	100	-		3	-		21.1	-		3	-		9	-
Q8NCW5	Apolipoprotein A-I-binding protein	AIBP_HUMAN	APOA1BP	31657.4	99.3	99.3		2	2		10.4	10.4		2	2		8	2
Q9BQE5	Apolipoprotein L2	APOL2_HUMAN	APOL2	37074.8	100	-		4	-		13.1	-		4	-		7	-
Q9BZZ5	Apoptosis inhibitor 5	API5_HUMAN	API5	57545.3	100	-		6	-		16.3	-		6	-		15	-
Q07812	Apoptosis regulator BAX	BAX_HUMAN	BAX	21167.2	100	100		5	3		33.3	18.8		5	3		12	7
O95831	Apoptosis-inducing factor 1, mitochondrial	AIFM1_HUMAN	AIFM1	66883.5	100	100		10	3		23.3	6.04		10	3		28	6
Q9UKV3	Apoptotic chromatin condensation inducer in the nucleus	ACINU_HUMAN	ACIN1	151870	99.3	-		2	-		2.01	-		2	-		2	-
Q9NWB6	Arginine and glutamate-rich protein 1	ARGL1_HUMAN	ARGLU1	33199.2	99.3	-		2	-		5.86	-		2	-		2	-
P00966	Argininosuccinate synthase	ASSY_HUMAN	ASS1	46513.3	100	-		9	-		23.1	-		9	-		13	-
P54136	Arginyl-tRNA synthetase, cytoplasmic	SYRC_HUMAN	RARS	75364	100	-		29	-		47.3	-		34	-		131	-
Q8IUR7	Armadillo repeat-containing protein 8	ARMC8_HUMAN	ARMC8	75493.9	99.3	-		2	-		3.12	-		2	-		2	-
P08243	Asparagine synthetase [glutamine-hydrolyzing]	ASNS_HUMAN	ASNS	64353.7	100	-		15	-		35.1	-		16	-		41	-
O43776	Asparaginyl-tRNA synthetase, cytoplasmic	SYNC_HUMAN	NARS	62926.2	100	-		13	-		28.6	-		15	-		27	-
P17174	Aspartate aminotransferase, cytoplasmic	AATC_HUMAN	GOT1	46230.1	100	100		16	9		37.3	26.2		18	9		34	15
P00505	Aspartate aminotransferase, mitochondrial	AATM_HUMAN	GOT2	47458.6	100	100		17	12		41.9	30.9		21	12		55	28
Q9ULA0	Aspartyl aminopeptidase	DNPEP_HUMAN	DNPEP	52410.6	100	99.9		4	2		9.89	4.63		4	2		8	4
P14868	Aspartyl-tRNA synthetase, cytoplasmic	SYDC_HUMAN	DARS	57118.7	100	-		18	-		44.5	-		20	-		61	-
Q6PI48	Aspartyl-tRNA synthetase, mitochondrial	SYDM_HUMAN	DARS2	73547	100	-		5	-		11.3	-		5	-		7	-
Q15121	Astrocytic phosphoprotein PEA-15	PEA15_HUMAN	PEA15	15023.2	99.3	99.3		2	2		16.2	16.2		2	2		5	5
Q6DD88	Atlastin-3	ATLA3_HUMAN	ATL3	60525.2	100	-		18	-		43.1	-		23	-		45	-
P25705	ATP synthase subunit alpha, mitochondrial	ATPA_HUMAN	ATP5A1	59734.1	100	99.3		22	2		49.5	4.52		27	2		85	3
P24539	ATP synthase subunit b, mitochondrial	AT5F1_HUMAN	ATP5F1	28890.8	100	-		10	-		35.2	-		11	-		19	-
P06576	ATP synthase subunit beta, mitochondrial	ATPB_HUMAN	ATP5B	56542.5	100	100		23	6		65.4	16.1		27	6		67	12
P56385	ATP synthase subunit e, mitochondrial	ATP5I_HUMAN	ATP5I	7915.7	100	-		3	-		44.9	-		3	-		6	-
O75964	ATP synthase subunit g, mitochondrial	ATP5L_HUMAN	ATP5L	11410.5	100	-		4	-		38.8	-		5	-		9	-
P36542	ATP synthase subunit gamma, mitochondrial	ATPG_HUMAN	ATP5C1	32980	100	-		6	-		20.8	-		6	-		13	-
O43681	ATPase ASNA1	ASNA_HUMAN	ASNA1	38775.5	100	-		9	-		32.5	-		12	-		18	-
Q9NVI7	ATPase family AAA domain-containing protein 3A	ATD3A_HUMAN	ATAD3A	71352.2	100	-		8	-		12.3	-		8	-		16	-
Q86UQ4	ATP-binding cassette sub-family A member 13	ABCAD_HUMAN	ABCA13	576232	99.3	-		2	-		0.237	-		2	-		2	-
O75027	ATP-binding cassette sub-family B member 7, mitochondrial	ABCB7_HUMAN	ABCB7	82625.2	99.3	-		2	-		3.32	-		2	-		3	-
P28288	ATP-binding cassette sub-family D member 3	ABCD3_HUMAN	ABCD3	75461.2	99.9	-		2	-		3.95	-		2	-		4	-
P61221	ATP-binding cassette sub-family E member 1	ABCE1_HUMAN	ABCE1	67298.4	100	-		13	-		28.7	-		15	-		34	-
P53396	ATP-citrate synthase	ACLY_HUMAN	ACLY	120825	100	100		32	14		37.1	15.3		33	14		79	31
O76031	ATP-dependent Clp protease ATP-binding subunit clpX-like, mitochondrial	CLPX_HUMAN	CLPX	69206.7	99.3	-		2	-		3.95	-		2	-		2	-
P46063	ATP-dependent DNA helicase Q1	RECQ1_HUMAN	RECQL	73440.9	100	-		13	-		26.3	-		14	-		34	-
Q08211	ATP-dependent RNA helicase A	DHX9_HUMAN	DHX9	140944	100	100		32	3		28	2.2		36	3		112	6
Q92499	ATP-dependent RNA helicase DDX1	DDX1_HUMAN	DDX1	82415.1	100	-		13	-		21.5	-		13	-		31	-
Q9NVP1	ATP-dependent RNA helicase DDX18	DDX18_HUMAN	DDX18	75391.7	100	-		7	-		12.4	-		7	-		9	-
O00148	ATP-dependent RNA helicase DDX39	DDX39_HUMAN	DDX39	49111.7	100	-		5	-		35.4	-		6	-		20	-
O00571	ATP-dependent RNA helicase DDX3X	DDX3X_HUMAN	DDX3X	73227.7	100	-		14	-		25.4	-		15	-		47	-
O75882	Attractin	ATRN_HUMAN	ATRN	158518	-	100		-	11		-	9.24		-	14		-	32
O95352	Autophagy-related protein 7	ATG7_HUMAN	ATG7	77943.6	99.3	-		2	-		2.84	-		2	-		2	-
Q96BJ3	Axin interactor, dorsalization-associated protein	AIDA_HUMAN	AIDA	35006.6	100	-		2	-		8.17	-		2	-		4	-
O95816	BAG family molecular chaperone regulator 2	BAG2_HUMAN	BAG2	23754.5	100	99.3		6	2		31.3	8.06		6	2		10	3
Q9UL15	BAG family molecular chaperone regulator 5	BAG5_HUMAN	BAG5	51183	100	-		3	-		9.84	-		3	-		3	-
O75531	Barrier-to-autointegration factor	BAF_HUMAN	BANF1	10040.7	100	-		4	-		42.7	-		5	-		7	-
P50895	Basal cell adhesion molecule	BCAM_HUMAN	BCAM	67385.9	-	100		-	8		-	14.2		-	9		-	23
P98160	Basement membrane-specific heparan sulfate proteoglycan core protein	PGBM_HUMAN	HSPG2	468760	-	100		-	105		-	30.3		-	134		-	1112
Q7L1Q6	Basic leucine zipper and W2 domain-containing protein 1	BZW1_HUMAN	BZW1	48026.7	100	-		4	-		12.9	-		4	-		9	-
Q9Y6E2	Basic leucine zipper and W2 domain-containing protein 2	BZW2_HUMAN	BZW2	48146	100	-		8	-		19.3	-		8	-		18	-
P35613	Basigin	BASI_HUMAN	BSG	42181.7	100	99.3		6	2		17.9	5.97		8	2		43	6
Q9UHQ4	B-cell receptor-associated protein 29	BAP29_HUMAN	BCAP29	28303.6	100	-		2	-		9.96	-		2	-		6	-
P51572	B-cell receptor-associated protein 31	BAP31_HUMAN	BCAP31	27974.6	100	-		4	-		22	-		6	-		15	-
Q02742	Beta-1,3-galactosyl-O-glycosyl-glycoprotein beta-1,6-N-acetylglucosaminyltransferase	GCNT1_HUMAN	GCNT1	49781.9	-	100		-	9		-	22.7		-	9		-	45
O95395	Beta-1,3-galactosyl-O-glycosyl-glycoprotein beta-1,6-N-acetylglucosaminyltransferase 3	GCNT3_HUMAN	GCNT3	50846.4	-	100		-	6		-	17.8		-	6		-	14
Q96L58	Beta-1,3-galactosyltransferase 6	B3GT6_HUMAN	B3GALT6	37120.7	99.3	-		2	-		6.99	-		2	-		2	-
Q8NES3	Beta-1,3-N-acetylglucosaminyltransferase lunatic fringe	LFNG_HUMAN	LFNG	41756.2	-	100		-	6		-	16.6		-	7		-	26
Q00973	Beta-1,4 N-acetylgalactosaminyltransferase 1	B4GN1_HUMAN	B4GALNT1	58865	-	100		-	7		-	13.7		-	8		-	40
P15291	Beta-1,4-galactosyltransferase 1	B4GT1_HUMAN	B4GALT1	43903	100	100		5	8		19.6	27.9		6	10		25	45
O60513	Beta-1,4-galactosyltransferase 4	B4GT4_HUMAN	B4GALT4	40023.9	-	100		-	3		-	7.85		-	3		-	6
P61769	Beta-2-microglobulin	B2MG_HUMAN	B2M	13696.9	100	100		6	2		32.8	13.4		10	3		68	16
P16278	Beta-galactosidase	BGAL_HUMAN	GLB1	76059.7	100	-		3	-		6.06	-		3	-		10	-
P06865	Beta-hexosaminidase subunit alpha	HEXA_HUMAN	HEXA	60671.8	100	100		13	7		25.5	16.3		15	8		39	26
P07686	Beta-hexosaminidase subunit beta	HEXB_HUMAN	HEXB	63095.3	100	100		8	9		16.7	15.5		8	9		28	28
Q53H82	Beta-lactamase-like protein 2	LACB2_HUMAN	LACTB2	32788.7	99.3	100		2	3		9.38	10.8		2	3		3	3
O00462	Beta-mannosidase	MANBA_HUMAN	MANBA	100879	100	100		5	6		7.28	8.19		5	6		8	10
P09619	Beta-type platelet-derived growth factor receptor	PGFRB_HUMAN	PDGFRB	123952	100	-		4	-		6.96	-		4	-		6	-
O95340	Bifunctional 3'-phosphoadenosine 5'-phosphosulfate synthase 2	PAPS2_HUMAN	PAPSS2	69483.7	99.3	-		2	-		4.89	-		2	-		2	-
P07814	Bifunctional aminoacyl-tRNA synthetase	SYEP_HUMAN	EPRS	170575	100	100		16	3		14.8	2.25		16	3		50	10
Q13057	Bifunctional coenzyme A synthase	COASY_HUMAN	COASY	62311.5	100	-		2	-		4.61	-		2	-		5	-
P52848	Bifunctional heparan sulfate N-deacetylase/N-sulfotransferase 1	NDST1_HUMAN	NDST1	100854	100	100		3	7		4.08	8.84		3	7		4	15
P31939	Bifunctional purine biosynthesis protein PURH	PUR9_HUMAN	ATIC	64598.5	100	-		26	-		60.8	-		30	-		54	-
P21810	Biglycan	PGS1_HUMAN	BGN	41637.9	100	-		26	-		73.6	-		36	-		1051	-
P53004	Biliverdin reductase A	BIEA_HUMAN	BLVRA	33411	99.3	99.3		2	2		8.45	7.43		2	2		3	4
P43251	Biotinidase	BTD_HUMAN	BTD	61115.4	100	100		8	8		19.5	17.3		8	9		28	68
P07738	Bisphosphoglycerate mutase	PMGE_HUMAN	BPGM	29987.9	100	-		3	-		16.2	-		3	-		8	-
Q13867	Bleomycin hydrolase	BLMH_HUMAN	BLMH	52544.5	100	100		6	3		15.4	9.45		7	4		15	8
Q9H3K6	BolA-like protein 2	BOLA2_HUMAN	BOLA2	10098.4	99.3	-		2	-		29.1	-		3	-		4	-
P13497	Bone morphogenetic protein 1	BMP1_HUMAN	BMP1	111231	100	100		12	13		12.7	14.5		12	13		35	49
P80723	Brain acid soluble protein 1	BASP1_HUMAN	BASP1	22675.3	100	100		9	9		75.3	68.3		12	11		50	32
O95563	Brain protein 44	BR44_HUMAN	BRP44	14261.5	99.3	-		2	-		18.9	-		2	-		3	-
P54687	Branched-chain-amino-acid aminotransferase, cytosolic	BCAT1_HUMAN	BCAT1	42948.8	100	100		7	2		22.3	5.96		8	2		17	3
O15382	Branched-chain-amino-acid aminotransferase, mitochondrial	BCAT2_HUMAN	BCAT2	44270.2	99.3	-		2	-		7.91	-		2	-		3	-
Q9P287	BRCA2 and CDKN1A-interacting protein	BCCIP_HUMAN	BCCIP	35962.3	100	-		3	-		15	-		3	-		6	-
Q15018	BRISC complex subunit Abro1	F175B_HUMAN	FAM175B	46883.1	99.3	-		2	-		5.3	-		2	-		4	-
Q5VW32	BRO1 domain-containing protein BROX	BROX_HUMAN	BROX	46459.9	100	100		3	3		10.9	8.52		3	3		5	5
Q9NXV2	BTB/POZ domain-containing protein KCTD5	KCTD5_HUMAN	KCTD5	26074.9	99.9	-		2	-		12	-		2	-		4	-
P11586	C-1-tetrahydrofolate synthase, cytoplasmic	C1TC_HUMAN	MTHFD1	101544	100	-		32	-		41.9	-		36	-		80	-
O75844	CAAX prenyl protease 1 homolog	FACE1_HUMAN	ZMPSTE24	54798	100	-		3	-		7.79	-		3	-		10	-
P27708	CAD protein	PYR1_HUMAN	CAD	242964	100	100		3	4		1.8	2.38		3	4		5	9
P55287	Cadherin-11	CAD11_HUMAN	CDH11	87949	100	-		4	-		5.4	-		4	-		16	-
P55290	Cadherin-13	CAD13_HUMAN	CDH13	78269.6	99.9	-		2	-		2.52	-		2	-		6	-
P19022	Cadherin-2	CADH2_HUMAN	CDH2	99793.8	100	100		9	13		17.5	17.8		10	16		23	54
P55283	Cadherin-4	CADH4_HUMAN	CDH4	100264	-	100		-	6		-	8.19		-	6		-	20
P55285	Cadherin-6	CADH6_HUMAN	CDH6	88293.2	100	99.3		11	2		16.8	3.04		11	2		158	4
P63098	Calcineurin subunit B type 1	CANB1_HUMAN	PPP3R1	19282.4	99.3	-		2	-		12.9	-		3	-		7	-
Q9BRF8	Calcineurin-like phosphoesterase domain-containing protein 1	CPPED_HUMAN	CPPED1	35558.6	100	99.3		6	2		25.2	7.01		6	2		10	5
Q13557	Calcium/calmodulin-dependent protein kinase type II subunit delta	KCC2D_HUMAN	CAMK2D	56352.7	100	-		7	-		18.2	-		7	-		12	-
O75746	Calcium-binding mitochondrial carrier protein Aralar1	CMC1_HUMAN	SLC25A12	74746	100	-		6	-		10.6	-		6	-		13	-
Q9UJS0	Calcium-binding mitochondrial carrier protein Aralar2	CMC2_HUMAN	SLC25A13	74159.2	99.3	-		2	-		10.1	-		2	-		2	-
Q6NUK1	Calcium-binding mitochondrial carrier protein SCaMC-1	SCMC1_HUMAN	SLC25A24	53338.6	100	-		10	-		29.4	-		10	-		23	-
Q9Y376	Calcium-binding protein 39	CAB39_HUMAN	CAB39	39853.2	100	100		6	3		21.7	8.5		7	3		11	5
Q99653	Calcium-binding protein p22	CHP1_HUMAN	CHP	22439.2	100	-		9	-		63.1	-		9	-		17	-
Q9Y2V2	Calcium-regulated heat stable protein 1	CHSP1_HUMAN	CARHSP1	15873.6	99.3	-		2	-		18.4	-		3	-		9	-
Q9HB71	Calcyclin-binding protein	CYBP_HUMAN	CACYBP	26192.3	100	100		9	7		46.5	38.2		11	8		27	15
Q05682	Caldesmon	CALD1_HUMAN	CALD1	93232.8	100	-		7	-		11.6	-		8	-		44	-
P62158	Calmodulin	CALM_HUMAN	CALM1	16820	100	100		4	5		45.6	32.2		7	8		15	23
Q9NZT1	Calmodulin-like protein 5	CALL5_HUMAN	CALML5	15874.9	99.3	-		2	-		21.2	-		2	-		16	-
P27824	Calnexin	CALX_HUMAN	CANX	67552.2	100	100		15	2		26	4.22		22	2		86	3
P04632	Calpain small subunit 1	CPNS1_HUMAN	CAPNS1	28298.6	100	-		5	-		30.6	-		6	-		28	-
P07384	Calpain-1 catalytic subunit	CAN1_HUMAN	CAPN1	81874.6	100	-		3	-		2.94	-		3	-		4	-
P17655	Calpain-2 catalytic subunit	CAN2_HUMAN	CAPN2	79995.1	100	-		9	-		18.7	-		10	-		19	-
Q99439	Calponin-2	CNN2_HUMAN	CNN2	33679.6	99.3	-		2	-		11	-		2	-		3	-
Q15417	Calponin-3	CNN3_HUMAN	CNN3	36396.6	100	-		5	-		17.3	-		6	-		11	-
P27797	Calreticulin	CALR_HUMAN	CALR	48124.9	100	100		19	12		51.3	30		25	15		159	92
P22676	Calretinin	CALB2_HUMAN	CALB2	31523.8	-	99.9		-	2		-	5.54		-	2		-	2
O94985	Calsyntenin-1	CSTN1_HUMAN	CLSTN1	109774	100	100		22	36		23.9	33.6		27	47		103	613
Q9H4D0	Calsyntenin-2	CSTN2_HUMAN	CLSTN2	106988	100	-		6	-		7.64	-		7	-		11	-
Q9BQT9	Calsyntenin-3	CSTN3_HUMAN	CLSTN3	106080	-	100		-	11		-	12.8		-	13		-	51
O43852	Calumenin	CALU_HUMAN	CALU	37089.6	100	99.9		10	2		42.9	7.94		16	2		58	3
P17612	cAMP-dependent protein kinase catalytic subunit alpha	KAPCA_HUMAN	PRKACA	40573.3	100	-		5	-		18.2	-		6	-		15	-
P10644	cAMP-dependent protein kinase type I-alpha regulatory subunit	KAP0_HUMAN	PRKAR1A	42964.4	100	-		3	-		9.45	-		3	-		8	-
P13861	cAMP-dependent protein kinase type II-alpha regulatory subunit	KAP2_HUMAN	PRKAR2A	45500.8	100	-		4	-		11.6	-		4	-		9	-
Q14444	Caprin-1	CAPR1_HUMAN	CAPRIN1	78346.4	100	100		4	6		6.35	9.17		4	7		11	15
Q8NCH0	Carbohydrate sulfotransferase 14	CHSTE_HUMAN	CHST14	42980	100	100		4	8		13.3	21		4	8		12	48
Q7LGC8	Carbohydrate sulfotransferase 3	CHST3_HUMAN	CHST3	54689.1	100	100		3	6		10	16.3		3	7		3	44
O43570	Carbonic anhydrase 12	CAH12_HUMAN	CA12	39433.6	-	100		-	3		-	11.9		-	4		-	14
P16152	Carbonyl reductase [NADPH] 1	CBR1_HUMAN	CBR1	30356.8	100	-		13	-		58.8	-		17	-		53	-
P16870	Carboxypeptidase E	CBPE_HUMAN	CPE	53134	100	100		3	7		7.56	21.4		3	7		9	34
P15169	Carboxypeptidase N catalytic chain	CBPN_HUMAN	CPN1	52268.3	-	99.9		-	2		-	5.46		-	2		-	3
P50416	Carnitine O-palmitoyltransferase 1, liver isoform	CPT1A_HUMAN	CPT1A	88352.1	100	-		8	-		13.8	-		8	-		15	-
O75718	Cartilage-associated protein	CRTAP_HUMAN	CRTAP	46545.5	100	100		6	3		17.5	8.48		6	3		24	7
P48729	Casein kinase I isoform alpha	KC1A_HUMAN	CSNK1A1	38898.8	100	-		3	-		13.4	-		4	-		8	-
P68400	Casein kinase II subunit alpha	CSK21_HUMAN	CSNK2A1	45126.5	100	-		8	-		24	-		12	-		24	-
P19784	Casein kinase II subunit alpha'	CSK22_HUMAN	CSNK2A2	41196.5	100	-		6	-		22.3	-		6	-		11	-
P67870	Casein kinase II subunit beta	CSK2B_HUMAN	CSNK2B	24924.9	100	-		6	-		34.9	-		8	-		30	-
P31944	Caspase-14	CASPE_HUMAN	CASP14	27661.8	100	-		2	-		8.68	-		2	-		6	-
P42574	Caspase-3	CASP3_HUMAN	CASP3	31591	100	-		3	-		10.1	-		3	-		41	-
P04040	Catalase	CATA_HUMAN	CAT	59738.5	100	100		4	7		9.3	13.7		4	7		5	8
P21964	Catechol O-methyltransferase	COMT_HUMAN	COMT	30019.6	100	-		7	-		33.9	-		7	-		10	-
P35221	Catenin alpha-1	CTNA1_HUMAN	CTNNA1	100055	100	-		24	-		37.3	-		26	-		60	-
P35222	Catenin beta-1	CTNB1_HUMAN	CTNNB1	85479	100	-		13	-		21.8	-		14	-		87	-
O60716	Catenin delta-1	CTND1_HUMAN	CTNND1	108154	100	-		5	-		6.4	-		5	-		11	-
P07858	Cathepsin B	CATB_HUMAN	CTSB	37803.2	100	100		11	12		38.1	40.4		14	16		90	71
P07339	Cathepsin D	CATD_HUMAN	CTSD	44535	100	100		9	16		29.9	41.3		10	18		38	149
P07711	Cathepsin L1	CATL1_HUMAN	CTSL1	37546.1	100	100		5	3		19.2	10.8		7	3		15	9
Q9UBR2	Cathepsin Z	CATZ_HUMAN	CTSZ	33850.2	100	100		5	7		19.1	28.1		6	8		27	43
P11717	Cation-independent mannose-6-phosphate receptor	MPRI_HUMAN	IGF2R	274256	100	100		10	18		4.5	7.71		10	18		23	59
Q03135	Caveolin-1	CAV1_HUMAN	CAV1	20454.2	99.3	-		2	-		13.5	-		3	-		5	-
Q6YHK3	CD109 antigen	CD109_HUMAN	CD109	161674	100	100		27	33		24.2	26.9		31	36		115	159
P48509	CD151 antigen	CD151_HUMAN	CD151	28277.3	99.3	99.3		2	2		7.51	7.51		2	2		12	7
Q13740	CD166 antigen	CD166_HUMAN	ALCAM	65085.8	100	100		15	20		33.8	39.8		18	25		81	236
P16070	CD44 antigen	CD44_HUMAN	CD44	81535.4	100	100		7	8		9.57	11.6		8	9		129	157
P13987	CD59 glycoprotein	CD59_HUMAN	CD59	14159.2	99.3	-		2	-		18.8	-		3	-		9	-
P08962	CD63 antigen	CD63_HUMAN	CD63	25618.3	99.3	-		2	-		5.04	-		3	-		17	-
P60033	CD81 antigen	CD81_HUMAN	CD81	25791.8	-	100		-	3		-	25		-	4		-	6
P27701	CD82 antigen	CD82_HUMAN	CD82	29607.7	99.3	100		2	3		9.36	14.6		2	3		5	19
P21926	CD9 antigen	CD9_HUMAN	CD9	25399	-	100		-	3		-	9.65		-	3		-	6
P48960	CD97 antigen	CD97_HUMAN	CD97	91851.9	100	-		7	-		12	-		9	-		34	-
Q9NZ45	CDGSH iron sulfur domain-containing protein 1	CISD1_HUMAN	CISD1	12181.3	99.3	-		2	-		20.4	-		2	-		3	-
Q8N5K1	CDGSH iron sulfur domain-containing protein 2	CISD2_HUMAN	CISD2	15260.7	100	-		5	-		37	-		5	-		10	-
Q96JB5	CDK5 regulatory subunit-associated protein 3	CK5P3_HUMAN	CDK5RAP3	56903.6	99.3	-		2	-		5.53	-		2	-		2	-
O14735	CDP-diacylglycerol--inositol 3-phosphatidyltransferase	CDIPT_HUMAN	CDIPT	23522.3	99.3	-		2	-		9.86	-		2	-		3	-
O60671	Cell cycle checkpoint protein RAD1	RAD1_HUMAN	RAD1	31809.8	99.3	-		2	-		6.74	-		2	-		4	-
Q92600	Cell differentiation protein RCD1 homolog	RCD1_HUMAN	RQCD1	33614.2	100	-		2	-		7.69	-		2	-		4	-
P06493	Cell division control protein 2 homolog	CDC2_HUMAN	CDC2	34065.4	100	-		6	-		23.6	-		6	-		11	-
Q00534	Cell division protein kinase 6	CDK6_HUMAN	CDK6	36920.8	100	-		3	-		13.2	-		3	-		6	-
P43121	Cell surface glycoprotein MUC18	MUC18_HUMAN	MCAM	71588.5	100	100		5	4		10.8	6.35		5	4		11	8
P62633	Cellular nucleic acid-binding protein	CNBP_HUMAN	CNBP	19444.1	100	100		3	4		24.3	26.6		4	6		11	19
P29373	Cellular retinoic acid-binding protein 2	RABP2_HUMAN	CRABP2	15674.9	100	-		4	-		34.8	-		5	-		7	-
O43264	Centromere/kinetochore protein zw10 homolog	ZW10_HUMAN	ZW10	88814.5	100	-		3	-		5.52	-		3	-		6	-
Q53EZ4	Centrosomal protein of 55 kDa	CEP55_HUMAN	CEP55	54161.3	-	100		-	3		-	7.33		-	3		-	5
O75503	Ceroid-lipofuscinosis neuronal protein 5	CLN5_HUMAN	CLN5	41479.9	-	99.3		-	2		-	5.59		-	2		-	7
Q9BWS9	Chitinase domain-containing protein 1	CHID1_HUMAN	CHID1	44922.9	100	100		8	5		27.5	17		9	5		24	17
Q9BT22	Chitobiosyldiphosphodolichol beta-mannosyltransferase	ALG1_HUMAN	ALG1	52500.7	99.3	-		2	-		6.47	-		2	-		4	-
O00299	Chloride intracellular channel protein 1	CLIC1_HUMAN	CLIC1	26905.3	100	100		14	6		63.9	28.2		17	6		88	32
Q9Y696	Chloride intracellular channel protein 4	CLIC4_HUMAN	CLIC4	28755.6	100	100		14	7		57.7	33.6		19	7		46	27
Q8WWI5	Choline transporter-like protein 1	CTL1_HUMAN	SLC44A1	73286.6	100	-		7	-		14.3	-		8	-		23	-
Q6UVK1	Chondroitin sulfate proteoglycan 4	CSPG4_HUMAN	CSPG4	250516	100	-		20	-		10.7	-		20	-		50	-
Q9BU40	Chordin-like protein 1	CRDL1_HUMAN	CHRDL1	51148.2	-	100		-	12		-	28.2		-	15		-	67
Q13112	Chromatin assembly factor 1 subunit B	CAF1B_HUMAN	CHAF1B	61474.8	99.3	-		2	-		4.65	-		2	-		2	-
P83916	Chromobox protein homolog 1	CBX1_HUMAN	CBX1	21400.1	100	-		3	-		30.3	-		3	-		15	-
Q13185	Chromobox protein homolog 3	CBX3_HUMAN	CBX3	20794	100	-		4	-		30.1	-		4	-		18	-
P45973	Chromobox protein homolog 5	CBX5_HUMAN	CBX5	22207.6	100	-		6	-		29.3	-		6	-		19	-
O75390	Citrate synthase, mitochondrial	CISY_HUMAN	CS	51695.7	100	100		9	6		20.2	14.2		9	6		16	8
Q00610	Clathrin heavy chain 1	CLH1_HUMAN	CLTC	191601	100	100		16	13		15.5	10		16	13		44	26
P09497	Clathrin light chain B	CLCB_HUMAN	CLTB	25172.5	100	-		2	-		8.3	-		2	-		3	-
O95832	Claudin-1	CLD1_HUMAN	CLDN1	22726.4	-	99.3		-	2		-	11.4		-	2		-	4
O43809	Cleavage and polyadenylation specificity factor subunit 5	CPSF5_HUMAN	NUDT21	26210.1	100	100		10	4		45.4	22		12	4		43	8
Q16630	Cleavage and polyadenylation specificity factor subunit 6	CPSF6_HUMAN	CPSF6	59193	100	99.3		4	2		8.89	3.99		4	2		18	2
Q12996	Cleavage stimulation factor subunit 3	CSTF3_HUMAN	CSTF3	82906.2	100	-		5	-		9.48	-		5	-		6	-
P10909	Clusterin	CLUS_HUMAN	CLU	52476.9	100	100		13	20		30.7	42.1		15	30		95	694
Q14019	Coactosin-like protein	COTL1_HUMAN	COTL1	15927.2	100	100		10	8		62	47.9		10	8		27	23
P12259	Coagulation factor V	FA5_HUMAN	F5	251660	-	100		-	2		-	0.899		-	2		-	4
P53621	Coatomer subunit alpha	COPA_HUMAN	COPA	138331	100	99.9		7	2		7.35	2.37		7	2		23	2
P53618	Coatomer subunit beta	COPB_HUMAN	COPB1	107128	100	99.3		25	2		36.4	2.52		27	2		60	7
P35606	Coatomer subunit beta'	COPB2_HUMAN	COPB2	102471	100	100		20	4		28.7	5.3		23	4		58	6
P48444	Coatomer subunit delta	COPD_HUMAN	ARCN1	57193.2	100	100		14	5		27.6	10.2		14	5		78	18
O14579	Coatomer subunit epsilon	COPE_HUMAN	COPE	34464.9	100	100		8	3		31.8	14.6		10	3		25	4
Q9Y678	Coatomer subunit gamma	COPG_HUMAN	COPG	97701.4	100	-		25	-		39.2	-		32	-		85	-
P61923	Coatomer subunit zeta-1	COPZ1_HUMAN	COPZ1	20180.9	100	-		3	-		18.6	-		3	-		4	-
P23528	Cofilin-1	COF1_HUMAN	CFL1	18485.1	100	100		6	6		48.8	43.4		7	6		33	19
Q9Y281	Cofilin-2	COF2_HUMAN	CFL2	18719.3	-	99.9		-	2		-	18.1		-	2		-	3
Q96A33	Coiled-coil domain-containing protein 47	CCD47_HUMAN	CCDC47	55856.9	100	-		7	-		20.3	-		8	-		17	-
Q76M96	Coiled-coil domain-containing protein 80	CCD80_HUMAN	CCDC80	108158	100	100		16	23		21.7	28		17	25		74	172
Q9NX63	Coiled-coil-helix-coiled-coil-helix domain-containing protein 3, mitochondrial	CHCH3_HUMAN	CHCHD3	26134.5	100	-		4	-		15.4	-		4	-		11	-
O75534	Cold shock domain-containing protein E1	CSDE1_HUMAN	CSDE1	88867	100	-		3	-		5.89	-		3	-		4	-
Q14011	Cold-inducible RNA-binding protein	CIRBP_HUMAN	CIRBP	18630.3	99.9	-		2	-		15.7	-		2	-		4	-
P02452	Collagen alpha-1(I) chain	CO1A1_HUMAN	COL1A1	138923	100	-		66	-		67.1	-		106	-		2343	-
P02461	Collagen alpha-1(III) chain	CO3A1_HUMAN	COL3A1	138547	100	-		19	-		22	-		23	-		54	-
P02462	Collagen alpha-1(IV) chain	CO4A1_HUMAN	COL4A1	160600	-	100		-	7		-	5.21		-	11		-	152
P20908	Collagen alpha-1(V) chain	CO5A1_HUMAN	COL5A1	183545	100	100		46	6		31.9	4.41		69	8		695	27
P12109	Collagen alpha-1(VI) chain	CO6A1_HUMAN	COL6A1	108513	100	100		49	22		63.2	26.9		70	29		1424	202
Q02388	Collagen alpha-1(VII) chain	CO7A1_HUMAN	COL7A1	295200	100	100		39	13		19.2	5.06		40	13		106	26
P27658	Collagen alpha-1(VIII) chain	CO8A1_HUMAN	COL8A1	73348.5	100	-		12	-		22.7	-		14	-		75	-
Q03692	Collagen alpha-1(X) chain	COAA1_HUMAN	COL10A1	66141.7	100	-		10	-		30.7	-		10	-		27	-
Q99715	Collagen alpha-1(XII) chain	COCA1_HUMAN	COL12A1	333127	100	100		86	62		37.2	24.6		91	63		489	457
Q07092	Collagen alpha-1(XVI) chain	COGA1_HUMAN	COL16A1	157734	100	-		3	-		2.74	-		3	-		10	-
P39060	Collagen alpha-1(XVIII) chain	COIA1_HUMAN	COL18A1	178170	100	100		3	8		2.57	4.96		3	9		5	46
Q86Y22	Collagen alpha-1(XXIII) chain	CONA1_HUMAN	COL23A1	51927.3	99.9	-		2	-		7.22	-		3	-		20	-
P08123	Collagen alpha-2(I) chain	CO1A2_HUMAN	COL1A2	129297	100	-		70	-		78	-		109	-		3250	-
P08572	Collagen alpha-2(IV) chain	CO4A2_HUMAN	COL4A2	167540	100	100		4	14		3.33	11.3		4	16		10	257
P05997	Collagen alpha-2(V) chain	CO5A2_HUMAN	COL5A2	144892	-	100		-	3		-	2.07		-	3		-	13
P12110	Collagen alpha-2(VI) chain	CO6A2_HUMAN	COL6A2	108563	100	100		27	12		33.6	12		35	12		329	57
P12111	Collagen alpha-3(VI) chain	CO6A3_HUMAN	COL6A3	343645	100	-		134	-		54	-		180	-		1502	-
Q96CG8	Collagen triple helix repeat-containing protein 1	CTHR1_HUMAN	CTHRC1	26206.8	100	-		5	-		22.2	-		5	-		21	-
P45452	Collagenase 3	MMP13_HUMAN	MMP13	53804.3	100	-		11	-		28.7	-		14	-		37	-
Q5KU26	Collectin-12	COL12_HUMAN	COLEC12	81498.9	100	-		5	-		6.06	-		5	-		21	-
P00736	Complement C1r subcomponent	C1R_HUMAN	C1R	80101.6	100	-		11	-		20.7	-		11	-		29	-
P01024	Complement C3	CO3_HUMAN	C3	187131	-	100		-	70		-	49.4		-	87		-	613
P0C0L4	Complement C4-A	CO4A_HUMAN	C4A	192755	100	99.3		3	2		1.95	1.15		3	2		6	7
P01031	Complement C5	CO5_HUMAN	C5	188291	-	100		-	17		-	12.1		-	17		-	28
Q07021	Complement component 1 Q subcomponent-binding protein, mitochondrial	C1QBP_HUMAN	C1QBP	31344.6	100	99.3		3	2		12.1	12.1		4	3		12	7
P08603	Complement factor H	CFAH_HUMAN	CFH	139078	100	100		13	38		12.1	37.1		13	50		30	281
Q15021	Condensin complex subunit 1	CND1_HUMAN	NCAPD2	157168	100	-		5	-		5.5	-		5	-		9	-
Q9BPX3	Condensin complex subunit 3	CND3_HUMAN	NCAPG	114320	100	-		3	-		3.74	-		3	-		4	-
P29279	Connective tissue growth factor	CTGF_HUMAN	CTGF	38072.7	100	100		6	4		21.5	13.5		6	4		30	21
Q9NZB2	Constitutive coactivator of PPAR-gamma-like protein 1	F120A_HUMAN	FAM120A	121871	100	-		3	-		3.76	-		3	-		7	-
Q13098	COP9 signalosome complex subunit 1	CSN1_HUMAN	GPS1	55520.2	100	-		7	-		16.5	-		7	-		24	-
P61201	COP9 signalosome complex subunit 2	CSN2_HUMAN	COPS2	51581.6	100	-		10	-		24.4	-		11	-		18	-
Q9UNS2	COP9 signalosome complex subunit 3	CSN3_HUMAN	COPS3	47856.5	100	99.3		6	2		21.5	6.62		7	2		12	4
Q9BT78	COP9 signalosome complex subunit 4	CSN4_HUMAN	COPS4	46252.2	100	100		13	5		40.1	16.5		13	5		32	9
Q92905	COP9 signalosome complex subunit 5	CSN5_HUMAN	COPS5	37561.9	100	-		4	-		16.5	-		5	-		9	-
Q7L5N1	COP9 signalosome complex subunit 6	CSN6_HUMAN	COPS6	36145.4	100	-		6	-		25.7	-		8	-		14	-
Q9UBW8	COP9 signalosome complex subunit 7a	CSN7A_HUMAN	COPS7A	30258.8	100	-		4	-		24	-		4	-		7	-
Q9H9Q2	COP9 signalosome complex subunit 7b	CSN7B_HUMAN	COPS7B	29604.6	99.3	-		2	-		11.4	-		2	-		3	-
Q99829	Copine-1	CPNE1_HUMAN	CPNE1	59040.6	100	-		6	-		11.7	-		7	-		13	-
O75131	Copine-3	CPNE3_HUMAN	CPNE3	60113.6	100	-		7	-		14	-		8	-		16	-
Q9NTM9	Copper homeostasis protein cutC homolog	CUTC_HUMAN	CUTC	29323.5	100	-		2	-		5.49	-		2	-		3	-
P36551	Coproporphyrinogen-III oxidase, mitochondrial	HEM6_HUMAN	CPOX	50133.9	100	-		9	-		26.4	-		9	-		16	-
O75367	Core histone macro-H2A.1	H2AY_HUMAN	H2AFY	39600.9	100	100		10	3		38.4	8.06		12	3		40	5
Q9P0M6	Core histone macro-H2A.2	H2AW_HUMAN	H2AFY2	40042.1	100	-		4	-		23.4	-		4	-		5	-
Q13951	Core-binding factor subunit beta	PEBB_HUMAN	CBFB	21490.1	100	-		3	-		19.8	-		3	-		5	-
P35321	Cornifin-A	SPR1A_HUMAN	SPRR1A	9858.5	-	99.3		-	2		-	18		-	2		-	2
P31146	Coronin-1A	COR1A_HUMAN	CORO1A	51008	99.9	-		2	-		5.64	-		2	-		3	-
Q9BR76	Coronin-1B	COR1B_HUMAN	CORO1B	54216.9	100	-		6	-		17	-		6	-		16	-
Q9ULV4	Coronin-1C	COR1C_HUMAN	CORO1C	53232.3	100	100		9	2		19	2.74		9	2		34	9
P12277	Creatine kinase B-type	KCRB_HUMAN	CKB	42627.1	100	-		4	-		15.7	-		4	-		6	-
P46109	Crk-like protein	CRKL_HUMAN	CRKL	33759.3	99.3	99.3		2	2		9.24	8.91		2	2		3	2
P17812	CTP synthase 1	PYRG1_HUMAN	CTPS	66672.7	100	-		10	-		19.6	-		11	-		29	-
Q9Y240	C-type lectin domain family 11 member A	CLC11_HUMAN	CLEC11A	35676.4	-	100		-	12		-	35.3		-	14		-	308
Q9UBG0	C-type mannose receptor 2	MRC2_HUMAN	MRC2	166637	100	100		3	6		2.91	4.39		4	9		5	20
Q9H5V8	CUB domain-containing protein 1	CDCP1_HUMAN	CDCP1	92885	-	100		-	5		-	6.58		-	5		-	15
Q13616	Cullin-1	CUL1_HUMAN	CUL1	89663.4	100	-		16	-		25.4	-		18	-		31	-
Q13617	Cullin-2	CUL2_HUMAN	CUL2	86967.4	100	-		7	-		9.13	-		7	-		9	-
Q13618	Cullin-3	CUL3_HUMAN	CUL3	88914.1	100	-		4	-		6.64	-		4	-		9	-
Q13620	Cullin-4B	CUL4B_HUMAN	CUL4B	103968	100	-		5	-		6.13	-		6	-		18	-
Q86VP6	Cullin-associated NEDD8-dissociated protein 1	CAND1_HUMAN	CAND1	136363	100	100		26	7		26.7	6.83		29	7		52	10
Q69YN2	CWF19-like protein 1	C19L1_HUMAN	CWF19L1	60602.4	100	-		3	-		7.43	-		3	-		5	-
P35520	Cystathionine beta-synthase	CBS_HUMAN	CBS	60569.3	100	-		7	-		16.2	-		7	-		16	-
P01040	Cystatin-A	CYTA_HUMAN	CSTA	10988.6	100	-		5	-		66.3	-		6	-		45	-
P04080	Cystatin-B	CYTB_HUMAN	CSTB	11121.3	100	-		3	-		45.9	-		4	-		8	-
P01034	Cystatin-C	CYTC_HUMAN	CST3	15781.2	100	100		4	8		30.8	56.2		4	11		13	59
Q9Y697	Cysteine desulfurase, mitochondrial	NFS1_HUMAN	NFS1	50178.1	99.9	-		2	-		6.13	-		2	-		3	-
Q9NZV1	Cysteine-rich motor neuron 1 protein	CRIM1_HUMAN	CRIM1	113717	-	100		-	11		-	12.5		-	13		-	43
P50238	Cysteine-rich protein 1	CRIP1_HUMAN	CRIP1	8514.7	99.3	-		2	-		13	-		2	-		2	-
Q9H336	Cysteine-rich secretory protein LCCL domain-containing 1	CRLD1_HUMAN	CRISPLD1	56869	99.3	-		2	-		4.8	-		2	-		3	-
P49589	Cysteinyl-tRNA synthetase, cytoplasmic	SYCC_HUMAN	CARS	85457.6	100	100		18	4		29	5.61		19	4		56	7
P31930	Cytochrome b-c1 complex subunit 1, mitochondrial	QCR1_HUMAN	UQCRC1	52627.9	100	-		9	-		29.2	-		10	-		18	-
P22695	Cytochrome b-c1 complex subunit 2, mitochondrial	QCR2_HUMAN	UQCRC2	48425.4	100	-		14	-		42.6	-		17	-		32	-
P47985	Cytochrome b-c1 complex subunit Rieske, mitochondrial	UCRI_HUMAN	UQCRFS1	29649.8	100	-		5	-		21.9	-		5	-		18	-
P99999	Cytochrome c	CYC_HUMAN	CYCS	11731.4	100	99.3		5	2		33.3	14.3		6	2		17	3
P13073	Cytochrome c oxidase subunit 4 isoform 1, mitochondrial	COX41_HUMAN	COX4I1	19558.8	100	-		5	-		33.1	-		5	-		8	-
P20674	Cytochrome c oxidase subunit 5A, mitochondrial	COX5A_HUMAN	COX5A	16744.5	100	-		3	-		21.3	-		3	-		4	-
P10606	Cytochrome c oxidase subunit 5B, mitochondrial	COX5B_HUMAN	COX5B	13677.7	100	-		2	-		17.8	-		2	-		2	-
P09669	Cytochrome c oxidase subunit 6C	COX6C_HUMAN	COX6C	8763.8	99.9	-		2	-		21.3	-		2	-		2	-
P08574	Cytochrome c1, heme protein, mitochondrial	CY1_HUMAN	CYC1	35372.7	100	-		3	-		16.3	-		3	-		4	-
Q6UW02	Cytochrome P450 20A1	CP20A_HUMAN	CYP20A1	52415.3	99.3	-		2	-		4.76	-		2	-		3	-
Q9NRR1	Cytokine-like protein 1	CYTL1_HUMAN	CYTL1	15559.9	100	-		3	-		25	-		4	-		11	-
P21399	Cytoplasmic aconitate hydratase	ACOC_HUMAN	ACO1	98383	100	100		9	6		16.3	7.99		10	6		16	7
Q14204	Cytoplasmic dynein 1 heavy chain 1	DYHC1_HUMAN	DYNC1H1	532388	100	-		47	-		12.5	-		48	-		129	-
Q13409	Cytoplasmic dynein 1 intermediate chain 2	DC1I2_HUMAN	DYNC1I2	71437.8	100	-		7	-		14.1	-		8	-		24	-
Q9Y6G9	Cytoplasmic dynein 1 light intermediate chain 1	DC1L1_HUMAN	DYNC1LI1	56562.2	100	-		4	-		12.8	-		4	-		5	-
O43237	Cytoplasmic dynein 1 light intermediate chain 2	DC1L2_HUMAN	DYNC1LI2	54081.8	100	-		5	-		13.8	-		6	-		18	-
Q7L576	Cytoplasmic FMR1-interacting protein 1	CYFP1_HUMAN	CYFIP1	145169	100	-		19	-		19.1	-		20	-		35	-
Q07065	Cytoskeleton-associated protein 4	CKAP4_HUMAN	CKAP4	66004.2	100	-		25	-		48.7	-		29	-		59	-
Q14008	Cytoskeleton-associated protein 5	CKAP5_HUMAN	CKAP5	225484	100	-		3	-		1.57	-		3	-		5	-
P28838	Cytosol aminopeptidase	AMPL_HUMAN	LAP3	56149.7	100	-		5	-		12.5	-		5	-		7	-
O00154	Cytosolic acyl coenzyme A thioester hydrolase	BACH_HUMAN	ACOT7	41777	100	-		7	-		25.5	-		7	-		20	-
Q9Y5Y2	Cytosolic Fe-S cluster assembly factor NUBP2	NUBP2_HUMAN	NUBP2	28807.3	99.3	-		2	-		8.86	-		2	-		4	-
Q96KP4	Cytosolic non-specific dipeptidase	CNDP2_HUMAN	CNDP2	52861.7	100	100		11	6		32.2	14.5		11	6		28	11
P47712	Cytosolic phospholipase A2	PA24A_HUMAN	PLA2G4A	85195.3	100	-		5	-		8.14	-		5	-		8	-
P49902	Cytosolic purine 5'-nucleotidase	5NTC_HUMAN	NT5C2	64954.5	100	-		3	-		6.42	-		3	-		9	-
O43175	D-3-phosphoglycerate dehydrogenase	SERA_HUMAN	PHGDH	56632.6	100	-		19	-		45.4	-		21	-		45	-
A6NHG4	D-dopachrome decarboxylase-like protein	DDTL_HUMAN	DDTL	14177.7	100	-		5	-		41	-		6	-		10	-
Q9BTZ2	Dehydrogenase/reductase SDR family member 4	DHRS4_HUMAN	DHRS4	27553.6	100	-		2	-		10	-		2	-		3	-
Q6IAN0	Dehydrogenase/reductase SDR family member 7B	DRS7B_HUMAN	DHRS7B	35101.9	100	-		5	-		21.5	-		5	-		8	-
Q13011	Delta(3,5)-Delta(2,4)-dienoyl-CoA isomerase, mitochondrial	ECH1_HUMAN	ECH1	35798.2	100	100		10	3		34.5	11.3		11	3		20	5
P54886	Delta-1-pyrroline-5-carboxylate synthase	P5CS_HUMAN	ALDH18A1	87284.9	100	-		13	-		19.5	-		13	-		24	-
P13716	Delta-aminolevulinic acid dehydratase	HEM2_HUMAN	ALAD	36277.3	100	-		5	-		18.2	-		5	-		9	-
O43583	Density-regulated protein	DENR_HUMAN	DENR	22074.4	100	-		3	-		21.2	-		3	-		5	-
Q8IXL6	Dentin matrix protein 4	DMP4_HUMAN	FAM20C	64429.9	100	100		8	14		20.7	29.8		9	15		27	54
P27707	Deoxycytidine kinase	DCK_HUMAN	DCK	30501.3	99.3	-		2	-		8.85	-		2	-		2	-
P49366	Deoxyhypusine synthase	DHYS_HUMAN	DHPS	40953.3	100	-		3	-		11.9	-		3	-		5	-
P33316	Deoxyuridine 5'-triphosphate nucleotidohydrolase, mitochondrial	DUT_HUMAN	DUT	26689	99.3	100		2	3		7.14	11.9		3	4		11	16
P81605	Dermcidin	DCD_HUMAN	DCD	11266.1	100	99.3		4	2		35.5	20		4	2		99	120
Q02487	Desmocollin-2	DSC2_HUMAN	DSC2	99944.6	-	100		-	3		-	3.66		-	3		-	9
Q02413	Desmoglein-1	DSG1_HUMAN	DSG1	113731	100	-		3	-		4.58	-		3	-		4	-
Q14126	Desmoglein-2	DSG2_HUMAN	DSG2	122276	100	100		6	18		8.32	19		6	19		13	92
P15924	Desmoplakin	DESP_HUMAN	DSP	331763	100	100		9	7		3.97	2.4		9	7		19	25
P60981	Destrin	DEST_HUMAN	DSTN	18488.2	100	-		3	-		27.9	-		3	-		5	-
Q9Y295	Developmentally-regulated GTP-binding protein 1	DRG1_HUMAN	DRG1	40525.8	100	-		6	-		21.3	-		6	-		9	-
P55039	Developmentally-regulated GTP-binding protein 2	DRG2_HUMAN	DRG2	40729.8	100	-		4	-		14	-		5	-		9	-
O94907	Dickkopf-related protein 1	DKK1_HUMAN	DKK1	28653.1	99.3	-		2	-		7.89	-		2	-		5	-
Q9UBP4	Dickkopf-related protein 3	DKK3_HUMAN	DKK3	38272.3	100	100		7	6		27.4	22.6		7	6		42	48
P09622	Dihydrolipoyl dehydrogenase, mitochondrial	DLDH_HUMAN	DLD	54159.4	100	100		12	7		37.3	16.5		14	8		25	16
P10515	Dihydrolipoyllysine-residue acetyltransferase component of pyruvate dehydrogenase complex, mitochondrial	ODP2_HUMAN	DLAT	68979.2	100	-		6	-		13.4	-		6	-		18	-
P36957	Dihydrolipoyllysine-residue succinyltransferase component of 2-oxoglutarate dehydrogenase complex, mitochondrial	ODO2_HUMAN	DLST	48711.1	100	-		9	-		27.8	-		10	-		21	-
P09417	Dihydropteridine reductase	DHPR_HUMAN	QDPR	25771.5	100	-		3	-		21.3	-		4	-		7	-
Q16555	Dihydropyrimidinase-related protein 2	DPYL2_HUMAN	DPYSL2	62276	100	-		13	-		39.9	-		15	-		66	-
Q14195	Dihydropyrimidinase-related protein 3	DPYL3_HUMAN	DPYSL3	61946.1	100	100		23	3		55.3	5.26		25	3		198	5
P53634	Dipeptidyl peptidase 1	CATC_HUMAN	CTSC	51824.2	-	100		-	4		-	12.1		-	6		-	12
Q9UHL4	Dipeptidyl peptidase 2	DPP2_HUMAN	DPP7	54324.9	-	100		-	6		-	13.8		-	6		-	12
Q9NY33	Dipeptidyl peptidase 3	DPP3_HUMAN	DPP3	82573.6	100	100		14	3		29.4	5.83		16	3		32	6
P27487	Dipeptidyl peptidase 4	DPP4_HUMAN	DPP4	88263	-	100		-	3		-	3.52		-	3		-	4
Q86TI2	Dipeptidyl peptidase 9	DPP9_HUMAN	DPP9	98246.2	100	-		8	-		12.2	-		8	-		13	-
P53602	Diphosphomevalonate decarboxylase	ERG19_HUMAN	MVD	43386.7	100	-		4	-		10	-		4	-		6	-
Q9H2P9	Diphthine synthase	DPH5_HUMAN	DPH5	31633.8	99.3	-		2	-		6.67	-		2	-		2	-
Q96PD2	Discoidin, CUB and LCCL domain-containing protein 2	DCBD2_HUMAN	DCBLD2	85017.6	99.3	100		2	4		2.71	5.29		2	4		5	13
O14672	Disintegrin and metalloproteinase domain-containing protein 10	ADA10_HUMAN	ADAM10	84125	100	100		4	4		5.61	6.55		4	4		9	13
Q13444	Disintegrin and metalloproteinase domain-containing protein 15	ADA15_HUMAN	ADAM15	87726	-	99.3		-	2		-	2.46		-	2		-	2
Q13443	Disintegrin and metalloproteinase domain-containing protein 9	ADAM9_HUMAN	ADAM9	90538.1	-	99.3		-	2		-	2.44		-	2		-	6
P26358	DNA (cytosine-5)-methyltransferase 1	DNMT1_HUMAN	DNMT1	183151	99.3	-		2	-		1.36	-		2	-		3	-
Q16531	DNA damage-binding protein 1	DDB1_HUMAN	DDB1	126952	100	100		31	19		34.9	18.9		36	19		65	45
P43246	DNA mismatch repair protein Msh2	MSH2_HUMAN	MSH2	104728	100	-		3	-		4.5	-		3	-		5	-
Q92878	DNA repair protein RAD50	RAD50_HUMAN	RAD50	153880	100	-		3	-		4.04	-		3	-		6	-
Q9Y248	DNA replication complex GINS protein PSF2	PSF2_HUMAN	GINS2	21410.8	99.3	-		2	-		10.8	-		2	-		4	-
Q9BRX5	DNA replication complex GINS protein PSF3	PSF3_HUMAN	GINS3	24517.5	99.3	-		2	-		10.6	-		2	-		7	-
P49736	DNA replication licensing factor MCM2	MCM2_HUMAN	MCM2	101880	100	-		8	-		10.1	-		8	-		21	-
P25205	DNA replication licensing factor MCM3	MCM3_HUMAN	MCM3	90964.6	100	-		18	-		25	-		18	-		45	-
P33991	DNA replication licensing factor MCM4	MCM4_HUMAN	MCM4	96542.6	100	-		8	-		11.5	-		8	-		26	-
P33992	DNA replication licensing factor MCM5	MCM5_HUMAN	MCM5	82270.3	100	-		4	-		6.27	-		4	-		8	-
Q14566	DNA replication licensing factor MCM6	MCM6_HUMAN	MCM6	92872.6	100	-		7	-		10.4	-		7	-		19	-
P33993	DNA replication licensing factor MCM7	MCM7_HUMAN	MCM7	81291	100	-		26	-		46.2	-		32	-		66	-
P11387	DNA topoisomerase 1	TOP1_HUMAN	TOP1	90711.7	100	-		11	-		14.1	-		11	-		26	-
P11388	DNA topoisomerase 2-alpha	TOP2A_HUMAN	TOP2A	174373	100	-		3	-		2.55	-		3	-		6	-
Q02880	DNA topoisomerase 2-beta	TOP2B_HUMAN	TOP2B	183255	-	99.9		-	2		-	1.35		-	2		-	4
P27695	DNA-(apurinic or apyrimidinic site) lyase	APEX1_HUMAN	APEX1	35537.7	100	100		9	6		38.7	27		11	8		37	16
P16989	DNA-binding protein A	DBPA_HUMAN	CSDA	40071.4	100	-		3	-		19.9	-		3	-		7	-
P78527	DNA-dependent protein kinase catalytic subunit	PRKDC_HUMAN	PRKDC	469078	100	-		46	-		15.2	-		48	-		84	-
P19387	DNA-directed RNA polymerase II subunit RPB3	RPB3_HUMAN	POLR2C	31423.7	100	-		3	-		12.4	-		3	-		6	-
P62487	DNA-directed RNA polymerase II subunit RPB7	RPB7_HUMAN	POLR2G	19276.6	100	-		3	-		22.7	-		3	-		5	-
O15160	DNA-directed RNA polymerases I and III subunit RPAC1	RPAC1_HUMAN	POLR1C	39231.6	100	-		2	-		9.83	-		2	-		2	-
P19388	DNA-directed RNA polymerases I, II, and III subunit RPABC1	RPAB1_HUMAN	POLR2E	24533.4	100	99.3		4	2		23.8	8.57		5	2		18	3
P52434	DNA-directed RNA polymerases I, II, and III subunit RPABC3	RPAB3_HUMAN	POLR2H	17126.2	-	99.3		-	2		-	16		-	2		-	13
P31689	DnaJ homolog subfamily A member 1	DNJA1_HUMAN	DNAJA1	44850.6	100	-		8	-		29.2	-		8	-		12	-
O60884	DnaJ homolog subfamily A member 2	DNJA2_HUMAN	DNAJA2	45727.7	100	-		7	-		20.9	-		8	-		15	-
P25685	DnaJ homolog subfamily B member 1	DNJB1_HUMAN	DNAJB1	38027.6	100	-		6	-		21.2	-		6	-		26	-
Q9UBS4	DnaJ homolog subfamily B member 11	DJB11_HUMAN	DNAJB11	40496.6	100	100		10	9		26.8	22.6		12	11		25	21
Q9UDY4	DnaJ homolog subfamily B member 4	DNJB4_HUMAN	DNAJB4	37791	100	-		2	-		12.5	-		2	-		10	-
Q8IXB1	DnaJ homolog subfamily C member 10	DJC10_HUMAN	DNAJC10	91064.4	100	100		5	5		7.06	6.68		5	5		10	8
Q13217	DnaJ homolog subfamily C member 3	DNJC3_HUMAN	DNAJC3	57564.2	100	-		4	-		10.3	-		5	-		8	-
Q99615	DnaJ homolog subfamily C member 7	DNJC7_HUMAN	DNAJC7	56424.9	100	-		3	-		7.49	-		3	-		6	-
O75937	DnaJ homolog subfamily C member 8	DNJC8_HUMAN	DNAJC8	29824.2	100	-		4	-		20.6	-		4	-		11	-
Q8WXX5	DnaJ homolog subfamily C member 9	DNJC9_HUMAN	DNAJC9	29892.3	100	99.3		5	2		20	6.92		5	2		11	3
O60762	Dolichol-phosphate mannosyltransferase	DPM1_HUMAN	DPM1	29618	100	-		5	-		25.4	-		5	-		11	-
P39656	Dolichyl-diphosphooligosaccharide--protein glycosyltransferase 48 kDa subunit	OST48_HUMAN	DDOST	50784.5	100	-		12	-		34.2	-		13	-		26	-
P04843	Dolichyl-diphosphooligosaccharide--protein glycosyltransferase subunit 1	RPN1_HUMAN	RPN1	68553	100	-		23	-		48.9	-		30	-		56	-
P04844	Dolichyl-diphosphooligosaccharide--protein glycosyltransferase subunit 2	RPN2_HUMAN	RPN2	69266.8	100	-		15	-		34.9	-		17	-		46	-
P61803	Dolichyl-diphosphooligosaccharide--protein glycosyltransferase subunit DAD1	DAD1_HUMAN	DAD1	12479.4	100	-		4	-		35.4	-		4	-		8	-
P55265	Double-stranded RNA-specific adenosine deaminase	DSRAD_HUMAN	ADAR	135953	99.3	-		2	-		2.2	-		2	-		3	-
Q14919	Dr1-associated corepressor	NC2A_HUMAN	DRAP1	22332.4	100	-		2	-		10.2	-		2	-		11	-
Q9UJU6	Drebrin-like protein	DBNL_HUMAN	DBNL	48188.3	100	-		3	-		9.77	-		3	-		5	-
Q8TEA8	D-tyrosyl-tRNA(Tyr) deacylase 1	DTD1_HUMAN	DTD1	23405.6	100	-		4	-		20.1	-		5	-		7	-
Q02750	Dual specificity mitogen-activated protein kinase kinase 1	MP2K1_HUMAN	MAP2K1	43422.2	100	-		4	-		12	-		4	-		16	-
P36507	Dual specificity mitogen-activated protein kinase kinase 2	MP2K2_HUMAN	MAP2K2	44407.2	99.3	-		2	-		6.25	-		2	-		3	-
P51452	Dual specificity protein phosphatase 3	DUS3_HUMAN	DUSP3	20460.8	99.3	-		2	-		14.1	-		2	-		3	-
Q14203	Dynactin subunit 1	DCTN1_HUMAN	DCTN1	141680	100	-		7	-		9	-		7	-		13	-
Q13561	Dynactin subunit 2	DCTN2_HUMAN	DCTN2	44213.7	100	-		5	-		18.2	-		5	-		9	-
O00429	Dynamin-1-like protein	DNM1L_HUMAN	DNM1L	81861.2	100	-		3	-		5.43	-		3	-		13	-
P50570	Dynamin-2	DYN2_HUMAN	DNM2	98049.9	99.3	-		2	-		2.41	-		2	-		2	-
O60313	Dynamin-like 120 kDa protein, mitochondrial	OPA1_HUMAN	OPA1	111616	100	-		4	-		5	-		4	-		7	-
P63167	Dynein light chain 1, cytoplasmic	DYL1_HUMAN	DYNLL1	10348.1	100	-		3	-		50.6	-		4	-		8	-
Q9NP97	Dynein light chain roadblock-type 1	DLRB1_HUMAN	DYNLRB1	10903.9	99.3	-		2	-		29.2	-		2	-		4	-
Q14118	Dystroglycan	DAG1_HUMAN	DAG1	97424.2	100	100		5	8		7.71	10.9		5	11		28	66
O95834	Echinoderm microtubule-associated protein-like 2	EMAL2_HUMAN	EML2	70659.3	-	99.3		-	2		-	3.54		-	2		-	2
P22413	Ectonucleotide pyrophosphatase/phosphodiesterase family member 1	ENPP1_HUMAN	ENPP1	104909	100	-		2	-		2.38	-		2	-		3	-
Q13822	Ectonucleotide pyrophosphatase/phosphodiesterase family member 2	ENPP2_HUMAN	ENPP2	98977.3	100	-		5	-		7.07	-		5	-		7	-
Q96C19	EF-hand domain-containing protein D2	EFHD2_HUMAN	EFHD2	26680.4	100	99.3		5	2		25	9.58		5	2		12	9
Q12805	EGF-containing fibulin-like extracellular matrix protein 1	FBLN3_HUMAN	EFEMP1	54621.1	100	100		8	12		19.7	26.4		8	12		18	82
O95967	EGF-containing fibulin-like extracellular matrix protein 2	FBLN4_HUMAN	EFEMP2	49386.1	100	100		4	10		9.03	28.2		5	11		16	55
Q9H4M9	EH domain-containing protein 1	EHD1_HUMAN	EHD1	60611.1	100	-		19	-		40.3	-		20	-		38	-
Q9NZN4	EH domain-containing protein 2	EHD2_HUMAN	EHD2	61145.2	100	-		9	-		22.7	-		9	-		14	-
Q9H223	EH domain-containing protein 4	EHD4_HUMAN	EHD4	61159.6	100	-		12	-		29	-		12	-		33	-
Q15717	ELAV-like protein 1	ELAV1_HUMAN	ELAVL1	36074.6	100	100		7	5		31.3	16		7	5		22	14
P13804	Electron transfer flavoprotein subunit alpha, mitochondrial	ETFA_HUMAN	ETFA	35062.1	100	-		8	-		35.4	-		8	-		23	-
P38117	Electron transfer flavoprotein subunit beta	ETFB_HUMAN	ETFB	27825.5	100	-		9	-		40.4	-		9	-		17	-
P68104	Elongation factor 1-alpha 1	EF1A1_HUMAN	EEF1A1	50123.2	100	100		18	10		52.6	25.1		25	11		557	162
P24534	Elongation factor 1-beta	EF1B_HUMAN	EEF1B2	24746.2	100	-		3	-		18.2	-		3	-		12	-
P29692	Elongation factor 1-delta	EF1D_HUMAN	EEF1D	31103.9	100	-		9	-		38.1	-		11	-		38	-
P26641	Elongation factor 1-gamma	EF1G_HUMAN	EEF1G	50101.4	100	100		18	9		39.4	15.8		24	10		87	37
P13639	Elongation factor 2	EF2_HUMAN	EEF2	95322.1	100	100		41	24		50.1	31.1		51	27		294	212
Q96RP9	Elongation factor G, mitochondrial	EFGM_HUMAN	GFM1	83455.5	100	-		3	-		3.73	-		3	-		4	-
P49411	Elongation factor Tu, mitochondrial	EFTU_HUMAN	TUFM	49524.3	100	-		19	-		53.3	-		23	-		45	-
Q9BW60	Elongation of very long chain fatty acids protein 1	ELOV1_HUMAN	ELOVL1	32645.7	99.3	-		2	-		9.32	-		2	-		4	-
P50402	Emerin	EMD_HUMAN	EMD	28976.9	100	-		3	-		11.8	-		3	-		5	-
Q9Y6C2	EMILIN-1	EMIL1_HUMAN	EMILIN1	106649	100	-		16	-		22	-		18	-		54	-
P17813	Endoglin	EGLN_HUMAN	ENG	70560.5	100	-		7	-		14.6	-		7	-		21	-
Q9NZ08	Endoplasmic reticulum aminopeptidase 1	ERAP1_HUMAN	ERAP1	107220	-	100		-	11		-	12.8		-	11		-	17
Q6P179	Endoplasmic reticulum aminopeptidase 2	ERAP2_HUMAN	ERAP2	110449	-	100		-	6		-	7.19		-	6		-	14
Q9UKM7	Endoplasmic reticulum mannosyl-oligosaccharide 1,2-alpha-mannosidase	MA1B1_HUMAN	MAN1B1	79564	100	100		7	10		14.4	18.3		7	10		19	41
P30040	Endoplasmic reticulum resident protein 29	ERP29_HUMAN	ERP29	28976.9	100	100		6	6		26.4	26.8		6	6		11	11
Q9BS26	Endoplasmic reticulum resident protein 44	ERP44_HUMAN	ERP44	46954.5	100	100		9	3		27.8	7.39		11	4		31	10
Q969X5	Endoplasmic reticulum-Golgi intermediate compartment protein 1	ERGI1_HUMAN	ERGIC1	32575.3	100	-		4	-		20	-		4	-		7	-
P14625	Endoplasmin	ENPL_HUMAN	HSP90B1	92453.7	100	100		30	19		39.1	28		38	23		172	99
O60869	Endothelial differentiation-related factor 1	EDF1_HUMAN	EDF1	16351	100	-		4	-		30.4	-		5	-		8	-
Q9UNN8	Endothelial protein C receptor	EPCR_HUMAN	PROCR	26653.3	100	100		4	4		20.6	20.6		4	4		13	16
P42892	Endothelin-converting enzyme 1	ECE1_HUMAN	ECE1	87147	99.3	-		2	-		4.55	-		2	-		3	-
Q96JJ3	Engulfment and cell motility protein 2	ELMO2_HUMAN	ELMO2	82601.3	99.3	-		2	-		5.14	-		2	-		3	-
P84090	Enhancer of rudimentary homolog	ERH_HUMAN	ERH	12241.3	100	-		3	-		34.6	-		3	-		6	-
Q9UHY7	Enolase-phosphatase E1	ENOPH_HUMAN	ENOPH1	28914.4	100	-		3	-		20.7	-		3	-		6	-
P30084	Enoyl-CoA hydratase, mitochondrial	ECHM_HUMAN	ECHS1	31370.2	100	-		10	-		42.8	-		12	-		29	-
P29317	Ephrin type-A receptor 2	EPHA2_HUMAN	EPHA2	108249	100	99.3		10	2		13.9	1.95		10	2		24	4
P29323	Ephrin type-B receptor 2	EPHB2_HUMAN	EPHB2	117476	100	-		19	-		23.8	-		19	-		52	-
P20827	Ephrin-A1	EFNA1_HUMAN	EFNA1	23769.2	-	100		-	2		-	11.2		-	3		-	15
P52803	Ephrin-A5	EFNA5_HUMAN	EFNA5	26279.3	-	99.3		-	2		-	11		-	2		-	7
P98172	Ephrin-B1	EFNB1_HUMAN	EFNB1	37989.4	100	-		6	-		24.6	-		6	-		17	-
P00533	Epidermal growth factor receptor	EGFR_HUMAN	EGFR	134261	100	-		6	-		7.36	-		7	-		14	-
P61916	Epididymal secretory protein E1	NPC2_HUMAN	NPC2	16552	100	100		3	5		23.8	37.7		3	5		10	17
P07099	Epoxide hydrolase 1	HYEP_HUMAN	EPHX1	52933.1	100	-		14	-		27.9	-		17	-		30	-
O43556	Epsilon-sarcoglycan	SGCE_HUMAN	SGCE	49833.8	99.3	100		2	3		4.35	6.64		2	3		3	8
O75477	Erlin-1	ERLN1_HUMAN	ERLIN1	38908.7	99.3	-		2	-		16.2	-		2	-		2	-
O94905	Erlin-2	ERLN2_HUMAN	ERLIN2	37822.4	100	-		7	-		29.2	-		7	-		15	-
Q96HE7	ERO1-like protein alpha	ERO1A_HUMAN	ERO1L	54376.7	100	100		7	4		19.7	9.62		7	4		24	13
P27105	Erythrocyte band 7 integral membrane protein	STOM_HUMAN	STOM	31714.1	100	-		9	-		43.4	-		9	-		22	-
P30042	ES1 protein homolog, mitochondrial	ES1_HUMAN	C21orf33	28151.6	100	-		5	-		30.6	-		5	-		10	-
Q53GQ0	Estradiol 17-beta-dehydrogenase 12	DHB12_HUMAN	HSD17B12	34307.4	100	-		8	-		31.7	-		9	-		17	-
P60842	Eukaryotic initiation factor 4A-I	IF4A1_HUMAN	EIF4A1	46137.3	100	100		20	15		53.9	41.1		26	17		146	86
Q14240	Eukaryotic initiation factor 4A-II	IF4A2_HUMAN	EIF4A2	46385.6	100	99.3		4	2		35.6	23.1		5	2		17	3
P38919	Eukaryotic initiation factor 4A-III	IF4A3_HUMAN	EIF4A3	46854.4	100	-		14	-		35.5	-		16	-		30	-
P15170	Eukaryotic peptide chain release factor GTP-binding subunit ERF3A	ERF3A_HUMAN	GSPT1	55738.7	100	-		7	-		16.2	-		7	-		21	-
P62495	Eukaryotic peptide chain release factor subunit 1	ERF1_HUMAN	ETF1	49014.6	100	100		11	4		27.5	10.5		13	4		23	7
P47813	Eukaryotic translation initiation factor 1A, X-chromosomal	IF1AX_HUMAN	EIF1AX	16443.3	-	100		-	3		-	22.9		-	3		-	12
P05198	Eukaryotic translation initiation factor 2 subunit 1	IF2A_HUMAN	EIF2S1	36094.7	100	-		11	-		43.5	-		11	-		43	-
P20042	Eukaryotic translation initiation factor 2 subunit 2	IF2B_HUMAN	EIF2S2	38371.7	100	-		9	-		27.6	-		9	-		19	-
P41091	Eukaryotic translation initiation factor 2 subunit 3	IF2G_HUMAN	EIF2S3	51092.2	100	-		15	-		39	-		18	-		32	-
Q2VIR3	Eukaryotic translation initiation factor 2 subunit 3-like protein	IF2GL_HUMAN	EIF2S3L	51092.2	-	99.3		-	2		-	4.87		-	2		-	3
Q9BY44	Eukaryotic translation initiation factor 2A	EIF2A_HUMAN	EIF2A	64973.2	100	-		9	-		21.7	-		9	-		16	-
Q14152	Eukaryotic translation initiation factor 3 subunit A	EIF3A_HUMAN	EIF3A	166557	100	-		9	-		8.61	-		9	-		24	-
P55884	Eukaryotic translation initiation factor 3 subunit B	EIF3B_HUMAN	EIF3B	92464.8	100	100		14	7		21.4	10.4		15	8		37	12
Q99613	Eukaryotic translation initiation factor 3 subunit C	EIF3C_HUMAN	EIF3C	105329	100	100		8	3		9.2	2.96		8	3		23	6
O15371	Eukaryotic translation initiation factor 3 subunit D	EIF3D_HUMAN	EIF3D	63955.8	100	-		3	-		8.94	-		3	-		6	-
P60228	Eukaryotic translation initiation factor 3 subunit E	EIF3E_HUMAN	EIF3E	52204.6	100	-		13	-		30.1	-		13	-		36	-
O00303	Eukaryotic translation initiation factor 3 subunit F	EIF3F_HUMAN	EIF3F	37545.5	100	100		10	7		36.7	21.6		11	7		18	11
O75821	Eukaryotic translation initiation factor 3 subunit G	EIF3G_HUMAN	EIF3G	35593.9	100	-		3	-		10	-		3	-		6	-
O15372	Eukaryotic translation initiation factor 3 subunit H	EIF3H_HUMAN	EIF3H	39912.6	100	-		10	-		39.2	-		11	-		23	-
Q13347	Eukaryotic translation initiation factor 3 subunit I	EIF3I_HUMAN	EIF3I	36484	100	99.3		10	2		36.3	7.38		12	2		23	4
O75822	Eukaryotic translation initiation factor 3 subunit J	EIF3J_HUMAN	EIF3J	29045.3	100	-		3	-		12.4	-		3	-		9	-
Q9UBQ5	Eukaryotic translation initiation factor 3 subunit K	EIF3K_HUMAN	EIF3K	25042.4	99.3	-		2	-		11.5	-		2	-		4	-
Q9Y262	Eukaryotic translation initiation factor 3 subunit L	EIF3L_HUMAN	EIF3L	66711.3	100	100		20	6		36.5	11.7		23	6		59	21
Q7L2H7	Eukaryotic translation initiation factor 3 subunit M	EIF3M_HUMAN	EIF3M	42485.8	100	-		9	-		28.1	-		11	-		21	-
Q04637	Eukaryotic translation initiation factor 4 gamma 1	IF4G1_HUMAN	EIF4G1	175476	100	100		7	2		5.07	1.25		7	2		9	3
P78344	Eukaryotic translation initiation factor 4 gamma 2	IF4G2_HUMAN	EIF4G2	102349	100	-		3	-		3.31	-		3	-		5	-
P55010	Eukaryotic translation initiation factor 5	IF5_HUMAN	EIF5	49205.4	100	-		7	-		17.9	-		7	-		28	-
P63241	Eukaryotic translation initiation factor 5A-1	IF5A1_HUMAN	EIF5A	16814.7	100	100		8	6		35.1	35.1		11	8		28	23
O60841	Eukaryotic translation initiation factor 5B	IF2P_HUMAN	EIF5B	138813	100	-		4	-		4.51	-		4	-		6	-
P56537	Eukaryotic translation initiation factor 6	IF6_HUMAN	EIF6	26580.2	100	100		7	3		47.3	15.5		10	3		39	8
Q9BQ95	Evolutionarily conserved signaling intermediate in Toll pathway, mitochondrial	ECSIT_HUMAN	ECSIT	49130.3	99.3	-		2	-		7.19	-		2	-		3	-
Q8IYI6	Exocyst complex component 8	EXOC8_HUMAN	EXOC8	81782.2	100	-		3	-		3.31	-		3	-		3	-
Q5RKV6	Exosome complex exonuclease MTR3	EXOS6_HUMAN	EXOSC6	28217.6	99.3	-		2	-		9.93	-		2	-		3	-
Q13868	Exosome complex exonuclease RRP4	EXOS2_HUMAN	EXOSC2	32771.4	100	-		7	-		32.1	-		7	-		14	-
Q9NPD3	Exosome complex exonuclease RRP41	EXOS4_HUMAN	EXOSC4	26365.1	100	-		5	-		24.9	-		6	-		11	-
Q96B26	Exosome complex exonuclease RRP43	EXOS8_HUMAN	EXOSC8	30022	99.3	-		2	-		11.6	-		2	-		3	-
Q9NQT4	Exosome complex exonuclease RRP46	EXOS5_HUMAN	EXOSC5	25230.9	100	-		2	-		9.36	-		2	-		7	-
Q16394	Exostosin-1	EXT1_HUMAN	EXT1	86239.4	100	100		9	16		15.8	25.6		11	21		41	115
Q93063	Exostosin-2	EXT2_HUMAN	EXT2	82238	100	100		18	20		32.6	34.3		19	21		51	106
Q9UBQ6	Exostosin-like 2	EXTL2_HUMAN	EXTL2	37448.7	100	100		5	4		19.4	15.5		6	4		19	10
O14980	Exportin-1	XPO1_HUMAN	XPO1	123371	100	-		20	-		25.2	-		21	-		40	-
P55060	Exportin-2	XPO2_HUMAN	CSE1L	110404	100	99.3		27	2		33.8	1.54		30	2		85	4
Q9HAV4	Exportin-5	XPO5_HUMAN	XPO5	136297	100	-		7	-		8.47	-		7	-		13	-
Q9UIA9	Exportin-7	XPO7_HUMAN	XPO7	123895	99.9	-		2	-		2.85	-		2	-		5	-
O43592	Exportin-T	XPOT_HUMAN	XPOT	109949	100	-		8	-		11.3	-		8	-		15	-
Q9BSJ8	Extended synaptotagmin-1	ESYT1_HUMAN	ESYT1	122841	100	99.9		3	2		4.08	3.17		3	2		8	2
Q16610	Extracellular matrix protein 1	ECM1_HUMAN	ECM1	60655.4	100	100		12	20		28.9	42.4		12	23		88	288
P15311	Ezrin	EZRI_HUMAN	EZR	69396.6	100	100		17	13		44.4	35.8		21	14		46	37
Q9Y5B9	FACT complex subunit SPT16	SP16H_HUMAN	SUPT16H	119899	100	100		9	3		11.7	2.77		9	3		15	8
Q08945	FACT complex subunit SSRP1	SSRP1_HUMAN	SSRP1	81059.6	100	-		12	-		19.3	-		12	-		25	-
P52907	F-actin-capping protein subunit alpha-1	CAZA1_HUMAN	CAPZA1	32905.1	100	100		12	6		64.3	31.8		15	6		43	18
P47755	F-actin-capping protein subunit alpha-2	CAZA2_HUMAN	CAPZA2	32931.2	100	-		4	-		31.8	-		4	-		8	-
P47756	F-actin-capping protein subunit beta	CAPZB_HUMAN	CAPZB	31333.6	100	100		11	4		41.5	15.2		12	4		42	16
Q96AE4	Far upstream element-binding protein 1	FUBP1_HUMAN	FUBP1	67542.6	100	100		13	5		26.9	9.47		14	6		59	9
Q92945	Far upstream element-binding protein 2	FUBP2_HUMAN	KHSRP	73128.6	100	-		7	-		13.4	-		7	-		13	-
P14324	Farnesyl pyrophosphate synthase	FPPS_HUMAN	FDPS	48258.7	100	100		7	5		16.9	13.8		9	6		16	9
Q9UNN5	FAS-associated factor 1	FAF1_HUMAN	FAF1	73937.2	100	-		5	-		8.62	-		5	-		6	-
Q96CS3	FAS-associated factor 2	FAF2_HUMAN	FAF2	52606.3	100	-		4	-		12.4	-		4	-		5	-
Q16658	Fascin	FSCN1_HUMAN	FSCN1	54512.3	100	100		22	11		54.4	24.5		32	13		218	31
P49327	Fatty acid synthase	FAS_HUMAN	FASN	273409	100	100		58	5		34.7	2.75		67	5		129	11
Q01469	Fatty acid-binding protein, epidermal	FABP5_HUMAN	FABP5	15146.4	100	100		8	7		49.6	45.2		11	9		49	29
P51648	Fatty aldehyde dehydrogenase	AL3A2_HUMAN	ALDH3A2	54831.8	100	-		3	-		11.1	-		3	-		6	-
Q8NEZ5	F-box only protein 22	FBX22_HUMAN	FBXO22	44490.3	100	-		4	-		12.4	-		5	-		9	-
Q96ME1	F-box/LRR-repeat protein 18	FXL18_HUMAN	FBXL18	88324.6	100	-		15	-		26.8	-		16	-		42	-
Q9BZK7	F-box-like/WD repeat-containing protein TBL1XR1	TBL1R_HUMAN	TBL1XR1	55576.8	99.3	-		2	-		4.47	-		2	-		3	-
Q96AC1	Fermitin family homolog 2	FERM2_HUMAN	FERMT2	77845.9	100	-		11	-		19.6	-		12	-		35	-
P02794	Ferritin heavy chain	FRIH_HUMAN	FTH1	21208.2	-	100		-	5		-	30.6		-	6		-	9
P02792	Ferritin light chain	FRIL_HUMAN	FTL	20002.6	99.3	100		2	3		14.3	17.7		2	3		3	5
P35555	Fibrillin-1	FBN1_HUMAN	FBN1	312268	100	100		91	14		43	6.72		116	15		844	43
P35556	Fibrillin-2	FBN2_HUMAN	FBN2	314744	100	100		28	27		12	10.1		31	30		85	126
P22455	Fibroblast growth factor receptor 4	FGFR4_HUMAN	FGFR4	87937.9	-	99.3		-	2		-	2.87		-	2		-	12
P02751	Fibronectin	FINC_HUMAN	FN1	262581	100	100		88	96		53.1	52.5		137	144		2104	5187
P23142	Fibulin-1	FBLN1_HUMAN	FBLN1	77193.6	100	100		22	21		41.1	41.4		29	23		183	198
Q9UBX5	Fibulin-5	FBLN5_HUMAN	FBLN5	50162.1	100	-		6	-		16.3	-		7	-		39	-
P20930	Filaggrin	FILA_HUMAN	FLG	435128	100	100		6	7		1.35	3.13		7	9		13	44
Q5D862	Filaggrin-2	FILA2_HUMAN	FLG2	248034	100	99.3		6	2		4.81	1.55		6	2		34	33
P21333	Filamin-A	FLNA_HUMAN	FLNA	280711	100	100		66	63		37.4	31.5		76	73		382	495
O75369	Filamin-B	FLNB_HUMAN	FLNB	278141	100	100		3	8		3.23	4.15		3	9		7	31
Q14315	Filamin-C	FLNC_HUMAN	FLNC	290997	100	100		31	24		17.2	13.1		31	26		84	107
P39748	Flap endonuclease 1	FEN1_HUMAN	FEN1	42576.2	100	-		4	-		15.3	-		4	-		7	-
P30043	Flavin reductase	BLVRB_HUMAN	BLVRB	22100.7	100	100		5	3		42.7	18.9		5	3		14	6
O75955	Flotillin-1	FLOT1_HUMAN	FLOT1	47336.8	100	-		3	-		7.03	-		3	-		4	-
Q12841	Follistatin-related protein 1	FSTL1_HUMAN	FSTL1	34967.3	100	100		15	13		46.8	42.9		19	16		177	166
O95633	Follistatin-related protein 3	FSTL3_HUMAN	FSTL3	27643.9	-	99.3		-	2		-	9.51		-	2		-	5
Q96PY5	Formin-like protein 2	FMNL2_HUMAN	FMNL2	123306	100	-		3	-		3.59	-		3	-		4	-
Q14192	Four and a half LIM domains protein 2	FHL2_HUMAN	FHL2	32174.4	100	-		5	-		21.5	-		5	-		8	-
Q13643	Four and a half LIM domains protein 3	FHL3_HUMAN	FHL3	31172.6	100	-		4	-		12.5	-		4	-		11	-
P04075	Fructose-bisphosphate aldolase A	ALDOA_HUMAN	ALDOA	39402.6	100	100		29	22		89.8	81.9		40	28		455	202
P09972	Fructose-bisphosphate aldolase C	ALDOC_HUMAN	ALDOC	39438.2	99.3	99.3		2	2		16.8	16.8		4	3		25	9
P07954	Fumarate hydratase, mitochondrial	FUMH_HUMAN	FH	54619.8	100	100		15	7		38.4	21		21	8		44	16
P16930	Fumarylacetoacetase	FAAA_HUMAN	FAH	46357.6	99.3	100		2	9		5.97	27.2		2	9		2	24
Q6P587	Fumarylacetoacetate hydrolase domain-containing protein 1	FAHD1_HUMAN	FAHD1	24825.4	100	-		2	-		13.4	-		2	-		6	-
Q9BWH2	FUN14 domain-containing protein 2	FUND2_HUMAN	FUNDC2	20657.8	99.3	-		2	-		11.1	-		2	-		3	-
P54803	Galactocerebrosidase	GALC_HUMAN	GALC	77018.7	99.3	-		2	-		3.8	-		2	-		4	-
O94766	Galactosylgalactosylxylosylprotein 3-beta-glucuronosyltransferase 3	B3GA3_HUMAN	B3GAT3	37103.8	99.3	99.3		2	2		5.97	5.97		2	2		3	4
P09382	Galectin-1	LEG1_HUMAN	LGALS1	14697.8	100	100		7	5		45.2	45.2		9	6		64	14
P17931	Galectin-3	LEG3_HUMAN	LGALS3	26134.8	100	-		6	-		28.4	-		9	-		53	-
Q08380	Galectin-3-binding protein	LG3BP_HUMAN	LGALS3BP	65314.1	100	100		13	20		27.7	35.9		18	27		103	772
P47929	Galectin-7	LEG7_HUMAN	LGALS7	15056.7	100	-		3	-		28.7	-		3	-		7	-
P09104	Gamma-enolase	ENOG_HUMAN	ENO2	47251.7	100	100		4	6		23.7	24.2		4	6		8	10
Q92820	Gamma-glutamyl hydrolase	GGH_HUMAN	GGH	35947.9	100	100		10	11		38.4	40.9		11	13		108	184
O75223	Gamma-glutamylcyclotransferase	GGCT_HUMAN	GGCT	20990	-	100		-	3		-	17		-	3		-	6
P13284	Gamma-interferon-inducible lysosomal thiol reductase	GILT_HUMAN	IFI30	29131.2	-	99.3		-	2		-	9.2		-	2		-	7
P17900	Ganglioside GM2 activator	SAP3_HUMAN	GM2A	20821.2	100	100		3	4		9.33	15		3	4		10	8
O95479	GDH/6PGL endoplasmic bifunctional protein	G6PE_HUMAN	H6PD	88875.6	100	-		3	-		5.31	-		3	-		5	-
P56159	GDNF family receptor alpha-1	GFRA1_HUMAN	GFRA1	51438.6	-	100		-	8		-	19.4		-	8		-	37
Q9H488	GDP-fucose protein O-fucosyltransferase 1	OFUT1_HUMAN	POFUT1	43938.2	100	-		4	-		17.3	-		4	-		8	-
P06396	Gelsolin	GELS_HUMAN	GSN	85679.8	100	100		14	11		25.1	17		19	15		90	53
O60763	General vesicular transport factor p115	USO1_HUMAN	USO1	107880	100	-		11	-		13.9	-		11	-		16	-
P60983	Glia maturation factor beta	GMFB_HUMAN	GMFB	16695.6	-	99.3		-	2		-	13.4		-	2		-	2
P07093	Glia-derived nexin	GDN_HUMAN	SERPINE2	43985.2	100	-		17	-		48.7	-		23	-		147	-
Q92990	Glomulin	GLMN_HUMAN	GLMN	68194	100	-		3	-		6.06	-		3	-		6	-
P46926	Glucosamine-6-phosphate isomerase 1	GNPI1_HUMAN	GNPDA1	32651.4	100	100		10	5		45.3	23.9		11	6		27	17
Q06210	Glucosamine--fructose-6-phosphate aminotransferase [isomerizing] 1	GFPT1_HUMAN	GFPT1	78789.7	100	-		20	-		33.6	-		20	-		36	-
P11413	Glucose-6-phosphate 1-dehydrogenase	G6PD_HUMAN	G6PD	59240.1	100	100		26	6		64.9	10.9		30	6		61	9
P06744	Glucose-6-phosphate isomerase	G6PI_HUMAN	GPI	63130.4	100	100		16	19		35.1	39.1		21	24		56	103
P14314	Glucosidase 2 subunit beta	GLU2B_HUMAN	PRKCSH	59407.7	100	100		13	7		24.2	14.2		16	9		102	31
P04062	Glucosylceramidase	GLCM_HUMAN	GBA	59699.7	100	100		10	5		25.6	10.6		10	5		36	27
P00367	Glutamate dehydrogenase 1, mitochondrial	DHE3_HUMAN	GLUD1	61381.7	100	100		13	12		23.7	24		13	14		34	27
P48506	Glutamate--cysteine ligase catalytic subunit	GSH1_HUMAN	GCLC	72749.8	100	-		8	-		13.3	-		8	-		30	-
P48507	Glutamate--cysteine ligase regulatory subunit	GSH0_HUMAN	GCLM	30709.3	100	-		4	-		20.8	-		4	-		6	-
Q9BQ67	Glutamate-rich WD repeat-containing protein 1	GRWD1_HUMAN	GRWD1	49400.4	100	-		4	-		15.7	-		4	-		7	-
O94925	Glutaminase kidney isoform, mitochondrial	GLSK_HUMAN	GLS	73444.2	100	-		11	-		24.2	-		12	-		28	-
Q16769	Glutaminyl-peptide cyclotransferase	QPCT_HUMAN	QPCT	40859.9	100	-		4	-		14.1	-		5	-		15	-
P47897	Glutaminyl-tRNA synthetase	SYQ_HUMAN	QARS	87781.9	100	99.3		20	2		29.3	3.61		21	2		46	4
O76003	Glutaredoxin-3	GLRX3_HUMAN	GLRX3	37414.8	100	100		6	5		21.8	18.8		7	5		11	8
Q92947	Glutaryl-CoA dehydrogenase, mitochondrial	GCDH_HUMAN	GCDH	48110.5	100	-		3	-		8.68	-		3	-		5	-
P07203	Glutathione peroxidase 1	GPX1_HUMAN	GPX1	21928.4	100	-		3	-		19.9	-		3	-		6	-
P00390	Glutathione reductase, mitochondrial	GSHR_HUMAN	GSR	56239.4	100	100		9	10		25.9	21.6		11	11		24	23
Q9Y2Q3	Glutathione S-transferase kappa 1	GSTK1_HUMAN	GSTK1	25480.1	100	-		4	-		25.2	-		4	-		7	-
P09488	Glutathione S-transferase Mu 1	GSTM1_HUMAN	GSTM1	25695.7	100	-		9	-		39.9	-		11	-		32	-
P21266	Glutathione S-transferase Mu 3	GSTM3_HUMAN	GSTM3	26543.1	100	-		13	-		59.1	-		16	-		48	-
P78417	Glutathione S-transferase omega-1	GSTO1_HUMAN	GSTO1	27549.2	100	100		10	7		32	31.5		12	7		30	26
P09211	Glutathione S-transferase P	GSTP1_HUMAN	GSTP1	23338.7	100	100		13	8		62.9	58.6		19	11		125	48
P0CG30	Glutathione S-transferase theta-2	GSTT2_HUMAN	GSTT2	27489.2	100	-		3	-		11.5	-		3	-		4	-
P48637	Glutathione synthetase	GSHB_HUMAN	GSS	52367.9	100	100		18	10		42.6	22.8		19	10		38	25
P04406	Glyceraldehyde-3-phosphate dehydrogenase	G3P_HUMAN	GAPDH	36035.3	100	100		20	13		63.9	45.7		33	16		351	81
P43304	Glycerol-3-phosphate dehydrogenase, mitochondrial	GPDM_HUMAN	GPD2	80836.6	100	-		3	-		6.88	-		3	-		6	-
P11216	Glycogen phosphorylase, brain form	PYGB_HUMAN	PYGB	96680.3	100	100		29	4		42	9.37		34	4		66	8
P06737	Glycogen phosphorylase, liver form	PYGL_HUMAN	PYGL	97134.4	100	100		8	15		14.9	17.8		8	15		20	32
P30419	Glycylpeptide N-tetradecanoyltransferase 1	NMT1_HUMAN	NMT1	56789	100	-		3	-		8.67	-		3	-		6	-
P41250	Glycyl-tRNA synthetase	SYG_HUMAN	GARS	83123.5	100	99.3		19	2		34.8	2.84		24	2		49	3
Q9HC38	Glyoxalase domain-containing protein 4	GLOD4_HUMAN	GLOD4	34776.1	100	100		10	6		34.5	23		12	7		27	13
Q9UBQ7	Glyoxylate reductase/hydroxypyruvate reductase	GRHPR_HUMAN	GRHPR	35651.1	100	-		4	-		18.3	-		4	-		7	-
P35052	Glypican-1	GPC1_HUMAN	GPC1	61663.3	100	100		14	7		29.9	13.8		14	7		34	33
P49915	GMP synthase [glutamine-hydrolyzing]	GUAA_HUMAN	GMPS	76698.7	100	-		16	-		34.8	-		16	-		48	-
Q92896	Golgi apparatus protein 1	GSLG1_HUMAN	GLG1	134536	100	-		7	-		7.46	-		7	-		12	-
O00461	Golgi integral membrane protein 4	GOLI4_HUMAN	GOLIM4	81859.5	100	-		2	-		3.3	-		2	-		2	-
Q8NBJ4	Golgi membrane protein 1	GOLM1_HUMAN	GOLM1	45314.6	100	100		5	8		13.2	20.7		5	10		29	40
Q9H4G4	Golgi-associated plant pathogenesis-related protein 1	GAPR1_HUMAN	GLIPR2	17200.1	99.3	-		2	-		16.9	-		2	-		4	-
Q7Z5G4	Golgin subfamily A member 7	GOGA7_HUMAN	GOLGA7	15806.5	100	-		5	-		38	-		5	-		10	-
Q96S52	GPI transamidase component PIG-S	PIGS_HUMAN	PIGS	61639.5	99.3	-		2	-		6.85	-		2	-		3	-
Q92643	GPI-anchor transamidase	GPI8_HUMAN	PIGK	45234.8	99.3	-		2	-		5.32	-		2	-		4	-
Q9NQ84	G-protein coupled receptor family C group 5 member C	GPC5C_HUMAN	GPRC5C	48175.5	-	100		-	5		-	15.4		-	5		-	15
P28799	Granulins	GRN_HUMAN	GRN	63522	100	99.9		8	2		15.3	3.88		8	2		27	4
O60565	Gremlin-1	GREM1_HUMAN	GREM1	20678.9	100	-		5	-		37	-		6	-		32	-
Q14393	Growth arrest-specific protein 6	GAS6_HUMAN	GAS6	79657.9	-	100		-	9		-	12.6		-	9		-	36
P62993	Growth factor receptor-bound protein 2	GRB2_HUMAN	GRB2	25188.8	100	100		8	4		31.3	21.7		8	5		13	10
Q99988	Growth/differentiation factor 15	GDF15_HUMAN	GDF15	34136.8	-	99.9		-	2		-	7.14		-	2		-	4
Q9HAV7	GrpE protein homolog 1, mitochondrial	GRPE1_HUMAN	GRPEL1	24261.2	100	-		9	-		47	-		9	-		25	-
Q9UIJ7	GTP:AMP phosphotransferase mitochondrial	KAD3_HUMAN	AK3	25548.3	100	-		3	-		13.2	-		3	-		5	-
P62826	GTP-binding nuclear protein Ran	RAN_HUMAN	RAN	24405.1	100	100		11	2		46.3	11.1		14	2		25	3
Q9Y6B6	GTP-binding protein SAR1b	SAR1B_HUMAN	SAR1B	22393	99.3	-		2	-		11.1	-		2	-		3	-
P63096	Guanine nucleotide-binding protein G(i) subunit alpha-1	GNAI1_HUMAN	GNAI1	40344.5	99.3	-		2	-		22.3	-		2	-		2	-
P04899	Guanine nucleotide-binding protein G(i) subunit alpha-2	GNAI2_HUMAN	GNAI2	40434	100	-		7	-		44.2	-		9	-		31	-
Q9UBI6	Guanine nucleotide-binding protein G(I)/G(S)/G(O) subunit gamma-12	GBG12_HUMAN	GNG12	7988.6	100	-		4	-		54.2	-		5	-		10	-
P62873	Guanine nucleotide-binding protein G(I)/G(S)/G(T) subunit beta-1	GBB1_HUMAN	GNB1	37359.5	100	100		9	3		31.5	9.41		10	3		21	6
P62879	Guanine nucleotide-binding protein G(I)/G(S)/G(T) subunit beta-2	GBB2_HUMAN	GNB2	37313.8	100	-		5	-		31.5	-		6	-		10	-
P08754	Guanine nucleotide-binding protein G(k) subunit alpha	GNAI3_HUMAN	GNAI3	40515.4	100	-		13	-		44.4	-		15	-		52	-
Q5JWF2	Guanine nucleotide-binding protein G(s) subunit alpha isoforms XLas	GNAS1_HUMAN	GNAS	111008	100	-		3	-		4.73	-		3	-		10	-
P29992	Guanine nucleotide-binding protein subunit alpha-11	GNA11_HUMAN	GNA11	42107.1	100	-		7	-		23.1	-		8	-		25	-
Q14344	Guanine nucleotide-binding protein subunit alpha-13	GNA13_HUMAN	GNA13	44032.9	100	99.3		4	2		17.2	6.1		5	2		8	6
P63244	Guanine nucleotide-binding protein subunit beta-2-like 1	GBLP_HUMAN	GNB2L1	35058.9	100	100		9	3		38.2	12		12	4		36	21
Q16774	Guanylate kinase	KGUA_HUMAN	GUK1	21707.7	99.3	-		2	-		11.2	-		2	-		4	-
Q9NY12	H/ACA ribonucleoprotein complex subunit 1	GAR1_HUMAN	GAR1	22330.6	100	-		3	-		13.4	-		3	-		5	-
Q9NPE3	H/ACA ribonucleoprotein complex subunit 3	NOP10_HUMAN	NOP10	7688.2	100	-		3	-		51.6	-		3	-		5	-
O60832	H/ACA ribonucleoprotein complex subunit 4	DKC1_HUMAN	DKC1	57657.2	100	-		7	-		17.3	-		9	-		23	-
Q08623	Haloacid dehalogenase-like hydrolase domain-containing protein 1A	HDD1A_HUMAN	HDHD1A	25232	-	99.3		-	2		-	9.65		-	2		-	3
Q86Y56	HEAT repeat-containing protein 2	HEAT2_HUMAN	HEATR2	93476.4	99.3	-		2	-		2.69	-		2	-		2	-
Q6PJG6	HEAT repeat-containing protein C7orf27	CG027_HUMAN	C7orf27	88101.4	99.3	-		2	-		3.17	-		2	-		2	-
P48723	Heat shock 70 kDa protein 13	HSP13_HUMAN	HSPA13	51910.5	100	100		14	2		32.3	4.46		15	2		48	9
P08107	Heat shock 70 kDa protein 1A/1B	HSP71_HUMAN	HSPA1A	70036	100	100		25	18		51.6	35.1		35	21		91	73
P34932	Heat shock 70 kDa protein 4	HSP74_HUMAN	HSPA4	94313.9	100	100		27	17		43.7	26.5		33	18		77	44
P11142	Heat shock cognate 71 kDa protein	HSP7C_HUMAN	HSPA8	70881.8	100	100		35	30		60.5	53.7		54	41		524	387
Q92598	Heat shock protein 105 kDa	HS105_HUMAN	HSPH1	96847.8	100	100		16	13		24.2	20.2		18	14		49	29
Q12931	Heat shock protein 75 kDa, mitochondrial	TRAP1_HUMAN	TRAP1	80094.9	100	-		15	-		30.7	-		15	-		45	-
P04792	Heat shock protein beta-1	HSPB1_HUMAN	HSPB1	22764.6	100	-		13	-		64.9	-		18	-		101	-
P07900	Heat shock protein HSP 90-alpha	HS90A_HUMAN	HSP90AA1	84645.2	100	100		21	35		45.6	44		29	43		199	793
P08238	Heat shock protein HSP 90-beta	HS90B_HUMAN	HSP90AB1	83249.3	100	100		36	16		44.1	38.4		42	18		406	268
Q9H910	Hematological and neurological expressed 1-like protein	HN1L_HUMAN	HN1L	20045.6	99.3	-		2	-		16.3	-		2	-		3	-
P09601	Heme oxygenase 1	HMOX1_HUMAN	HMOX1	32801.1	-	99.3		-	2		-	7.99		-	2		-	2
Q9NRV9	Heme-binding protein 1	HEBP1_HUMAN	HEBP1	21079.4	100	100		3	3		19	19		3	3		6	6
Q96RW7	Hemicentin-1	HMCN1_HUMAN	HMCN1	613364	100	-		22	-		4.77	-		22	-		38	-
P69905	Hemoglobin subunit alpha	HBA_HUMAN	HBA1	15239.6	100	-		5	-		43	-		7	-		38	-
P68871	Hemoglobin subunit beta	HBB_HUMAN	HBB	15980	100	-		3	-		21.1	-		3	-		5	-
P09038	Heparin-binding growth factor 2	FGF2_HUMAN	FGF2	30752.7	99.3	-		2	-		6.25	-		2	-		2	-
Q96D42	Hepatitis A virus cellular receptor 1	TIMD1_HUMAN	HAVCR1	38700.9	-	99.3		-	2		-	7.52		-	2		-	17
P08581	Hepatocyte growth factor receptor	MET_HUMAN	MET	155525	100	100		14	27		12	23.2		15	32		49	244
P51858	Hepatoma-derived growth factor	HDGF_HUMAN	HDGF	26770.5	100	100		6	5		34.6	23.3		6	5		24	20
Q5SSJ5	Heterochromatin protein 1-binding protein 3	HP1B3_HUMAN	HP1BP3	61190.7	100	-		8	-		15.2	-		8	-		24	-
Q99729	Heterogeneous nuclear ribonucleoprotein A/B	ROAA_HUMAN	HNRNPAB	36207.2	100	-		8	-		25.6	-		8	-		47	-
Q13151	Heterogeneous nuclear ribonucleoprotein A0	ROA0_HUMAN	HNRNPA0	30822.5	100	-		3	-		18.7	-		4	-		9	-
P09651	Heterogeneous nuclear ribonucleoprotein A1	ROA1_HUMAN	HNRNPA1	38729	100	-		14	-		44.6	-		21	-		206	-
P51991	Heterogeneous nuclear ribonucleoprotein A3	ROA3_HUMAN	HNRNPA3	39577.1	100	-		12	-		33.9	-		15	-		119	-
O60812	Heterogeneous nuclear ribonucleoprotein C-like 1	HNRCL_HUMAN	HNRNPCL1	32124.7	-	100		-	4		-	11.6		-	4		-	11
Q14103	Heterogeneous nuclear ribonucleoprotein D0	HNRPD_HUMAN	HNRNPD	38416.5	100	100		6	4		25.1	15.2		9	7		62	60
O14979	Heterogeneous nuclear ribonucleoprotein D-like	HNRDL_HUMAN	HNRPDL	46420.6	100	-		4	-		16.4	-		4	-		8	-
P52597	Heterogeneous nuclear ribonucleoprotein F	HNRPF_HUMAN	HNRNPF	45653.8	100	100		3	4		18.3	14.5		4	5		23	20
P38159	Heterogeneous nuclear ribonucleoprotein G	HNRPG_HUMAN	RBMX	42315.7	100	-		12	-		27.6	-		14	-		75	-
P31943	Heterogeneous nuclear ribonucleoprotein H	HNRH1_HUMAN	HNRNPH1	49211.8	100	99.3		8	2		26.1	13.4		11	2		104	2
P31942	Heterogeneous nuclear ribonucleoprotein H3	HNRH3_HUMAN	HNRNPH3	36909.6	100	-		5	-		17.9	-		5	-		28	-
P61978	Heterogeneous nuclear ribonucleoprotein K	HNRPK_HUMAN	HNRNPK	50960.5	100	100		17	3		42.5	7.13		23	3		240	16
P14866	Heterogeneous nuclear ribonucleoprotein L	HNRPL_HUMAN	HNRNPL	64114.8	100	99.3		13	2		32.3	3.23		16	3		73	13
P52272	Heterogeneous nuclear ribonucleoprotein M	HNRPM_HUMAN	HNRNPM	77499.3	100	-		15	-		26.4	-		16	-		67	-
O60506	Heterogeneous nuclear ribonucleoprotein Q	HNRPQ_HUMAN	SYNCRIP	69585.5	100	100		20	7		35.3	11.2		25	8		82	20
O43390	Heterogeneous nuclear ribonucleoprotein R	HNRPR_HUMAN	HNRNPR	70925.8	100	-		10	-		24.5	-		11	-		54	-
Q00839	Heterogeneous nuclear ribonucleoprotein U	HNRPU_HUMAN	HNRNPU	90567.2	100	100		19	6		24	7.27		21	8		115	31
Q9BUJ2	Heterogeneous nuclear ribonucleoprotein U-like protein 1	HNRL1_HUMAN	HNRNPUL1	95721.7	100	-		4	-		6.89	-		4	-		8	-
Q1KMD3	Heterogeneous nuclear ribonucleoprotein U-like protein 2	HNRL2_HUMAN	HNRNPUL2	85087.2	100	-		5	-		7.9	-		5	-		12	-
P22626	Heterogeneous nuclear ribonucleoproteins A2/B1	ROA2_HUMAN	HNRNPA2B1	37412.3	100	100		20	13		57.2	34.3		26	15		274	106
P07910	Heterogeneous nuclear ribonucleoproteins C1/C2	HNRPC_HUMAN	HNRNPC	33652.5	100	-		11	-		28.8	-		12	-		99	-
P19367	Hexokinase-1	HXK1_HUMAN	HK1	102470	100	100		21	3		25.3	3.82		22	3		36	7
P09429	High mobility group protein B1	HMGB1_HUMAN	HMGB1	24876.7	100	100		10	7		39.5	31.6		15	12		48	41
P26583	High mobility group protein B2	HMGB2_HUMAN	HMGB2	24016.6	100	99.3		5	2		24.4	17.2		8	3		17	9
O15347	High mobility group protein B3	HMGB3_HUMAN	HMGB3	22962.7	100	-		5	-		24.5	-		5	-		15	-
P17096	High mobility group protein HMG-I/HMG-Y	HMGA1_HUMAN	HMGA1	11658.2	100	-		3	-		23.4	-		4	-		13	-
P52926	High mobility group protein HMGI-C	HMGA2_HUMAN	HMGA2	11813.9	100	-		3	-		33	-		3	-		5	-
P49773	Histidine triad nucleotide-binding protein 1	HINT1_HUMAN	HINT1	13784.1	100	-		3	-		37.3	-		3	-		9	-
Q9BX68	Histidine triad nucleotide-binding protein 2, mitochondrial	HINT2_HUMAN	HINT2	17143.7	100	-		3	-		24.5	-		3	-		6	-
P12081	Histidyl-tRNA synthetase, cytoplasmic	SYHC_HUMAN	HARS	57394.4	100	100		19	5		43.4	10.6		20	5		61	11
O14929	Histone acetyltransferase type B catalytic subunit	HAT1_HUMAN	HAT1	49496.2	100	-		6	-		21.5	-		6	-		12	-
Q13547	Histone deacetylase 1	HDAC1_HUMAN	HDAC1	55086.1	100	-		5	-		21.6	-		5	-		9	-
Q92769	Histone deacetylase 2	HDAC2_HUMAN	HDAC2	55347.5	100	-		8	-		21.3	-		10	-		22	-
P07305	Histone H1.0	H10_HUMAN	H1F0	20846.1	99.3	-		2	-		11.9	-		2	-		2	-
P16403	Histone H1.2	H12_HUMAN	HIST1H1C	21347.8	100	-		7	-		17.8	-		9	-		52	-
P16401	Histone H1.5	H15_HUMAN	HIST1H1B	22563.7	100	-		7	-		22.1	-		7	-		24	-
Q92522	Histone H1x	H1X_HUMAN	H1FX	22469.9	100	-		3	-		17.4	-		3	-		8	-
P20671	Histone H2A type 1-D	H2A1D_HUMAN	HIST1H2AD	14090	100	100		7	3		36.2	30		9	3		163	10
Q71UI9	Histone H2A.V	H2AV_HUMAN	H2AFV	13491.2	100	-		3	-		31.2	-		5	-		16	-
P33778	Histone H2B type 1-B	H2B1B_HUMAN	HIST1H2BB	13932.8	99.3	-		2	-		50	-		2	-		10	-
P62807	Histone H2B type 1-C/E/F/G/I	H2B1C_HUMAN	HIST1H2BC	13888.6	100	100		10	6		50	44.4		14	6		151	17
Q16695	Histone H3.1t	H31T_HUMAN	HIST3H3	15490.8	100	-		7	-		33.1	-		8	-		49	-
P62805	Histone H4	H4_HUMAN	HIST1H4A	11349.7	100	99.3		13	2		62.1	21.4		15	2		281	5
Q86X55	Histone-arginine methyltransferase CARM1	CARM1_HUMAN	CARM1	63442.3	100	-		5	-		9.06	-		6	-		11	-
Q09028	Histone-binding protein RBBP4	RBBP4_HUMAN	RBBP4	47637.8	100	100		6	3		21.4	7.53		7	3		12	4
Q16576	Histone-binding protein RBBP7	RBBP7_HUMAN	RBBP7	47802	100	-		2	-		9.18	-		2	-		3	-
Q8WTS6	Histone-lysine N-methyltransferase SETD7	SETD7_HUMAN	SETD7	40702.7	99.3	-		2	-		7.65	-		2	-		3	-
P01892	HLA class I histocompatibility antigen, A-2 alpha chain	1A02_HUMAN	HLA-A	40903.2	100	-		6	-		22.5	-		8	-		32	-
P30447	HLA class I histocompatibility antigen, A-23 alpha chain	1A23_HUMAN	HLA-A	40714.2	-	100		-	4		-	15.9		-	4		-	14
P04222	HLA class I histocompatibility antigen, Cw-3 alpha chain	1C03_HUMAN	HLA-C	40842.3	-	99.9		-	2		-	9.02		-	2		-	8
Q86YZ3	Hornerin	HORN_HUMAN	HRNR	282355	100	100		5	10		2.88	6.53		8	16		151	285
P50502	Hsc70-interacting protein	F10A1_HUMAN	ST13	41314.4	100	-		5	-		16.5	-		5	-		23	-
Q9NZL4	Hsp70-binding protein 1	HPBP1_HUMAN	HSPBP1	39455.9	100	-		5	-		18.2	-		5	-		11	-
Q16543	Hsp90 co-chaperone Cdc37	CDC37_HUMAN	CDC37	44450.2	100	-		6	-		23	-		6	-		18	-
Q9NX55	Huntingtin-interacting protein K	HYPK_HUMAN	HYPK	19314	99.3	-		2	-		17.1	-		2	-		3	-
Q96S86	Hyaluronan and proteoglycan link protein 3	HPLN3_HUMAN	HAPLN3	40876.1	-	100		-	10		-	27.5		-	11		-	33
Q16836	Hydroxyacyl-coenzyme A dehydrogenase, mitochondrial	HCDH_HUMAN	HADH	34260.1	100	100		5	2		22	6.69		5	2		7	5
P35914	Hydroxymethylglutaryl-CoA lyase, mitochondrial	HMGCL_HUMAN	HMGCL	34342.3	100	-		4	-		15.1	-		4	-		6	-
Q01581	Hydroxymethylglutaryl-CoA synthase, cytoplasmic	HMCS1_HUMAN	HMGCS1	57277	100	-		4	-		10.8	-		4	-		11	-
Q6YN16	Hydroxysteroid dehydrogenase-like protein 2	HSDL2_HUMAN	HSDL2	45378.6	99.3	-		2	-		8.37	-		2	-		3	-
P00492	Hypoxanthine-guanine phosphoribosyltransferase	HPRT_HUMAN	HPRT1	24562.2	-	100		-	9		-	48.2		-	11		-	23
Q9Y4L1	Hypoxia up-regulated protein 1	HYOU1_HUMAN	HYOU1	111319	100	-		20	-		26.8	-		26	-		50	-
Q8WZA9	Immunity-related GTPase family Q protein	IRGQ_HUMAN	IRGQ	62700.5	99.3	-		2	-		4.01	-		3	-		5	-
O14498	Immunoglobulin superfamily containing leucine-rich repeat protein	ISLR_HUMAN	ISLR	45980.3	99.3	-		2	-		5.61	-		2	-		2	-
O75054	Immunoglobulin superfamily member 3	IGSF3_HUMAN	IGSF3	135177	-	99.3		-	2		-	2.09		-	2		-	2
Q969P0	Immunoglobulin superfamily member 8	IGSF8_HUMAN	IGSF8	65014.8	100	100		4	4		7.01	7.18		4	4		13	13
P78318	Immunoglobulin-binding protein 1	IGBP1_HUMAN	IGBP1	39204.5	99.3	-		2	-		10.3	-		2	-		3	-
P52294	Importin subunit alpha-1	IMA1_HUMAN	KPNA1	60205	99.3	-		2	-		5.95	-		2	-		10	-
P52292	Importin subunit alpha-2	IMA2_HUMAN	KPNA2	57844.5	100	-		8	-		18.5	-		9	-		18	-
O00505	Importin subunit alpha-3	IMA3_HUMAN	KPNA3	57793.1	99.3	-		2	-		6.91	-		2	-		3	-
O00629	Importin subunit alpha-4	IMA4_HUMAN	KPNA4	57868.9	100	-		4	-		10.2	-		4	-		6	-
Q14974	Importin subunit beta-1	IMB1_HUMAN	KPNB1	97153.3	100	100		26	18		38.2	26.1		31	20		68	48
Q8TEX9	Importin-4	IPO4_HUMAN	IPO4	118701	100	-		9	-		14.2	-		9	-		14	-
O00410	Importin-5	IPO5_HUMAN	IPO5	123614	100	100		22	15		29.7	17.6		24	16		42	28
O95373	Importin-7	IPO7_HUMAN	IPO7	119502	100	100		13	2		16.6	2.7		14	2		31	6
Q96P70	Importin-9	IPO9_HUMAN	IPO9	115946	100	100		8	3		10.6	3.36		10	3		16	5
Q70UQ0	Inhibitor of nuclear factor kappa-B kinase-interacting protein	IKIP_HUMAN	IKBIP	39292.7	100	-		4	-		11.4	-		4	-		9	-
Q15181	Inorganic pyrophosphatase	IPYR_HUMAN	PPA1	32642.6	100	-		3	-		14.2	-		3	-		6	-
Q9H2U2	Inorganic pyrophosphatase 2, mitochondrial	IPYR2_HUMAN	PPA2	37903.4	100	-		2	-		6.59	-		2	-		4	-
Q9BY32	Inosine triphosphate pyrophosphatase	ITPA_HUMAN	ITPA	21427.9	100	-		3	-		24.2	-		3	-		4	-
P12268	Inosine-5'-monophosphate dehydrogenase 2	IMDH2_HUMAN	IMPDH2	55788.4	100	-		16	-		33.7	-		22	-		47	-
P29218	Inositol monophosphatase 1	IMPA1_HUMAN	IMPA1	30170.5	100	100		8	3		28.9	11.2		8	3		12	6
Q9NX62	Inositol monophosphatase 3	IMPA3_HUMAN	IMPAD1	38663.7	99.9	99.3		2	2		5.57	5.57		2	2		4	3
P14735	Insulin-degrading enzyme	IDE_HUMAN	IDE	117956	100	-		4	-		4.42	-		4	-		7	-
Q9NZI8	Insulin-like growth factor 2 mRNA-binding protein 1	IF2B1_HUMAN	IGF2BP1	63462.5	100	-		5	-		14.9	-		5	-		11	-
O00425	Insulin-like growth factor 2 mRNA-binding protein 3	IF2B3_HUMAN	IGF2BP3	63688	100	-		6	-		12.6	-		7	-		13	-
P01344	Insulin-like growth factor II	IGF2_HUMAN	IGF2	20122.8	99.3	-		2	-		13.9	-		2	-		3	-
P17936	Insulin-like growth factor-binding protein 3	IBP3_HUMAN	IGFBP3	31656.1	100	100		5	13		21	38.5		6	18		43	234
P22692	Insulin-like growth factor-binding protein 4	IBP4_HUMAN	IGFBP4	27915.7	100	100		8	8		36.4	45.7		12	13		44	49
P24593	Insulin-like growth factor-binding protein 5	IBP5_HUMAN	IGFBP5	30552	100	-		3	-		7.35	-		3	-		5	-
P24592	Insulin-like growth factor-binding protein 6	IBP6_HUMAN	IGFBP6	25303.8	100	100		3	4		15.8	19.2		4	6		17	119
Q16270	Insulin-like growth factor-binding protein 7	IBP7_HUMAN	IGFBP7	29111.8	100	100		12	12		43.3	49.3		14	16		47	133
Q9Y287	Integral membrane protein 2B	ITM2B_HUMAN	ITM2B	30321.1	-	99.3		-	2		-	7.14		-	3		-	7
P17301	Integrin alpha-2	ITA2_HUMAN	ITGA2	129280	99.3	-		2	-		1.69	-		2	-		2	-
P26006	Integrin alpha-3	ITA3_HUMAN	ITGA3	118740	99.9	100		2	13		2.44	13.8		2	15		4	35
P08648	Integrin alpha-5	ITA5_HUMAN	ITGA5	114520	100	100		5	3		6.1	3.43		5	3		9	4
P23229	Integrin alpha-6	ITA6_HUMAN	ITGA6	126618	100	-		15	-		16.4	-		15	-		41	-
P06756	Integrin alpha-V	ITAV_HUMAN	ITGAV	116023	100	100		13	6		13.7	5.92		13	7		39	13
P05556	Integrin beta-1	ITB1_HUMAN	ITGB1	88397.1	100	100		15	14		23.2	20.4		18	15		81	46
P18084	Integrin beta-5	ITB5_HUMAN	ITGB5	88036.8	100	-		2	-		3.13	-		2	-		5	-
O95965	Integrin beta-like protein 1	ITGBL_HUMAN	ITGBL1	53901.3	100	-		8	-		19.4	-		11	-		43	-
Q13418	Integrin-linked protein kinase	ILK_HUMAN	ILK	51401.7	100	-		5	-		12.2	-		5	-		9	-
P19823	Inter-alpha-trypsin inhibitor heavy chain H2	ITIH2_HUMAN	ITIH2	106448	100	-		3	-		3.91	-		3	-		5	-
P05161	Interferon-induced 17 kDa protein	UCRP_HUMAN	ISG15	17869.4	100	-		3	-		18.8	-		5	-		9	-
P32455	Interferon-induced guanylate-binding protein 1	GBP1_HUMAN	GBP1	67886.4	-	100		-	2		-	3.38		-	2		-	3
P13164	Interferon-induced transmembrane protein 1	IFM1_HUMAN	IFITM1	13946.7	99.3	-		2	-		13.6	-		2	-		8	-
P19525	Interferon-induced, double-stranded RNA-activated protein kinase	E2AK2_HUMAN	EIF2AK2	62079.1	99.3	-		2	-		4.17	-		2	-		2	-
Q12905	Interleukin enhancer-binding factor 2	ILF2_HUMAN	ILF2	43044.7	100	100		16	10		52.1	29		21	11		54	42
Q12906	Interleukin enhancer-binding factor 3	ILF3_HUMAN	ILF3	95320.9	100	100		21	8		28.9	11		23	8		89	22
Q9NPH3	Interleukin-1 receptor accessory protein	IL1AP_HUMAN	IL1RAP	65401.4	-	100		-	4		-	6.32		-	4		-	5
P05231	Interleukin-6	IL6_HUMAN	IL6	23701.2	-	100		-	3		-	12.3		-	3		-	4
P03956	Interstitial collagenase	MMP1_HUMAN	MMP1	53989.9	100	100		26	3		55.2	7.04		35	3		480	5
Q96CN7	Isochorismatase domain-containing protein 1	ISOC1_HUMAN	ISOC1	32218.7	-	100		-	4		-	15.8		-	4		-	7
P50213	Isocitrate dehydrogenase [NAD] subunit alpha, mitochondrial	IDH3A_HUMAN	IDH3A	39574.5	100	-		3	-		9.84	-		3	-		5	-
O43837	Isocitrate dehydrogenase [NAD] subunit beta, mitochondrial	IDH3B_HUMAN	IDH3B	42165.6	100	-		7	-		25.5	-		7	-		10	-
O75874	Isocitrate dehydrogenase [NADP] cytoplasmic	IDHC_HUMAN	IDH1	46642.5	100	100		12	4		36.2	11.6		16	4		38	10
P48735	Isocitrate dehydrogenase [NADP], mitochondrial	IDHP_HUMAN	IDH2	50892.4	100	-		15	-		36.9	-		17	-		34	-
P41252	Isoleucyl-tRNA synthetase, cytoplasmic	SYIC_HUMAN	IARS	144484	100	-		25	-		27.9	-		27	-		52	-
Q9NSE4	Isoleucyl-tRNA synthetase, mitochondrial	SYIM_HUMAN	IARS2	113776	100	-		4	-		4.15	-		4	-		6	-
Q13907	Isopentenyl-diphosphate Delta-isomerase 1	IDI1_HUMAN	IDI1	26302.3	100	-		4	-		24.2	-		4	-		7	-
P26440	Isovaleryl-CoA dehydrogenase, mitochondrial	IVD_HUMAN	IVD	46302.6	100	-		3	-		7.33	-		3	-		5	-
P53990	IST1 homolog	IST1_HUMAN	KIAA0174	39734.2	100	-		2	-		5.22	-		2	-		5	-
Q96S16	JmjC domain-containing protein 8	JMJD8_HUMAN	JMJD8	36852.6	-	100		-	3		-	8.68		-	3		-	14
P14923	Junction plakoglobin	PLAK_HUMAN	JUP	81727.9	100	100		5	3		8.19	4.56		6	3		17	14
Q9Y624	Junctional adhesion molecule A	JAM1_HUMAN	F11R	32565.1	-	100		-	2		-	6.02		-	2		-	4
Q15323	Keratin, type I cuticular Ha1	K1H1_HUMAN	KRT31	47218.7	-	100		-	7		-	19.2		-	7		-	20
Q14525	Keratin, type I cuticular Ha3-II	KT33B_HUMAN	KRT33B	46195.5	100	99.9		5	2		16.6	15.8		5	2		8	3
O76013	Keratin, type I cuticular Ha6	KRT36_HUMAN	KRT36	52229	-	99.3		-	2		-	9.64		-	2		-	3
P13645	Keratin, type I cytoskeletal 10	K1C10_HUMAN	KRT10	58810.8	100	100		34	33		58.7	53.1		46	41		1904	1935
P13646	Keratin, type I cytoskeletal 13	K1C13_HUMAN	KRT13	49571.3	100	-		4	-		18.1	-		4	-		14	-
P02533	Keratin, type I cytoskeletal 14	K1C14_HUMAN	KRT14	51544.5	100	100		19	18		55.1	47.7		19	18		450	390
P08779	Keratin, type I cytoskeletal 16	K1C16_HUMAN	KRT16	51251	100	100		13	9		56.4	44.4		16	10		124	70
Q04695	Keratin, type I cytoskeletal 17	K1C17_HUMAN	KRT17	48088.7	100	100		4	3		30.8	27.3		5	3		12	9
P05783	Keratin, type I cytoskeletal 18	K1C18_HUMAN	KRT18	48041	-	100		-	13		-	26.5		-	14		-	47
P35527	Keratin, type I cytoskeletal 9	K1C9_HUMAN	KRT9	62047.8	100	100		32	26		64.8	48.2		42	34		1268	1502
Q9NSB4	Keratin, type II cuticular Hb2	KRT82_HUMAN	KRT82	56635.3	-	99.3		-	2		-	7.02		-	2		-	6
P78385	Keratin, type II cuticular Hb3	KRT83_HUMAN	KRT83	54176.9	-	100		-	12		-	15.2		-	12		-	53
P78386	Keratin, type II cuticular Hb5	KRT85_HUMAN	KRT85	55784	99.3	-		2	-		13.6	-		2	-		3	-
O43790	Keratin, type II cuticular Hb6	KRT86_HUMAN	KRT86	53481.9	100	-		10	-		22.6	-		11	-		18	-
P04264	Keratin, type II cytoskeletal 1	K2C1_HUMAN	KRT1	66022.3	100	100		36	44		60.9	62.4		45	54		2357	2990
Q7Z794	Keratin, type II cytoskeletal 1b	K2C1B_HUMAN	KRT77	61670.7	100	100		9	7		19.1	13.5		9	7		12	13
P35908	Keratin, type II cytoskeletal 2 epidermal	K22E_HUMAN	KRT2	65415.9	100	100		42	36		62.1	68.2		51	40		1531	1749
Q01546	Keratin, type II cytoskeletal 2 oral	K22O_HUMAN	KRT76	65853.4	99.3	-		2	-		12.1	-		2	-		5	-
P12035	Keratin, type II cytoskeletal 3	K2C3_HUMAN	KRT3	64488	100	-		4	-		17.5	-		4	-		9	-
P19013	Keratin, type II cytoskeletal 4	K2C4_HUMAN	KRT4	57268.1	100	-		6	-		20	-		6	-		14	-
P13647	Keratin, type II cytoskeletal 5	K2C5_HUMAN	KRT5	62361.6	100	100		14	18		39.2	38.5		14	18		291	411
P02538	Keratin, type II cytoskeletal 6A	K2C6A_HUMAN	KRT6A	60028.4	100	100		22	13		50.9	42.6		25	13		308	94
P48668	Keratin, type II cytoskeletal 6C	K2C6C_HUMAN	KRT6C	60008.7	-	99.3		-	2		-	42.2		-	2		-	18
P08729	Keratin, type II cytoskeletal 7	K2C7_HUMAN	KRT7	51388.4	-	100		-	3		-	10.9		-	3		-	3
Q8N1N4	Keratin, type II cytoskeletal 78	K2C78_HUMAN	KRT78	56848.3	99.3	-		2	-		7.69	-		2	-		2	-
P05787	Keratin, type II cytoskeletal 8	K2C8_HUMAN	KRT8	53688.2	-	100		-	11		-	34		-	12		-	46
Q6KB66	Keratin, type II cytoskeletal 80	K2C80_HUMAN	KRT80	50507.7	-	99.3		-	2		-	7.3		-	2		-	7
Q5T749	Keratinocyte proline-rich protein	KPRP_HUMAN	KPRP	64114.6	100	100		3	3		5.7	5.18		4	4		8	16
Q07666	KH domain-containing, RNA-binding, signal transduction-associated protein 1	KHDR1_HUMAN	KHDRBS1	48210.2	100	-		3	-		5.64	-		4	-		30	-
Q96EK5	KIF1-binding protein	KBP_HUMAN	KIAA1279	71797.7	100	-		3	-		6.76	-		3	-		4	-
Q86UP2	Kinectin	KTN1_HUMAN	KTN1	156258	100	-		15	-		13.8	-		15	-		27	-
Q07866	Kinesin light chain 1	KLC1_HUMAN	KLC1	65292.5	99.9	-		2	-		3.66	-		2	-		4	-
P33176	Kinesin-1 heavy chain	KINH_HUMAN	KIF5B	109668	100	-		16	-		19	-		16	-		27	-
Q02241	Kinesin-like protein KIF23	KIF23_HUMAN	KIF23	110041	100	-		6	-		8.44	-		7	-		12	-
Q6YP21	Kynurenine--oxoglutarate transaminase 3	KAT3_HUMAN	CCBL2	51384.7	100	-		3	-		7.93	-		3	-		5	-
Q08431	Lactadherin	MFGM_HUMAN	MFGE8	43104.9	100	100		7	7		24.5	22.2		8	7		24	22
P02788	Lactotransferrin	TRFL_HUMAN	LTF	78164.3	99.3	99.3		2	2		2.96	2.96		2	2		15	30
Q04760	Lactoylglutathione lyase	LGUL_HUMAN	GLO1	20760.8	100	100		11	8		40.8	32.1		13	8		44	15
P02545	Lamin-A/C	LMNA_HUMAN	LMNA	74122.6	100	100		45	35		54.4	42.9		59	43		650	209
P42166	Lamina-associated polypeptide 2, isoform alpha	LAP2A_HUMAN	TMPO	75475.8	100	-		6	-		13.4	-		7	-		15	-
Q14739	Lamin-B receptor	LBR_HUMAN	LBR	70688.3	99.3	-		2	-		4.72	-		2	-		3	-
P20700	Lamin-B1	LMNB1_HUMAN	LMNB1	66391.6	100	100		9	12		19.3	20.1		10	12		19	32
Q03252	Lamin-B2	LMNB2_HUMAN	LMNB2	67671.7	100	100		13	10		25.2	17.7		14	10		44	28
P25391	Laminin subunit alpha-1	LAMA1_HUMAN	LAMA1	337060	100	-		22	-		8.52	-		23	-		38	-
Q16363	Laminin subunit alpha-4	LAMA4_HUMAN	LAMA4	202508	100	-		47	-		30.8	-		56	-		206	-
O15230	Laminin subunit alpha-5	LAMA5_HUMAN	LAMA5	399769	-	100		-	99		-	33.2		-	128		-	960
P07942	Laminin subunit beta-1	LAMB1_HUMAN	LAMB1	198045	100	100		44	54		29.1	32.6		55	64		115	326
P55268	Laminin subunit beta-2	LAMB2_HUMAN	LAMB2	195958	-	100		-	8		-	5.17		-	9		-	20
Q13751	Laminin subunit beta-3	LAMB3_HUMAN	LAMB3	129553	-	100		-	24		-	25.6		-	25		-	172
P11047	Laminin subunit gamma-1	LAMC1_HUMAN	LAMC1	177583	100	100		32	60		24.4	42.7		37	79		83	553
Q13753	Laminin subunit gamma-2	LAMC2_HUMAN	LAMC2	130958	-	100		-	18		-	16.8		-	20		-	163
Q9NRN7	L-aminoadipate-semialdehyde dehydrogenase-phosphopantetheinyl transferase	ADPPT_HUMAN	AASDHPPT	35759.1	99.3	-		2	-		7.44	-		3	-		6	-
O43813	LanC-like protein 1	LANC1_HUMAN	LANCL1	45266.8	100	-		5	-		15.3	-		5	-		8	-
Q9NS86	LanC-like protein 2	LANC2_HUMAN	LANCL2	50837.6	100	-		7	-		18.4	-		7	-		13	-
Q01650	Large neutral amino acids transporter small subunit 1	LAT1_HUMAN	SLC7A5	54994.1	100	100		3	3		9.47	9.47		4	3		13	9
P46379	Large proline-rich protein BAT3	BAT3_HUMAN	BAT3	119389	100	-		6	-		7.24	-		6	-		9	-
Q14766	Latent-transforming growth factor beta-binding protein 1	LTBP1_HUMAN	LTBP1	186769	100	-		13	-		12.6	-		15	-		68	-
Q14767	Latent-transforming growth factor beta-binding protein 2	LTBP2_HUMAN	LTBP2	195025	100	100		30	12		21.9	7.58		37	13		174	31
Q9NS15	Latent-transforming growth factor beta-binding protein 3	LTBP3_HUMAN	LTBP3	139337	-	100		-	15		-	14.8		-	18		-	85
Q8N2S1	Latent-transforming growth factor beta-binding protein 4	LTBP4_HUMAN	LTBP4	173410	-	100		-	25		-	16.9		-	30		-	154
Q9BS40	Latexin	LXN_HUMAN	LXN	25731.8	-	100		-	3		-	16.7		-	3		-	4
O95490	Latrophilin-2	LPHN2_HUMAN	LPHN2	163335	100	-		3	-		3.56	-		3	-		3	-
Q14696	LDLR chaperone MESD	MESD_HUMAN	MESDC2	26059.9	100	-		4	-		21.4	-		4	-		8	-
Q99538	Legumain	LGMN_HUMAN	LGMN	49393	100	100		6	8		19.2	23.3		6	8		19	14
O95202	LETM1 and EF-hand domain-containing protein 1, mitochondrial	LETM1_HUMAN	LETM1	83337.9	100	-		3	-		5.14	-		3	-		6	-
Q9UIC8	Leucine carboxyl methyltransferase 1	LCMT1_HUMAN	LCMT1	38362.1	99.9	-		2	-		5.99	-		2	-		3	-
P42704	Leucine-rich PPR motif-containing protein, mitochondrial	LPPRC_HUMAN	LRPPRC	157894	100	-		25	-		24	-		25	-		54	-
Q32MZ4	Leucine-rich repeat flightless-interacting protein 1	LRRF1_HUMAN	LRRFIP1	89234.6	-	99.3		-	2		-	2.97		-	2		-	3
Q8WUT4	Leucine-rich repeat neuronal protein 4	LRRN4_HUMAN	LRRN4	78826.2	-	100		-	6		-	8.51		-	6		-	16
O43155	Leucine-rich repeat transmembrane protein FLRT2	FLRT2_HUMAN	FLRT2	74032.3	100	-		8	-		16.8	-		9	-		25	-
Q8N1G4	Leucine-rich repeat-containing protein 47	LRC47_HUMAN	LRRC47	63456.7	100	-		10	-		20.4	-		11	-		34	-
Q96AG4	Leucine-rich repeat-containing protein 59	LRC59_HUMAN	LRRC59	34913.4	100	-		8	-		34.5	-		9	-		24	-
Q9UIQ6	Leucyl-cystinyl aminopeptidase	LCAP_HUMAN	LNPEP	117335	-	99.3		-	2		-	2.34		-	2		-	2
Q9P2J5	Leucyl-tRNA synthetase, cytoplasmic	SYLC_HUMAN	LARS	134453	100	-		23	-		26	-		24	-		43	-
P15018	Leukemia inhibitory factor	LIF_HUMAN	LIF	21990.3	-	100		-	2		-	10.4		-	3		-	6
P30740	Leukocyte elastase inhibitor	ILEU_HUMAN	SERPINB1	42725.8	-	100		-	2		-	5.28		-	2		-	2
P09960	Leukotriene A-4 hydrolase	LKHA4_HUMAN	LTA4H	69269.1	100	100		17	12		34.2	23.7		19	12		35	28
P48059	LIM and senescent cell antigen-like-containing domain protein 1	LIMS1_HUMAN	LIMS1	37232.7	100	-		3	-		10.5	-		3	-		8	-
Q14847	LIM and SH3 domain protein 1	LASP1_HUMAN	LASP1	29698.8	100	-		4	-		13.4	-		4	-		12	-
P00338	L-lactate dehydrogenase A chain	LDHA_HUMAN	LDHA	36671.2	100	100		23	21		68.7	63.6		31	27		112	299
P07195	L-lactate dehydrogenase B chain	LDHB_HUMAN	LDHB	36620.6	100	100		14	12		51.8	45.2		20	16		89	107
P36776	Lon protease homolog, mitochondrial	LONM_HUMAN	LONP1	106473	100	-		8	-		10.3	-		8	-		14	-
O95573	Long-chain-fatty-acid--CoA ligase 3	ACSL3_HUMAN	ACSL3	80405.1	100	-		3	-		5.14	-		3	-		6	-
P24666	Low molecular weight phosphotyrosine protein phosphatase	PPAC_HUMAN	ACP1	18024.7	100	99.3		3	2		24.1	12.7		3	2		4	8
P01130	Low-density lipoprotein receptor	LDLR_HUMAN	LDLR	95356.7	100	100		6	7		7.79	9.3		6	8		13	38
O95232	Luc7-like protein 3	LC7L3_HUMAN	LUC7L3	51449.1	100	-		4	-		12	-		4	-		10	-
P51884	Lumican	LUM_HUMAN	LUM	38413.5	100	100		7	10		27.5	35.2		7	12		46	94
P05455	Lupus La protein	LA_HUMAN	SSB	46821	100	-		12	-		33.6	-		12	-		39	-
Q7Z4W1	L-xylulose reductase	DCXR_HUMAN	DCXR	25894.2	99.3	-		2	-		9.02	-		2	-		3	-
Q96KB5	Lymphokine-activated killer T-cell-originated protein kinase	TOPK_HUMAN	PBK	36068.4	99.3	-		2	-		6.52	-		2	-		4	-
P46736	Lys-63-specific deubiquitinase BRCC36	BRCC3_HUMAN	BRCC3	36053.1	100	-		2	-		8.23	-		2	-		3	-
Q96N66	Lysophospholipid acyltransferase 7	MBOA7_HUMAN	MBOAT7	52749.7	99.3	-		2	-		5.93	-		3	-		4	-
P38571	Lysosomal acid lipase/cholesteryl ester hydrolase	LICH_HUMAN	LIPA	45401.8	99.3	-		2	-		5.76	-		2	-		8	-
P10253	Lysosomal alpha-glucosidase	LYAG_HUMAN	GAA	105301	99.3	100		2	3		2.94	4.2		2	3		4	6
O00754	Lysosomal alpha-mannosidase	MA2B1_HUMAN	MAN2B1	113727	99.3	100		2	3		2.47	3.56		2	3		3	3
P10619	Lysosomal protective protein	PPGB_HUMAN	CTSA	54449.6	100	100		3	3		7.71	7.92		3	3		6	11
P42785	Lysosomal Pro-X carboxypeptidase	PCP_HUMAN	PRCP	55783	100	100		5	9		12.9	18.5		6	12		21	81
P11279	Lysosome-associated membrane glycoprotein 1	LAMP1_HUMAN	LAMP1	44865.1	-	100		-	3		-	8.63		-	3		-	6
P13473	Lysosome-associated membrane glycoprotein 2	LAMP2_HUMAN	LAMP2	44942.9	100	-		2	-		4.88	-		2	-		13	-
Q08397	Lysyl oxidase homolog 1	LOXL1_HUMAN	LOXL1	63090.7	100	-		4	-		11.1	-		4	-		13	-
Q9Y4K0	Lysyl oxidase homolog 2	LOXL2_HUMAN	LOXL2	86705.1	100	100		21	24		27.9	30.6		31	33		289	1187
Q96JB6	Lysyl oxidase homolog 4	LOXL4_HUMAN	LOXL4	84462.6	-	100		-	5		-	7.54		-	5		-	37
Q15046	Lysyl-tRNA synthetase	SYK_HUMAN	KARS	68032.4	100	99.9		16	2		29.8	3.69		18	2		78	3
P09603	Macrophage colony-stimulating factor 1	CSF1_HUMAN	CSF1	60101.4	-	100		-	5		-	11.6		-	6		-	21
P14174	Macrophage migration inhibitory factor	MIF_HUMAN	MIF	12458.5	100	-		3	-		18.3	-		3	-		8	-
P40121	Macrophage-capping protein	CAPG_HUMAN	CAPG	38499.9	100	100		6	10		22.7	38.8		6	10		16	46
P04156	Major prion protein	PRIO_HUMAN	PRNP	27642.7	-	99.3		-	2		-	8.7		-	2		-	19
Q14764	Major vault protein	MVP_HUMAN	MVP	99308	100	100		30	6		43	7.5		34	6		75	11
P40925	Malate dehydrogenase, cytoplasmic	MDHC_HUMAN	MDH1	36408.9	100	100		11	8		43.1	29.3		12	9		30	21
P40926	Malate dehydrogenase, mitochondrial	MDHM_HUMAN	MDH2	35485.7	100	100		16	14		61.2	55.6		19	14		57	42
Q14165	Malectin	MLEC_HUMAN	MLEC	32216.1	100	-		4	-		18.5	-		4	-		12	-
Q9ULC4	Malignant T cell-amplified sequence 1	MCTS1_HUMAN	MCTS1	20537.9	99.3	-		2	-		19.9	-		2	-		4	-
Q7Z304	MAM domain-containing protein 2	MAMC2_HUMAN	MAMDC2	77566.2	-	100		-	11		-	16.2		-	12		-	58
Q9UM22	Mammalian ependymin-related protein 1	EPDR1_HUMAN	EPDR1	25419.5	100	99.9		4	2		18.3	10.3		4	2		11	8
Q96IJ6	Mannose-1-phosphate guanyltransferase alpha	GMPPA_HUMAN	GMPPA	46273.8	100	-		2	-		7.14	-		3	-		5	-
P33908	Mannosyl-oligosaccharide 1,2-alpha-mannosidase IA	MA1A1_HUMAN	MAN1A1	72953.7	100	-		7	-		14.1	-		7	-		14	-
O60476	Mannosyl-oligosaccharide 1,2-alpha-mannosidase IB	MA1A2_HUMAN	MAN1A2	72988.9	-	99.9		-	2		-	3.28		-	2		-	4
Q13724	Mannosyl-oligosaccharide glucosidase	MOGS_HUMAN	MOGS	91901.1	100	-		4	-		7.17	-		4	-		5	-
P49006	MARCKS-related protein	MRP_HUMAN	MARCKSL1	19510.6	99.9	-		2	-		14.4	-		2	-		11	-
Q96AM1	Mas-related G-protein coupled receptor member F	MRGRF_HUMAN	MRGPRF	38154.5	99.3	-		2	-		10.2	-		2	-		5	-
O00339	Matrilin-2	MATN2_HUMAN	MATN2	106819	-	100		-	6		-	7.64		-	6		-	12
O15232	Matrilin-3	MATN3_HUMAN	MATN3	52798.5	-	100		-	8		-	20.6		-	8		-	28
P09237	Matrilysin	MMP7_HUMAN	MMP7	29659.9	99.3	-		2	-		9.36	-		2	-		4	-
P43243	Matrin-3	MATR3_HUMAN	MATR3	94608.7	100	-		10	-		16.3	-		10	-		34	-
P08493	Matrix Gla protein	MGP_HUMAN	MGP	12335.6	99.3	-		2	-		23.3	-		2	-		8	-
P50281	Matrix metalloproteinase-14	MMP14_HUMAN	MMP14	65867.7	100	-		3	-		5.5	-		3	-		6	-
P14780	Matrix metalloproteinase-9	MMP9_HUMAN	MMP9	78441.7	-	100		-	7		-	9.62		-	7		-	11
P11310	Medium-chain specific acyl-CoA dehydrogenase, mitochondrial	ACADM_HUMAN	ACADM	46571.5	100	-		6	-		23.5	-		7	-		11	-
P08582	Melanotransferrin	TRFM_HUMAN	MFI2	80222.8	-	100		-	10		-	14.6		-	10		-	35
O00264	Membrane-associated progesterone receptor component 1	PGRC1_HUMAN	PGRMC1	21654.2	100	-		10	-		37.4	-		12	-		37	-
O15173	Membrane-associated progesterone receptor component 2	PGRC2_HUMAN	PGRMC2	23801.3	100	-		4	-		20.2	-		4	-		7	-
Q14703	Membrane-bound transcription factor site-1 protease	MBTP1_HUMAN	MBTPS1	117732	100	100		6	6		9.13	8.27		6	6		7	11
P55145	Mesencephalic astrocyte-derived neurotrophic factor	MANF_HUMAN	MANF	20239.7	-	100		-	8		-	36.3		-	8		-	12
P01033	Metalloproteinase inhibitor 1	TIMP1_HUMAN	TIMP1	23153.1	100	100		7	9		48.3	67.6		8	12		51	205
P16035	Metalloproteinase inhibitor 2	TIMP2_HUMAN	TIMP2	24381.9	100	100		13	14		44.5	52.7		16	17		88	83
P35625	Metalloproteinase inhibitor 3	TIMP3_HUMAN	TIMP3	24127.5	100	-		7	-		36	-		7	-		48	-
Q641Q3	Meteorin-like protein	METRL_HUMAN	METRNL	34379.9	100	100		4	5		14.1	18		4	5		15	14
Q9NZL9	Methionine adenosyltransferase 2 subunit beta	MAT2B_HUMAN	MAT2B	37533.6	100	100		7	3		27.8	10.2		7	3		13	6
P50579	Methionine aminopeptidase 2	AMPM2_HUMAN	METAP2	52874.3	100	-		2	-		4.18	-		2	-		4	-
P56192	Methionyl-tRNA synthetase, cytoplasmic	SYMC_HUMAN	MARS	101100	100	-		13	-		20.4	-		14	-		27	-
Q9BQA1	Methylosome protein 50	MEP50_HUMAN	WDR77	36705.2	100	-		4	-		19.3	-		5	-		9	-
Q9BV20	Methylthioribose-1-phosphate isomerase	MTNA_HUMAN	MRI1	39131.8	100	-		3	-		8.67	-		3	-		6	-
P55083	Microfibril-associated glycoprotein 4	MFAP4_HUMAN	MFAP4	28631.3	100	-		4	-		12.5	-		5	-		23	-
P55001	Microfibrillar-associated protein 2	MFAP2_HUMAN	MFAP2	20807.2	100	100		5	2		30.6	8.74		7	3		46	14
P10620	Microsomal glutathione S-transferase 1	MGST1_HUMAN	MGST1	17581.8	100	-		4	-		27.1	-		5	-		12	-
O14880	Microsomal glutathione S-transferase 3	MGST3_HUMAN	MGST3	16498.6	100	-		3	-		18.4	-		4	-		8	-
Q9UPN3	Microtubule-actin cross-linking factor 1, isoforms 1/2/3/5	MACF1_HUMAN	MACF1	620397	99.3	-		2	-		0.46	-		2	-		2	-
P78559	Microtubule-associated protein 1A	MAP1A_HUMAN	MAP1A	305610	100	-		2	-		1.53	-		2	-		4	-
P46821	Microtubule-associated protein 1B	MAP1B_HUMAN	MAP1B	270602	100	-		5	-		3.08	-		5	-		14	-
Q15691	Microtubule-associated protein RP/EB family member 1	MARE1_HUMAN	MAPRE1	29981.5	100	100		8	4		39.2	17.5		9	5		23	9
Q8TCT9	Minor histocompatibility antigen H13	HM13_HUMAN	HM13	41472.9	100	-		4	-		14.6	-		4	-		17	-
Q02978	Mitochondrial 2-oxoglutarate/malate carrier protein	M2OM_HUMAN	SLC25A11	34045.2	100	-		4	-		15.6	-		4	-		12	-
Q9Y276	Mitochondrial chaperone BCS1	BCS1_HUMAN	BCS1L	47517.3	99.3	-		2	-		6.92	-		2	-		3	-
Q9UBX3	Mitochondrial dicarboxylate carrier	DIC_HUMAN	SLC25A10	31264.7	99.9	-		2	-		7.32	-		2	-		4	-
Q9Y3D7	Mitochondrial import inner membrane translocase subunit Tim16	TIM16_HUMAN	TIMM16	13806.7	99.3	-		2	-		20.8	-		2	-		4	-
O43615	Mitochondrial import inner membrane translocase subunit TIM44	TIM44_HUMAN	TIMM44	51339.1	100	-		3	-		6.86	-		3	-		5	-
Q3ZCQ8	Mitochondrial import inner membrane translocase subunit TIM50	TIM50_HUMAN	TIMM50	39629.5	99.3	-		2	-		8.22	-		2	-		5	-
Q15388	Mitochondrial import receptor subunit TOM20 homolog	TOM20_HUMAN	TOMM20	16280.3	100	-		3	-		22.1	-		3	-		11	-
Q15785	Mitochondrial import receptor subunit TOM34	TOM34_HUMAN	TOMM34	34542.3	99.3	-		2	-		10.7	-		2	-		4	-
O96008	Mitochondrial import receptor subunit TOM40 homolog	TOM40_HUMAN	TOMM40	37875.1	100	-		3	-		8.59	-		4	-		7	-
O94826	Mitochondrial import receptor subunit TOM70	TOM70_HUMAN	TOMM70A	67439.2	100	-		7	-		16.4	-		9	-		14	-
Q16891	Mitochondrial inner membrane protein	IMMT_HUMAN	IMMT	83661	100	-		12	-		22.6	-		13	-		30	-
Q10713	Mitochondrial-processing peptidase subunit alpha	MPPA_HUMAN	PMPCA	58235.8	100	-		3	-		5.9	-		3	-		5	-
P28482	Mitogen-activated protein kinase 1	MK01_HUMAN	MAPK1	41373.9	100	99.3		11	2		38.6	5		14	2		24	4
O43684	Mitotic checkpoint protein BUB3	BUB3_HUMAN	BUB3	37136.7	100	-		9	-		29.9	-		10	-		17	-
Q96T76	MMS19 nucleotide excision repair protein homolog	MMS19_HUMAN	MMS19	113273	100	-		3	-		4.66	-		3	-		5	-
P26038	Moesin	MOES_HUMAN	MSN	67803.8	100	100		39	39		57.9	60.5		50	50		392	170
P53985	Monocarboxylate transporter 1	MOT1_HUMAN	SLC16A1	53942	100	-		4	-		10.8	-		5	-		18	-
O15427	Monocarboxylate transporter 4	MOT4_HUMAN	SLC16A3	49452.3	100	99.3		4	2		10.1	5.59		5	2		22	8
Q7L9L4	Mps one binder kinase activator-like 1A	MOL1A_HUMAN	MOBKL1A	25073.6	100	-		2	-		10.6	-		2	-		8	-
Q96BX8	Mps one binder kinase activator-like 2A	MOL2A_HUMAN	MOBKL2A	25446.7	100	-		4	-		19.8	-		5	-		14	-
Q9NV56	MRG-binding protein	MRGBP_HUMAN	MRGBP	22398.8	99.3	-		2	-		13.7	-		2	-		3	-
P78406	mRNA export factor	RAE1L_HUMAN	RAE1	40950.5	100	-		4	-		12.5	-		4	-		8	-
Q9UKD2	mRNA turnover protein 4 homolog	MRT4_HUMAN	MRTO4	27543.2	100	-		9	-		43.9	-		10	-		26	-
P22234	Multifunctional protein ADE2	PUR6_HUMAN	PAICS	47062	100	-		19	-		43.5	-		25	-		97	-
Q9UNW1	Multiple inositol polyphosphate phosphatase 1	MINP1_HUMAN	MINPP1	55034.9	-	100		-	8		-	16.2		-	8		-	38
Q9BQG0	Myb-binding protein 1A	MBB1A_HUMAN	MYBBP1A	148840	100	-		3	-		2.33	-		3	-		9	-
Q96S97	Myeloid-associated differentiation marker	MYADM_HUMAN	MYADM	35256.2	100	-		3	-		15.8	-		4	-		18	-
Q9NZM1	Myoferlin	MYOF_HUMAN	MYOF	234698	100	-		19	-		11.5	-		22	-		42	-
P60660	Myosin light polypeptide 6	MYL6_HUMAN	MYL6	16911.8	100	100		10	7		76.2	47.7		13	8		52	23
P19105	Myosin regulatory light chain 12A	ML12A_HUMAN	MYL12A	19777.2	100	100		7	3		50.9	17		7	3		16	8
P35579	Myosin-9	MYH9_HUMAN	MYH9	226520	100	100		87	41		48.8	23.6		110	47		445	149
O43795	Myosin-Ib	MYO1B_HUMAN	MYO1B	131973	100	-		19	-		20.3	-		20	-		49	-
O00159	Myosin-Ic	MYO1C_HUMAN	MYO1C	121709	100	-		16	-		18.3	-		17	-		32	-
P58546	Myotrophin	MTPN_HUMAN	MTPN	12877.3	99.3	-		2	-		25.4	-		2	-		4	-
P29966	Myristoylated alanine-rich C-kinase substrate	MARCS_HUMAN	MARCKS	31536.2	100	100		8	3		44.9	15.1		11	3		97	6
Q9NXH9	N(2),N(2)-dimethylguanosine tRNA methyltransferase	TRM1_HUMAN	TRMT1	72215.3	100	-		4	-		6.83	-		4	-		12	-
P20933	N(4)-(beta-N-acetylglucosaminyl)-L-asparaginase	ASPG_HUMAN	AGA	37190.4	-	100		-	3		-	6.65		-	3		-	9
O94760	N(G),N(G)-dimethylarginine dimethylaminohydrolase 1	DDAH1_HUMAN	DDAH1	31103.7	-	100		-	2		-	6.32		-	2		-	4
O95865	N(G),N(G)-dimethylarginine dimethylaminohydrolase 2	DDAH2_HUMAN	DDAH2	29626.3	100	-		8	-		44.2	-		8	-		16	-
Q9UJ70	N-acetyl-D-glucosamine kinase	NAGK_HUMAN	NAGK	37359.1	100	-		9	-		36.3	-		12	-		20	-
P34059	N-acetylgalactosamine-6-sulfatase	GALNS_HUMAN	GALNS	58009.4	100	100		6	3		13.8	6.51		6	3		11	8
Q86SF2	N-acetylgalactosaminyltransferase 7	GALT7_HUMAN	GALNT7	75372.6	-	100		-	7		-	13.9		-	7		-	44
P15586	N-acetylglucosamine-6-sulfatase	GNS_HUMAN	GNS	62066	100	100		4	3		8.33	5.62		4	3		18	4
O43505	N-acetyllactosaminide beta-1,3-N-acetylglucosaminyltransferase	B3GN1_HUMAN	B3GNT1	47101.4	100	100		5	7		12.3	20.7		6	8		17	44
P15559	NAD(P)H dehydrogenase [quinone] 1	NQO1_HUMAN	NQO1	30851	100	-		11	-		31.8	-		14	-		80	-
Q9P0J0	NADH dehydrogenase [ubiquinone] 1 alpha subcomplex subunit 13	NDUAD_HUMAN	NDUFA13	16681.1	99.3	-		2	-		16.7	-		2	-		3	-
Q16718	NADH dehydrogenase [ubiquinone] 1 alpha subcomplex subunit 5	NDUA5_HUMAN	NDUFA5	13441	100	-		3	-		17.2	-		3	-		6	-
O95182	NADH dehydrogenase [ubiquinone] 1 alpha subcomplex subunit 7	NDUA7_HUMAN	NDUFA7	12533.8	99.3	-		2	-		16.8	-		2	-		2	-
O96000	NADH dehydrogenase [ubiquinone] 1 beta subcomplex subunit 10	NDUBA_HUMAN	NDUFB10	20758.7	100	-		3	-		20.3	-		3	-		6	-
O95168	NADH dehydrogenase [ubiquinone] 1 beta subcomplex subunit 4	NDUB4_HUMAN	NDUFB4	15191.9	100	-		3	-		31.8	-		3	-		5	-
O43674	NADH dehydrogenase [ubiquinone] 1 beta subcomplex subunit 5, mitochondrial	NDUB5_HUMAN	NDUFB5	21733.2	99.3	-		2	-		12.2	-		2	-		2	-
O75306	NADH dehydrogenase [ubiquinone] iron-sulfur protein 2, mitochondrial	NDUS2_HUMAN	NDUFS2	52528.5	100	-		4	-		9.07	-		4	-		5	-
O75489	NADH dehydrogenase [ubiquinone] iron-sulfur protein 3, mitochondrial	NDUS3_HUMAN	NDUFS3	30223.7	100	-		6	-		31.4	-		6	-		20	-
Q9UHQ9	NADH-cytochrome b5 reductase 1	NB5R1_HUMAN	CYB5R1	34078.1	100	-		3	-		10.5	-		3	-		5	-
P00387	NADH-cytochrome b5 reductase 3	NB5R3_HUMAN	CYB5R3	34218.3	100	-		8	-		36.9	-		10	-		18	-
P28331	NADH-ubiquinone oxidoreductase 75 kDa subunit, mitochondrial	NDUS1_HUMAN	NDUFS1	79450.5	100	-		8	-		16.2	-		8	-		14	-
P48163	NADP-dependent malic enzyme	MAOX_HUMAN	ME1	64133.4	100	100		8	2		19.4	3.5		9	2		25	6
P41227	N-alpha-acetyltransferase 10, NatA catalytic subunit	NAA10_HUMAN	NAA10	26441	100	-		6	-		24.7	-		6	-		10	-
Q9BXJ9	N-alpha-acetyltransferase 15, NatA auxiliary subunit	NAA15_HUMAN	NAA15	101260	100	-		7	-		8.2	-		7	-		14	-
O95777	N-alpha-acetyltransferase 38, NatC auxiliary subunit	NAA38_HUMAN	NAA38	10384.6	99.3	-		2	-		27.1	-		2	-		5	-
Q9GZZ1	N-alpha-acetyltransferase 50, NatE catalytic subunit	NAA50_HUMAN	NAA50	19380.9	-	99.9		-	2		-	8.28		-	2		-	4
O43847	Nardilysin	NRDC_HUMAN	NRD1	131558	100	100		18	4		18.7	3.39		18	4		35	4
Q13765	Nascent polypeptide-associated complex subunit alpha	NACA_HUMAN	NACA	23365.3	100	100		6	3		33.5	19.5		6	3		58	22
Q9Y2A7	Nck-associated protein 1	NCKP1_HUMAN	NCKAP1	128777	100	-		7	-		7.71	-		7	-		13	-
Q8TBC4	NEDD8-activating enzyme E1 catalytic subunit	UBA3_HUMAN	UBA3	51835.4	100	-		7	-		20.7	-		7	-		13	-
Q13564	NEDD8-activating enzyme E1 regulatory subunit	ULA1_HUMAN	NAE1	60230.3	100	99.3		6	2		13.9	3.75		6	2		10	3
P61081	NEDD8-conjugating enzyme Ubc12	UBC12_HUMAN	UBE2M	20882.9	100	-		4	-		22.4	-		4	-		7	-
O43402	Neighbor of COX4	CX4NB_HUMAN	COX4NB	23754.9	99.3	-		2	-		10	-		2	-		4	-
Q92859	Neogenin	NEO1_HUMAN	NEO1	159999	100	99.3		4	2		4.72	1.57		4	2		9	3
O95185	Netrin receptor UNC5C	UNC5C_HUMAN	UNC5C	103129	-	100		-	8		-	7.3		-	8		-	27
P13591	Neural cell adhesion molecule 1	NCAM1_HUMAN	NCAM1	94556.3	100	100		4	3		5.48	4.08		4	3		7	6
Q09666	Neuroblast differentiation-associated protein AHNAK	AHNK_HUMAN	AHNAK	629086	99.3	100		2	6		0.492	0.917		2	6		2	23
Q9UBB6	Neurochondrin	NCDN_HUMAN	NCDN	78848.1	100	-		3	-		5.35	-		3	-		4	-
Q8N2Q7	Neuroligin-1	NLGN1_HUMAN	NLGN1	90803.3	-	99.3		-	2		-	3.35		-	2		-	11
Q8N0W4	Neuroligin-4, X-linked	NLGNX_HUMAN	NLGN4X	91899.6	100	-		3	-		5.02	-		3	-		6	-
Q9BYT8	Neurolysin, mitochondrial	NEUL_HUMAN	NLN	80636.3	100	99.3		6	2		9.38	2.98		6	2		9	3
P47972	Neuronal pentraxin-2	NPTX2_HUMAN	NPTX2	47024	100	-		7	-		12.5	-		9	-		49	-
P84074	Neuron-specific calcium-binding protein hippocalcin	HPCA_HUMAN	HPCA	22410.5	-	99.3		-	2		-	9.33		-	2		-	3
O14786	Neuropilin-1	NRP1_HUMAN	NRP1	103119	-	100		-	7		-	9.21		-	8		-	44
O60462	Neuropilin-2	NRP2_HUMAN	NRP2	104843	100	100		3	15		4.4	18.7		3	16		7	65
Q99574	Neuroserpin	NEUS_HUMAN	SERPINI1	46409.9	100	-		3	-		7.8	-		3	-		24	-
Q14697	Neutral alpha-glucosidase AB	GANAB_HUMAN	GANAB	106858	100	100		26	15		31	18.3		30	16		63	61
P43007	Neutral amino acid transporter A	SATT_HUMAN	SLC1A4	55706.4	100	-		5	-		11.1	-		5	-		12	-
Q15758	Neutral amino acid transporter B(0)	AAAT_HUMAN	SLC1A5	56581.8	100	99.3		12	2		25.7	3.88		13	2		95	8
Q6PIU2	Neutral cholesterol ester hydrolase 1	NCEH1_HUMAN	NCEH1	45790.6	99.3	-		2	-		7.11	-		2	-		9	-
Q9UMS0	NFU1 iron-sulfur cluster scaffold homolog, mitochondrial	NFU1_HUMAN	NFU1	28445.2	99.3	-		2	-		8.66	-		2	-		5	-
P55769	NHP2-like protein 1	NH2L1_HUMAN	NHP2L1	14155.8	100	-		4	-		31.2	-		4	-		7	-
Q96TA1	Niban-like protein 1	NIBL1_HUMAN	FAM129B	82666	100	100		11	5		23.1	7.23		12	5		51	15
Q969V3	Nicalin	NCLN_HUMAN	NCLN	62956.7	100	-		3	-		6.04	-		3	-		3	-
Q92542	Nicastrin	NICA_HUMAN	NCSTN	78393.9	100	-		3	-		6.06	-		3	-		5	-
Q9HAN9	Nicotinamide mononucleotide adenylyltransferase 1	NMNA1_HUMAN	NMNAT1	31914.9	100	-		4	-		19	-		4	-		6	-
P40261	Nicotinamide N-methyltransferase	NNMT_HUMAN	NNMT	29557	-	100		-	3		-	14		-	3		-	8
P43490	Nicotinamide phosphoribosyltransferase	NAMPT_HUMAN	NAMPT	55504.5	100	-		6	-		16.7	-		6	-		15	-
Q15274	Nicotinate-nucleotide pyrophosphorylase [carboxylating]	NADC_HUMAN	QPRT	30827.3	-	100		-	5		-	19.5		-	6		-	10
P14543	Nidogen-1	NID1_HUMAN	NID1	136358	100	100		33	36		36.2	34.7		40	48		126	445
Q14112	Nidogen-2	NID2_HUMAN	NID2	151235	99.3	100		2	28		1.75	25.2		2	34		3	136
Q9GZT8	NIF3-like protein 1	NIF3L_HUMAN	NIF3L1	41950.6	100	100		4	4		14.1	13.5		4	4		9	7
Q9BZM5	NKG2D ligand 2	N2DL2_HUMAN	ULBP2	27350.7	100	100		2	4		8.94	16.3		2	4		3	9
Q15155	Nodal modulator 1	NOMO1_HUMAN	NOMO1	134308	100	100		7	5		7.86	4.58		7	5		20	13
Q15233	Non-POU domain-containing octamer-binding protein	NONO_HUMAN	NONO	54213.6	100	-		12	-		28.9	-		14	-		88	-
P22307	Non-specific lipid-transfer protein	NLTP_HUMAN	SCP2	58976.6	100	-		4	-		6.03	-		4	-		6	-
Q9NVX2	Notchless protein homolog 1	NLE1_HUMAN	NLE1	53302.3	100	-		3	-		7.42	-		3	-		5	-
Q9UNZ2	NSFL1 cofactor p47	NSF1C_HUMAN	NSFL1C	40555.2	100	100		10	5		36.5	15.9		10	5		18	6
P49321	Nuclear autoantigenic sperm protein	NASP_HUMAN	NASP	85217.5	100	-		11	-		19.7	-		12	-		41	-
Q09161	Nuclear cap-binding protein subunit 1	NCBP1_HUMAN	NCBP1	91823.1	100	-		14	-		23	-		14	-		37	-
Q9Y266	Nuclear migration protein nudC	NUDC_HUMAN	NUDC	38225.7	100	100		14	4		39.6	12.1		15	4		53	15
Q14980	Nuclear mitotic apparatus protein 1	NUMA1_HUMAN	NUMA1	238242	100	100		7	9		5.48	6		7	9		15	18
O75694	Nuclear pore complex protein Nup155	NU155_HUMAN	NUP155	155185	100	-		4	-		5.54	-		4	-		6	-
Q12769	Nuclear pore complex protein Nup160	NU160_HUMAN	NUP160	162107	100	-		4	-		3.76	-		4	-		7	-
Q9BW27	Nuclear pore complex protein Nup85	NUP85_HUMAN	NUP85	75004.6	100	-		6	-		12.8	-		6	-		9	-
Q99567	Nuclear pore complex protein Nup88	NUP88_HUMAN	NUP88	83526.1	99.3	-		2	-		3.24	-		2	-		2	-
P61970	Nuclear transport factor 2	NTF2_HUMAN	NUTF2	14460.9	100	-		3	-		24.4	-		4	-		7	-
Q9H1E3	Nuclear ubiquitous casein and cyclin-dependent kinases substrate	NUCKS_HUMAN	NUCKS1	27278.7	100	-		4	-		11.9	-		4	-		9	-
P67809	Nuclease-sensitive element-binding protein 1	YBOX1_HUMAN	YBX1	35905.7	100	100		11	3		47.2	17.6		14	3		76	6
Q02818	Nucleobindin-1	NUCB1_HUMAN	NUCB1	53861.6	100	100		23	22		50.3	49.2		31	29		92	191
Q14978	Nucleolar and coiled-body phosphoprotein 1	NOLC1_HUMAN	NOLC1	73586.2	99.3	-		2	-		3.58	-		2	-		3	-
Q9BZE4	Nucleolar GTP-binding protein 1	NOG1_HUMAN	GTPBP4	73949.3	100	-		3	-		5.36	-		3	-		6	-
Q9Y3C1	Nucleolar protein 16	NOP16_HUMAN	NOP16	21170.9	100	-		2	-		14	-		2	-		5	-
O00567	Nucleolar protein 56	NOP56_HUMAN	NOP56	66034	100	-		15	-		33.3	-		18	-		35	-
Q9Y2X3	Nucleolar protein 58	NOP58_HUMAN	NOP58	59562.2	100	-		6	-		15.9	-		7	-		13	-
Q9NR30	Nucleolar RNA helicase 2	DDX21_HUMAN	DDX21	87328	100	99.3		19	2		26.9	3.07		21	2		48	4
P19338	Nucleolin	NUCL_HUMAN	NCL	76597.9	100	100		21	15		28	21.7		25	18		283	174
Q01085	Nucleolysin TIAR	TIAR_HUMAN	TIAL1	41571.9	100	-		3	-		9.6	-		3	-		5	-
P06748	Nucleophosmin	NPM_HUMAN	NPM1	32557.4	100	100		8	7		29.9	29.3		12	10		139	52
Q96EE3	Nucleoporin SEH1	SEH1_HUMAN	SEH1L	39630	100	-		4	-		13.6	-		4	-		4	-
P12270	Nucleoprotein TPR	TPR_HUMAN	TPR	267271	-	100		-	2		-	0.889		-	2		-	2
Q6DKJ4	Nucleoredoxin	NXN_HUMAN	NXN	48375.6	100	-		4	-		13.6	-		4	-		8	-
Q13232	Nucleoside diphosphate kinase 3	NDK3_HUMAN	NME3	18997.2	-	100		-	3		-	23.7		-	3		-	7
P15531	Nucleoside diphosphate kinase A	NDKA_HUMAN	NME1	17130.7	99.3	100		2	9		46.7	57.9		2	12		2	88
P22392	Nucleoside diphosphate kinase B	NDKB_HUMAN	NME2	17280.2	100	99.3		11	2		80.9	44.1		13	3		45	14
P55209	Nucleosome assembly protein 1-like 1	NP1L1_HUMAN	NAP1L1	45357	100	-		5	-		14.6	-		7	-		34	-
Q99733	Nucleosome assembly protein 1-like 4	NP1L4_HUMAN	NAP1L4	42805.8	100	-		4	-		18.1	-		4	-		7	-
Q9H173	Nucleotide exchange factor SIL1	SIL1_HUMAN	SIL1	52067.8	100	100		3	3		7.59	8.03		3	3		9	8
Q96RS6	NudC domain-containing protein 1	NUDC1_HUMAN	NUDCD1	66740	100	100		6	4		10.1	7.2		6	4		11	9
Q8WVJ2	NudC domain-containing protein 2	NUDC2_HUMAN	NUDCD2	17657.9	99.9	-		2	-		18.5	-		2	-		4	-
Q9NTK5	Obg-like ATPase 1	OLA1_HUMAN	OLA1	44727.4	100	100		13	7		39.1	20.7		16	7		35	16
Q68BL7	Olfactomedin-like protein 2A	OLM2A_HUMAN	OLFML2A	73037.1	-	100		-	2		-	3.07		-	2		-	10
Q68BL8	Olfactomedin-like protein 2B	OLM2B_HUMAN	OLFML2B	83981.4	99.9	100		2	3		3.2	5.73		2	3		4	14
Q9NRN5	Olfactomedin-like protein 3	OLFL3_HUMAN	OLFML3	45993.2	100	-		17	-		41.9	-		20	-		121	-
Q9Y3B8	Oligoribonuclease, mitochondrial	ORN_HUMAN	REXO2	26815.7	100	-		3	-		15.2	-		3	-		15	-
Q9NRP0	Oligosaccharyltransferase complex subunit OSTC	OSTC_HUMAN	OSTC	16812	99.3	-		2	-		13.4	-		2	-		6	-
Q9NQR4	Omega-amidase NIT2	NIT2_HUMAN	NIT2	30590.8	99.3	-		2	-		9.78	-		2	-		3	-
P04181	Ornithine aminotransferase, mitochondrial	OAT_HUMAN	OAT	48518.2	100	-		7	-		23.7	-		9	-		19	-
Q8IYS5	Osteoclast-associated immunoglobulin-like receptor	OSCAR_HUMAN	OSCAR	30512.9	-	100		-	3		-	16.3		-	4		-	15
Q92882	Osteoclast-stimulating factor 1	OSTF1_HUMAN	OSTF1	23769.7	99.3	-		2	-		9.35	-		2	-		3	-
Q86UD1	Out at first protein homolog	OAF_HUMAN	OAF	30670.4	100	100		2	3		6.59	10.6		2	3		5	37
Q9NWT1	p21-activated protein kinase-interacting protein 1	PK1IP_HUMAN	PAK1IP1	43946.3	100	-		3	-		9.95	-		3	-		5	-
P50897	Palmitoyl-protein thioesterase 1	PPT1_HUMAN	PPT1	34176	100	99.3		3	2		18	9.15		3	2		6	3
Q6P1J9	Parafibromin	CDC73_HUMAN	CDC73	60559.5	99.3	-		2	-		3.77	-		2	-		3	-
O00151	PDZ and LIM domain protein 1	PDLI1_HUMAN	PDLIM1	36053.3	99.3	-		2	-		9.42	-		2	-		3	-
O14908	PDZ domain-containing protein GIPC1	GIPC1_HUMAN	GIPC1	36032.6	100	-		6	-		24.3	-		8	-		14	-
Q9UBV8	Peflin	PEF1_HUMAN	PEF1	30363.3	100	-		4	-		14.8	-		4	-		7	-
Q96EY7	Pentatricopeptide repeat-containing protein 3, mitochondrial	PTCD3_HUMAN	PTCD3	78534.6	100	-		3	-		5.52	-		3	-		5	-
P26022	Pentraxin-related protein PTX3	PTX3_HUMAN	PTX3	41957.9	100	100		12	9		35.2	28.1		15	12		136	115
P19021	Peptidyl-glycine alpha-amidating monooxygenase	AMD_HUMAN	PAM	108314	100	100		4	15		5.34	14.4		5	17		16	140
P62937	Peptidyl-prolyl cis-trans isomerase A	PPIA_HUMAN	PPIA	17994.9	100	100		13	13		74.5	78.2		17	16		125	118
P23284	Peptidyl-prolyl cis-trans isomerase B	PPIB_HUMAN	PPIB	23725.2	100	100		12	13		47.7	51.4		15	16		73	105
P30405	Peptidyl-prolyl cis-trans isomerase F, mitochondrial	PPIF_HUMAN	PPIF	22022.4	-	99.3		-	2		-	18.4		-	2		-	4
Q96AY3	Peptidyl-prolyl cis-trans isomerase FKBP10	FKB10_HUMAN	FKBP10	64227.9	100	-		6	-		10.7	-		6	-		25	-
P26885	Peptidyl-prolyl cis-trans isomerase FKBP2	FKBP2_HUMAN	FKBP2	15631.6	100	-		3	-		17.6	-		4	-		9	-
Q00688	Peptidyl-prolyl cis-trans isomerase FKBP3	FKBP3_HUMAN	FKBP3	25159.4	100	-		6	-		26.3	-		8	-		27	-
Q02790	Peptidyl-prolyl cis-trans isomerase FKBP4	FKBP4_HUMAN	FKBP4	51787.9	100	100		25	13		62.5	36.6		33	13		93	38
Q9Y680	Peptidyl-prolyl cis-trans isomerase FKBP7	FKBP7_HUMAN	FKBP7	29992.3	100	-		3	-		13.1	-		3	-		6	-
O95302	Peptidyl-prolyl cis-trans isomerase FKBP9	FKBP9_HUMAN	FKBP9	63066.8	100	100		6	2		12.1	3.16		6	2		15	3
Q13526	Peptidyl-prolyl cis-trans isomerase NIMA-interacting 1	PIN1_HUMAN	PIN1	18225.7	99.3	-		2	-		14.1	-		3	-		5	-
Q9Y237	Peptidyl-prolyl cis-trans isomerase NIMA-interacting 4	PIN4_HUMAN	PIN4	13792.1	100	-		4	-		42	-		5	-		14	-
Q9Y3C6	Peptidyl-prolyl cis-trans isomerase-like 1	PPIL1_HUMAN	PPIL1	18219.3	100	-		4	-		33.1	-		5	-		8	-
Q9H2H8	Peptidyl-prolyl cis-trans isomerase-like 3	PPIL3_HUMAN	PPIL3	18136.7	100	-		4	-		34.2	-		5	-		8	-
O60664	Perilipin-3	PLIN3_HUMAN	PLIN3	47027.6	100	-		6	-		21.2	-		6	-		10	-
Q13610	Periodic tryptophan protein 1 homolog	PWP1_HUMAN	PWP1	55810.6	100	-		5	-		10.4	-		5	-		9	-
Q15063	Periostin	POSTN_HUMAN	POSTN	93300	100	-		7	-		11.8	-		7	-		11	-
Q92626	Peroxidasin homolog	PXDN_HUMAN	PXDN	165258	100	100		29	41		29.8	32.7		34	48		130	366
Q06830	Peroxiredoxin-1	PRDX1_HUMAN	PRDX1	22092.9	100	100		10	11		40.2	46.2		11	12		41	69
P32119	Peroxiredoxin-2	PRDX2_HUMAN	PRDX2	21874.4	-	100		-	6		-	28.8		-	6		-	10
Q13162	Peroxiredoxin-4	PRDX4_HUMAN	PRDX4	30523.1	100	100		7	5		41.3	27.7		8	8		32	14
P30044	Peroxiredoxin-5, mitochondrial	PRDX5_HUMAN	PRDX5	22008.3	100	-		5	-		33.2	-		5	-		11	-
P30041	Peroxiredoxin-6	PRDX6_HUMAN	PRDX6	25018.1	100	100		15	10		66.1	52.2		18	11		103	48
Q9NUI1	Peroxisomal 2,4-dienoyl-CoA reductase	DECR2_HUMAN	DECR2	30760.2	100	-		3	-		11.3	-		3	-		3	-
O75521	Peroxisomal 3,2-trans-enoyl-CoA isomerase	PECI_HUMAN	PECI	43568.1	99.3	-		2	-		6.85	-		2	-		2	-
O96011	Peroxisomal membrane protein 11B	PX11B_HUMAN	PEX11B	28414.5	100	-		4	-		13.9	-		4	-		9	-
P51659	Peroxisomal multifunctional enzyme type 2	DHB4_HUMAN	HSD17B4	79670.4	100	-		10	-		22	-		11	-		20	-
O00541	Pescadillo homolog	PESC_HUMAN	PES1	67986.9	100	-		3	-		5.1	-		3	-		5	-
Q8WW12	PEST proteolytic signal-containing nuclear protein	PCNP_HUMAN	PCNP	18907.4	100	-		4	-		30.9	-		4	-		8	-
Q7RTV0	PHD finger-like domain-containing protein 5A	PHF5A_HUMAN	PHF5A	12387.4	99.3	-		2	-		18.2	-		2	-		4	-
Q9Y285	Phenylalanyl-tRNA synthetase alpha chain	SYFA_HUMAN	FARSA	57546.5	100	-		7	-		15.7	-		7	-		18	-
Q9NSD9	Phenylalanyl-tRNA synthetase beta chain	SYFB_HUMAN	FARSB	66100.5	100	-		11	-		19.9	-		11	-		22	-
Q00325	Phosphate carrier protein, mitochondrial	MPCP_HUMAN	SLC25A3	40077.9	100	-		6	-		16.6	-		7	-		16	-
P30086	Phosphatidylethanolamine-binding protein 1	PEBP1_HUMAN	PEBP1	21038.9	-	100		-	6		-	39.6		-	7		-	10
Q9NTJ5	Phosphatidylinositide phosphatase SAC1	SAC1_HUMAN	SACM1L	66950.3	100	-		5	-		8.18	-		5	-		7	-
Q00169	Phosphatidylinositol transfer protein alpha isoform	PIPNA_HUMAN	PITPNA	31788.3	99.9	-		2	-		14.4	-		2	-		2	-
P48739	Phosphatidylinositol transfer protein beta isoform	PIPNB_HUMAN	PITPNB	31522.3	100	99.3		5	2		21	9.23		5	2		8	3
Q13492	Phosphatidylinositol-binding clathrin assembly protein	PICAL_HUMAN	PICALM	70738.1	100	-		3	-		7.21	-		3	-		9	-
O95394	Phosphoacetylglucosamine mutase	AGM1_HUMAN	PGM3	59834.4	100	-		3	-		6.64	-		3	-		5	-
Q16822	Phosphoenolpyruvate carboxykinase [GTP], mitochondrial	PCKGM_HUMAN	PCK2	70712.9	100	-		4	-		9.38	-		4	-		9	-
P36871	Phosphoglucomutase-1	PGM1_HUMAN	PGM1	61433	100	100		17	14		37.5	31.1		19	15		49	27
Q96G03	Phosphoglucomutase-2	PGM2_HUMAN	PGM2	68267.7	100	100		6	3		15.2	5.39		6	3		10	5
P00558	Phosphoglycerate kinase 1	PGK1_HUMAN	PGK1	44597.3	100	100		24	25		70.7	67.1		34	34		110	138
P18669	Phosphoglycerate mutase 1	PGAM1_HUMAN	PGAM1	28786.8	100	100		14	12		58.3	52.4		22	17		70	77
A6NDG6	Phosphoglycolate phosphatase	PGP_HUMAN	PGP	33988.6	100	-		7	-		27.4	-		8	-		13	-
Q9Y263	Phospholipase A-2-activating protein	PLAP_HUMAN	PLAA	87141.3	100	-		3	-		5.28	-		3	-		3	-
Q8IV08	Phospholipase D3	PLD3_HUMAN	PLD3	54688	-	99.3		-	2		-	4.49		-	2		-	4
P55058	Phospholipid transfer protein	PLTP_HUMAN	PLTP	54723.1	100	100		10	8		27.2	21.9		10	9		45	35
O15305	Phosphomannomutase 2	PMM2_HUMAN	PMM2	28065.4	100	-		7	-		28.5	-		7	-		11	-
O60256	Phosphoribosyl pyrophosphate synthase-associated protein 2	KPRB_HUMAN	PRPSAP2	40908.6	100	-		3	-		8.4	-		3	-		6	-
O15067	Phosphoribosylformylglycinamidine synthase	PUR4_HUMAN	PFAS	144706	100	-		12	-		15.6	-		13	-		22	-
Q9Y617	Phosphoserine aminotransferase	SERC_HUMAN	PSAT1	40405.3	100	100		18	12		57	36.2		22	13		62	31
P78330	Phosphoserine phosphatase	SERB_HUMAN	PSPH	24990.1	100	100		5	5		24.4	24.4		6	5		27	7
P36955	Pigment epithelium-derived factor	PEDF_HUMAN	SERPINF1	46326.4	100	-		14	-		43.8	-		18	-		100	-
O00625	Pirin	PIR_HUMAN	PIR	32095.7	100	-		4	-		12.8	-		4	-		6	-
Q9BTY2	Plasma alpha-L-fucosidase	FUCO2_HUMAN	FUCA2	54050.2	100	100		5	9		11.3	18.6		5	10		21	46
Q9Y646	Plasma glutamate carboxypeptidase	PGCP_HUMAN	PGCP	51870.1	-	99.3		-	2		-	4.24		-	2		-	7
P00747	Plasminogen	PLMN_HUMAN	PLG	90549.4	-	99.9		-	2		-	2.96		-	2		-	13
P05121	Plasminogen activator inhibitor 1	PAI1_HUMAN	SERPINE1	45042.2	100	100		21	15		55	49.5		31	18		540	207
Q8NC51	Plasminogen activator inhibitor 1 RNA-binding protein	PAIRB_HUMAN	SERBP1	44947.8	100	99.3		5	2		15.4	6.62		5	2		26	24
P13797	Plastin-3	PLST_HUMAN	PLS3	70795.9	100	100		31	18		50.6	33.8		40	21		131	66
P43034	Platelet-activating factor acetylhydrolase IB subunit alpha	LIS1_HUMAN	PAFAH1B1	46619.4	100	-		13	-		34.9	-		14	-		33	-
P68402	Platelet-activating factor acetylhydrolase IB subunit beta	PA1B2_HUMAN	PAFAH1B2	25551.5	100	-		4	-		17.5	-		5	-		13	-
Q15102	Platelet-activating factor acetylhydrolase IB subunit gamma	PA1B3_HUMAN	PAFAH1B3	25715.6	100	99.3		5	2		23.8	7.79		5	2		11	4
Q9NRA1	Platelet-derived growth factor C	PDGFC_HUMAN	PDGFC	39011.3	-	100		-	7		-	21.7		-	8		-	24
Q9GZP0	Platelet-derived growth factor D	PDGFD_HUMAN	PDGFD	42831.1	99.3	100		2	2		5.68	5.68		2	2		6	9
P04085	Platelet-derived growth factor subunit A	PDGFA_HUMAN	PDGFA	24024.7	-	100		-	3		-	12.3		-	3		-	6
Q15149	Plectin-1	PLEC1_HUMAN	PLEC1	531766	100	100		73	109		17.8	24		75	117		180	486
Q6UX71	Plexin domain-containing protein 2	PXDC2_HUMAN	PLXDC2	59565	100	-		3	-		6.24	-		3	-		7	-
O15031	Plexin-B2	PLXB2_HUMAN	PLXNB2	205109	-	100		-	7		-	4.19		-	8		-	18
Q7Z5L7	Podocan	PODN_HUMAN	PODN	68961.1	100	-		10	-		18.9	-		10	-		23	-
P15151	Poliovirus receptor	PVR_HUMAN	PVR	45283.5	100	100		3	5		7.91	15.3		4	7		26	108
Q92692	Poliovirus receptor-related protein 2	PVRL2_HUMAN	PVRL2	57723.9	-	100		-	5		-	11.3		-	5		-	21
P09874	Poly [ADP-ribose] polymerase 1	PARP1_HUMAN	PARP1	113070	100	100		13	2		15.3	2.66		14	2		40	4
Q9NX46	Poly(ADP-ribose) glycohydrolase ARH3	ARHL2_HUMAN	ADPRHL2	38929.3	100	99.3		3	2		11.3	7.44		3	2		6	4
Q15365	Poly(rC)-binding protein 1	PCBP1_HUMAN	PCBP1	37480.2	100	100		8	3		30.6	10.7		9	3		53	8
Q15366	Poly(rC)-binding protein 2	PCBP2_HUMAN	PCBP2	38562.9	100	-		3	-		21.6	-		3	-		23	-
Q9UHX1	Poly(U)-binding-splicing factor PUF60	PUF60_HUMAN	PUF60	59857.6	100	-		6	-		14.3	-		6	-		26	-
P11940	Polyadenylate-binding protein 1	PABP1_HUMAN	PABPC1	70653.3	100	100		24	17		38.8	26.4		29	18		183	74
Q13310	Polyadenylate-binding protein 4	PABP4_HUMAN	PABPC4	70765.8	100	99.3		4	2		19.9	13.2		4	2		9	4
Q9Y2S7	Polymerase delta-interacting protein 2	PDIP2_HUMAN	POLDIP2	42015	100	-		2	-		6.52	-		2	-		4	-
Q6NZI2	Polymerase I and transcript release factor	PTRF_HUMAN	PTRF	43458.5	100	-		8	-		25.4	-		10	-		55	-
Q86SR1	Polypeptide N-acetylgalactosaminyltransferase 10	GLT10_HUMAN	GALNT10	68975.1	100	100		12	12		25.5	23.7		12	13		38	40
Q10471	Polypeptide N-acetylgalactosaminyltransferase 2	GALT2_HUMAN	GALNT2	64715.1	100	100		9	20		21.7	40.8		11	23		36	116
Q8NCL4	Polypeptide N-acetylgalactosaminyltransferase 6	GALT6_HUMAN	GALNT6	71141.3	-	100		-	6		-	12.4		-	6		-	23
P26599	Polypyrimidine tract-binding protein 1	PTBP1_HUMAN	PTBP1	57204.5	100	100		9	4		23.9	9.6		11	4		78	11
Q8TCS8	Polyribonucleotide nucleotidyltransferase 1, mitochondrial	PNPT1_HUMAN	PNPT1	85934.1	100	-		3	-		4.47	-		3	-		5	-
Q9UHV9	Prefoldin subunit 2	PFD2_HUMAN	PFDN2	16629.8	100	-		4	-		32.5	-		4	-		8	-
P61758	Prefoldin subunit 3	PFD3_HUMAN	VBP1	22640.8	100	-		5	-		26.4	-		5	-		8	-
Q9NQP4	Prefoldin subunit 4	PFD4_HUMAN	PFDN4	15296.6	100	-		3	-		28.4	-		3	-		6	-
Q99471	Prefoldin subunit 5	PFD5_HUMAN	PFDN5	17310.3	100	-		3	-		26	-		3	-		6	-
Q9Y3B4	Pre-mRNA branch site protein p14	PM14_HUMAN	SF3B14	14567.6	100	-		6	-		53.6	-		6	-		12	-
Q9UMS4	Pre-mRNA-processing factor 19	PRP19_HUMAN	PRPF19	55163.3	100	99.3		10	2		30.8	4.17		11	2		30	3
O94906	Pre-mRNA-processing factor 6	PRP6_HUMAN	PRPF6	106910	99.9	-		2	-		2.66	-		2	-		2	-
Q6P2Q9	Pre-mRNA-processing-splicing factor 8	PRP8_HUMAN	PRPF8	273591	100	-		26	-		15.1	-		26	-		36	-
O75934	Pre-mRNA-splicing factor SPF27	SPF27_HUMAN	BCAS2	26113.4	99.3	-		2	-		11.6	-		2	-		7	-
P07602	Proactivator polypeptide	SAP_HUMAN	PSAP	58094	100	100		14	15		32.3	25.2		15	18		72	73
Q92841	Probable ATP-dependent RNA helicase DDX17	DDX17_HUMAN	DDX17	72354.9	100	-		8	-		23.5	-		8	-		30	-
Q96GQ7	Probable ATP-dependent RNA helicase DDX27	DDX27_HUMAN	DDX27	89820.1	100	-		3	-		4.27	-		3	-		5	-
P17844	Probable ATP-dependent RNA helicase DDX5	DDX5_HUMAN	DDX5	69131.7	100	-		18	-		30	-		18	-		54	-
P26196	Probable ATP-dependent RNA helicase DDX6	DDX6_HUMAN	DDX6	54400.6	100	99.3		8	2		24.2	3.93		8	2		27	3
O76071	Probable cytosolic iron-sulfur protein assembly protein CIAO1	CIAO1_HUMAN	CIAO1	37820.9	99.3	-		2	-		5.01	-		2	-		3	-
P31941	Probable DNA dC->dU-editing enzyme APOBEC-3A	ABC3A_HUMAN	APOBEC3A	22994.3	99.3	-		2	-		13.6	-		2	-		2	-
Q9NQ88	Probable fructose-2,6-bisphosphatase TIGAR	TIGAR_HUMAN	TIGAR	30045.1	99.3	-		2	-		11.1	-		2	-		6	-
Q8TED1	Probable glutathione peroxidase 8	GPX8_HUMAN	GPX8	23863.7	99.3	-		2	-		10.5	-		2	-		6	-
Q9NPF4	Probable O-sialoglycoprotein endopeptidase	OSGEP_HUMAN	OSGEP	36408.4	100	-		4	-		14	-		4	-		7	-
Q8N0Y7	Probable phosphoglycerate mutase 4	PGAM4_HUMAN	PGAM4	28759.6	99.3	-		2	-		26.8	-		2	-		3	-
Q96EM0	Probable proline racemase	PRCM_HUMAN	C14orf149	38119.6	100	-		3	-		11	-		3	-		7	-
Q92979	Probable ribosome biogenesis protein NEP1	NEP1_HUMAN	EMG1	26702.3	100	-		6	-		33.6	-		6	-		14	-
Q9H3G5	Probable serine carboxypeptidase CPVL	CPVL_HUMAN	CPVL	54147.5	100	-		8	-		21.6	-		9	-		23	-
Q9NWX6	Probable tRNA(His) guanylyltransferase	THG1_HUMAN	THG1L	34813.3	99.3	-		2	-		7.05	-		2	-		3	-
Q93008	Probable ubiquitin carboxyl-terminal hydrolase FAF-X	USP9X_HUMAN	USP9X	289527	99.3	-		2	-		0.903	-		2	-		2	-
Q15113	Procollagen C-endopeptidase enhancer 1	PCOC1_HUMAN	PCOLCE	47954.5	100	-		16	-		51	-		23	-		253	-
Q9UKZ9	Procollagen C-endopeptidase enhancer 2	PCOC2_HUMAN	PCOLCE2	45699.3	100	100		4	7		11.3	20		4	7		8	15
Q8NBJ5	Procollagen galactosyltransferase 1	GT251_HUMAN	GLT25D1	71619.7	100	-		12	-		19.9	-		13	-		35	-
Q02809	Procollagen-lysine,2-oxoglutarate 5-dioxygenase 1	PLOD1_HUMAN	PLOD1	83534.5	100	100		23	25		37.6	38.7		26	28		101	133
O00469	Procollagen-lysine,2-oxoglutarate 5-dioxygenase 2	PLOD2_HUMAN	PLOD2	84669.4	100	100		8	16		13.7	23.2		10	19		31	232
O60568	Procollagen-lysine,2-oxoglutarate 5-dioxygenase 3	PLOD3_HUMAN	PLOD3	84768.8	100	100		16	5		29	7.99		18	5		37	14
P07737	Profilin-1	PROF1_HUMAN	PFN1	15036.3	100	100		11	11		66.4	73.6		13	14		87	68
P35080	Profilin-2	PROF2_HUMAN	PFN2	15028.2	100	-		4	-		30.7	-		4	-		16	-
Q8WUM4	Programmed cell death 6-interacting protein	PDC6I_HUMAN	PDCD6IP	96007.4	100	100		26	32		40.7	43.8		26	33		59	61
O14737	Programmed cell death protein 5	PDCD5_HUMAN	PDCD5	14267.3	100	-		3	-		28.8	-		3	-		7	-
O75340	Programmed cell death protein 6	PDCD6_HUMAN	PDCD6	21851.1	100	-		3	-		16.8	-		3	-		5	-
Q9HCJ1	Progressive ankylosis protein homolog	ANKH_HUMAN	ANKH	54224.3	99.3	-		2	-		4.88	-		2	-		3	-
P35232	Prohibitin	PHB_HUMAN	PHB	29786.6	100	-		12	-		62.5	-		15	-		27	-
Q99623	Prohibitin-2	PHB2_HUMAN	PHB2	33279.6	100	-		13	-		46.8	-		15	-		27	-
P12273	Prolactin-inducible protein	PIP_HUMAN	PIP	16555.1	100	-		4	-		32.9	-		4	-		14	-
P12004	Proliferating cell nuclear antigen	PCNA_HUMAN	PCNA	28751.3	100	100		12	9		64.4	35.6		13	10		27	30
Q9UQ80	Proliferation-associated protein 2G4	PA2G4_HUMAN	PA2G4	43768.7	100	100		15	11		48.5	28.7		16	11		33	30
O94903	Proline synthase co-transcribed bacterial homolog protein	PROSC_HUMAN	PROSC	30325.8	100	-		6	-		28.7	-		6	-		10	-
Q07954	Prolow-density lipoprotein receptor-related protein 1	LRP1_HUMAN	LRP1	504543	100	100		3	9		0.858	2.31		3	9		4	26
Q32P28	Prolyl 3-hydroxylase 1	P3H1_HUMAN	LEPRE1	83376.8	100	100		15	9		23.8	13.9		18	9		55	59
P13674	Prolyl 4-hydroxylase subunit alpha-1	P4HA1_HUMAN	P4HA1	61033.6	100	-		15	-		33.9	-		18	-		47	-
O15460	Prolyl 4-hydroxylase subunit alpha-2	P4HA2_HUMAN	P4HA2	60884.9	100	-		6	-		13.5	-		6	-		13	-
P48147	Prolyl endopeptidase	PPCE_HUMAN	PREP	80683.5	100	-		10	-		20.3	-		10	-		19	-
Q92824	Proprotein convertase subtilisin/kexin type 5	PCSK5_HUMAN	PCSK5	101631	99.3	-		2	-		1.64	-		2	-		4	-
Q8NBP7	Proprotein convertase subtilisin/kexin type 9	PCSK9_HUMAN	PCSK9	74352.6	100	100		17	4		34.5	7.37		22	4		84	9
Q9H7Z7	Prostaglandin E synthase 2	PGES2_HUMAN	PTGES2	41925.6	100	-		3	-		13.5	-		3	-		6	-
Q9P2B2	Prostaglandin F2 receptor negative regulator	FPRP_HUMAN	PTGFRN	98537.5	100	100		17	10		21.4	13.2		18	10		48	17
Q14914	Prostaglandin reductase 1	PTGR1_HUMAN	PTGR1	35852.5	100	100		13	3		48.9	12.5		17	4		53	7
Q06323	Proteasome activator complex subunit 1	PSME1_HUMAN	PSME1	28705.8	100	100		8	3		38.2	11.2		9	3		13	5
Q9UL46	Proteasome activator complex subunit 2	PSME2_HUMAN	PSME2	27384.2	100	100		7	3		32.2	16.7		8	3		12	5
P61289	Proteasome activator complex subunit 3	PSME3_HUMAN	PSME3	29489.3	100	99.3		6	2		24.8	10.2		6	2		19	3
O95456	Proteasome assembly chaperone 1	PSMG1_HUMAN	PSMG1	32836.1	100	-		4	-		18.8	-		6	-		11	-
Q969U7	Proteasome assembly chaperone 2	PSMG2_HUMAN	PSMG2	29379.4	100	-		3	-		7.58	-		3	-		4	-
Q9BT73	Proteasome assembly chaperone 3	PSMG3_HUMAN	PSMG3	13085.6	100	-		3	-		42.6	-		3	-		5	-
P25786	Proteasome subunit alpha type-1	PSA1_HUMAN	PSMA1	29538	100	100		12	10		43.7	35.7		16	12		48	37
P25787	Proteasome subunit alpha type-2	PSA2_HUMAN	PSMA2	25880.9	100	100		10	9		50.9	47.9		14	12		59	29
P25788	Proteasome subunit alpha type-3	PSA3_HUMAN	PSMA3	28415.7	100	100		14	8		46.7	31.8		16	9		57	25
P25789	Proteasome subunit alpha type-4	PSA4_HUMAN	PSMA4	29466.8	100	100		12	7		43.7	24.9		15	8		44	27
P28066	Proteasome subunit alpha type-5	PSA5_HUMAN	PSMA5	26393.3	100	100		11	8		55.2	43.6		14	9		58	24
P60900	Proteasome subunit alpha type-6	PSA6_HUMAN	PSMA6	27381.5	100	100		15	10		48.8	49.2		19	10		89	34
O14818	Proteasome subunit alpha type-7	PSA7_HUMAN	PSMA7	27869.1	100	100		15	10		62.5	37.1		21	10		84	28
P20618	Proteasome subunit beta type-1	PSB1_HUMAN	PSMB1	26472.5	100	100		12	10		54.4	53.1		16	13		35	46
P49721	Proteasome subunit beta type-2	PSB2_HUMAN	PSMB2	22819.5	-	100		-	11		-	44.3		-	11		-	21
P49720	Proteasome subunit beta type-3	PSB3_HUMAN	PSMB3	22931.6	100	100		9	8		44.4	40		11	10		21	34
P28070	Proteasome subunit beta type-4	PSB4_HUMAN	PSMB4	29187	100	100		8	7		47	39.4		10	7		49	16
P28074	Proteasome subunit beta type-5	PSB5_HUMAN	PSMB5	28463	100	100		8	10		31.2	37.6		8	12		18	46
P28072	Proteasome subunit beta type-6	PSB6_HUMAN	PSMB6	25339.9	100	100		4	4		17.6	17.6		4	5		12	13
Q99436	Proteasome subunit beta type-7	PSB7_HUMAN	PSMB7	29947.9	100	100		9	6		28.5	22.7		14	8		40	39
P28062	Proteasome subunit beta type-8	PSB8_HUMAN	PSMB8	30336.8	-	100		-	5		-	19.9		-	5		-	8
Q5VYK3	Proteasome-associated protein ECM29 homolog	ECM29_HUMAN	ECM29	204278	99.3	-		2	-		1.41	-		2	-		3	-
P02760	Protein AMBP	AMBP_HUMAN	AMBP	38981.5	-	100		-	3		-	12.2		-	3		-	14
Q99873	Protein arginine N-methyltransferase 1	ANM1_HUMAN	PRMT1	41498.1	100	100		15	5		45.2	18.6		18	5		41	7
O14744	Protein arginine N-methyltransferase 5	ANM5_HUMAN	PRMT5	72667.1	100	100		10	3		19	4.4		11	3		32	3
Q9UL18	Protein argonaute-1	AGO1_HUMAN	EIF2C1	97197	99.3	-		2	-		2.45	-		2	-		3	-
Q9Y4X5	Protein ariadne-1 homolog	ARI1_HUMAN	ARIH1	64099.2	99.3	-		2	-		4.49	-		2	-		4	-
O95376	Protein ariadne-2 homolog	ARI2_HUMAN	ARIH2	57799.8	99.3	-		2	-		5.48	-		2	-		2	-
P41223	Protein BUD31 homolog	BUD31_HUMAN	BUD31	16982.3	100	-		2	-		13.2	-		2	-		3	-
Q9Y2B0	Protein canopy homolog 2	CNPY2_HUMAN	CNPY2	20634.5	-	100		-	3		-	22		-	3		-	6
Q8N129	Protein canopy homolog 4	CNPY4_HUMAN	CNPY4	28291.6	99.3	-		2	-		8.87	-		2	-		3	-
O60888	Protein CutA	CUTA_HUMAN	CUTA	19098.1	100	-		3	-		15.6	-		3	-		10	-
O00622	Protein CYR61	CYR61_HUMAN	CYR61	42008	100	100		7	12		21.3	31.5		8	12		38	75
P35659	Protein DEK	DEK_HUMAN	DEK	42657.9	100	-		5	-		14.9	-		5	-		13	-
O60610	Protein diaphanous homolog 1	DIAP1_HUMAN	DIAPH1	141335	99.3	-		2	-		2.83	-		2	-		2	-
P07237	Protein disulfide-isomerase	PDIA1_HUMAN	P4HB	57100.1	100	100		24	20		43.9	39.2		31	28		128	151
P30101	Protein disulfide-isomerase A3	PDIA3_HUMAN	PDIA3	56766.6	100	100		30	27		60.6	49.3		38	30		150	86
P13667	Protein disulfide-isomerase A4	PDIA4_HUMAN	PDIA4	72916	100	100		30	29		50.4	48.4		34	34		74	104
Q14554	Protein disulfide-isomerase A5	PDIA5_HUMAN	PDIA5	59577.1	99.3	99.9		2	2		3.66	3.66		2	2		3	11
Q15084	Protein disulfide-isomerase A6	PDIA6_HUMAN	PDIA6	48104.3	100	100		10	6		32.3	18		10	6		26	25
Q96JJ7	Protein disulfide-isomerase TMX3	TMX3_HUMAN	TMX3	51854.8	100	-		5	-		13.4	-		5	-		13	-
Q99497	Protein DJ-1	PARK7_HUMAN	PARK7	19873.1	100	100		11	8		59.8	50.3		14	8		28	20
Q8N8S7	Protein enabled homolog	ENAH_HUMAN	ENAH	66492.8	100	-		3	-		5.41	-		3	-		6	-
P49257	Protein ERGIC-53	LMAN1_HUMAN	LMAN1	57531.2	100	-		3	-		8.63	-		3	-		5	-
Q9NVM1	Protein FAM176B	F176B_HUMAN	FAM176B	18356.4	99.3	-		2	-		24.2	-		2	-		3	-
Q6UWF9	Protein FAM180A	F180A_HUMAN	FAM180A	19715.8	99.3	-		2	-		12.7	-		2	-		3	-
O75063	Protein FAM20B	FA20B_HUMAN	FAM20B	46415.4	-	100		-	6		-	14.9		-	6		-	9
Q92520	Protein FAM3C	FAM3C_HUMAN	FAM3C	24662.9	-	100		-	7		-	38.3		-	7		-	43
Q9NUQ9	Protein FAM49B	FA49B_HUMAN	FAM49B	36730.7	100	100		9	8		39.2	31.8		11	10		20	18
Q8NCA5	Protein FAM98A	FA98A_HUMAN	FAM98A	55383.4	99.3	-		2	-		5.2	-		2	-		2	-
Q52LJ0	Protein FAM98B	FA98B_HUMAN	FAM98B	37174.5	100	-		4	-		15.8	-		4	-		7	-
Q13045	Protein flightless-1 homolog	FLII_HUMAN	FLII	144737	100	-		3	-		3.07	-		3	-		5	-
Q9C0B1	Protein fto	FTO_HUMAN	FTO	58264.8	99.9	-		2	-		5.15	-		2	-		3	-
Q9H0X4	Protein ITFG3	ITFG3_HUMAN	ITFG3	59642	100	-		2	-		3.99	-		2	-		7	-
Q8N163	Protein KIAA1967	K1967_HUMAN	KIAA1967	102885	100	-		2	-		2.49	-		2	-		3	-
Q9UNF0	Protein kinase C and casein kinase substrate in neurons protein 2	PACN2_HUMAN	PACSIN2	55720.9	100	-		6	-		12.6	-		7	-		14	-
Q969G5	Protein kinase C delta-binding protein	PRDBP_HUMAN	PRKCDBP	27607.7	100	-		5	-		28.4	-		6	-		10	-
Q9Y4W2	Protein LAS1 homolog	LAS1L_HUMAN	LAS1L	83047.5	99.3	-		2	-		4.09	-		2	-		3	-
Q96A72	Protein mago nashi homolog 2	MGN2_HUMAN	MAGOHB	17258.6	100	100		5	4		37.8	23.6		7	4		23	11
Q9Y316	Protein MEMO1	MEMO1_HUMAN	MEMO1	33715.7	100	-		4	-		16.5	-		5	-		9	-
Q92597	Protein NDRG1	NDRG1_HUMAN	NDRG1	42816.9	100	-		4	-		15.2	-		4	-		5	-
O75323	Protein NipSnap homolog 2	NIPS2_HUMAN	GBAS	33725.4	100	-		3	-		10.8	-		3	-		13	-
Q9UFN0	Protein NipSnap homolog 3A	NPS3A_HUMAN	NIPSNAP3A	28448.9	100	-		5	-		27.9	-		7	-		21	-
P48745	Protein NOV homolog	NOV_HUMAN	NOV	39142.7	99.3	-		2	-		5.88	-		2	-		3	-
Q15435	Protein phosphatase 1 regulatory subunit 7	PP1R7_HUMAN	PPP1R7	41548.3	100	-		9	-		28.9	-		9	-		15	-
O15355	Protein phosphatase 1G	PPM1G_HUMAN	PPM1G	59253.9	100	-		4	-		9.71	-		4	-		9	-
Q9Y570	Protein phosphatase methylesterase 1	PPME1_HUMAN	PPME1	42297.8	100	-		3	-		9.33	-		3	-		5	-
Q9P258	Protein RCC2	RCC2_HUMAN	RCC2	56066.8	100	-		15	-		35.4	-		19	-		52	-
P60903	Protein S100-A10	S10AA_HUMAN	S100A10	11185.5	100	-		3	-		45.4	-		5	-		13	-
P31949	Protein S100-A11	S10AB_HUMAN	S100A11	11723.1	100	-		6	-		56.2	-		6	-		18	-
Q99584	Protein S100-A13	S10AD_HUMAN	S100A13	11453.7	100	-		3	-		33.7	-		3	-		6	-
Q96FQ6	Protein S100-A16	S10AG_HUMAN	S100A16	11783.9	100	-		4	-		37.9	-		6	-		9	-
P26447	Protein S100-A4	S10A4_HUMAN	S100A4	11711	100	-		2	-		19.8	-		2	-		4	-
P06703	Protein S100-A6	S10A6_HUMAN	S100A6	10162.4	99.3	-		2	-		16.7	-		2	-		14	-
P31151	Protein S100-A7	S10A7_HUMAN	S100A7	11453.7	100	-		3	-		33.7	-		3	-		6	-
P05109	Protein S100-A8	S10A8_HUMAN	S100A8	10816.9	100	-		3	-		32.3	-		3	-		14	-
P06702	Protein S100-A9	S10A9_HUMAN	S100A9	13224.3	99.3	-		2	-		24.6	-		2	-		14	-
P55735	Protein SEC13 homolog	SEC13_HUMAN	SEC13	35521.6	100	-		3	-		12.1	-		3	-		12	-
Q01105	Protein SET	SET_HUMAN	SET	33471.4	100	100		8	5		34.1	17.9		10	6		70	29
Q9BRJ7	Protein syndesmos	SDOS_HUMAN	NUDT16L1	23320.7	99.3	-		2	-		12.3	-		2	-		3	-
Q969Z0	Protein TBRG4	TBRG4_HUMAN	TBRG4	70721.8	100	-		3	-		5.23	-		3	-		3	-
Q92734	Protein TFG	TFG_HUMAN	TFG	43430.3	100	-		2	-		7	-		2	-		3	-
Q15436	Protein transport protein Sec23A	SC23A_HUMAN	SEC23A	86144.6	100	100		19	6		35.3	9.54		22	6		83	10
Q15437	Protein transport protein Sec23B	SC23B_HUMAN	SEC23B	86463	99.9	-		2	-		6.91	-		2	-		3	-
P53992	Protein transport protein Sec24C	SC24C_HUMAN	SEC24C	118307	100	-		5	-		7.04	-		5	-		11	-
O94855	Protein transport protein Sec24D	SC24D_HUMAN	SEC24D	112994	100	-		3	-		2.71	-		3	-		5	-
O94979	Protein transport protein Sec31A	SC31A_HUMAN	SEC31A	132999	100	-		8	-		7.95	-		8	-		33	-
P61619	Protein transport protein Sec61 subunit alpha isoform 1	S61A1_HUMAN	SEC61A1	52249.2	100	-		6	-		13.4	-		6	-		19	-
P60468	Protein transport protein Sec61 subunit beta	SC61B_HUMAN	SEC61B	9956.4	99.3	-		2	-		26	-		3	-		5	-
Q9C0H2	Protein tweety homolog 3	TTYH3_HUMAN	TTYH3	57526.8	100	-		4	-		7.65	-		5	-		49	-
Q9P035	Protein tyrosine phosphatase-like protein PTPLAD1	PTAD1_HUMAN	PTPLAD1	43143.1	99.9	100		2	2		9.67	8.01		2	2		3	4
Q9H3U1	Protein unc-45 homolog A	UN45A_HUMAN	UNC45A	103061	100	-		4	-		5.3	-		4	-		7	-
Q9H1J7	Protein Wnt-5b	WNT5B_HUMAN	WNT5B	40304.6	99.3	-		2	-		8.64	-		2	-		3	-
O75695	Protein XRP2	XRP2_HUMAN	RP2	39623.3	99.3	-		2	-		7.14	-		2	-		3	-
Q969M3	Protein YIPF5	YIPF5_HUMAN	YIPF5	27972.3	99.3	-		2	-		8.17	-		2	-		6	-
P62699	Protein yippee-like 5	YPEL5_HUMAN	YPEL5	13823.7	99.3	-		2	-		21.5	-		2	-		4	-
P21980	Protein-glutamine gamma-glutamyltransferase 2	TGM2_HUMAN	TGM2	77311.1	-	100		-	12		-	21.5		-	13		-	64
P22061	Protein-L-isoaspartate(D-aspartate) O-methyltransferase	PIMT_HUMAN	PCMT1	24632.9	100	100		10	6		62.6	38.3		12	6		47	7
P28300	Protein-lysine 6-oxidase	LYOX_HUMAN	LOX	46926.2	100	-		6	-		18	-		7	-		44	-
O60725	Protein-S-isoprenylcysteine O-methyltransferase	ICMT_HUMAN	ICMT	31921	99.3	-		2	-		9.51	-		2	-		2	-
P06454	Prothymosin alpha	PTMA_HUMAN	PTMA	12184.5	99.3	100		2	4		21.6	22.5		2	5		2	21
Q14517	Protocadherin Fat 1	FAT1_HUMAN	FAT1	506251	100	100		5	8		1.57	1.79		5	8		9	44
Q9Y5H3	Protocadherin gamma-A10	PCDGA_HUMAN	PCDHGA10	101430	-	99.3		-	2		-	1.82		-	2		-	6
Q9UN70	Protocadherin gamma-C3	PCDGK_HUMAN	PCDHGC3	101061	100	-		7	-		10.7	-		7	-		17	-
P00491	Purine nucleoside phosphorylase	PNPH_HUMAN	PNP	32100	100	100		14	13		62.6	59.5		18	15		49	64
P55786	Puromycin-sensitive aminopeptidase	PSA_HUMAN	NPEPPS	103261	100	100		18	6		22.6	7.29		18	6		31	9
Q6P1N9	Putative deoxyribonuclease TATDN1	TATD1_HUMAN	TATDN1	33584.9	100	100		6	5		24.2	17.2		6	5		12	12
Q9Y315	Putative deoxyribose-phosphate aldolase	DEOC_HUMAN	DERA	35213.8	100	-		3	-		11.9	-		3	-		3	-
P0C7M2	Putative heterogeneous nuclear ribonucleoprotein A1-like 3	RA1L3_HUMAN	HNRPA1L3	34205.3	-	100		-	7		-	31.6		-	10		-	122
O43143	Putative pre-mRNA-splicing factor ATP-dependent RNA helicase DHX15	DHX15_HUMAN	DHX15	90917.2	100	-		4	-		6.04	-		4	-		17	-
O60231	Putative pre-mRNA-splicing factor ATP-dependent RNA helicase DHX16	DHX16_HUMAN	DHX16	119248	-	99.3		-	2		-	2.11		-	2		-	3
P98179	Putative RNA-binding protein 3	RBM3_HUMAN	RBM3	17152.6	100	-		3	-		28.7	-		4	-		7	-
Q9Y383	Putative RNA-binding protein Luc7-like 2	LC7L2_HUMAN	LUC7L2	46496.5	100	-		4	-		11.7	-		4	-		16	-
Q5VYJ4	Putative small nuclear ribonucleoprotein polypeptide E-like protein 1	RUEL1_HUMAN	SNRPEL1	10660.6	100	-		3	-		29.3	-		3	-		7	-
A6NL28	Putative tropomyosin alpha-3 chain-like protein	TPM3L_HUMAN		26252	-	100		-	3		-	19.3		-	3		-	6
O00764	Pyridoxal kinase	PDXK_HUMAN	PDXK	35083.7	100	-		5	-		20.8	-		5	-		9	-
Q9NVS9	Pyridoxine-5'-phosphate oxidase	PNPO_HUMAN	PNPO	29970.2	100	-		3	-		17.2	-		3	-		6	-
P32322	Pyrroline-5-carboxylate reductase 1, mitochondrial	P5CR1_HUMAN	PYCR1	33343.1	100	-		6	-		28.2	-		6	-		10	-
Q96C36	Pyrroline-5-carboxylate reductase 2	P5CR2_HUMAN	PYCR2	33619.8	100	-		3	-		19.7	-		3	-		5	-
Q53H96	Pyrroline-5-carboxylate reductase 3	P5CR3_HUMAN	PYCRL	28630.4	99.3	-		2	-		8.03	-		2	-		7	-
P08559	Pyruvate dehydrogenase E1 component subunit alpha, somatic form, mitochondrial	ODPA_HUMAN	PDHA1	43278.5	100	-		3	-		6.92	-		4	-		7	-
P11177	Pyruvate dehydrogenase E1 component subunit beta, mitochondrial	ODPB_HUMAN	PDHB	39215.4	100	-		3	-		12	-		3	-		5	-
P14618	Pyruvate kinase isozymes M1/M2	KPYM_HUMAN	PKM2	57919.5	100	100		39	17		75.9	42.7		55	17		832	179
Q08257	Quinone oxidoreductase	QOR_HUMAN	CRYZ	35189.3	100	100		12	7		52	23.1		13	8		25	19
Q53FA7	Quinone oxidoreductase PIG3	QORX_HUMAN	TP53I3	35519.3	100	100		8	4		26.8	14.5		8	4		16	8
O95825	Quinone oxidoreductase-like protein 1	QORL1_HUMAN	CRYZL1	38678.4	99.3	-		2	-		6.59	-		2	-		3	-
P31150	Rab GDP dissociation inhibitor alpha	GDIA_HUMAN	GDI1	50566.1	100	100		12	6		58.2	34.5		12	6		31	18
P50395	Rab GDP dissociation inhibitor beta	GDIB_HUMAN	GDI2	50647.5	100	100		26	23		73.9	63.1		30	26		68	100
Q5HYI8	Rab-like protein 3	RABL3_HUMAN	RABL3	26404.9	99.3	-		2	-		9.75	-		3	-		7	-
P35241	Radixin	RADI_HUMAN	RDX	68547.5	100	100		12	4		41.7	23.2		14	4		24	7
P46060	Ran GTPase-activating protein 1	RAGP1_HUMAN	RANGAP1	63525.3	100	-		7	-		14.8	-		7	-		12	-
P43487	Ran-specific GTPase-activating protein	RANG_HUMAN	RANBP1	23292.8	100	-		3	-		15.4	-		3	-		8	-
P52306	Rap1 GTPase-GDP dissociation stimulator 1	GDS1_HUMAN	RAP1GDS1	66300.1	100	-		14	-		29	-		14	-		25	-
Q13283	Ras GTPase-activating protein-binding protein 1	G3BP1_HUMAN	G3BP1	52144.8	100	100		9	3		26.4	8.37		12	3		42	12
Q9UN86	Ras GTPase-activating protein-binding protein 2	G3BP2_HUMAN	G3BP2	54102.3	99.3	-		2	-		8.71	-		3	-		7	-
P46940	Ras GTPase-activating-like protein IQGAP1	IQGA1_HUMAN	IQGAP1	189241	100	100		47	14		37.7	9.84		50	15		124	34
Q15404	Ras suppressor protein 1	RSU1_HUMAN	RSU1	31524.2	100	-		6	-		25.3	-		6	-		12	-
P63000	Ras-related C3 botulinum toxin substrate 1	RAC1_HUMAN	RAC1	21432.6	100	-		4	-		17.2	-		5	-		9	-
Q9HB90	Ras-related GTP-binding protein C	RRAGC_HUMAN	RRAGC	44207.4	100	-		2	-		6.52	-		2	-		3	-
P61026	Ras-related protein Rab-10	RAB10_HUMAN	RAB10	22524.1	100	-		6	-		39	-		7	-		11	-
P62491	Ras-related protein Rab-11A	RB11A_HUMAN	RAB11A	24375.9	-	100		-	3		-	15.7		-	3		-	5
Q15907	Ras-related protein Rab-11B	RB11B_HUMAN	RAB11B	24471	100	-		10	-		52.3	-		10	-		35	-
P51153	Ras-related protein Rab-13	RAB13_HUMAN	RAB13	22757.6	99.3	-		2	-		22.7	-		2	-		5	-
P61106	Ras-related protein Rab-14	RAB14_HUMAN	RAB14	23879.6	100	-		10	-		67.9	-		10	-		19	-
Q9NP72	Ras-related protein Rab-18	RAB18_HUMAN	RAB18	22959.5	99.3	-		2	-		10.7	-		2	-		3	-
P62820	Ras-related protein Rab-1A	RAB1A_HUMAN	RAB1A	22660.4	100	-		4	-		39	-		4	-		6	-
Q9UL25	Ras-related protein Rab-21	RAB21_HUMAN	RAB21	24329.9	100	-		4	-		25.8	-		4	-		8	-
Q9ULC3	Ras-related protein Rab-23	RAB23_HUMAN	RAB23	26641.5	99.3	-		2	-		14.3	-		2	-		3	-
P61019	Ras-related protein Rab-2A	RAB2A_HUMAN	RAB2A	23528.2	100	100		6	3		36.3	17.9		6	3		20	5
Q13637	Ras-related protein Rab-32	RAB32_HUMAN	RAB32	24979.4	100	-		3	-		18.7	-		3	-		7	-
Q9BZG1	Ras-related protein Rab-34	RAB34_HUMAN	RAB34	29026.8	99.3	-		2	-		9.27	-		2	-		2	-
Q15286	Ras-related protein Rab-35	RAB35_HUMAN	RAB35	23007.2	100	-		4	-		26.9	-		4	-		10	-
P20339	Ras-related protein Rab-5A	RAB5A_HUMAN	RAB5A	23640.8	100	-		4	-		42.3	-		4	-		16	-
P61020	Ras-related protein Rab-5B	RAB5B_HUMAN	RAB5B	23688.9	100	-		3	-		35.8	-		3	-		6	-
P51148	Ras-related protein Rab-5C	RAB5C_HUMAN	RAB5C	23464.7	100	99.3		9	2		58.8	10.6		11	2		43	5
P20340	Ras-related protein Rab-6A	RAB6A_HUMAN	RAB6A	23575.3	100	-		7	-		37	-		7	-		17	-
P51149	Ras-related protein Rab-7a	RAB7A_HUMAN	RAB7A	23472	100	-		12	-		61.8	-		12	-		38	-
P61006	Ras-related protein Rab-8A	RAB8A_HUMAN	RAB8A	23651.6	100	100		10	3		48.3	12.6		11	3		33	5
Q92930	Ras-related protein Rab-8B	RAB8B_HUMAN	RAB8B	23567.9	99.3	-		2	-		38.2	-		2	-		3	-
P11234	Ras-related protein Ral-B	RALB_HUMAN	RALB	23390.9	100	-		4	-		19.9	-		4	-		15	-
P62834	Ras-related protein Rap-1A	RAP1A_HUMAN	RAP1A	20969.3	-	99.9		-	2		-	11.4		-	2		-	3
P10301	Ras-related protein R-Ras	RRAS_HUMAN	RRAS	23462.5	99.3	-		2	-		27.1	-		2	-		6	-
P62070	Ras-related protein R-Ras2	RRAS2_HUMAN	RRAS2	23381.6	100	100		4	3		25	17.2		4	3		13	5
P23468	Receptor-type tyrosine-protein phosphatase delta	PTPRD_HUMAN	PTPRD	214742	-	99.3		-	2		-	2.82		-	2		-	4
P10586	Receptor-type tyrosine-protein phosphatase F	PTPRF_HUMAN	PTPRF	212860	100	100		14	29		11.8	19.6		14	33		23	124
Q15262	Receptor-type tyrosine-protein phosphatase kappa	PTPRK_HUMAN	PTPRK	162085	100	100		11	6		10.1	4.86		12	6		28	21
Q13332	Receptor-type tyrosine-protein phosphatase S	PTPRS_HUMAN	PTPRS	217075	100	100		15	14		13.3	9.6		17	15		43	79
Q9NQG5	Regulation of nuclear pre-mRNA domain-containing protein 1B	RPR1B_HUMAN	RPRD1B	36882.8	100	-		6	-		26.1	-		6	-		10	-
P18754	Regulator of chromosome condensation	RCC1_HUMAN	RCC1	44949.8	100	-		10	-		38.2	-		11	-		28	-
Q96DB5	Regulator of microtubule dynamics protein 1	RMD1_HUMAN	FAM82B	35791.8	100	100		2	3		7.01	9.87		2	3		5	6
O75787	Renin receptor	RENR_HUMAN	ATP6AP2	38991.1	100	100		9	7		25.7	20.9		9	7		23	16
P35250	Replication factor C subunit 2	RFC2_HUMAN	RFC2	39140.3	100	-		5	-		18.1	-		5	-		9	-
P40938	Replication factor C subunit 3	RFC3_HUMAN	RFC3	40538.8	99.3	-		2	-		7.02	-		2	-		4	-
P35249	Replication factor C subunit 4	RFC4_HUMAN	RFC4	39664.5	100	-		5	-		16.5	-		5	-		7	-
P15927	Replication protein A 32 kDa subunit	RFA2_HUMAN	RPA2	29228.7	100	-		4	-		18.5	-		4	-		8	-
P27694	Replication protein A 70 kDa DNA-binding subunit	RFA1_HUMAN	RPA1	68121	100	-		13	-		26	-		14	-		37	-
Q15293	Reticulocalbin-1	RCN1_HUMAN	RCN1	38873.2	100	100		3	4		12.1	12.1		3	5		6	12
Q14257	Reticulocalbin-2	RCN2_HUMAN	RCN2	36859.6	100	-		4	-		14.8	-		4	-		9	-
Q96D15	Reticulocalbin-3	RCN3_HUMAN	RCN3	37474.9	100	-		3	-		10.1	-		3	-		6	-
O95197	Reticulon-3	RTN3_HUMAN	RTN3	112595	100	-		4	-		3.2	-		5	-		28	-
Q9NQC3	Reticulon-4	RTN4_HUMAN	RTN4	129916	100	-		7	-		9.31	-		8	-		61	-
Q15291	Retinoblastoma-binding protein 5	RBBP5_HUMAN	RBBP5	59135.6	99.3	-		2	-		4.28	-		2	-		5	-
Q8TC12	Retinol dehydrogenase 11	RDH11_HUMAN	RDH11	35368.5	100	-		7	-		28.6	-		7	-		13	-
P52565	Rho GDP-dissociation inhibitor 1	GDIR1_HUMAN	ARHGDIA	23189.5	100	100		5	4		26	17.6		7	5		37	17
Q07960	Rho GTPase-activating protein 1	RHG01_HUMAN	ARHGAP1	50419.9	100	-		7	-		21.9	-		7	-		10	-
P34096	Ribonuclease 4	RNAS4_HUMAN	RNASE4	16822.4	100	100		4	5		25.2	34		4	7		11	44
P13489	Ribonuclease inhibitor	RINI_HUMAN	RNH1	49956.4	100	100		10	8		29.7	22.8		10	8		31	21
P78346	Ribonuclease P protein subunit p30	RPP30_HUMAN	RPP30	29304.2	100	-		4	-		17.2	-		4	-		7	-
O75818	Ribonuclease P protein subunit p40	RPP40_HUMAN	RPP40	41817.1	100	-		3	-		10.5	-		3	-		6	-
O00584	Ribonuclease T2	RNT2_HUMAN	RNASET2	29463.2	-	100		-	7		-	24.6		-	10		-	63
P52758	Ribonuclease UK114	UK114_HUMAN	HRSP12	14476.1	99.3	-		2	-		19	-		2	-		6	-
P23921	Ribonucleoside-diphosphate reductase large subunit	RIR1_HUMAN	RRM1	90055.5	100	-		9	-		14.3	-		9	-		16	-
P49247	Ribose-5-phosphate isomerase	RPIA_HUMAN	RPIA	33251	99.3	-		2	-		8.04	-		2	-		2	-
P60891	Ribose-phosphate pyrophosphokinase 1	PRPS1_HUMAN	PRPS1	34816.7	100	-		4	-		17.3	-		4	-		7	-
O76021	Ribosomal L1 domain-containing protein 1	RL1D1_HUMAN	RSL1D1	54956.7	100	-		10	-		18.8	-		10	-		30	-
Q8TDN6	Ribosome biogenesis protein BRX1 homolog	BRX1_HUMAN	BRIX1	41385	100	-		4	-		11.9	-		5	-		9	-
Q9GZL7	Ribosome biogenesis protein WDR12	WDR12_HUMAN	WDR12	47690.5	100	-		3	-		7.57	-		3	-		5	-
Q9Y3A5	Ribosome maturation protein SBDS	SBDS_HUMAN	SBDS	28745.9	100	-		9	-		39.2	-		11	-		18	-
Q9H7B2	Ribosome production factor 2 homolog	RPF2_HUMAN	RPF2	35567.5	100	-		4	-		17	-		4	-		6	-
Q9P2E9	Ribosome-binding protein 1	RRBP1_HUMAN	RRBP1	152452	100	-		3	-		2.7	-		3	-		3	-
Q96E11	Ribosome-recycling factor, mitochondrial	RRFM_HUMAN	MRRF	29259.5	100	-		2	-		9.54	-		2	-		3	-
O00442	RNA 3'-terminal phosphate cyclase	RTC1_HUMAN	RTCD1	39319.5	100	-		3	-		10.1	-		3	-		6	-
O00472	RNA polymerase II elongation factor ELL2	ELL2_HUMAN	ELL2	72308.4	99.3	-		2	-		2.5	-		2	-		3	-
Q9NP77	RNA polymerase II subunit A C-terminal domain phosphatase SSU72	SSU72_HUMAN	SSU72	22556.3	100	-		3	-		19.1	-		4	-		4	-
Q8N7H5	RNA polymerase II-associated factor 1 homolog	PAF1_HUMAN	PAF1	59958	99.3	-		2	-		5.08	-		2	-		3	-
Q96PK6	RNA-binding protein 14	RBM14_HUMAN	RBM14	69474.3	100	-		4	-		8.97	-		4	-		12	-
P49756	RNA-binding protein 25	RBM25_HUMAN	RBM25	100171	99.3	-		2	-		3.08	-		2	-		3	-
Q14498	RNA-binding protein 39	RBM39_HUMAN	RBM39	59363.4	100	-		3	-		8.11	-		3	-		5	-
Q9BWF3	RNA-binding protein 4	RBM4_HUMAN	RBM4	40296.2	100	-		2	-		7.14	-		2	-		4	-
Q9Y5S9	RNA-binding protein 8A	RBM8A_HUMAN	RBM8A	19871.4	100	99.3		6	2		27	17.2		7	2		14	6
P35637	RNA-binding protein FUS	FUS_HUMAN	FUS	53408	100	100		5	3		11.4	9.51		7	4		46	9
Q9UKM9	RNA-binding protein Raly	RALY_HUMAN	RALY	32445.9	100	-		5	-		21.6	-		6	-		25	-
Q15287	RNA-binding protein with serine-rich domain 1	RNPS1_HUMAN	RNPS1	34191.6	100	-		3	-		11.5	-		3	-		5	-
Q9Y6N7	Roundabout homolog 1	ROBO1_HUMAN	ROBO1	180910	-	100		-	3		-	1.82		-	3		-	4
P22087	rRNA 2'-O-methyltransferase fibrillarin	FBRL_HUMAN	FBL	33766.1	100	-		8	-		33.6	-		11	-		18	-
Q9Y265	RuvB-like 1	RUVB1_HUMAN	RUVBL1	50211.4	100	100		18	7		54.6	20		23	7		46	16
Q9Y230	RuvB-like 2	RUVB2_HUMAN	RUVBL2	51140.1	100	100		19	6		47.1	15.6		21	6		53	16
P31153	S-adenosylmethionine synthase isoform type-2	METK2_HUMAN	MAT2A	43642.8	100	-		8	-		29.1	-		9	-		42	-
P82979	SAP domain-containing ribonucleoprotein	SARNP_HUMAN	SARNP	23653.2	100	-		5	-		27.6	-		5	-		7	-
P16615	Sarcoplasmic/endoplasmic reticulum calcium ATPase 2	AT2A2_HUMAN	ATP2A2	114741	100	-		10	-		13.1	-		11	-		24	-
Q96C86	Scavenger mRNA-decapping enzyme DcpS	DCPS_HUMAN	DCPS	38591.8	100	-		4	-		18.4	-		5	-		9	-
Q8WVM8	Sec1 family domain-containing protein 1	SCFD1_HUMAN	SCFD1	72364.3	100	-		8	-		18.7	-		8	-		18	-
Q12765	Secernin-1	SCRN1_HUMAN	SCRN1	46364.1	100	100		8	5		23.4	12.1		8	6		24	13
Q8N474	Secreted frizzled-related protein 1	SFRP1_HUMAN	SFRP1	35368.3	99.3	-		2	-		8.28	-		2	-		3	-
O14828	Secretory carrier-associated membrane protein 3	SCAM3_HUMAN	SCAMP3	38269.7	99.3	-		2	-		8.36	-		2	-		2	-
P49903	Selenide, water dikinase 1	SPS1_HUMAN	SEPHS1	42892.5	99.3	-		2	-		6.89	-		2	-		3	-
Q8IZQ5	Selenoprotein H	SELH_HUMAN	SELH	13435.5	99.3	-		2	-		18	-		2	-		5	-
Q99985	Semaphorin-3C	SEM3C_HUMAN	SEMA3C	85189.8	-	100		-	2		-	2.66		-	2		-	10
Q9NPR2	Semaphorin-4B	SEM4B_HUMAN	SEMA4B	92176	-	100		-	12		-	12.1		-	14		-	75
Q13591	Semaphorin-5A	SEM5A_HUMAN	SEMA5A	120597	100	100		4	3		5.12	3.26		4	3		8	6
Q9H3T3	Semaphorin-6B	SEM6B_HUMAN	SEMA6B	95266.6	-	100		-	5		-	7.09		-	6		-	19
O75326	Semaphorin-7A	SEM7A_HUMAN	SEMA7A	74805.7	100	100		23	19		39.3	33		29	22		174	173
P35270	Sepiapterin reductase	SPRE_HUMAN	SPR	28031.5	100	-		2	-		11.5	-		2	-		4	-
Q9P0V9	Septin-10	SEP10_HUMAN	SEPT10	52575.5	100	-		2	-		5.51	-		2	-		6	-
Q9NVA2	Septin-11	SEP11_HUMAN	SEPT11	49381.1	100	-		9	-		29.4	-		10	-		22	-
Q15019	Septin-2	SEPT2_HUMAN	SEPT2	41470.1	100	-		11	-		42.9	-		13	-		37	-
Q16181	Septin-7	SEPT7_HUMAN	SEPT7	50662.2	100	100		13	4		34.6	9.61		14	4		34	5
Q9UHD8	Septin-9	SEPT9_HUMAN	SEPT9	65384.3	100	-		5	-		10.4	-		5	-		7	-
P34897	Serine hydroxymethyltransferase, mitochondrial	GLYM_HUMAN	SHMT2	55976.7	100	-		11	-		27.6	-		11	-		21	-
O15269	Serine palmitoyltransferase 1	SPTC1_HUMAN	SPTLC1	52727.4	100	-		4	-		10.8	-		4	-		9	-
O95084	Serine protease 23	PRS23_HUMAN	PRSS23	42984.4	100	100		10	7		38.4	23.5		14	7		48	15
Q92743	Serine protease HTRA1	HTRA1_HUMAN	HTRA1	51269.3	100	100		12	11		36	21.9		14	12		30	35
O95747	Serine/threonine-protein kinase OSR1	OXSR1_HUMAN	OXSR1	58005.4	100	-		3	-		5.88	-		3	-		4	-
Q99986	Serine/threonine-protein kinase VRK1	VRK1_HUMAN	VRK1	45459.9	99.3	-		2	-		5.81	-		2	-		2	-
P63151	Serine/threonine-protein phosphatase 2A 55 kDa regulatory subunit B alpha isoform	2ABA_HUMAN	PPP2R2A	51675.4	100	-		6	-		18.1	-		6	-		9	-
P30153	Serine/threonine-protein phosphatase 2A 65 kDa regulatory subunit A alpha isoform	2AAA_HUMAN	PPP2R1A	65291.7	100	100		22	3		49.2	5.77		26	3		83	13
Q15257	Serine/threonine-protein phosphatase 2A activator	PTPA_HUMAN	PPP2R4	40649.7	100	99.9		3	2		8.66	5.87		3	3		6	5
P67775	Serine/threonine-protein phosphatase 2A catalytic subunit alpha isoform	PP2AA_HUMAN	PPP2CA	35576.5	100	-		7	-		30.7	-		7	-		20	-
Q08209	Serine/threonine-protein phosphatase 2B catalytic subunit alpha isoform	PP2BA_HUMAN	PPP3CA	58671.7	100	99.9		6	2		13.2	4.22		6	2		12	4
P60510	Serine/threonine-protein phosphatase 4 catalytic subunit	PP4C_HUMAN	PPP4C	35062.4	100	-		3	-		16	-		3	-		4	-
P53041	Serine/threonine-protein phosphatase 5	PPP5_HUMAN	PPP5C	56862.2	100	-		6	-		16.6	-		6	-		11	-
O00743	Serine/threonine-protein phosphatase 6 catalytic subunit	PPP6_HUMAN	PPP6C	35126.8	100	-		2	-		8.85	-		2	-		3	-
Q5H9R7	Serine/threonine-protein phosphatase 6 regulatory subunit 3	SAPS3_HUMAN	SAPS3	97653.3	100	-		3	-		4.12	-		3	-		5	-
P62136	Serine/threonine-protein phosphatase PP1-alpha catalytic subunit	PP1A_HUMAN	PPP1CA	37495.9	100	-		15	-		50.3	-		17	-		30	-
P62140	Serine/threonine-protein phosphatase PP1-beta catalytic subunit	PP1B_HUMAN	PPP1CB	37170.3	100	-		3	-		44	-		3	-		4	-
Q9Y3F4	Serine-threonine kinase receptor-associated protein	STRAP_HUMAN	STRAP	38421.4	100	-		10	-		39.7	-		11	-		25	-
P35237	Serpin B6	SPB6_HUMAN	SERPINB6	42604.8	100	100		9	2		34.3	6.91		10	2		37	3
O75635	Serpin B7	SPB7_HUMAN	SERPINB7	42888.1	100	100		2	4		6.32	11.6		2	4		3	11
P50452	Serpin B8	SPB8_HUMAN	SERPINB8	42749.9	100	-		2	-		6.95	-		2	-		5	-
P50454	Serpin H1	SERPH_HUMAN	SERPINH1	46424	100	100		20	5		53.8	15.1		29	5		240	14
Q9BXP5	Serrate RNA effector molecule homolog	SRRT_HUMAN	SRRT	100652	99.3	-		2	-		2.63	-		2	-		5	-
P02768	Serum albumin	ALBU_HUMAN	ALB	69348.9	100	100		10	11		14	16.4		13	14		185	315
P49591	Seryl-tRNA synthetase, cytoplasmic	SYSC_HUMAN	SARS	58760.6	100	-		8	-		21.6	-		11	-		21	-
Q86TU7	SET domain-containing protein 3	SETD3_HUMAN	SETD3	67241	99.3	-		2	-		3.87	-		2	-		3	-
P10768	S-formylglutathione hydrolase	ESTD_HUMAN	ESD	31445.6	100	-		7	-		33.3	-		9	-		22	-
O75368	SH3 domain-binding glutamic acid-rich-like protein	SH3L1_HUMAN	SH3BGRL	12756.5	100	-		3	-		37.7	-		3	-		6	-
Q9H299	SH3 domain-binding glutamic acid-rich-like protein 3	SH3L3_HUMAN	SH3BGRL3	10419.8	100	-		3	-		31.2	-		3	-		8	-
Q9HAT2	Sialate O-acetylesterase	SIAE_HUMAN	SIAE	58297.3	100	100		5	3		12.2	7.46		5	3		25	7
Q9NR45	Sialic acid synthase	SIAS_HUMAN	NANS	40289.9	100	-		7	-		23.7	-		8	-		24	-
Q9H9B4	Sideroflexin-1	SFXN1_HUMAN	SFXN1	35602	100	-		10	-		34.2	-		12	-		26	-
Q9BWM7	Sideroflexin-3	SFXN3_HUMAN	SFXN3	35485.5	100	-		4	-		24.6	-		4	-		7	-
Q99720	Sigma non-opioid intracellular receptor 1	SGMR1_HUMAN	SIGMAR1	25109.6	100	-		2	-		9.42	-		2	-		5	-
P67812	Signal peptidase complex catalytic subunit SEC11A	SC11A_HUMAN	SEC11A	20607.8	100	-		2	-		9.5	-		2	-		3	-
Q15005	Signal peptidase complex subunit 2	SPCS2_HUMAN	SPCS2	24986.2	100	-		2	-		8.85	-		2	-		2	-
P37108	Signal recognition particle 14 kDa protein	SRP14_HUMAN	SRP14	14552.6	100	-		7	-		38.2	-		8	-		28	-
P09132	Signal recognition particle 19 kDa protein	SRP19_HUMAN	SRP19	16138	100	-		3	-		19.4	-		4	-		7	-
P61011	Signal recognition particle 54 kDa protein	SRP54_HUMAN	SRP54	55688.3	100	-		4	-		10.1	-		4	-		5	-
Q9UHB9	Signal recognition particle 68 kDa protein	SRP68_HUMAN	SRP68	70714	100	-		14	-		27.9	-		16	-		45	-
O76094	Signal recognition particle 72 kDa protein	SRP72_HUMAN	SRP72	74590.3	100	-		7	-		12.7	-		7	-		10	-
Q9Y5M8	Signal recognition particle receptor subunit beta	SRPRB_HUMAN	SRPRB	29685.1	100	-		10	-		48	-		11	-		21	-
P42224	Signal transducer and activator of transcription 1-alpha/beta	STAT1_HUMAN	STAT1	87318.9	100	-		9	-		14.5	-		9	-		14	-
P40763	Signal transducer and activator of transcription 3	STAT3_HUMAN	STAT3	88051.6	99.3	-		2	-		5.06	-		2	-		4	-
O00241	Signal-regulatory protein beta-1	SIRB1_HUMAN	SIRPB1	43210.6	-	100		-	3		-	12.8		-	4		-	24
Q04837	Single-stranded DNA-binding protein, mitochondrial	SSBP_HUMAN	SSBP1	17241.7	100	100		8	4		48.6	24.3		10	5		41	17
Q5T750	Skin-specific protein 32	XP32_HUMAN	XP32	26217.7	100	-		2	-		8	-		2	-		2	-
O94991	SLIT and NTRK-like protein 5	SLIK5_HUMAN	SLITRK5	107470	-	99.3		-	2		-	2.09		-	2		-	3
O43765	Small glutamine-rich tetratricopeptide repeat-containing protein alpha	SGTA_HUMAN	SGTA	34045.9	100	-		6	-		20.1	-		6	-		11	-
P62306	Small nuclear ribonucleoprotein F	RUXF_HUMAN	SNRPF	9707.4	100	-		3	-		24.4	-		3	-		7	-
A8MWD9	Small nuclear ribonucleoprotein G-like protein	RUXGL_HUMAN	0	8526.3	99.3	-		2	-		17.1	-		2	-		3	-
P62314	Small nuclear ribonucleoprotein Sm D1	SMD1_HUMAN	SNRPD1	13263.9	100	-		4	-		37.8	-		6	-		23	-
P62316	Small nuclear ribonucleoprotein Sm D2	SMD2_HUMAN	SNRPD2	13509.1	100	99.3		8	2		55.1	16.9		10	2		45	5
P62318	Small nuclear ribonucleoprotein Sm D3	SMD3_HUMAN	SNRPD3	13898.6	100	-		4	-		47.6	-		4	-		15	-
P14678	Small nuclear ribonucleoprotein-associated proteins B and B'	RSMB_HUMAN	SNRPB	24592.6	100	-		7	-		24.6	-		9	-		48	-
P35326	Small proline-rich protein 2A	SPR2A_HUMAN	SPRR2A	7946.8	99.3	-		2	-		30.6	-		2	-		5	-
P61956	Small ubiquitin-related modifier 2	SUMO2_HUMAN	SUMO2	10853.2	-	99.3		-	2		-	23.2		-	2		-	16
Q13126	S-methyl-5'-thioadenosine phosphorylase	MTAP_HUMAN	MTAP	31218.3	-	100		-	3		-	13.4		-	3		-	4
P05023	Sodium/potassium-transporting ATPase subunit alpha-1	AT1A1_HUMAN	ATP1A1	112882	100	-		28	-		32.6	-		31	-		91	-
P05026	Sodium/potassium-transporting ATPase subunit beta-1	AT1B1_HUMAN	ATP1B1	35044.8	100	-		3	-		11.9	-		3	-		10	-
P54709	Sodium/potassium-transporting ATPase subunit beta-3	AT1B3_HUMAN	ATP1B3	31495.7	100	-		3	-		14.3	-		3	-		19	-
Q8WVQ1	Soluble calcium-activated nucleotidase 1	CANT1_HUMAN	CANT1	44822.1	100	100		5	7		13.7	20.2		5	7		9	23
P11166	Solute carrier family 2, facilitated glucose transporter member 1	GTR1_HUMAN	SLC2A1	54067.3	100	-		6	-		12.2	-		7	-		28	-
Q00796	Sorbitol dehydrogenase	DHSO_HUMAN	SORD	38306.6	100	99.3		8	2		31.1	7.28		8	2		15	4
P30626	Sorcin	SORCN_HUMAN	SRI	21658.7	100	99.3		6	2		31.3	11.1		6	2		9	3
Q99523	Sortilin	SORT_HUMAN	SORT1	92051.6	-	99.3		-	2		-	2.89		-	2		-	4
Q9Y512	Sorting and assembly machinery component 50 homolog	SAM50_HUMAN	SAMM50	51959.5	100	-		3	-		7.89	-		3	-		4	-
Q13596	Sorting nexin-1	SNX1_HUMAN	SNX1	59052.8	99.3	-		2	-		4.21	-		2	-		3	-
Q9UMY4	Sorting nexin-12	SNX12_HUMAN	SNX12	19713	100	-		3	-		16.3	-		4	-		7	-
Q9UNH7	Sorting nexin-6	SNX6_HUMAN	SNX6	46632.4	100	-		4	-		10.6	-		4	-		7	-
P09486	SPARC	SPRC_HUMAN	SPARC	34613.9	100	100		15	11		59.7	33.7		23	19		854	721
Q13813	Spectrin alpha chain, brain	SPTA2_HUMAN	SPTAN1	284525	100	100		28	22		16.4	11.6		29	23		56	43
Q01082	Spectrin beta chain, brain 1	SPTB2_HUMAN	SPTBN1	274595	100	100		25	25		14.3	13.3		25	25		50	71
P19623	Spermidine synthase	SPEE_HUMAN	SRM	33806.5	100	100		6	4		22.8	13.9		7	4		13	5
P52788	Spermine synthase	SPSY_HUMAN	SMS	41251.5	100	99.3		6	2		20.2	5.19		6	2		9	2
P17405	Sphingomyelin phosphodiesterase	ASM_HUMAN	SMPD1	69735.5	99.3	-		2	-		3.97	-		2	-		3	-
O95470	Sphingosine-1-phosphate lyase 1	SGPL1_HUMAN	SGPL1	63507.9	100	-		3	-		7.75	-		3	-		4	-
Q13838	Spliceosome RNA helicase BAT1	UAP56_HUMAN	BAT1	48974	100	100		16	9		40	22		18	10		69	36
Q15637	Splicing factor 1	SF01_HUMAN	SF1	68312.5	100	-		3	-		5.63	-		4	-		7	-
Q15459	Splicing factor 3A subunit 1	SF3A1_HUMAN	SF3A1	88868.1	100	-		3	-		5.17	-		3	-		11	-
Q15428	Splicing factor 3A subunit 2	SF3A2_HUMAN	SF3A2	49236.5	100	-		2	-		5.6	-		2	-		4	-
Q12874	Splicing factor 3A subunit 3	SF3A3_HUMAN	SF3A3	58833.3	100	-		3	-		6.19	-		3	-		5	-
O75533	Splicing factor 3B subunit 1	SF3B1_HUMAN	SF3B1	145817	100	-		16	-		17.6	-		18	-		37	-
Q15393	Splicing factor 3B subunit 3	SF3B3_HUMAN	SF3B3	135561	100	100		24	12		27	12.6		26	12		50	23
Q15427	Splicing factor 3B subunit 4	SF3B4_HUMAN	SF3B4	44368.5	99.9	-		2	-		7.31	-		2	-		4	-
Q01081	Splicing factor U2AF 35 kDa subunit	U2AF1_HUMAN	U2AF1	27854.2	100	-		5	-		26.2	-		5	-		8	-
P26368	Splicing factor U2AF 65 kDa subunit	U2AF2_HUMAN	U2AF2	53483.1	100	99.3		6	2		18.1	3.79		7	2		29	2
Q07955	Splicing factor, arginine/serine-rich 1	SFRS1_HUMAN	SFRS1	27727.1	100	100		10	7		37.1	27.8		11	7		63	59
Q01130	Splicing factor, arginine/serine-rich 2	SFRS2_HUMAN	SFRS2	25459.1	100	-		3	-		14.5	-		3	-		8	-
P84103	Splicing factor, arginine/serine-rich 3	SFRS3_HUMAN	SFRS3	19312	100	-		5	-		34.8	-		6	-		11	-
Q13247	Splicing factor, arginine/serine-rich 6	SFRS6_HUMAN	SFRS6	39570.4	100	-		4	-		11.6	-		4	-		43	-
Q16629	Splicing factor, arginine/serine-rich 7	SFRS7_HUMAN	SFRS7	27349.5	100	-		8	-		28.2	-		10	-		34	-
Q13242	Splicing factor, arginine/serine-rich 9	SFRS9_HUMAN	SFRS9	25524.9	100	-		7	-		32.1	-		8	-		21	-
P23246	Splicing factor, proline- and glutamine-rich	SFPQ_HUMAN	SFPQ	76131.5	100	100		16	3		26.4	4.53		20	3		112	3
Q9BUD6	Spondin-2	SPON2_HUMAN	SPON2	35812.3	100	-		3	-		8.76	-		3	-		8	-
Q9GZT3	SRA stem-loop-interacting RNA-binding protein, mitochondrial	SLIRP_HUMAN	SLIRP	12331	100	-		2	-		22	-		2	-		3	-
P52823	Stanniocalcin-1	STC1_HUMAN	STC1	27603.3	-	100		-	5		-	22.7		-	6		-	51
O76061	Stanniocalcin-2	STC2_HUMAN	STC2	33230.1	100	100		7	4		24.5	14.6		10	4		131	32
Q7KZF4	Staphylococcal nuclease domain-containing protein 1	SND1_HUMAN	SND1	101980	100	-		29	-		42.4	-		31	-		95	-
P16949	Stathmin	STMN1_HUMAN	STMN1	17285	99.9	-		2	-		15.4	-		2	-		5	-
Q15738	Sterol-4-alpha-carboxylate 3-dehydrogenase, decarboxylating	NSDHL_HUMAN	NSDHL	41882.8	99.3	-		2	-		7.77	-		2	-		6	-
Q9UNE7	STIP1 homology and U box-containing protein 1	STUB1_HUMAN	STUB1	34839	100	-		5	-		17.5	-		5	-		9	-
Q9UJZ1	Stomatin-like protein 2	STML2_HUMAN	STOML2	38516.5	100	-		7	-		27.5	-		7	-		11	-
P38646	Stress-70 protein, mitochondrial	GRP75_HUMAN	HSPA9	73663.3	100	100		27	4		47.3	6.77		33	4		133	11
P31948	Stress-induced-phosphoprotein 1	STIP1_HUMAN	STIP1	62624.1	100	-		26	-		46.6	-		35	-		78	-
P48061	Stromal cell-derived factor 1	SDF1_HUMAN	CXCL12	10647.9	99.3	-		2	-		23.7	-		2	-		4	-
P08254	Stromelysin-1	MMP3_HUMAN	MMP3	53961.1	100	-		13	-		26.6	-		16	-		60	-
Q14683	Structural maintenance of chromosomes protein 1A	SMC1A_HUMAN	SMC1A	143220	100	-		4	-		4.38	-		5	-		8	-
O95347	Structural maintenance of chromosomes protein 2	SMC2_HUMAN	SMC2	135643	100	-		9	-		8.86	-		9	-		11	-
Q9UQE7	Structural maintenance of chromosomes protein 3	SMC3_HUMAN	SMC3	141529	100	-		6	-		7.23	-		6	-		9	-
P31040	Succinate dehydrogenase [ubiquinone] flavoprotein subunit, mitochondrial	DHSA_HUMAN	SDHA	72673.7	100	-		11	-		22.3	-		11	-		28	-
P21912	Succinate dehydrogenase [ubiquinone] iron-sulfur subunit, mitochondrial	DHSB_HUMAN	SDHB	31613	100	-		7	-		30	-		7	-		12	-
P53597	Succinyl-CoA ligase [GDP-forming] subunit alpha, mitochondrial	SUCA_HUMAN	SUCLG1	36232.2	100	-		4	-		14.7	-		4	-		8	-
Q96I99	Succinyl-CoA ligase [GDP-forming] subunit beta, mitochondrial	SUCB2_HUMAN	SUCLG2	46493.7	100	-		5	-		15.3	-		5	-		9	-
P55809	Succinyl-CoA:3-ketoacid-coenzyme A transferase 1, mitochondrial	SCOT1_HUMAN	OXCT1	56140.8	100	-		6	-		21.2	-		8	-		15	-
O00391	Sulfhydryl oxidase 1	QSOX1_HUMAN	QSOX1	82560.7	100	100		23	27		36.1	38.4		26	37		222	485
Q6ZRP7	Sulfhydryl oxidase 2	QSOX2_HUMAN	QSOX2	77512.1	99.3	-		2	-		3.72	-		2	-		5	-
Q9UBE0	SUMO-activating enzyme subunit 1	SAE1_HUMAN	SAE1	38432.1	100	-		7	-		22.5	-		7	-		16	-
Q9UBT2	SUMO-activating enzyme subunit 2	SAE2_HUMAN	UBA2	71207.2	100	-		11	-		24.8	-		11	-		20	-
P63279	SUMO-conjugating enzyme UBC9	UBC9_HUMAN	UBE2I	17989.5	100	100		3	3		16.5	16.5		3	3		4	6
O94901	SUN domain-containing protein 1	SUN1_HUMAN	SUN1	90046	99.3	-		2	-		3.2	-		2	-		3	-
Q9UH99	SUN domain-containing protein 2	SUN2_HUMAN	SUN2	80294.2	100	-		3	-		4.88	-		3	-		4	-
P00441	Superoxide dismutase [Cu-Zn]	SODC_HUMAN	SOD1	15917.3	-	100		-	3		-	26		-	3		-	7
P04179	Superoxide dismutase [Mn], mitochondrial	SODM_HUMAN	SOD2	24704.6	-	100		-	5		-	24.3		-	5		-	9
P78539	Sushi repeat-containing protein SRPX	SRPX_HUMAN	SRPX	51554.9	100	100		8	4		20.7	9.27		9	4		62	18
O60687	Sushi repeat-containing protein SRPX2	SRPX2_HUMAN	SRPX2	52954.3	100	-		4	-		12.7	-		4	-		11	-
Q4LDE5	Sushi, von Willebrand factor type A, EGF and pentraxin domain-containing protein 1	SVEP1_HUMAN	SVEP1	390143	100	-		30	-		10.9	-		31	-		53	-
Q92922	SWI/SNF complex subunit SMARCC1	SMRC1_HUMAN	SMARCC1	122849	-	100		-	4		-	2.53		-	4		-	6
O60264	SWI/SNF-related matrix-associated actin-dependent regulator of chromatin subfamily A member 5	SMCA5_HUMAN	SMARCA5	121893	100	-		3	-		2.66	-		3	-		7	-
Q92925	SWI/SNF-related matrix-associated actin-dependent regulator of chromatin subfamily D member 2	SMRD2_HUMAN	SMARCD2	52291.5	99.3	-		2	-		8.11	-		2	-		3	-
Q99536	Synaptic vesicle membrane protein VAT-1 homolog	VAT1_HUMAN	VAT1	41901.8	100	-		4	-		14.8	-		4	-		10	-
O15498	Synaptobrevin homolog YKT6	YKT6_HUMAN	YKT6	22399.8	100	-		5	-		34.8	-		5	-		10	-
P57105	Synaptojanin-2-binding protein	SYJ2B_HUMAN	SYNJ2BP	15910.1	100	-		3	-		26.2	-		3	-		8	-
P31431	Syndecan-4	SDC4_HUMAN	SDC4	21624.1	99.3	100		2	4		12.6	18.2		2	4		4	26
Q12846	Syntaxin-4	STX4_HUMAN	STX4	34161.7	100	-		2	-		6.73	-		2	-		6	-
P61764	Syntaxin-binding protein 1	STXB1_HUMAN	STXBP1	67553.8	100	-		6	-		12.8	-		6	-		11	-
O00186	Syntaxin-binding protein 3	STXB3_HUMAN	STXBP3	67748.9	100	-		8	-		15.4	-		9	-		13	-
O00560	Syntenin-1	SDCB1_HUMAN	SDCBP	32427.3	100	100		5	8		32.9	41.9		7	10		12	28
Q9Y490	Talin-1	TLN1_HUMAN	TLN1	269747	100	99.3		24	2		15.5	1.02		26	2		44	4
Q13148	TAR DNA-binding protein 43	TADBP_HUMAN	TARDBP	44721.7	100	-		4	-		12.3	-		4	-		6	-
P17987	T-complex protein 1 subunit alpha	TCPA_HUMAN	TCP1	60327.2	100	100		27	3		59.4	5.4		34	3		99	5
P78371	T-complex protein 1 subunit beta	TCPB_HUMAN	CCT2	57471.9	100	100		26	4		62.4	8.97		37	5		106	17
P50991	T-complex protein 1 subunit delta	TCPD_HUMAN	CCT4	57907.9	100	-		21	-		50.6	-		27	-		73	-
P48643	T-complex protein 1 subunit epsilon	TCPE_HUMAN	CCT5	59654.3	100	-		31	-		59	-		39	-		144	-
Q99832	T-complex protein 1 subunit eta	TCPH_HUMAN	CCT7	59349.8	100	100		24	4		54.5	7		28	4		94	8
P49368	T-complex protein 1 subunit gamma	TCPG_HUMAN	CCT3	60517.4	100	100		28	4		55	7.71		32	4		91	10
P50990	T-complex protein 1 subunit theta	TCPQ_HUMAN	CCT8	59603	100	100		30	11		59.5	22.6		33	11		121	22
P40227	T-complex protein 1 subunit zeta	TCPZ_HUMAN	CCT6A	58007.3	100	-		24	-		54	-		30	-		90	-
P24821	Tenascin	TENA_HUMAN	TNC	240832	100	100		58	49		35.2	28.4		73	60		291	312
Q9NT68	Teneurin-2	TEN2_HUMAN	ODZ2	307771	100	-		21	-		10.2	-		23	-		40	-
Q9P273	Teneurin-3	TEN3_HUMAN	ODZ3	300934	100	100		49	54		26.1	26.3		57	64		110	283
Q6N022	Teneurin-4	TEN4_HUMAN	ODZ4	307940	100	100		9	16		4.3	7.48		9	16		17	44
Q08629	Testican-1	TICN1_HUMAN	SPOCK1	49106.7	100	100		6	3		16.9	6.38		6	3		30	18
Q9UGI8	Testin	TES_HUMAN	TES	47977.6	100	-		4	-		11.4	-		4	-		8	-
Q9NXF1	Testis-expressed sequence 10 protein	TEX10_HUMAN	TEX10	105660	100	-		10	-		13.7	-		11	-		19	-
Q9BZE9	Tether containing UBX domain for GLUT4	ASPC1_HUMAN	ASPSCR1	60165.5	99.3	-		2	-		5.06	-		2	-		4	-
Q8NG11	Tetraspanin-14	TSN14_HUMAN	TSPAN14	30673.3	99.3	99.3		2	2		7.78	7.78		2	2		3	7
O14817	Tetraspanin-4	TSN4_HUMAN	TSPAN4	26100.6	-	99.3		-	2		-	6.72		-	2		-	6
Q99614	Tetratricopeptide repeat protein 1	TTC1_HUMAN	TTC1	33509	99.3	-		2	-		7.88	-		2	-		4	-
Q15006	Tetratricopeptide repeat protein 35	TTC35_HUMAN	TTC35	34816.8	99.3	-		2	-		8.42	-		2	-		3	-
P52888	Thimet oligopeptidase	THOP1_HUMAN	THOP1	78822.6	100	99.9		9	2		16.5	2.9		10	2		19	2
P10599	Thioredoxin	THIO_HUMAN	TXN	11719.3	100	-		6	-		51.4	-		7	-		24	-
O95881	Thioredoxin domain-containing protein 12	TXD12_HUMAN	TXNDC12	19188.4	-	100		-	2		-	17.4		-	2		-	4
Q9BRA2	Thioredoxin domain-containing protein 17	TXD17_HUMAN	TXNDC17	13922.4	100	-		3	-		26.8	-		3	-		5	-
Q8NBS9	Thioredoxin domain-containing protein 5	TXND5_HUMAN	TXNDC5	47611.1	100	100		9	8		25.2	20.6		11	9		29	27
Q16881	Thioredoxin reductase 1, cytoplasmic	TRXR1_HUMAN	TXNRD1	70888.9	100	100		17	13		30.5	21.6		26	16		80	34
P30048	Thioredoxin-dependent peroxide reductase, mitochondrial	PRDX3_HUMAN	PRDX3	27674.7	100	100		7	4		28.9	18.4		7	4		16	17
O43396	Thioredoxin-like protein 1	TXNL1_HUMAN	TXNL1	32233.4	100	100		5	6		31.5	29.4		5	6		9	13
Q9H3N1	Thioredoxin-related transmembrane protein 1	TMX1_HUMAN	TMX1	31773.9	100	-		4	-		16.1	-		4	-		8	-
Q9Y320	Thioredoxin-related transmembrane protein 2	TMX2_HUMAN	TMX2	34021.2	100	-		3	-		11.1	-		3	-		4	-
Q96FV9	THO complex subunit 1	THOC1_HUMAN	THOC1	75650.8	100	-		4	-		6.85	-		4	-		8	-
Q96J01	THO complex subunit 3	THOC3_HUMAN	THOC3	38753.7	99.3	-		2	-		5.41	-		2	-		3	-
Q13769	THO complex subunit 5 homolog	THOC5_HUMAN	THOC5	78491.6	100	-		3	-		4.69	-		4	-		6	-
P26639	Threonyl-tRNA synthetase, cytoplasmic	SYTC_HUMAN	TARS	83419.8	100	100		27	8		40.1	12.2		30	8		121	23
P07996	Thrombospondin-1	TSP1_HUMAN	THBS1	129364	100	100		61	60		60.5	57.5		89	84		3133	2174
P35442	Thrombospondin-2	TSP2_HUMAN	THBS2	129971	100	-		5	-		10.8	-		7	-		10	-
Q9NXG2	THUMP domain-containing protein 1	THUM1_HUMAN	THUMPD1	39297.5	100	-		6	-		18.4	-		6	-		10	-
P04216	Thy-1 membrane glycoprotein	THY1_HUMAN	THY1	17917.2	100	-		4	-		24.8	-		6	-		48	-
P04183	Thymidine kinase, cytosolic	KITH_HUMAN	TK1	25450.7	100	-		6	-		32.1	-		6	-		12	-
P23919	Thymidylate kinase	KTHY_HUMAN	DTYMK	23801.8	100	-		7	-		29.2	-		7	-		12	-
P04818	Thymidylate synthase	TYSY_HUMAN	TYMS	35699.3	99.3	-		2	-		6.71	-		2	-		3	-
Q9Y2W1	Thyroid hormone receptor-associated protein 3	TR150_HUMAN	THRAP3	108651	-	99.3		-	2		-	2.72		-	2		-	4
Q15645	Thyroid receptor-interacting protein 13	TRP13_HUMAN	TRIP13	48534.1	100	-		5	-		13.4	-		5	-		9	-
Q9UKU6	Thyrotropin-releasing hormone-degrading ectoenzyme	TRHDE_HUMAN	TRHDE	116985	99.3	100		2	2		2.15	2.15		2	2		2	3
O75663	TIP41-like protein	TIPRL_HUMAN	TIPRL	31426.8	100	100		6	2		30.9	8.09		6	2		11	3
P04066	Tissue alpha-L-fucosidase	FUCO_HUMAN	FUCA1	53671.9	-	100		-	2		-	4.72		-	2		-	8
P10646	Tissue factor pathway inhibitor	TFPI1_HUMAN	TFPI	34998.1	100	100		2	5		7.57	20.4		2	5		3	50
P00750	Tissue-type plasminogen activator	TPA_HUMAN	PLAT	62898.6	99.9	99.3		2	2		5.34	4.45		2	2		9	4
Q9Y6L7	Tolloid-like protein 2	TLL2_HUMAN	TLL2	113539	-	100		-	3		-	8.37		-	3		-	12
O14656	Torsin-1A	TOR1A_HUMAN	TOR1A	37792.6	99.3	-		2	-		7.23	-		2	-		4	-
Q5JTV8	Torsin-1A-interacting protein 1	TOIP1_HUMAN	TOR1AIP1	66230.5	99.3	-		2	-		4.29	-		2	-		8	-
O14657	Torsin-1B	TOR1B_HUMAN	TOR1B	37962.5	100	99.3		6	2		21.4	5.65		6	2		15	9
Q9H497	Torsin-3A	TOR3A_HUMAN	TOR3A	46182.3	-	100		-	4		-	8.56		-	4		-	6
Q96S44	TP53-regulating kinase	PRPK_HUMAN	TP53RK	28143.2	100	-		6	-		30.8	-		6	-		9	-
Q9Y5R8	Trafficking protein particle complex subunit 1	TPPC1_HUMAN	TRAPPC1	16814	100	-		2	-		13.8	-		2	-		3	-
Q9Y296	Trafficking protein particle complex subunit 4	TPPC4_HUMAN	TRAPPC4	24323.2	99.3	-		2	-		11	-		2	-		3	-
Q9NZ01	Trans-2,3-enoyl-CoA reductase	TECR_HUMAN	TECR	36018	100	-		7	-		22.7	-		8	-		22	-
P37837	Transaldolase	TALDO_HUMAN	TALDO1	37523.7	100	100		14	11		40.4	29.7		15	12		39	35
P20062	Transcobalamin-2	TCO2_HUMAN	TCN2	47518.5	-	100		-	9		-	24.1		-	11		-	23
Q969E4	Transcription elongation factor A protein-like 3	TCAL3_HUMAN	TCEAL3	22484	99.3	-		2	-		16.5	-		3	-		4	-
Q15369	Transcription elongation factor B polypeptide 1	ELOC_HUMAN	TCEB1	12455.4	99.9	-		2	-		28.6	-		2	-		4	-
Q15370	Transcription elongation factor B polypeptide 2	ELOB_HUMAN	TCEB2	13115.2	100	-		2	-		18.6	-		2	-		6	-
O14776	Transcription elongation regulator 1	TCRG1_HUMAN	TCERG1	123885	100	-		2	-		2.28	-		2	-		3	-
Q00059	Transcription factor A, mitochondrial	TFAM_HUMAN	TFAM	29079.8	100	-		3	-		13.8	-		3	-		6	-
Q13263	Transcription intermediary factor 1-beta	TIF1B_HUMAN	TRIM28	88531	100	-		9	-		14.4	-		9	-		27	-
Q00577	Transcriptional activator protein Pur-alpha	PURA_HUMAN	PURA	34893.1	100	-		4	-		20.8	-		6	-		17	-
Q96QR8	Transcriptional activator protein Pur-beta	PURB_HUMAN	PURB	33223.9	100	99.3		5	2		24.4	7.05		5	2		13	3
Q9Y4P3	Transducin beta-like protein 2	TBL2_HUMAN	TBL2	49780.5	100	-		6	-		18.3	-		6	-		8	-
Q12788	Transducin beta-like protein 3	TBL3_HUMAN	TBL3	89016	99.3	-		2	-		3.59	-		2	-		2	-
P02786	Transferrin receptor protein 1	TFR1_HUMAN	TFRC	84855.6	100	100		23	16		35.9	23.6		26	18		161	51
Q13595	Transformer-2 protein homolog alpha	TRA2A_HUMAN	TRA2A	32671.3	99.3	-		2	-		8.16	-		2	-		7	-
P62995	Transformer-2 protein homolog beta	TRA2B_HUMAN	TRA2B	33648.7	100	-		5	-		23.6	-		5	-		23	-
P01137	Transforming growth factor beta-1	TGFB1_HUMAN	TGFB1	44324.2	100	100		10	7		30.5	22.3		13	8		70	38
P61812	Transforming growth factor beta-2	TGFB2_HUMAN	TGFB2	47731.4	-	100		-	7		-	17.1		-	7		-	65
Q15582	Transforming growth factor-beta-induced protein ig-h3	BGH3_HUMAN	TGFBI	74664.9	100	100		41	32		67.8	55.3		62	44		1611	463
P61586	Transforming protein RhoA	RHOA_HUMAN	RHOA	21750.4	100	100		6	2		34.2	11.9		7	3		13	8
P37802	Transgelin-2	TAGL2_HUMAN	TAGLN2	22373.9	100	100		6	7		34.2	39.7		6	7		21	29
O43493	Trans-Golgi network integral membrane protein 2	TGON2_HUMAN	TGOLN2	51095.1	-	100		-	2		-	5.83		-	2		-	16
Q9Y5S1	Transient receptor potential cation channel subfamily V member 2	TRPV2_HUMAN	TRPV2	85965.7	99.3	-		2	-		3.93	-		2	-		3	-
P55072	Transitional endoplasmic reticulum ATPase	TERA_HUMAN	VCP	89306.8	100	100		35	35		53.8	49.6		43	38		141	159
P29401	Transketolase	TKT_HUMAN	TKT	67861.4	100	100		30	23		58.4	42.1		44	27		197	194
Q14232	Translation initiation factor eIF-2B subunit alpha	EI2BA_HUMAN	EIF2B1	33695.2	100	-		9	-		40.3	-		11	-		20	-
P49770	Translation initiation factor eIF-2B subunit beta	EI2BB_HUMAN	EIF2B2	38972.1	99.3	-		2	-		8.83	-		2	-		3	-
Q9UI10	Translation initiation factor eIF-2B subunit delta	EI2BD_HUMAN	EIF2B4	57538.9	100	-		4	-		11.7	-		4	-		8	-
Q13144	Translation initiation factor eIF-2B subunit epsilon	EI2BE_HUMAN	EIF2B5	80362.1	100	-		4	-		6.93	-		4	-		6	-
Q92616	Translational activator GCN1	GCN1L_HUMAN	GCN1L1	292746	100	-		7	-		4.38	-		8	-		10	-
Q9BSH4	Translational activator of cytochrome c oxidase 1	TACO1_HUMAN	TACO1	32459.3	100	-		2	-		7.74	-		2	-		2	-
P13693	Translationally-controlled tumor protein	TCTP_HUMAN	TPT1	19578.2	100	100		8	5		45.3	33.7		10	7		26	17
Q15631	Translin	TSN_HUMAN	TSN	26165.4	100	100		11	7		36	24.6		15	8		44	11
Q99598	Translin-associated protein X	TSNAX_HUMAN	TSNAX	33095.1	100	-		10	-		49	-		11	-		17	-
Q9UGP8	Translocation protein SEC63 homolog	SEC63_HUMAN	SEC63	87981.4	100	-		7	-		12	-		7	-		12	-
P43307	Translocon-associated protein subunit alpha	SSRA_HUMAN	SSR1	32218	100	-		3	-		11.9	-		3	-		9	-
Q13445	Transmembrane emp24 domain-containing protein 1	TMED1_HUMAN	TMED1	25187.9	99.3	-		2	-		11.5	-		2	-		2	-
P49755	Transmembrane emp24 domain-containing protein 10	TMEDA_HUMAN	TMED10	24959.5	100	-		5	-		29.7	-		5	-		8	-
Q9BVK6	Transmembrane emp24 domain-containing protein 9	TMED9_HUMAN	TMED9	27259.5	100	-		5	-		22.1	-		5	-		25	-
Q14956	Transmembrane glycoprotein NMB	GPNMB_HUMAN	GPNMB	63904.6	100	-		3	-		6.47	-		3	-		9	-
Q9P0I2	Transmembrane protein 111	TM111_HUMAN	TMEM111	29935.2	100	-		4	-		23.8	-		4	-		7	-
Q24JP5	Transmembrane protein 132A	T132A_HUMAN	TMEM132A	110089	100	100		4	7		5.57	9.19		5	8		9	10
Q9P0S9	Transmembrane protein 14C	TM14C_HUMAN	TMEM14C	11546.8	99.3	-		2	-		24.1	-		2	-		5	-
Q9HC07	Transmembrane protein 165	TM165_HUMAN	TMEM165	34888.4	100	-		3	-		16.7	-		3	-		5	-
Q9UHN6	Transmembrane protein 2	TMEM2_HUMAN	TMEM2	154359	-	100		-	3		-	2.46		-	3		-	3
P57088	Transmembrane protein 33	TMM33_HUMAN	TMEM33	27961.7	100	-		3	-		13.4	-		3	-		5	-
Q9BTV4	Transmembrane protein 43	TMM43_HUMAN	TMEM43	44858.8	100	-		5	-		20.7	-		5	-		11	-
Q9BV81	Transmembrane protein 93	TMM93_HUMAN	TMEM93	12000.1	99.3	-		2	-		20	-		2	-		4	-
Q92973	Transportin-1	TNPO1_HUMAN	TNPO1	102341	100	100		9	3		11.8	3.67		9	3		26	4
Q9Y5L0	Transportin-3	TNPO3_HUMAN	TNPO3	104186	100	-		3	-		5.2	-		4	-		9	-
P53007	Tricarboxylate transport protein, mitochondrial	TXTP_HUMAN	SLC25A1	33995.2	100	-		5	-		16.7	-		6	-		13	-
P40939	Trifunctional enzyme subunit alpha, mitochondrial	ECHA_HUMAN	HADHA	82983.9	100	-		18	-		35	-		19	-		39	-
P55084	Trifunctional enzyme subunit beta, mitochondrial	ECHB_HUMAN	HADHB	51278	100	-		16	-		38.2	-		16	-		28	-
P22102	Trifunctional purine biosynthetic protein adenosine-3	PUR2_HUMAN	GART	107750	100	100		3	3		4.75	3.07		3	3		8	5
P60174	Triosephosphate isomerase	TPIS_HUMAN	TPI1	26651.1	100	100		18	15		87.6	78.7		26	22		290	135
O95361	Tripartite motif-containing protein 16	TRI16_HUMAN	TRIM16	63937.3	100	-		3	-		5.67	-		3	-		7	-
O14773	Tripeptidyl-peptidase 1	TPP1_HUMAN	TPP1	61229.6	-	100		-	3		-	8.17		-	4		-	10
P29144	Tripeptidyl-peptidase 2	TPP2_HUMAN	TPP2	138335	100	-		8	-		7.69	-		8	-		15	-
Q9UJA5	tRNA (adenine-N(1)-)-methyltransferase non-catalytic subunit TRM6	TRM6_HUMAN	TRMT6	55782.8	100	-		3	-		10.3	-		3	-		4	-
Q08J23	tRNA (cytosine-5-)-methyltransferase NSUN2	NSUN2_HUMAN	NSUN2	86454.8	100	-		3	-		5.08	-		3	-		3	-
Q9UBP6	tRNA (guanine-N(7)-)-methyltransferase	TRMB_HUMAN	METTL1	31453.6	99.3	-		2	-		8.33	-		2	-		2	-
Q96Q11	tRNA-nucleotidyltransferase 1, mitochondrial	TRNT1_HUMAN	TRNT1	50111.9	100	-		3	-		7.37	-		3	-		5	-
Q13641	Trophoblast glycoprotein	TPBG_HUMAN	TPBG	46015.1	100	-		3	-		10.2	-		3	-		7	-
P06753	Tropomyosin alpha-3 chain	TPM3_HUMAN	TPM3	32802.2	100	100		4	5		24.3	26.8		5	5		13	13
P67936	Tropomyosin alpha-4 chain	TPM4_HUMAN	TPM4	28504.4	100	100		16	15		52.8	39.5		22	20		77	42
P07951	Tropomyosin beta chain	TPM2_HUMAN	TPM2	32833.7	99.3	-		2	-		32.7	-		2	-		2	-
P23381	Tryptophanyl-tRNA synthetase, cytoplasmic	SYWC_HUMAN	WARS	53149.6	100	100		15	3		46.1	8.7		19	3		95	5
Q8WUA8	Tsukushin	TSK_HUMAN	TSKU	37790.4	100	-		3	-		11	-		3	-		8	-
Q71U36	Tubulin alpha-1A chain	TBA1A_HUMAN	TUBA1A	50117.7	99.3	-		2	-		49.7	-		2	-		25	-
P68363	Tubulin alpha-1B chain	TBA1B_HUMAN	TUBA1B	50133.7	100	100		18	10		49.7	29.5		24	12		474	161
Q13748	Tubulin alpha-3C/D chain	TBA3C_HUMAN	TUBA3C	49941.6	100	-		2	-		47.8	-		2	-		7	-
P68366	Tubulin alpha-4A chain	TBA4A_HUMAN	TUBA4A	49906.6	99.3	-		2	-		43.5	-		2	-		4	-
P07437	Tubulin beta chain	TBB5_HUMAN	TUBB	49652.6	100	100		25	18		68	45.5		36	20		458	176
Q13885	Tubulin beta-2A chain	TBB2A_HUMAN	TUBB2A	49889.1	100	-		4	-		60.4	-		4	-		14	-
P68371	Tubulin beta-2C chain	TBB2C_HUMAN	TUBB2C	49812.7	100	100		4	4		67.9	45.4		4	4		48	12
Q13509	Tubulin beta-3 chain	TBB3_HUMAN	TUBB3	50414.7	100	-		7	-		51.3	-		10	-		41	-
P04350	Tubulin beta-4 chain	TBB4_HUMAN	TUBB4	49567.4	100	-		3	-		61.7	-		4	-		9	-
Q9BUF5	Tubulin beta-6 chain	TBB6_HUMAN	TUBB6	49839.1	100	-		7	-		53.1	-		7	-		29	-
P23258	Tubulin gamma-1 chain	TBG1_HUMAN	TUBG1	51153.2	100	-		3	-		6.65	-		3	-		3	-
Q99426	Tubulin-folding cofactor B	TBCB_HUMAN	TBCB	27307.5	100	-		3	-		12.3	-		4	-		5	-
O75347	Tubulin-specific chaperone A	TBCA_HUMAN	TBCA	12837.2	100	100		6	7		39.8	47.2		6	8		12	15
Q9BTW9	Tubulin-specific chaperone D	TBCD_HUMAN	TBCD	132585	100	-		8	-		8.39	-		8	-		12	-
Q15813	Tubulin-specific chaperone E	TBCE_HUMAN	TBCE	59329.7	100	-		3	-		7.21	-		3	-		5	-
Q9GZM7	Tubulointerstitial nephritis antigen-like	TINAL_HUMAN	TINAGL1	52369	-	100		-	15		-	43		-	22		-	76
P41273	Tumor necrosis factor ligand superfamily member 9	TNFL9_HUMAN	TNFSF9	26607.2	-	99.3		-	2		-	8.66		-	2		-	3
P98066	Tumor necrosis factor-inducible gene 6 protein	TSG6_HUMAN	TNFAIP6	31186.4	100	-		6	-		27.8	-		6	-		24	-
O43399	Tumor protein D54	TPD54_HUMAN	TPD52L2	22219.9	99.3	-		2	-		11.7	-		2	-		5	-
Q12792	Twinfilin-1	TWF1_HUMAN	TWF1	40266.2	100	-		6	-		20.3	-		7	-		13	-
Q6IBS0	Twinfilin-2	TWF2_HUMAN	TWF2	39530.8	100	-		6	-		28.1	-		9	-		16	-
P30530	Tyrosine-protein kinase receptor UFO	UFO_HUMAN	AXL	98317.2	100	100		6	8		8.17	10.7		7	10		37	141
Q13308	Tyrosine-protein kinase-like 7	PTK7_HUMAN	PTK7	118374	100	100		6	8		6.82	9.35		6	9		13	41
P18031	Tyrosine-protein phosphatase non-receptor type 1	PTN1_HUMAN	PTPN1	49949.7	100	-		3	-		7.59	-		3	-		4	-
Q06124	Tyrosine-protein phosphatase non-receptor type 11	PTN11_HUMAN	PTPN11	68418.2	100	-		5	-		9.88	-		5	-		8	-
P78324	Tyrosine-protein phosphatase non-receptor type substrate 1	SHPS1_HUMAN	SIRPA	54793.3	-	100		-	6		-	13.9		-	7		-	37
[truncated: 108 more rows]

## Sheet: 7 candidate proteins & LGALS3
Supplementary Table 5B: The seven candidate proteins identified herein, along with LGALS3.
UniProt_ACCESSION	Protein name	UniProt_ID	Gene symbol	Molecular weight (Da)	Protein identification probability (%)			No. of unique peptides			Sequence coverage (%)			No. of unique spectra			No. of total spectra
					CGTH W3	BHP 7-13		CGTH W3	BHP 7-13		CGTH W3	BHP 7-13		CGTH W3	BHP 7-13		CGTH W3	BHP 7-13
O00468	Agrin	AGRIN_HUMAN	AGRN	214820	-	100		-	37		-	23		-	44		-	407
Q6P179	Endoplasmic reticulum aminopeptidase 2	ERAP2_HUMAN	ERAP2	110449	-	100		-	6		-	7.19		-	6		-	14
P27487	Dipeptidyl peptidase 4	DPP4_HUMAN	DPP4	88263	-	100		-	3		-	3.52		-	3		-	4
P17931	Galectin-3	LEG3_HUMAN	LGALS3	26134.8	100	-		6	-		28.4	-		9	-		53	-
P53634	Dipeptidyl peptidase 1	CATC_HUMAN	CTSC	51824.2	-	100		-	4		-	12.1		-	6		-	12
Q14956	Transmembrane glycoprotein NMB	GPNMB_HUMAN	GPNMB	63904.6	100	-		3	-		6.47	-		3	-		9	-
P61916	Epididymal secretory protein E1	NPC2_HUMAN	NPC2	16552	100	100		3	5		23.8	37.7		3	5		10	17
Q9H299	SH3 domain-binding glutamic acid-rich-like protein 3	SH3L3_HUMAN	SH3BGRL3	10419.8	100	-		3	-		31.2	-		3	-		8	-
