# Supplementary material for: Integrated analysis of fine-needle-aspiration cystic fluid proteome, cancer cell secretome, and public transcriptome datasets for papillary thyroid cancer biomarker discovery
Source: Oncotarget. 2018 Jan 4;9(15):12079–100. doi: 10.18632/oncotarget.23951 (PMC5844730; doi:10.18632/oncotarget.23951)
Supplement: Supplementary file 6 [file oncotarget-09-12079-s006.xlsx]

## Sheet: Table S7
Supplementary Table 7: PTC tissue microarray datasets.
PTC gene(1): Tissue transcriptome dataset obtained from ARRAYEXPRESS in EBI (accession: E-GEOD-3678); shown are the top 5% up-regulated genes with p-value ≦ 0.05 from seven pairs of normal and papillary thyorid carcinoma patients.
PTC gene(2): Tissue transcriptome dataset obtained from the Gene Expression Omnibus (accession: GDS1665) of NCBI; shown are the top 5% up-regulated genes with p-value from nine pairs of normal and papillary thyorid carcinoma patients.
The two datasets were generated using the Affymetrix GeneChip Human Genome U133 Plus 2.0 [HG-U133_Plus_2] human genome microarray chip.
PTC gene(1) 3068	PTC gene(2) 2803	PTC gene(1)∪PTC gene(2) 4681
A0N8U5	A0N0W4	A0N0W4
A1L467	A0N9R7	A0N8U5
A2A2A0	A0PFJ8	A0N9R7
A2AAY8	A0S6X3	A0PFJ8
A2AAZ0	A0ZY49	A0PJW8
A2ABK0	A0ZY50	A0S6X3
A2ADX3	A1DS52	A0ZY49
A2ALJ1	A1DZT3	A0ZY50
A2ALJ3	A1DZT7	A1DS52
A2ALJ4	A1DZT8	A1DZT3
A2BE05	A1DZU0	A1DZT7
A2BE06	A1E2C1	A1DZT8
A2BET9	A1E2R4	A1DZU0
A2BEU0	A1EAG1	A1E2C1
A2BF36	A1EC34	A1E2R4
A2IBA8	A1JVF1	A1EAG1
A2VCT9	A1KQR2	A1EC34
A3E0Z4	A1KQY1	A1JVF1
A3E0Z5	A1KWR0	A1KQR2
A3E0Z6	A1L467	A1KQY1
A3E0Z7	A1Z0L1	A1KWR0
A3E0Z8	A1Z286	A1L170
A4FRB6	A2ABE5	A1L467
A4FUA1	A2ABE6	A1Z0L1
A5D6Q9	A2ABE7	A1Z1Q3
A5D8X7	A2ABK0	A1Z286
A5YRU1	A2AEA2	A2A288
A5YRU2	A2AEA4	A2A2A0
A5YRU3	A2BCW0	A2AAY8
A5YRU4	A2BCW1	A2AAZ0
A5YRU5	A2BCW2	A2ABE5
A5YRU6	A2BCW3	A2ABE6
A5YRU7	A2BCW4	A2ABE7
A5YRU8	A2BCW5	A2ABK0
A5YRU9	A2BCW6	A2ADX3
A5YRV0	A2BCW7	A2AEA2
A5YRV1	A2BCW8	A2AEA4
A5YRV2	A2BCW9	A2ALJ1
A5YRV3	A2BCX0	A2ALJ3
A5YRV4	A2BCX1	A2ALJ4
A6NGQ3	A2BCX2	A2BCW0
A6NGU5	A2BCX3	A2BCW1
A6P3A8	A2BCX4	A2BCW2
A6Q0V9	A2BCX5	A2BCW3
A6XGL3	A2BCX6	A2BCW4
A6XMV8	A2BCX7	A2BCW5
A6XMV9	A2BCX8	A2BCW6
A6YID3	A2BCX9	A2BCW7
A6YID4	A2BCY2	A2BCW8
A6YID5	A2BCY3	A2BCW9
A6YID6	A2BCY4	A2BCX0
A6YID7	A2BCY5	A2BCX1
A6ZID4	A2BCY6	A2BCX2
A6ZID5	A2BE05	A2BCX3
A6ZID6	A2BE06	A2BCX4
A6ZID7	A2BF24	A2BCX5
A6ZID8	A2BF25	A2BCX6
A6ZID9	A2BF26	A2BCX7
A6ZIE0	A2IBA8	A2BCX8
A6ZIE1	A2IBK3	A2BCX9
A6ZIE2	A2Q118	A2BCY2
A6ZIE3	A2Q119	A2BCY3
A6ZIE4	A2RRE8	A2BCY4
A6ZIE5	A2TEM0	A2BCY5
A6ZIE6	A2TEM2	A2BCY6
A6ZIE7	A2VBY0	A2BE05
A6ZIE8	A2VC07	A2BE06
A6ZIE9	A3EYJ4	A2BET9
A6ZIF0	A3FEM0	A2BEU0
A6ZIF1	A3FG60	A2BF24
A7BG63	A3FG61	A2BF25
A7E2E1	A3FG66	A2BF26
A7IT80	A3FJ97	A2BF36
A7L8C5	A3KE32	A2IBA8
A7L8C6	A3RKJ8	A2IBK3
A7LNE7	A3RKK0	A2Q118
A7MAP1	A3RKK1	A2Q119
A8CED1	A3RKP1	A2RRE8
A8CED3	A4F5H6	A2TEM0
A8DUA8	A4GXC4	A2TEM2
A8DUA9	A4H284	A2VBY0
A8K024	A4PJ10	A2VC07
A8K0J1	A4Q972	A2VCT9
A8K112	A4Q9R6	A3E0Z4
A8K2H9	A4UIJ4	A3E0Z5
A8K2R8	A5A163	A3E0Z6
A8K2Z3	A5A8M8	A3E0Z7
A8K379	A5D6Q9	A3E0Z8
A8K4C2	A5HC72	A3EYJ4
A8K4G3	A5HC73	A3FEM0
A8K5A6	A5HDH6	A3FG60
A8K6L7	A5LIC1	A3FG61
A8K7R3	A5PHP5	A3FG66
A8K7T0	A5PHP6	A3FJ97
A8K7Z2	A5PHP8	A3KE32
A8K8D2	A5PHP9	A3RKJ8
A8K8G3	A5PHT5	A3RKK0
A8KA66	A5PLL0	A3RKK1
A8KS05	A5PLQ8	A3RKP1
A8KS15	A5YRU1	A4F5H6
A8MPR8	A5YRU2	A4FRB6
A8MT08	A5YRU3	A4FUA1
A8MT21	A5YRU4	A4GXC4
A8MUB1	A5YRU5	A4H284
A8MWF9	A5YRU6	A4PJ10
A8MWV3	A5YRU7	A4Q972
A8MXT8	A5YRU8	A4Q9R6
A8MY15	A5YRU9	A4UIJ4
A8MYE6	A5YRV0	A5A163
A8MZG1	A5YRV1	A5A8M8
A8W477	A5YRV2	A5D6Q9
A8XR14	A5YRV3	A5D8X7
A9JIG7	A5YRV4	A5HC72
A9LSF3	A5Z1V7	A5HC73
A9LSF4	A6H578	A5HDH6
A9LSF6	A6H581	A5LIC1
A9NIU4	A6H582	A5PHP5
A9R9R2	A6H8M8	A5PHP6
A9R9R3	A6MWD8	A5PHP8
A9XLN4	A6NGS5	A5PHP9
A9YQ98	A6NGU5	A5PHT5
A9YQ99	A6NP16	A5PLL0
A9YUB8	A6Q0P2	A5PLQ8
B0AZL9	A6Q0R3	A5YRU1
B0I4X3	A6Q0R4	A5YRU2
B0I4X4	A6Q0R5	A5YRU3
B0QY04	A6XGL3	A5YRU4
B0QYB6	A6XMV8	A5YRU5
B0QZ51	A6XMV9	A5YRU6
B0QZ72	A6YB83	A5YRU7
B0S7X9	A6YID3	A5YRU8
B0S7Y6	A6YID4	A5YRU9
B0S7Y8	A6YID5	A5YRV0
B0S7Y9	A6YID6	A5YRV1
B0UZ32	A6YID7	A5YRV2
B0UZ86	A6YQG8	A5YRV3
B0UZ89	A6YS06	A5YRV4
B0UZ92	A6YS07	A5Z1V7
B0UZ95	A6ZID4	A6H578
B0V049	A6ZID5	A6H581
B0V050	A6ZID6	A6H582
B0V053	A6ZID7	A6H8M8
B0V054	A6ZID8	A6MWD8
B0V0C6	A6ZID9	A6NDY9
B0V0E9	A6ZIE0	A6NGQ3
B0V0J7	A6ZIE1	A6NGS5
B0V0K0	A6ZIE2	A6NGU5
B0V0K1	A6ZIE3	A6NIA0
B0V0T6	A6ZIE4	A6NIB0
B0V0T7	A6ZIE5	A6NKM9
B0V0X7	A6ZIE6	A6NN46
B0V1D8	A6ZIE7	A6NNX3
B0V1E1	A6ZIE8	A6NP16
B0V1E2	A6ZIE9	A6P3A8
B0V1U7	A6ZIF0	A6Q0P2
B0V1U9	A6ZIF1	A6Q0R3
B0V1V1	A7E1B8	A6Q0R4
B0V1V2	A7E1C3	A6Q0R5
B0V2A6	A7E2D6	A6Q0V9
B0YJ81	A7E2V2	A6XGL3
B1A8Z4	A7IT80	A6XMV8
B1A8Z5	A7L8C5	A6XMV9
B1A8Z6	A7L8C6	A6YB83
B1A8Z7	A7LB39	A6YID3
B1AH78	A7LB40	A6YID4
B1AH79	A7LCD7	A6YID5
B1AH80	A7LCD8	A6YID6
B1AHM1	A7LCU8	A6YID7
B1AHM2	A7LH95	A6YQG8
B1AHQ7	A7LNE7	A6YS06
B1AHQ8	A7MA45	A6YS07
B1AHQ9	A7MAD9	A6ZID4
B1AKX1	A7MAK0	A6ZID5
B1ALB4	A7MAK3	A6ZID6
B1ALB5	A7MAN2	A6ZID7
B1ALB6	A7MAP5	A6ZID8
B1ALB7	A7MAP6	A6ZID9
B1ALB8	A7U8S4	A6ZIE0
B1ALB9	A7UM66	A6ZIE1
B1ALX0	A7UM82	A6ZIE2
B1ALX4	A7UM86	A6ZIE3
B1AMJ5	A7WPJ2	A6ZIE4
B1AMW1	A7WPR6	A6ZIE5
B1AN68	A7XPU1	A6ZIE6
B1AN70	A8CED1	A6ZIE7
B1AN99	A8CED3	A6ZIE8
B1ANB7	A8DUA8	A6ZIE9
B1ANM0	A8DUA9	A6ZIF0
B1AP15	A8E0Y7	A6ZIF1
B1AP16	A8ILK2	A7BG63
B1AVQ5	A8K112	A7E1B8
B1AVQ7	A8K2T5	A7E1C3
B1AVQ8	A8K309	A7E2D6
B1AVR0	A8K343	A7E2E1
B1AZT6	A8K379	A7E2V2
B1AZT9	A8K4C2	A7IT80
B1AZU0	A8K5K1	A7L8C5
B1N0S0	A8K7E0	A7L8C6
B1PL07	A8K7R3	A7LB39
B1PL87	A8K7Z2	A7LB40
B2C8Z3	A8K8G3	A7LCD7
B2CM71	A8KA66	A7LCD8
B2CM72	A8MPR8	A7LCU8
B2CM73	A8MWZ5	A7LH95
B2D098	A8R7G2	A7LNE7
B2KX90	A8U3X0	A7MA45
B2R4C5	A8UHA5	A7MAD9
B2R5R1	A8VGM8	A7MAK0
B2R601	A8VU75	A7MAK3
B2R658	A8VYQ6	A7MAN2
B2R6V2	A8YQE7	A7MAP1
B2R735	A8YQF2	A7MAP5
B2R782	A8YQF3	A7MAP6
B2R7C0	A8YQF4	A7U8S4
B2R7P8	A8YQI4	A7UM66
B2R7S9	A9IW21	A7UM82
B2R7U4	A9JIG5	A7UM86
B2R853	A9JPE7	A7WPJ2
B2R968	A9JPG2	A7WPR6
B2RA46	A9LSF3	A7XPU1
B2RAJ1	A9LSF4	A8CED1
B2RAW8	A9LSF6	A8CED3
B2RB24	A9QUT9	A8DUA8
B2RBA9	A9QVM5	A8DUA9
B2RC55	A9X165	A8E0Y7
B2RCL1	A9X166	A8ILK2
B2RDA1	A9X9K9	A8K024
B2RDT8	A9X9L0	A8K0J1
B2RDX0	A9X9L1	A8K112
B2REA4	A9XLN4	A8K2H9
B2REA5	A9YQ95	A8K2R8
B2RUU3	A9YUB8	A8K2T5
B2Z3W3	A9Z0N9	A8K2Z3
B2ZDQ1	A9Z197	A8K309
B2ZP78	B0AZL9	A8K343
B2ZP79	B0BK81	A8K379
B2ZZ86	B0BK95	A8K4C2
B3F166	B0BKZ5	A8K4G3
B3KMD1	B0F9N1	A8K5A6
B3KMX0	B0F9N3	A8K5K1
B3KMX3	B0FP46	A8K6L7
B3KN06	B0FZC9	A8K7E0
B3KNK2	B0I4X3	A8K7R3
B3KNW6	B0I4X4	A8K7T0
B3KNW7	B0I562	A8K7Z2
B3KPI6	B0JF23	A8K8D2
B3KPV6	B0L3P8	A8K8G3
B3KQ12	B0L3P9	A8KA66
B3KQI8	B0L3Q0	A8KS05
B3KQK1	B0QYB6	A8KS15
B3KQQ9	B0S7Z4	A8MPR8
B3KQR6	B0S7Z5	A8MPT7
B3KR35	B0S7Z6	A8MRB5
B3KR77	B0UY12	A8MSI0
B3KR81	B0UY14	A8MSI1
B3KRA2	B0UY15	A8MT08
B3KRD8	B0UZ83	A8MT21
B3KRI3	B0UZ85	A8MTK9
B3KRR4	B0V0B9	A8MU52
B3KRT6	B0V0C1	A8MUB1
B3KRV7	B0V0C2	A8MUQ1
B3KS85	B0V1N4	A8MWF9
B3KS95	B0V1N6	A8MWV3
B3KSB2	B0V2C8	A8MWV6
B3KSG0	B0YJ81	A8MWZ5
B3KSI0	B1A0K3	A8MXP3
B3KSV7	B1A0K4	A8MXT8
B3KT21	B1A653	A8MY15
B3KT64	B1A9K4	A8MYE6
B3KT92	B1AHM1	A8MYM4
B3KTH3	B1AHM2	A8MZ35
B3KTH9	B1ALD9	A8MZG1
B3KTL1	B1AMJ5	A8R7G2
B3KTR9	B1AN99	A8U3X0
B3KTU5	B1AP15	A8UHA5
B3KTX9	B1AP16	A8VGM8
B3KU56	B1AVQ5	A8VU75
B3KUA2	B1AVQ7	A8VYQ6
B3KUI8	B1AVQ8	A8W477
B3KUX9	B1AVR0	A8XR14
B3KV88	B1B6Q2	A8YQE7
B3KVF5	B1GYE6	A8YQF2
B3KVG6	B1GYE7	A8YQF3
B3KVI2	B1GYE9	A8YQF4
B3KVN9	B1P198	A8YQI4
B3KWB3	B1PC45	A9IW21
B3KWB8	B1PK97	A9JIG5
B3KWG5	B1PL03	A9JIG7
B3KWI2	B1PL04	A9JPE7
B3KWI8	B1PL05	A9JPG2
B3KWY1	B1PL06	A9LSF3
B3KWY5	B1PL87	A9LSF4
B3KWZ2	B1PMU8	A9LSF6
B3KXG2	B1PQ27	A9NIU4
B3KXJ1	B1PWE4	A9QUT9
B3KXW7	B1PZ64	A9QVM5
B3KXZ7	B1VK49	A9R9R2
B3KXZ8	B1VK50	A9R9R3
B3KY14	B1VK51	A9X165
B3KY59	B1VK52	A9X166
B3KY99	B1VK53	A9X9K9
B4DDD0	B1VK54	A9X9L0
B4DDF1	B2BD81	A9X9L1
B4DDK8	B2CM71	A9XLN4
B4DDQ1	B2CM72	A9YQ95
B4DDW4	B2CM73	A9YQ98
B4DDX6	B2CY73	A9YQ99
B4DE05	B2CY96	A9YUB8
B4DE34	B2CYA0	A9Z0N9
B4DEJ0	B2CYA1	A9Z197
B4DEU4	B2D098	A9Z1Y9
B4DEU6	B2DG01	B0AZL9
B4DEY4	B2DG03	B0BK81
B4DF07	B2DG04	B0BK95
B4DF84	B2DG28	B0BKZ5
B4DFA9	B2G4X0	B0F9N1
B4DFC6	B2G4X1	B0F9N3
B4DFG7	B2KX90	B0FP46
B4DFI2	B2NIZ5	B0FZC9
B4DFP9	B2NJ16	B0I4X3
B4DFQ3	B2NJ18	B0I4X4
B4DFY0	B2R5R1	B0I562
B4DG51	B2R601	B0JF23
B4DG65	B2R658	B0L3P8
B4DG86	B2R782	B0L3P9
B4DG90	B2R7C0	B0L3Q0
B4DGC7	B2R7P8	B0QY04
B4DGD1	B2R8Z2	B0QYB6
B4DGJ2	B2R8Z5	B0QZ51
B4DGL5	B2R968	B0QZ72
B4DGQ7	B2RAY1	B0S7X9
B4DGV7	B2RB24	B0S7Y6
B4DGV9	B2RC43	B0S7Y8
B4DGW9	B2RC55	B0S7Y9
B4DGX4	B2RUT6	B0S7Z4
B4DH03	B2RWP9	B0S7Z5
B4DH35	B2YG90	B0S7Z6
B4DHA8	B2YG92	B0UY12
B4DHB7	B2YG95	B0UY14
B4DHC2	B2YG96	B0UY15
B4DHR9	B2Z3W4	B0UZ32
B4DHT2	B2Z8W3	B0UZ83
B4DHX9	B2ZCW3	B0UZ85
B4DHZ3	B2ZCW4	B0UZ86
B4DI76	B2ZCX3	B0UZ89
B4DI91	B2ZDQ1	B0UZ92
B4DIB4	B2ZHW7	B0UZ95
B4DIN3	B2ZP78	B0V049
B4DIP7	B2ZP79	B0V050
B4DIS9	B2ZSE2	B0V053
B4DIT7	B2ZZ86	B0V054
B4DIU4	B3A045	B0V0B9
B4DJ01	B3GMV4	B0V0C1
B4DJG1	B3IYE5	B0V0C2
B4DJG2	B3KM58	B0V0C6
B4DJI9	B3KMG4	B0V0E9
B4DJK3	B3KMX0	B0V0J7
B4DJS1	B3KNI3	B0V0K0
B4DJZ8	B3KNP4	B0V0K1
B4DK46	B3KNY3	B0V0T6
B4DK68	B3KNZ5	B0V0T7
B4DKF8	B3KQI8	B0V0X7
B4DKJ3	B3KQK1	B0V1D8
B4DKK7	B3KQQ9	B0V1E1
B4DKQ0	B3KQX9	B0V1E2
B4DKQ7	B3KR17	B0V1N4
B4DKT5	B3KR77	B0V1N6
B4DKU8	B3KR81	B0V1U7
B4DKZ5	B3KRK4	B0V1U9
B4DL17	B3KRT6	B0V1V1
B4DL46	B3KRV7	B0V1V2
B4DLA6	B3KS75	B0V2A6
B4DLC2	B3KS85	B0V2C8
B4DLC3	B3KS95	B0YJ81
B4DLD5	B3KSB2	B1A0K3
B4DLF0	B3KSI0	B1A0K4
B4DLF5	B3KSM5	B1A653
B4DLJ7	B3KT21	B1A8Z4
B4DLL5	B3KTL1	B1A8Z5
B4DLL8	B3KTN8	B1A8Z6
B4DLM4	B3KTU5	B1A8Z7
B4DLN8	B3KTX9	B1A9K4
B4DLQ8	B3KTY0	B1AH78
B4DLR2	B3KU23	B1AH79
B4DLY0	B3KU51	B1AH80
B4DLZ4	B3KVG6	B1AHM1
B4DM13	B3KVI2	B1AHM2
B4DMB8	B3KVN9	B1AHQ7
B4DMH3	B3KWB3	B1AHQ8
B4DMK5	B3KWG5	B1AHQ9
B4DN15	B3KWM1	B1AKX1
B4DN21	B3KX25	B1ALB4
B4DN66	B3KXA8	B1ALB5
B4DN75	B3KXE2	B1ALB6
B4DN79	B3KXJ7	B1ALB7
B4DN90	B3KXZ7	B1ALB8
B4DNJ4	B3KY59	B1ALB9
B4DNT6	B3KY99	B1ALD9
B4DNW4	B3V8R0	B1ALX0
B4DNW5	B3V8R8	B1ALX4
B4DNW8	B3V8R9	B1AMJ5
B4DP06	B3V8S0	B1AMW1
B4DP93	B3VN05	B1AN68
B4DP96	B3W6H1	B1AN70
B4DPF3	B3W6H2	B1AN99
B4DPF5	B3WFG4	B1ANB7
B4DPF7	B3WFP3	B1ANM0
B4DPG6	B4DDG6	B1AP15
B4DPH5	B4DDH0	B1AP16
B4DPK4	B4DDN7	B1AVQ5
B4DPT0	B4DDQ2	B1AVQ7
B4DPY4	B4DDW4	B1AVQ8
B4DPY6	B4DDX6	B1AVR0
B4DQ10	B4DE05	B1AZT6
B4DQ13	B4DE34	B1AZT9
B4DQ70	B4DE90	B1AZU0
B4DQ79	B4DEA3	B1B6Q2
B4DQA0	B4DEA7	B1GYE6
B4DQA7	B4DEG2	B1GYE7
B4DQA9	B4DEU6	B1GYE9
B4DQI1	B4DF67	B1N0S0
B4DQS5	B4DFA9	B1P198
B4DQW5	B4DFC6	B1PC45
B4DQX4	B4DFF2	B1PK97
B4DR00	B4DFP2	B1PL03
B4DR10	B4DFP9	B1PL04
B4DR57	B4DFQ3	B1PL05
B4DR64	B4DFS2	B1PL06
B4DR79	B4DFW5	B1PL07
B4DRF2	B4DG04	B1PL87
B4DRG1	B4DG07	B1PMU8
B4DRL2	B4DG15	B1PQ27
B4DRP5	B4DG90	B1PWE4
B4DRR0	B4DGK5	B1PZ64
B4DRS6	B4DGL5	B1VK49
B4DRS7	B4DGQ7	B1VK50
B4DRU6	B4DGU0	B1VK51
B4DRV7	B4DGV9	B1VK52
B4DRY0	B4DH03	B1VK53
B4DRZ3	B4DH35	B1VK54
B4DS16	B4DHA8	B2BD81
B4DSA7	B4DHB4	B2C8Z3
B4DSI8	B4DHB7	B2CM71
B4DSK3	B4DHC2	B2CM72
B4DSL6	B4DHD4	B2CM73
B4DT07	B4DHS6	B2CY73
B4DT54	B4DHV3	B2CY96
B4DT73	B4DHX9	B2CYA0
B4DT82	B4DHZ3	B2CYA1
B4DTA8	B4DI46	B2D098
B4DTC7	B4DI52	B2DG01
B4DTD5	B4DIB4	B2DG03
B4DTF5	B4DIE5	B2DG04
B4DTF6	B4DIW7	B2DG28
B4DTH2	B4DJ01	B2G4X0
B4DTK1	B4DJK3	B2G4X1
B4DTN7	B4DJQ3	B2KX90
B4DTQ3	B4DJY3	B2NIZ5
B4DTS4	B4DK46	B2NJ16
B4DTU3	B4DKE0	B2NJ18
B4DTY7	B4DKF8	B2R4C5
B4DU16	B4DKJ3	B2R5R1
B4DU31	B4DKK7	B2R601
B4DU35	B4DKM6	B2R658
B4DU98	B4DKT5	B2R6V2
B4DUE5	B4DKU8	B2R735
B4DUF2	B4DKY3	B2R782
B4DUJ2	B4DKZ5	B2R7C0
B4DUN6	B4DLA6	B2R7P8
B4DUT4	B4DLC2	B2R7S9
B4DUX0	B4DLC3	B2R7U4
B4DUZ0	B4DLF0	B2R853
B4DV20	B4DLF5	B2R8Z2
B4DV27	B4DLJ5	B2R8Z5
B4DV33	B4DLJ7	B2R968
B4DV48	B4DLL5	B2RA46
B4DV58	B4DLL8	B2RAJ1
B4DV63	B4DLN8	B2RAW8
B4DV66	B4DLQ8	B2RAY1
B4DV69	B4DLV4	B2RB24
B4DVA2	B4DLZ4	B2RBA9
B4DVI3	B4DMA7	B2RC43
B4DVI6	B4DMB8	B2RC55
B4DVL1	B4DMK5	B2RCL1
B4DVQ6	B4DN21	B2RDA1
B4DVR0	B4DN59	B2RDT8
B4DW11	B4DN66	B2RDX0
B4DW15	B4DN75	B2REA4
B4DW26	B4DN79	B2REA5
B4DW27	B4DN90	B2RUT6
B4DW35	B4DNC0	B2RUU3
B4DW64	B4DNL4	B2RWP9
B4DW68	B4DP06	B2YG90
B4DW77	B4DP88	B2YG92
B4DW79	B4DPA7	B2YG95
B4DW82	B4DPF3	B2YG96
B4DW93	B4DPF7	B2Z3W3
B4DWB9	B4DPK4	B2Z3W4
B4DWC5	B4DPV5	B2Z8W3
B4DWD1	B4DPY4	B2ZCW3
B4DWE0	B4DPY6	B2ZCW4
B4DWK6	B4DQ10	B2ZCX3
B4DWS8	B4DQ24	B2ZDQ1
B4DWU6	B4DQ79	B2ZHW7
B4DX30	B4DQA9	B2ZP78
B4DX66	B4DQD6	B2ZP79
B4DXM7	B4DQI1	B2ZSE2
B4DXN0	B4DQS5	B2ZZ86
B4DXN5	B4DQV7	B3A045
B4DXU9	B4DQX4	B3F166
B4DY07	B4DR96	B3GMV4
B4DY26	B4DRF2	B3IYE5
B4DYD7	B4DRF7	B3KM58
B4DYG2	B4DRG1	B3KMD1
B4DYS3	B4DRL2	B3KMG4
B4DYT9	B4DRS6	B3KMX0
B4DYU3	B4DRZ3	B3KMX3
B4DYU7	B4DSP1	B3KN06
B4DZ40	B4DSQ1	B3KNI3
B4DZB8	B4DST8	B3KNK2
B4DZF5	B4DTC7	B3KNP4
B4DZH8	B4DTF5	B3KNW6
B4DZQ7	B4DTF6	B3KNW7
B4DZS5	B4DTH2	B3KNY3
B4DZT7	B4DTK1	B3KNZ5
B4E003	B4DTU3	B3KPI6
B4E042	B4DTV1	B3KPV6
B4E057	B4DTY7	B3KQ12
B4E087	B4DU16	B3KQI8
B4E089	B4DU34	B3KQK1
B4E096	B4DUE5	B3KQQ9
B4E0A2	B4DUF2	B3KQR6
B4E0E4	B4DUJ2	B3KQX9
B4E0E6	B4DUK6	B3KR17
B4E0F1	B4DUT4	B3KR35
B4E0F9	B4DUY7	B3KR77
B4E0G2	B4DV10	B3KR81
B4E0H8	B4DV20	B3KRA2
B4E0M6	B4DV27	B3KRD8
B4E0R1	B4DV48	B3KRI3
B4E0S0	B4DV69	B3KRK4
B4E0V6	B4DVF0	B3KRR4
B4E0Z0	B4DVQ6	B3KRT6
B4E173	B4DVQ9	B3KRV7
B4E1C8	B4DVR0	B3KS75
B4E1E0	B4DVY0	B3KS85
B4E1F5	B4DW02	B3KS95
B4E1I9	B4DW07	B3KSB2
B4E1L3	B4DW11	B3KSG0
B4E1L9	B4DW25	B3KSI0
B4E1M3	B4DW93	B3KSM5
B4E1W5	B4DWA7	B3KSV7
B4E1W8	B4DWB9	B3KT21
B4E1Y5	B4DWI5	B3KT64
B4E1Z1	B4DWK4	B3KT92
B4E1Z4	B4DWK6	B3KTH3
B4E201	B4DX06	B3KTH9
B4E212	B4DX66	B3KTL1
B4E216	B4DX84	B3KTN8
B4E246	B4DXH6	B3KTR9
B4E248	B4DXN2	B3KTU5
B4E2D9	B4DXP3	B3KTX9
B4E2E9	B4DXQ0	B3KTY0
B4E2F9	B4DXS4	B3KU23
B4E2I8	B4DY07	B3KU51
B4E2J3	B4DY26	B3KU56
B4E2R5	B4DYD7	B3KUA2
B4E2W3	B4DYS3	B3KUI8
B4E2Y8	B4DYT9	B3KUX9
B4E328	B4DYU3	B3KV88
B4E385	B4DYU7	B3KVF5
B4E396	B4DYV3	B3KVG6
B4E3D4	B4DZ13	B3KVI2
B4E3E3	B4DZD1	B3KVN9
B4E3F0	B4DZD9	B3KWB3
B4E3H9	B4DZF5	B3KWB8
B4E3I7	B4DZQ7	B3KWG5
B4E3J7	B4DZS5	B3KWI2
B4E3K8	B4DZT2	B3KWI8
B4E3N0	B4E003	B3KWM1
B4E3S0	B4E0C9	B3KWY1
B4E3T6	B4E0G2	B3KWY5
B4F4P6	B4E0H8	B3KWZ2
B5A929	B4E0M6	B3KX25
B5A930	B4E0Z0	B3KXA8
B5A931	B4E140	B3KXE2
B5A932	B4E173	B3KXG2
B5A933	B4E1F5	B3KXJ1
B5A934	B4E1G2	B3KXJ7
B5A935	B4E1I9	B3KXW7
B5A936	B4E1L3	B3KXZ7
B5A937	B4E1L9	B3KXZ8
B5A938	B4E1M3	B3KY14
B5A939	B4E1N3	B3KY59
B5A940	B4E1W8	B3KY99
B5A941	B4E1Y8	B3V8R0
B5A942	B4E1Z1	B3V8R8
B5A943	B4E1Z4	B3V8R9
B5A955	B4E201	B3V8S0
B5A968	B4E246	B3VN05
B5BTY6	B4E2A4	B3W6H1
B5BU38	B4E2J3	B3W6H2
B5BUF9	B4E2N5	B3WFG4
B5MC07	B4E2S2	B3WFP3
B5MC22	B4E2S9	B4DDD0
B5MC34	B4E2X0	B4DDF1
B5MC36	B4E316	B4DDG6
B5MC67	B4E344	B4DDH0
B5MC85	B4E358	B4DDK8
B5MCB2	B4E385	B4DDN7
B5MCF1	B4E396	B4DDQ1
B5MCG6	B4E3A0	B4DDQ2
B5MCK8	B4E3A5	B4DDW4
B5MCT2	B4E3A7	B4DDX6
B5MD39	B4E3B2	B4DE05
B5MD58	B4E3D4	B4DE34
B5MDP7	B4E3F0	B4DE90
B5MEE9	B4E3H9	B4DEA3
B5MEH4	B4E3I5	B4DEA7
B6EC89	B4E3I7	B4DEG2
B6EC96	B4E3T6	B4DEJ0
B6ECA1	B4XHE2	B4DEU4
B6ECA2	B4XKD1	B4DEU6
B6ECA3	B5A929	B4DEY4
B6ECA4	B5A930	B4DF07
B6ECA9	B5A931	B4DF67
B6ECB0	B5A932	B4DF84
B6ECB1	B5A933	B4DFA9
B6ECB2	B5A934	B4DFC6
B6ECB3	B5A935	B4DFF2
B6ECB5	B5A936	B4DFG7
B6VNV5	B5A937	B4DFI2
B6ZGR6	B5A938	B4DFP2
B6ZGT0	B5A939	B4DFP9
B6ZGT6	B5A940	B4DFQ3
B7TY16	B5A941	B4DFS2
B7WND7	B5A942	B4DFW5
B7WNU7	B5A943	B4DFY0
B7WP29	B5AFW1	B4DG04
B7Z1E6	B5AFW2	B4DG07
B7Z1G6	B5AFW3	B4DG15
B7Z1H3	B5AFW4	B4DG51
B7Z1I4	B5AFW5	B4DG65
B7Z1L4	B5AFW6	B4DG86
B7Z1M2	B5AFW7	B4DG90
B7Z1N0	B5AFW8	B4DGC7
B7Z1R4	B5AH69	B4DGD1
B7Z1W2	B5ASL0	B4DGJ2
B7Z1X0	B5ATU7	B4DGK5
B7Z1Y8	B5ATU9	B4DGL5
B7Z1Z5	B5ATV0	B4DGQ7
B7Z236	B5ATV1	B4DGU0
B7Z249	B5ATV2	B4DGV7
B7Z279	B5ATV3	B4DGV9
B7Z285	B5AU43	B4DGW9
B7Z2C9	B5B2D1	B4DGX4
B7Z2F3	B5B2D2	B4DH03
B7Z2M5	B5B2D3	B4DH35
B7Z2S3	B5B8Y5	B4DHA8
B7Z2U5	B5B8Y6	B4DHB4
B7Z2U7	B5BLP2	B4DHB7
B7Z2X0	B5BUJ8	B4DHC2
B7Z2X6	B5KMF8	B4DHD4
B7Z339	B5KNJ6	B4DHR9
B7Z351	B5LFX8	B4DHS6
B7Z379	B5LFX9	B4DHT2
B7Z3C0	B5LFY0	B4DHV3
B7Z3H7	B5LFY1	B4DHX9
B7Z3I3	B5LFY2	B4DHZ3
B7Z3K3	B5M202	B4DI46
B7Z3M7	B5M6P3	B4DI52
B7Z3U3	B5MA82	B4DI76
B7Z3V4	B5MC07	B4DI91
B7Z3V5	B5MC34	B4DIB4
B7Z3Z8	B5MC36	B4DIE5
B7Z405	B5MC67	B4DIN3
B7Z440	B5MC85	B4DIP7
B7Z450	B5MCB2	B4DIS9
B7Z458	B5MCK8	B4DIT7
B7Z4A7	B5MCT2	B4DIU4
B7Z4C6	B5MD39	B4DIW7
B7Z4I4	B5MD58	B4DJ01
B7Z4K3	B5MDP7	B4DJG1
B7Z4L8	B5MEG9	B4DJG2
B7Z4N6	B5MEH4	B4DJI9
B7Z4P0	B5TRS5	B4DJK3
B7Z4T0	B5TYU2	B4DJQ3
B7Z4W9	B6EAT9	B4DJS1
B7Z4Y3	B6EC89	B4DJY3
B7Z4Y4	B6EC96	B4DJZ8
B7Z4Z1	B6ECA1	B4DK46
B7Z520	B6ECA2	B4DK68
B7Z523	B6ECA3	B4DKE0
B7Z529	B6ECA4	B4DKF8
B7Z535	B6ECA9	B4DKJ3
B7Z561	B6ECB0	B4DKK7
B7Z565	B6ECB1	B4DKM6
B7Z567	B6ECB2	B4DKQ0
B7Z568	B6ECB3	B4DKQ7
B7Z588	B6ECB5	B4DKT5
B7Z590	B6ETP9	B4DKU8
B7Z599	B6RC64	B4DKY3
B7Z5A7	B6V6K3	B4DKZ5
B7Z5B7	B6V6K4	B4DL17
B7Z5C7	B6VAW4	B4DL46
B7Z5E8	B6VCX1	B4DLA6
B7Z5G7	B6VPZ4	B4DLC2
B7Z5G8	B6VPZ5	B4DLC3
B7Z5H6	B6ZBY4	B4DLD5
B7Z5H7	B6ZGR6	B4DLF0
B7Z5J3	B6ZGT6	B4DLF5
B7Z5J8	B7SFZ2	B4DLJ5
B7Z5L0	B7SFZ3	B4DLJ7
B7Z5L4	B7U5E0	B4DLL5
B7Z5M5	B7U9X4	B4DLL8
B7Z5M8	B7WND7	B4DLM4
B7Z5M9	B7WPN9	B4DLN8
B7Z5N9	B7Z1E8	B4DLQ8
B7Z5Q4	B7Z1F8	B4DLR2
B7Z5W7	B7Z1H3	B4DLV4
B7Z5Z6	B7Z1I4	B4DLY0
B7Z618	B7Z1M2	B4DLZ4
B7Z625	B7Z1R4	B4DM13
B7Z638	B7Z1Z5	B4DMA7
B7Z649	B7Z279	B4DMB8
B7Z670	B7Z2C9	B4DMH3
B7Z683	B7Z2D0	B4DMK5
B7Z6D6	B7Z2G6	B4DN15
B7Z6E4	B7Z2J2	B4DN21
B7Z6H7	B7Z2M1	B4DN59
B7Z6Q7	B7Z2M5	B4DN66
B7Z6Q8	B7Z2P1	B4DN75
B7Z6R8	B7Z2S3	B4DN79
B7Z6T1	B7Z2X0	B4DN90
B7Z6U4	B7Z2X6	B4DNC0
B7Z6V2	B7Z369	B4DNJ4
B7Z6W9	B7Z379	B4DNL4
B7Z6X5	B7Z3I3	B4DNT6
B7Z6Y0	B7Z3U2	B4DNW4
B7Z6Y8	B7Z440	B4DNW5
B7Z6Z6	B7Z458	B4DNW8
B7Z702	B7Z469	B4DP06
B7Z711	B7Z4C6	B4DP88
B7Z747	B7Z4H2	B4DP93
B7Z782	B7Z4P0	B4DP96
B7Z7B9	B7Z4T0	B4DPA7
B7Z7E3	B7Z4U4	B4DPF3
B7Z7Q1	B7Z4V4	B4DPF5
B7Z7R6	B7Z4W4	B4DPF7
B7Z7V0	B7Z4W9	B4DPG6
B7Z7V7	B7Z4Y3	B4DPH5
B7Z7Z1	B7Z509	B4DPK4
B7Z800	B7Z520	B4DPR7
B7Z831	B7Z523	B4DPT0
B7Z844	B7Z526	B4DPV5
B7Z849	B7Z529	B4DPY4
B7Z862	B7Z535	B4DPY6
B7Z865	B7Z567	B4DQ10
B7Z887	B7Z599	B4DQ13
B7Z8A9	B7Z5G7	B4DQ24
B7Z8B2	B7Z5G8	B4DQ70
B7Z8B9	B7Z5L0	B4DQ79
B7Z8C2	B7Z5L6	B4DQA0
B7Z8C5	B7Z5M9	B4DQA7
B7Z8H3	B7Z5N9	B4DQA9
B7Z8K5	B7Z5T8	B4DQD6
B7Z8K6	B7Z618	B4DQI1
B7Z8L6	B7Z638	B4DQS5
B7Z8M5	B7Z647	B4DQV7
B7Z8Q1	B7Z670	B4DQW5
B7Z8Q9	B7Z683	B4DQX4
B7Z8X1	B7Z6B5	B4DR00
B7Z900	B7Z6G1	B4DR10
B7Z903	B7Z6G9	B4DR57
B7Z910	B7Z6H5	B4DR64
B7Z917	B7Z6H7	B4DR79
B7Z924	B7Z6I8	B4DR96
B7Z928	B7Z6Q8	B4DRF2
B7Z940	B7Z6T1	B4DRF7
B7Z949	B7Z6U7	B4DRG1
B7Z955	B7Z6V2	B4DRL2
B7Z957	B7Z756	B4DRP5
B7Z966	B7Z782	B4DRR0
B7Z985	B7Z7Y3	B4DRS6
B7Z9B1	B7Z7Z1	B4DRS7
B7Z9C4	B7Z800	B4DRU6
B7Z9G3	B7Z831	B4DRV7
B7Z9H7	B7Z849	B4DRY0
B7Z9J5	B7Z862	B4DRZ3
B7Z9J6	B7Z865	B4DS16
B7Z9J9	B7Z8C5	B4DSA7
B7Z9M1	B7Z8M6	B4DSI8
B7Z9M4	B7Z8X1	B4DSK3
B7Z9P2	B7Z900	B4DSL6
B7Z9R9	B7Z924	B4DSP1
B7Z9U3	B7Z9F1	B4DSQ1
B7Z9V0	B7Z9J9	B4DST8
B7ZAC3	B7Z9M4	B4DT07
B7ZAN3	B7Z9P2	B4DT54
B7ZAP2	B7ZA74	B4DT73
B7ZAS5	B7ZAP2	B4DT82
B7ZAV7	B7ZAZ9	B4DTA8
B7ZAZ9	B7ZB43	B4DTC7
B7ZB31	B7ZBR7	B4DTD5
B7ZB43	B7ZKM7	B4DTF5
B7ZBA4	B7ZKR5	B4DTF6
B7ZBA5	B7ZL68	B4DTH2
B7ZBN5	B7ZLE5	B4DTK1
B7ZKR5	B7ZLE9	B4DTN7
B7ZL55	B7ZLF0	B4DTQ3
B7ZL68	B7ZLY3	B4DTS4
B7ZLD5	B7ZM29	B4DTU3
B7ZLD8	B7ZM99	B4DTV1
B7ZLE5	B7ZVW2	B4DTY7
B7ZLE9	B7ZVX0	B4DU16
B7ZLF0	B7ZVZ6	B4DU31
B7ZLH8	B8K1J4	B4DU34
B7ZM29	B8XPR9	B4DU35
B7ZM99	B8Y4R9	B4DU98
B7ZMF2	B8Y6A8	B4DUE5
B7ZVW2	B8Y6A9	B4DUF2
B7ZVX9	B8YBG3	B4DUJ2
B7ZVY5	B8YIA4	B4DUK6
B7ZW51	B8YIA5	B4DUN6
B8K1J4	B8YIA7	B4DUT4
B8PTI0	B8YIA8	B4DUX0
B8QFA1	B8YIA9	B4DUY7
B8QGS6	B8YJM6	B4DUZ0
B8QGS7	B8ZWE2	B4DV10
B8QGS8	B8ZXH3	B4DV20
B8QGS9	B8ZYV9	B4DV27
B8YIA4	B8ZZA8	B4DV33
B8YIA5	B8ZZC5	B4DV48
B8YIA7	B8ZZC6	B4DV58
B8YIA8	B8ZZK2	B4DV63
B8YIA9	B8ZZN4	B4DV66
B8ZZ64	B8ZZR8	B4DV69
B8ZZ69	B9EG73	B4DVA2
B8ZZA3	B9EG74	B4DVF0
B8ZZA9	B9EGK4	B4DVI3
B8ZZK2	B9EGL1	B4DVI6
B8ZZN4	B9EGP7	B4DVL1
B8ZZP9	B9EJA8	B4DVQ6
B8ZZR8	B9EJE3	B4DVQ9
B8ZZX6	B9ZVR1	B4DVR0
B9EG74	C0IMJ1	B4DVY0
B9EGK4	C0IMJ2	B4DW02
B9EGP7	C0IMJ3	B4DW07
B9EGQ8	C0IMJ4	B4DW11
B9EJA8	O00179	B4DW15
B9EJE3	O00180	B4DW25
C1IK54	O00194	B4DW26
C6EVS3	O00220	B4DW27
C6EVS4	O00291	B4DW35
O00154	O00391	B4DW64
O00177	O00435	B4DW68
O00179	O00534	B4DW77
O00194	O00572	B4DW79
O00214	O02923	B4DW82
O00220	O02924	B4DW93
O00254	O02925	B4DWA7
O00291	O02926	B4DWB9
O00311	O02927	B4DWC5
O00391	O02928	B4DWD1
O00453	O02929	B4DWE0
O00463	O14640	B4DWI5
O00468	O14907	B4DWK4
O00572	O14909	B4DWK6
O14757	O15264	B4DWS8
O14763	O15438	B4DWU6
O14777	O15460	B4DX06
O14798	O19514	B4DX30
O14944	O19515	B4DX66
O15118	O19552	B4DX84
O15264	O19553	B4DXH6
O15296	O19563	B4DXM7
O15392	O19571	B4DXN0
O15438	O19572	B4DXN2
O15460	O19573	B4DXN5
O19501	O19574	B4DXP3
O19506	O19575	B4DXQ0
O19522	O19579	B4DXS4
O19632	O19580	B4DXU9
O19680	O19582	B4DY07
O19685	O19584	B4DY26
O19697	O19591	B4DYD7
O19703	O19617	B4DYG2
O19704	O19634	B4DYS3
O19705	O19636	B4DYT9
O19707	O19638	B4DYU3
O19709	O19639	B4DYU7
O19710	O19643	B4DYV3
O19711	O19644	B4DZ13
O19712	O19648	B4DZ40
O19714	O19653	B4DZB8
O19715	O19654	B4DZD1
O19741	O19655	B4DZD9
O19760	O19656	B4DZF5
O19764	O19657	B4DZH8
O19765	O19658	B4DZQ7
O43278	O19659	B4DZS5
O43374	O19677	B4DZT2
O43683	O19684	B4DZT7
O43731	O19685	B4E003
O43849	O19745	B4E042
O43850	O19746	B4E057
O43851	O19753	B4E087
O43854	O19754	B4E089
O46871	O19757	B4E096
O60462	O19761	B4E0A2
O60477	O19766	B4E0C9
O60486	O19767	B4E0E4
O60487	O19768	B4E0E6
O60565	O19782	B4E0F1
O60603	O19784	B4E0F9
O60926	O19785	B4E0G2
O75051	O19805	B4E0H8
O75054	O19806	B4E0M6
O75056	O19807	B4E0R1
O75093	O19808	B4E0S0
O75223	O19809	B4E0V6
O75508	O43187	B4E0Z0
O75509	O43278	B4E140
O75591	O43731	B4E173
O75626	O43832	B4E1C8
O75693	O43849	B4E1E0
O75712	O43850	B4E1F5
O75781	O43851	B4E1G2
O75810	O43854	B4E1I9
O75811	O60437	B4E1L3
O75812	O60462	B4E1L9
O75813	O60486	B4E1M3
O75911	O60487	B4E1N3
O75995	O62900	B4E1W5
O76033	O75051	B4E1W8
O76054	O75054	B4E1Y5
O76083	O75093	B4E1Y8
O76104	O75223	B4E1Z1
O76105	O75362	B4E1Z4
O78000	O75509	B4E201
O78181	O75591	B4E212
O78198	O75693	B4E216
O78208	O75712	B4E246
O78219	O75810	B4E248
O78220	O75811	B4E2A4
O78224	O75812	B4E2D9
O94794	O75813	B4E2E9
O94810	O75874	B4E2F9
O94851	O75911	B4E2I8
O94919	O76033	B4E2J3
O95050	O76083	B4E2N5
O95084	O76104	B4E2R5
O95171	O76105	B4E2S2
O95210	O77960	B4E2S9
O95279	O78043	B4E2W3
O95428	O78064	B4E2X0
O95436	O78065	B4E2Y8
O95571	O78070	B4E316
O95608	O78071	B4E328
O95617	O78075	B4E344
O95633	O78089	B4E358
O95661	O78092	B4E385
O95711	O78093	B4E396
O95715	O78129	B4E3A0
O95819	O78131	B4E3A5
O95832	O78132	B4E3A7
O95992	O78133	B4E3B2
O95994	O78134	B4E3D4
O96008	O78135	B4E3E3
O98050	O78136	B4E3F0
O98202	O78140	B4E3H9
O98213	O78144	B4E3I5
O98214	O78164	B4E3I7
P00749	O78175	B4E3J7
P00751	O78179	B4E3K8
P00797	O78201	B4E3N0
P01009	O78208	B4E3S0
P01024	O78213	B4E3T6
P01033	O78215	B4F4P6
P01130	O94794	B4XHE2
P01135	O94851	B4XKD1
P01137	O94919	B5A929
P01906	O94925	B5A930
P01909	O95084	B5A931
P01920	O95171	B5A932
P02452	O95370	B5A933
P02538	O95428	B5A934
P02649	O95436	B5A935
P02654	O95571	B5A936
P02745	O95608	B5A937
P02747	O95617	B5A938
P02750	O95633	B5A939
P02751	O95658	B5A940
P03956	O95659	B5A941
P03973	O95661	B5A942
P04083	O95832	B5A943
P04085	O95957	B5A955
P04183	O95994	B5A968
P04233	O96008	B5AFW1
P04271	P00751	B5AFW2
P04437	P00797	B5AFW3
P04818	P01009	B5AFW4
P04839	P01033	B5AFW5
P05107	P01135	B5AFW6
P05156	P01889	B5AFW7
P05362	P02452	B5AFW8
P05538	P02649	B5AH69
P05981	P02654	B5ASL0
P06340	P02751	B5ATU7
P06681	P03973	B5ATU9
P06702	P04222	B5ATV0
P06703	P04233	B5ATV1
P06858	P04271	B5ATV2
P07225	P05060	B5ATV3
P07333	P05156	B5AU43
P07339	P06241	B5B2D1
P07477	P06681	B5B2D2
P07478	P06703	B5B2D3
P07948	P06858	B5B8Y5
P07988	P07225	B5B8Y6
P07996	P07339	B5BLP2
P08123	P07477	B5BTY6
P08138	P07478	B5BU38
P08174	P07948	B5BUF9
P08476	P07988	B5BUJ8
P08581	P08123	B5KMF8
P08631	P08174	B5KNJ6
P08727	P08581	B5LFX8
P09237	P08727	B5LFX9
P09529	P09237	B5LFY0
P09601	P09529	B5LFY1
P09668	P09668	B5LFY2
P09758	P09917	B5M202
P09917	P0C0L4	B5M6P3
P10451	P0C0L5	B5MA82
P10827	P10321	B5MBZ1
P10909	P10586	B5MC07
P10915	P10619	B5MC22
P11049	P10620	B5MC34
P11169	P10827	B5MC36
P11215	P10909	B5MC67
P11388	P11498	B5MC85
P11473	P11717	B5MC90
P11498	P13497	B5MCB2
P12107	P13611	B5MCF1
P12814	P15941	B5MCG6
P13497	P16070	B5MCK8
P13584	P16519	B5MCM3
P13611	P17693	B5MCS5
P13646	P18827	B5MCT2
P14151	P19021	B5MD39
P14555	P19022	B5MD58
P14780	P19440	B5MDP7
P15088	P20393	B5MDR1
P15144	P20908	B5MDS7
P15153	P21589	B5MDT4
P15509	P21757	B5MDU7
P15812	P21810	B5MDZ4
P15941	P21817	B5ME63
P16144	P21860	B5MEA6
P16519	P22223	B5MED2
P16581	P22749	B5MEE9
P17677	P22897	B5MEG9
P17812	P23297	B5MEH4
P18510	P23469	B5TRS5
P18827	P24043	B5TYU2
P19012	P24385	B6EAT9
P19022	P24821	B6EC89
P19256	P25774	B6EC96
P19440	P26006	B6ECA1
P19875	P26012	B6ECA2
P19878	P27658	B6ECA3
P20036	P27816	B6ECA4
P20231	P28062	B6ECA9
P20273	P29373	B6ECB0
P20333	P30273	B6ECB1
P20393	P30480	B6ECB2
P20807	P30484	B6ECB3
P20908	P30486	B6ECB5
P21333	P30499	B6ETP9
P21589	P30501	B6RC64
P21757	P30504	B6V6K3
P21817	P30505	B6V6K4
P21860	P30508	B6VAW4
P21980	P30510	B6VCX1
P22223	P30531	B6VNV5
P22607	P30542	B6VPZ4
P22732	P31431	B6VPZ5
P22749	P31483	B6ZBY4
P22794	P31641	B6ZDM4
P22897	P31939	B6ZGR6
P23297	P31949	B6ZGT0
P23435	P33991	B6ZGT6
P23469	P34897	B7SFZ2
P24385	P35030	B7SFZ3
P24821	P35236	B7TY16
P25445	P35367	B7U5E0
P25774	P35580	B7U9X4
P26006	P35869	B7WND7
P29317	P36268	B7WNR2
P29373	P36897	B7WNU7
P29972	P36956	B7WNY1
P30273	P41161	B7WP29
P30279	P41221	B7WPN9
P30542	P42224	B7WPP8
P30679	P42771	B7Z1E6
P31146	P42772	B7Z1E8
P31350	P47870	B7Z1F8
P31431	P47895	B7Z1G6
P31939	P47972	B7Z1H3
P31949	P48167	B7Z1I4
P33991	P48443	B7Z1L4
P34910	P48552	B7Z1M2
P35030	P49747	B7Z1N0
P35318	P49862	B7Z1R4
P35367	P49961	B7Z1W2
P35790	P50479	B7Z1X0
P36268	P50549	B7Z1Y8
P36897	P50876	B7Z1Z5
P36956	P51159	B7Z236
P38936	P51512	B7Z249
P39900	P52789	B7Z279
P41161	P52926	B7Z285
P41218	P53634	B7Z2C9
P42081	P53667	B7Z2D0
P42224	P53816	B7Z2F3
P42771	P54687	B7Z2G6
P42772	P54727	B7Z2J2
P42892	P54764	B7Z2M1
P43007	P54792	B7Z2M5
P43268	P54821	B7Z2P1
P43353	P55263	B7Z2S3
P47870	P55285	B7Z2U5
P47895	P55287	B7Z2U7
P47972	P55957	B7Z2X0
P48167	P61812	B7Z2X6
P48443	P61916	B7Z339
P48552	P63252	B7Z351
P48668	P78352	B7Z369
P48775	P78505	B7Z379
P49747	P78545	B7Z3C0
P49862	P78552	B7Z3H7
P49961	P79487	B7Z3I3
P50221	P79497	B7Z3K3
P50479	P79560	B7Z3M7
P50549	P79592	B7Z3U2
P51159	P79612	B7Z3U3
P51460	P79615	B7Z3V4
P51512	P79617	B7Z3V5
P51532	P79618	B7Z3Z8
P51828	P79619	B7Z405
P52333	P80188	B7Z440
P52926	P80723	B7Z450
P53634	P98196	B7Z458
P54687	Q000Z0	B7Z469
P54764	Q001P1	B7Z4A7
P54821	Q001P2	B7Z4C6
P55263	Q001S2	B7Z4H2
P55283	Q006A6	B7Z4I4
P55285	Q006A8	B7Z4K3
P55290	Q01196	B7Z4L8
P55774	Q01954	B7Z4N6
P55957	Q02487	B7Z4P0
P59510	Q05BV6	B7Z4T0
P61626	Q05C15	B7Z4U4
P63252	Q05C42	B7Z4V4
P68366	Q05CH0	B7Z4W4
P78396	Q05CZ3	B7Z4W9
P78489	Q05D06	B7Z4Y3
P78505	Q05D86	B7Z4Y4
P78545	Q05DA4	B7Z4Z1
P80188	Q05DB3	B7Z509
P80723	Q05G03	B7Z520
P98196	Q06481	B7Z523
Q01196	Q06AC8	B7Z526
Q01954	Q06BD1	B7Z529
Q01973	Q06F35	B7Z535
Q02930	Q07000	B7Z561
Q03112	Q07352	B7Z565
Q03169	Q07699	B7Z567
Q03692	Q08431	B7Z568
Q04695	Q08493	B7Z588
Q04726	Q08629	B7Z590
Q04941	Q08722	B7Z599
Q05BE4	Q08GD3	B7Z5A7
Q05BQ2	Q08GE4	B7Z5B7
Q05BR2	Q08GM9	B7Z5C7
Q05C15	Q09GE6	B7Z5E8
Q05C49	Q09K13	B7Z5G7
Q05CF6	Q09LL6	B7Z5G8
Q05CU9	Q0E9Q9	B7Z5H6
Q05CZ3	Q0E9R0	B7Z5H7
Q05D71	Q0GM92	B7Z5J3
Q05D86	Q0MT77	B7Z5J8
Q05DA4	Q0P6N1	B7Z5L0
Q05DQ6	Q0P6S6	B7Z5L4
Q06F35	Q0PF70	B7Z5L6
Q07699	Q0PHP6	B7Z5M5
Q07812	Q0PHV3	B7Z5M8
Q08397	Q0PHV4	B7Z5M9
Q08431	Q0PMJ9	B7Z5N9
Q08493	Q0PMK0	B7Z5Q4
Q08629	Q0PPT7	B7Z5T8
Q08722	Q0PQ42	B7Z5W7
Q08AS3	Q0PQ78	B7Z5Z6
Q08AS4	Q0QD44	B7Z618
Q08E91	Q0QER2	B7Z625
Q09GN1	Q0QJI3	B7Z638
Q09GN2	Q0VAP5	B7Z647
Q0E4W4	Q0VAP6	B7Z649
Q0EAF5	Q0Z8D6	B7Z670
Q0IJ44	Q0ZAW7	B7Z683
Q0P5Z9	Q0ZAW8	B7Z6B5
Q0P665	Q0ZAW9	B7Z6D6
Q0Q616	Q0ZP94	B7Z6E4
Q0QD44	Q0ZP95	B7Z6G1
Q0QJI3	Q12929	B7Z6G9
Q0VAA5	Q12979	B7Z6H5
Q0VAP5	Q13009	B7Z6H7
Q0VAP6	Q13115	B7Z6I8
Q0VD99	Q13454	B7Z6Q7
Q0VF97	Q13495	B7Z6Q8
Q0VGA6	Q13568	B7Z6R8
Q0VJC4	Q13649	B7Z6T1
Q0Z8D6	Q13660	B7Z6U4
Q12766	Q13661	B7Z6U7
Q12884	Q13683	B7Z6V2
Q12929	Q13747	B7Z6W9
Q12979	Q13749	B7Z6X5
Q13009	Q13751	B7Z6Y0
Q13092	Q13791	B7Z6Y8
Q13094	Q14089	B7Z6Z6
Q13115	Q14108	B7Z702
Q13165	Q14116	B7Z711
Q13219	Q14142	B7Z747
Q13231	Q14195	B7Z756
Q13454	Q14247	B7Z782
Q13488	Q14328	B7Z7B9
Q13495	Q14376	B7Z7E3
Q13513	Q14390	B7Z7Q1
Q13568	Q14573	B7Z7R6
Q13649	Q14766	B7Z7V0
Q13747	Q14767	B7Z7V7
Q13751	Q14784	B7Z7Y3
Q13753	Q14825	B7Z7Z1
Q13791	Q14838	B7Z800
Q13876	Q14877	B7Z831
Q13972	Q14956	B7Z844
Q13973	Q149N4	B7Z849
Q13974	Q14BM2	B7Z862
Q13975	Q14CA1	B7Z865
Q13985	Q14QQ1	B7Z887
Q14025	Q14UF2	B7Z8A9
Q14116	Q14UF3	B7Z8B2
Q14142	Q14UF4	B7Z8B9
Q14148	Q14UF5	B7Z8C2
Q14185	Q14UF6	B7Z8C5
Q14195	Q15063	B7Z8H3
Q14242	Q15165	B7Z8K5
Q14253	Q15296	B7Z8K6
Q14328	Q15342	B7Z8L6
Q14376	Q15344	B7Z8M5
Q14390	Q15517	B7Z8M6
Q14451	Q15566	B7Z8Q1
Q14535	Q15582	B7Z8Q9
Q14574	Q15753	B7Z8X1
Q14666	Q15782	B7Z900
Q14680	Q16441	B7Z903
Q14748	Q16458	B7Z910
Q14764	Q16519	B7Z917
Q14773	Q16644	B7Z924
Q14825	Q16678	B7Z928
Q14868	Q16769	B7Z940
Q14877	Q16828	B7Z949
Q14921	Q16890	B7Z955
Q14922	Q17RG1	B7Z957
Q14956	Q17RV3	B7Z966
Q149N0	Q19A32	B7Z985
Q14BM2	Q19A34	B7Z9B1
Q14CA1	Q19K85	B7Z9C4
Q14CB8	Q1ANF3	B7Z9F1
Q14DL9	Q1ELT2	B7Z9G3
Q14K62	Q1ELT3	B7Z9H7
Q14K63	Q1G0L6	B7Z9J5
Q14K64	Q1G102	B7Z9J6
Q14QT3	Q1G104	B7Z9J9
Q14UF2	Q1G4N8	B7Z9M1
Q14UF3	Q1G4N9	B7Z9M4
Q14UF4	Q1HA39	B7Z9P2
Q14UF5	Q1L5Z9	B7Z9R9
Q14UF6	Q1L740	B7Z9U3
Q15004	Q1M182	B7Z9V0
Q15069	Q1M183	B7ZA74
Q15080	Q1M185	B7ZAC3
Q15296	Q1M186	B7ZAN3
Q15342	Q1M187	B7ZAP2
Q15344	Q1M188	B7ZAS5
Q15462	Q1M2U3	B7ZAV7
Q15463	Q1M2X9	B7ZAZ9
Q15566	Q1MW36	B7ZB31
Q15582	Q1MW37	B7ZB43
Q15661	Q1PAF7	B7ZBA4
Q15742	Q1PBK1	B7ZBA5
Q15782	Q1PBK2	B7ZBN5
Q15910	Q1PBK3	B7ZBR7
Q15952	Q1PBK6	B7ZKM7
Q16393	Q1PBK8	B7ZKR5
Q16441	Q1RPB9	B7ZL55
Q16479	Q1T720	B7ZL68
Q16498	Q1W0Z3	B7ZLD5
Q16519	Q1W146	B7ZLD8
Q16538	Q1W147	B7ZLE5
Q16548	Q1W148	B7ZLE9
Q16599	Q1W5T5	B7ZLF0
Q16610	Q1WAA7	B7ZLH8
Q16678	Q1WAA9	B7ZLY3
Q16719	Q1WAB0	B7ZM29
Q16769	Q1XDY2	B7ZM99
Q16827	Q1XDZ2	B7ZMF2
Q16828	Q208B5	B7ZVW2
Q16831	Q209I0	B7ZVX0
Q16875	Q209I1	B7ZVX9
Q16890	Q209I3	B7ZVY5
Q17RV3	Q209I4	B7ZVZ6
Q18PE1	Q209I5	B7ZW51
Q1EHW1	Q256S0	B8K1J4
Q1HA39	Q256U5	B8PTI0
Q1HCN6	Q25BN6	B8QFA1
Q1HE25	Q27I51	B8QGS6
Q1L5Z9	Q27I53	B8QGS7
Q1M182	Q27I54	B8QGS8
Q1M183	Q27I59	B8QGS9
Q1M185	Q27W00	B8XPR9
Q1M186	Q29645	B8Y4R9
Q1M187	Q29658	B8Y6A8
Q1M188	Q29677	B8Y6A9
Q1W146	Q29716	B8YBG3
Q1W147	Q29729	B8YIA4
Q1W148	Q29730	B8YIA5
Q208B5	Q29750	B8YIA7
Q24JT4	Q29752	B8YIA8
Q29712	Q29753	B8YIA9
Q29755	Q29766	B8YJM6
Q29782	Q29836	B8ZWE2
Q29784	Q29843	B8ZXH3
Q29785	Q29865	B8ZYV9
Q29882	Q29866	B8ZZ64
Q29883	Q29897	B8ZZ69
Q29885	Q29914	B8ZZA3
Q29900	Q29923	B8ZZA8
Q29916	Q29928	B8ZZA9
Q29917	Q29930	B8ZZC5
Q29922	Q29948	B8ZZC6
Q29965	Q29951	B8ZZK2
Q29967	Q29952	B8ZZN4
Q29969	Q29954	B8ZZP9
Q29970	Q29958	B8ZZR8
Q29995	Q29960	B8ZZX6
Q29996	Q29962	B9A022
Q29ZM9	Q29963	B9EG73
Q29ZN0	Q29987	B9EG74
Q29ZN1	Q29988	B9EGK4
Q29ZN2	Q2HIY8	B9EGL1
Q29ZN3	Q2HPN1	B9EGP7
Q29ZN4	Q2HY01	B9EGQ8
Q2A662	Q2HZ43	B9EJA8
Q2HIX7	Q2I0Y8	B9EJE3
Q2HIY8	Q2I2T0	B9ZVR1
Q2HNT3	Q2I7H5	C0IMJ1
Q2HNT4	Q2I7M5	C0IMJ2
Q2HZ43	Q2KHR9	C0IMJ3
Q2KHR9	Q2KT94	C0IMJ4
Q2L9S7	Q2L4E9	C1IK54
Q2LEK2	Q2L4W1	C6EVS3
Q2LEK3	Q2L6G3	C6EVS4
Q2LEK4	Q2L6G8	E7ET40
Q2LIQ8	Q2L9S7	F6RDT3
Q2LIR1	Q2LC91	F8W6X9
Q2M1N2	Q2LDD5	F8W9A0
Q2M2A3	Q2LDD7	F8WAA1
Q2M3C9	Q2LE77	O00154
Q2MCL6	Q2M3C9	O00177
Q2MD44	Q2M3V2	O00179
Q2MD46	Q2MCN7	O00180
Q2MD47	Q2MD44	O00194
Q2MD49	Q2MD46	O00214
Q2MD50	Q2MD47	O00220
Q2MD51	Q2MD49	O00254
Q2MD52	Q2MD50	O00291
Q2MD54	Q2MD51	O00311
Q2MD55	Q2MD52	O00391
Q2MD56	Q2MD54	O00435
Q2MD57	Q2MD55	O00453
Q2MD58	Q2MD56	O00463
Q2MD59	Q2MD57	O00468
Q2MJK0	Q2MD58	O00534
Q2NL74	Q2MD59	O00572
Q2QKP8	Q2MGX9	O02923
Q2QL34	Q2MGY0	O02924
Q2TAM6	Q2MJK0	O02925
Q2TB22	Q2P9R7	O02926
Q2VP91	Q2P9S5	O02927
Q2VP98	Q2PZA0	O02928
Q2VPB9	Q2PZA1	O02929
Q2YD82	Q2TAM6	O14640
Q2Z2K8	Q2UV89	O14757
Q30003	Q2UV91	O14763
Q30004	Q2UV92	O14777
Q30005	Q2UV93	O14798
Q30010	Q2UV94	O14907
Q30011	Q2UVJ3	O14909
Q30062	Q2VPB9	O14944
Q30063	Q2XPN2	O15118
Q30065	Q2XPN3	O15264
Q30066	Q2YHR9	O15296
Q30069	Q30170	O15392
Q30074	Q30182	O15438
Q30077	Q30193	O15460
Q30078	Q30194	O15554
Q30079	Q30203	O19501
Q30085	Q30204	O19506
Q30087	Q30205	O19514
Q30088	Q306H6	O19515
Q30090	Q306H7	O19522
Q30091	Q306H8	O19552
Q30092	Q306H9	O19553
Q30093	Q308M3	O19563
Q30096	Q308M5	O19571
Q30097	Q31610	O19572
Q30098	Q31611	O19573
Q30099	Q31612	O19574
Q30100	Q32MM7	O19575
Q30125	Q32MY8	O19579
Q30132	Q333A7	O19580
Q30133	Q38G75	O19582
Q30146	Q38PK6	O19584
Q30153	Q3BER0	O19591
Q30155	Q3BJY6	O19617
Q30202	Q3HM43	O19632
Q32M46	Q3I0J7	O19634
Q32M96	Q3KT81	O19636
Q32MM7	Q3LAF6	O19638
Q32MQ5	Q3LAF7	O19639
Q32MY8	Q3LU32	O19643
Q32NC2	Q3LZI2	O19644
Q32P56	Q3MI98	O19648
Q32Q83	Q3MIM8	O19653
Q38G75	Q3MPZ9	O19654
Q38L15	Q3S604	O19655
Q3I0J7	Q3SY19	O19656
Q3KP66	Q3SY20	O19657
Q3L2S9	Q3ZCU5	O19658
Q3LGB0	Q3ZUS9	O19659
Q3LIC8	Q45FZ2	O19677
Q3LSS9	Q45FZ3	O19680
Q3LST0	Q45KI0	O19684
Q3LTJ5	Q45V04	O19685
Q3MIB5	Q45YI9	O19697
Q3MIM8	Q45YJ0	O19703
Q3SY19	Q45YJ1	O19704
Q3SY20	Q45YJ2	O19705
Q3SYG0	Q45YJ3	O19707
Q3YBM2	Q4A1P5	O19709
Q3ZCT3	Q4F7G1	O19710
Q45FY0	Q4F7G2	O19711
Q45KI0	Q4F7G3	O19712
Q45XF9	Q4F7G5	O19714
Q495P6	Q4F7G7	O19715
Q495P7	Q4G168	O19741
Q496M1	Q4G1A0	O19745
Q496M2	Q4GX02	O19746
Q496M3	Q4JHK9	O19753
Q496M4	Q4JHL0	O19754
Q496N2	Q4JIZ7	O19757
Q49IK8	Q4JM46	O19760
Q49IL8	Q4JM47	O19761
Q49U27	Q4KMQ7	O19764
Q49U29	Q4LE33	O19765
Q49U31	Q4LE35	O19766
Q49U33	Q4LE45	O19767
Q49U35	Q4LE82	O19768
Q49U37	Q4QZ30	O19782
Q49U39	Q4TT36	O19784
Q49U41	Q4U0W2	O19785
Q49U43	Q4U3K8	O19805
Q49U45	Q4U4M8	O19806
Q49U47	Q4VAP9	O19807
Q49U49	Q4VAQ0	O19808
Q49U51	Q4VAQ1	O19809
Q49U53	Q4VCS5	O43187
Q49U55	Q4VNC1	O43278
Q49U57	Q4VXM0	O43374
Q49U59	Q4VXM1	O43683
Q49U61	Q4VXV2	O43731
Q49U63	Q4W0W0	O43832
Q49U65	Q4W5E2	O43849
Q49U67	Q4W5F7	O43850
Q49U69	Q4W5L4	O43851
Q49U71	Q4W5S3	O43854
Q4A1P5	Q4W6C4	O46871
Q4F7X0	Q4ZIL9	O60437
Q4F969	Q4ZJJ0	O60462
Q4FAC4	Q52QV2	O60477
Q4G168	Q52QV3	O60486
Q4G1H0	Q52S25	O60487
Q4G1H1	Q53ET4	O60565
Q4G1H2	Q53EW6	O60603
Q4JF27	Q53EY8	O60760
Q4JIZ7	Q53F10	O60894
Q4JM46	Q53F89	O60926
Q4JM47	Q53FH2	O62900
Q4KMQ7	Q53FI4	O75051
Q4KMW8	Q53FR6	O75054
Q4KMX9	Q53FV7	O75056
Q4LE33	Q53G57	O75093
Q4R1Q4	Q53G64	O75223
Q4TT36	Q53GF1	O75362
Q4TT70	Q53GK9	O75508
Q4TT72	Q53GP9	O75509
Q4U3K8	Q53GU8	O75591
Q4VAK1	Q53GZ8	O75626
Q4VAP9	Q53H42	O75693
Q4VAQ0	Q53HE9	O75712
Q4VAQ1	Q53HG7	O75781
Q4VBN6	Q53HI7	O75810
Q4VBN9	Q53HP3	O75811
Q4VC54	Q53HU6	O75812
Q4VC55	Q53HV6	O75813
Q4VC56	Q53HW6	O75874
Q4VC57	Q53QP1	O75911
Q4VC58	Q53QX9	O75995
Q4VXJ3	Q53RV5	O76033
Q4VXM0	Q53RX0	O76054
Q4VXM1	Q53S27	O76083
Q4VXV2	Q53S89	O76104
Q4W4X9	Q53SG7	O76105
Q4W597	Q53SU9	O77960
Q4W5C6	Q53TA0	O78000
Q4W5F7	Q53TK1	O78043
Q4W5L4	Q53TR4	O78064
Q4ZG40	Q53TX0	O78065
Q4ZG60	Q53X46	O78070
Q52LE7	Q53XS6	O78071
Q52LU8	Q53Y63	O78075
Q53ER2	Q53YJ5	O78089
Q53EY8	Q53YN9	O78092
Q53F03	Q53YP1	O78093
Q53F63	Q53YY2	O78129
Q53F89	Q53Z63	O78131
Q53FB7	Q53ZF3	O78132
Q53FG4	Q53ZP0	O78133
Q53FH2	Q53ZV8	O78134
Q53FK3	Q53ZX7	O78135
Q53FR6	Q53ZX8	O78136
Q53G17	Q53ZX9	O78140
Q53G57	Q545Z0	O78144
Q53G58	Q545Z1	O78164
Q53G64	Q545Z8	O78175
Q53G75	Q545Z9	O78179
Q53G91	Q546A2	O78181
Q53G95	Q546A4	O78198
Q53G96	Q546A5	O78201
Q53G97	Q546A6	O78208
Q53GF1	Q546A7	O78213
Q53GK9	Q546C6	O78215
Q53GP9	Q546C9	O78219
Q53GU8	Q546E2	O78220
Q53GX0	Q546I6	O78224
Q53GZ8	Q546I7	O94794
Q53H39	Q548W9	O94810
Q53H42	Q564H7	O94851
Q53HI7	Q567U4	O94919
Q53HP3	Q56D16	O94925
Q53HW6	Q56D17	O95050
Q53S27	Q56H50	O95084
Q53SC2	Q56SH8	O95171
Q53SN3	Q56VW5	O95210
Q53SX6	Q580R0	O95279
Q53SY0	Q584H6	O95370
Q53T50	Q58A67	O95382
Q53TA0	Q58EX7	O95428
Q53TK1	Q58F15	O95436
Q53TR4	Q58P21	O95571
Q53Y90	Q59EB3	O95608
Q53Y97	Q59EE6	O95617
Q53Z63	Q59EE7	O95633
Q53ZF3	Q59EF8	O95658
Q53ZR5	Q59EG2	O95659
Q53ZV8	Q59EG9	O95661
Q53ZX7	Q59EI8	O95711
Q53ZX8	Q59EQ1	O95715
Q53ZX9	Q59ER9	O95819
Q548W9	Q59ES2	O95832
Q54A98	Q59EV6	O95957
Q562E5	Q59EZ3	O95992
Q564H7	Q59F66	O95994
Q567T5	Q59F71	O96008
Q584H6	Q59F75	O98050
Q58A67	Q59FG9	O98202
Q58F15	Q59FI2	O98213
Q58P21	Q59FK1	O98214
Q59E93	Q59FN5	P00749
Q59E97	Q59FR5	P00751
Q59E99	Q59FR8	P00797
Q59EA2	Q59FW3	P01009
Q59EB3	Q59G22	P01024
Q59ED0	Q59G85	P01033
Q59ED9	Q59G98	P01130
Q59EE7	Q59G99	P01135
Q59EF8	Q59GA7	P01137
Q59EI8	Q59GK8	P01889
Q59EM2	Q59GL6	P01906
Q59ET2	Q59GX7	P01909
Q59EY9	Q59H05	P01920
Q59F10	Q59H37	P02452
Q59F14	Q5BJF5	P02538
Q59F23	Q5BJH6	P02649
Q59F33	Q5BLP8	P02654
Q59F54	Q5C9P9	P02745
Q59F66	Q5CZ99	P02747
Q59F71	Q5CZA0	P02750
Q59F75	Q5D1W7	P02751
Q59F78	Q5D1W8	P03956
Q59F80	Q5EBR7	P03973
Q59FG9	Q5EDF6	P04083
Q59FK1	Q5EFR2	P04085
Q59FN5	Q5EIC0	P04183
Q59FQ1	Q5EJW0	P04222
Q59FR5	Q5ENV7	P04233
Q59FR8	Q5F2I4	P04271
Q59FU8	Q5F2L3	P04437
Q59FW3	Q5F311	P04818
Q59FX2	Q5F313	P04839
Q59FY9	Q5FYB0	P05060
Q59FZ6	Q5FYV1	P05107
Q59G22	Q5G5U2	P05156
Q59G47	Q5GML2	P05362
Q59G88	Q5H8W9	P05538
Q59GA7	Q5H8Y7	P05981
Q59GB5	Q5H9A7	P06126
Q59GD9	Q5H9B4	P06241
Q59GK8	Q5H9B5	P06340
Q59GM4	Q5H9Q5	P06681
Q59GQ1	Q5HYD8	P06702
Q59GR1	Q5HYG8	P06703
Q59GX7	Q5HYL1	P06858
Q59GZ8	Q5JNW7	P07225
Q59H05	Q5JNX2	P07333
Q59H13	Q5JP69	P07339
Q59H46	Q5JPD2	P07477
Q59H50	Q5JQ10	P07478
Q59H64	Q5JR39	P07948
Q59HB5	Q5JRQ1	P07988
Q59HE0	Q5JRQ2	P07996
Q5BJH6	Q5JSL3	P08123
Q5BLN0	Q5JSL4	P08138
Q5BLN1	Q5JTU8	P08174
Q5BLN2	Q5JTU9	P08476
Q5BLN3	Q5JUD2	P08581
Q5BLN4	Q5JUD3	P08631
Q5BLN5	Q5JUD7	P08727
Q5BLN6	Q5JUD8	P09237
Q5BLN7	Q5JV61	P09529
Q5BLN8	Q5JVM0	P09601
Q5BLN9	Q5JY37	P09668
Q5BLP0	Q5JYA1	P09758
Q5BLP1	Q5JYA3	P09917
Q5BLP8	Q5JYA4	P0C0L4
Q5CZ99	Q5JYA5	P0C0L5
Q5CZA0	Q5JYA7	P10321
Q5DTC5	Q5JYA8	P10451
Q5EBL9	Q5JYQ1	P10586
Q5EY04	Q5JZG9	P10619
Q5FYB0	Q5JZH0	P10620
Q5H9A7	Q5JZI5	P10827
Q5H9B4	Q5K018	P10909
Q5H9B5	Q5K095	P10915
Q5HY54	Q5K100	P11049
Q5HY89	Q5KTR3	P11169
Q5HY90	Q5KTR4	P11215
Q5HYA2	Q5KU18	P11388
Q5HYD8	Q5M775	P11473
Q5HYI6	Q5MBP4	P11498
Q5HYL1	Q5MGB2	P11717
Q5HYT5	Q5NDA3	P12107
Q5IKE9	Q5NTB0	P12814
Q5JP69	Q5NV56	P13497
Q5JPD2	Q5PY98	P13584
Q5JPL8	Q5QP56	P13611
Q5JQ10	Q5QP59	P13646
Q5JR39	Q5QPP1	P14151
Q5JRQ1	Q5QPP2	P14555
Q5JRQ2	Q5QPP3	P14780
Q5JRV8	Q5QPP4	P15088
Q5JTU8	Q5QPP9	P15144
Q5JTU9	Q5QQ40	P15153
Q5JV61	Q5QR29	P15509
Q5JXY0	Q5QR30	P15812
Q5JY37	Q5QR31	P15941
Q5JY94	Q5QR33	P16070
Q5JYA1	Q5QR34	P16144
Q5JYA3	Q5QR36	P16519
Q5JYA4	Q5QR42	P16581
Q5JYA5	Q5QR43	P17677
Q5JYA6	Q5QR45	P17693
Q5JYA7	Q5QR46	P17812
Q5JYA8	Q5QR47	P17931
Q5JYQ1	Q5QR48	P18510
Q5K651	Q5QR49	P18827
Q5KTR3	Q5QR57	P19012
Q5KTR4	Q5QR58	P19021
Q5KU18	Q5QR59	P19022
Q5MD60	Q5QR60	P19256
Q5MGB2	Q5QR62	P19440
Q5NKV8	Q5QR68	P19875
Q5NV56	Q5QR69	P19878
Q5PY19	Q5QR72	P20036
Q5PY49	Q5QR73	P20231
Q5PY98	Q5QR76	P20273
Q5QFB7	Q5QR83	P20333
Q5QPC7	Q5QR84	P20393
Q5QPC8	Q5QR85	P20807
Q5QPD0	Q5QR86	P20908
Q5QPP1	Q5QR87	P21333
Q5QPP2	Q5QR88	P21589
Q5QPP3	Q5QT33	P21757
Q5QPP4	Q5R1M1	P21810
Q5QPP9	Q5R1M2	P21817
Q5R3E4	Q5R1M3	P21860
Q5R3E6	Q5R3A8	P21980
Q5RHS7	Q5R3E4	P22223
Q5RI53	Q5R3E6	P22607
Q5S007	Q5RI53	P22732
Q5SP12	Q5RIP0	P22749
Q5SP24	Q5RJ85	P22794
Q5SPY9	Q5S007	P22897
Q5SQ90	Q5S752	P23297
Q5SQ91	Q5SCI4	P23435
Q5SQ93	Q5SR36	P23469
Q5SR36	Q5SRH9	P24043
Q5SRH9	Q5SSC6	P24385
Q5SSC6	Q5ST52	P24821
Q5SSD2	Q5ST57	P25067
Q5ST52	Q5SUY4	P25445
Q5ST57	Q5SXQ0	P25774
Q5STA5	Q5SYZ4	P26006
Q5STA6	Q5SZF6	P26012
Q5STA8	Q5SZK4	P27487
Q5STB1	Q5SZK5	P27658
Q5STB2	Q5SZW9	P27816
Q5STP1	Q5SZX3	P28062
Q5SU54	Q5T019	P29317
Q5SUY4	Q5T020	P29373
Q5SVA1	Q5T0V0	P29972
Q5SXM5	Q5T0V1	P30273
Q5SXQ3	Q5T0V2	P30279
Q5SXQ5	Q5T0V3	P30480
Q5SXX4	Q5T0V4	P30484
Q5SXX7	Q5T556	P30486
Q5SXX8	Q5T5E6	P30499
Q5SYZ4	Q5T5E7	P30501
Q5SZF6	Q5T5P0	P30504
Q5SZW9	Q5T5P1	P30505
Q5SZX3	Q5T5P2	P30508
Q5T0V0	Q5T686	P30510
Q5T0V1	Q5T7S2	P30531
Q5T0V2	Q5T7Y4	P30542
Q5T0V3	Q5T7Y5	P30679
Q5T0V4	Q5T7Y6	P31146
Q5T1F3	Q5T801	P31350
Q5T2X6	Q5T802	P31431
Q5T3N0	Q5T8L7	P31483
Q5T3N1	Q5T9B7	P31641
Q5T3P6	Q5T9B8	P31939
Q5T3P9	Q5TAT6	P31949
Q5T3Q0	Q5TBQ6	P33991
Q5T3Q3	Q5TBQ7	P34897
Q5T4E8	Q5TE63	P34910
Q5T4S2	Q5TE64	P35030
Q5T556	Q5TF21	P35236
Q5T5P0	Q5TF58	P35318
Q5T5P1	Q5TF93	P35367
Q5T5P2	Q5TGI0	P35580
Q5T6S3	Q5THA1	P35790
Q5T7S2	Q5THW1	P35869
Q5T7Y4	Q5TZV6	P36268
Q5T7Y5	Q5U4A5	P36897
Q5T7Y6	Q5UAG1	P36956
Q5T801	Q5UGI4	P38936
Q5T802	Q5VSG8	P39900
Q5T8L7	Q5VTQ0	P40199
Q5T960	Q5VWH4	P41161
Q5T993	Q5VWH5	P41218
Q5T9B7	Q5VWH6	P41221
Q5T9B8	Q5VX71	P42081
Q5T9P3	Q5VX72	P42224
Q5T9Y4	Q5W075	P42771
Q5TAT6	Q5W0S3	P42772
Q5TB12	Q5W0S4	P42892
Q5TB13	Q5W0S5	P43007
Q5TB14	Q5W1J8	P43268
Q5TB27	Q5W1M0	P43353
Q5TBQ6	Q5W1M2	P47870
Q5TBQ7	Q5W9G3	P47895
Q5TCK5	Q5XNP8	P47972
Q5TCK7	Q5XUM6	P48167
Q5TCK8	Q5XUM8	P48443
Q5TCX0	Q5XUN1	P48552
Q5TCX1	Q5ZEY8	P48668
Q5TDL4	Q5ZEY9	P48775
Q5TED6	Q5ZGL9	P49747
Q5TED7	Q63HJ7	P49862
Q5TED9	Q63HM4	P49961
Q5TEK2	Q63HQ8	P50221
Q5TF93	Q64EU5	P50479
Q5TFE4	Q64GA8	P50549
Q5TGI0	Q64GA9	P50876
Q5THA1	Q64GB0	P51159
Q5THM6	Q658Y0	P51460
Q5THS4	Q659C3	P51512
Q5THS5	Q66GT8	P51532
Q5THS6	Q66K30	P51828
Q5THW1	Q67C41	P52333
Q5TI72	Q687H3	P52789
Q5TI73	Q687H4	P52926
Q5TI74	Q689E8	P53634
Q5TI75	Q68CR1	P53667
Q5TZP0	Q68CX6	P53816
Q5TZV6	Q68CY0	P54687
Q5TZZ9	Q68D38	P54727
Q5U003	Q68D46	P54764
Q5U058	Q68DQ7	P54792
Q5U4A5	Q68DY8	P54821
Q5VSG8	Q68E10	P54852
Q5VST9	Q68G75	P55001
Q5VTQ0	Q68J66	P55263
Q5VU43	Q68J67	P55283
Q5VUB8	Q68VJ4	P55285
Q5VUB9	Q68YR8	P55287
Q5VUC0	Q68YR9	P55290
Q5VUC1	Q68YS0	P55774
Q5VUU5	Q68YS1	P55957
Q5VUU6	Q68YS2	P59510
Q5VWH4	Q68YS3	P61626
Q5VWH5	Q68YS4	P61812
Q5VWH6	Q69YS2	P61916
Q5VX15	Q6A0F4	P63252
Q5VX17	Q6A3P4	P68366
Q5VX18	Q6AI30	P78352
Q5VY09	Q6AW24	P78396
Q5VYL4	Q6AZ94	P78489
Q5VYY1	Q6B7S7	P78505
Q5W015	Q6B845	P78545
Q5W050	Q6B846	P78552
Q5W075	Q6B847	P79487
Q5W135	Q6B848	P79497
Q5XG79	Q6B849	P79560
Q5XG91	Q6B850	P79592
Q5XNW0	Q6B851	P79612
Q5XNW2	Q6B9Y0	P79615
Q5XUM6	Q6B9Y1	P79617
Q5XUM8	Q6B9Y2	P79618
Q5XUN1	Q6B9Y3	P79619
Q5Y7A1	Q6B9Y4	P80188
Q5Y7A2	Q6B9Y5	P80723
Q5Y7A3	Q6B9Y6	P98066
Q5Y7A4	Q6DEN2	P98196
Q5Y7A8	Q6DHV5	Q000Z0
Q5Y7A9	Q6DJT9	Q001P1
Q5Y7B2	Q6DK41	Q001P2
Q5Y7B5	Q6DKJ4	Q001S2
Q5Y7C3	Q6DL85	Q006A6
Q5Y7C6	Q6DL86	Q006A8
Q5Y7C9	Q6DL87	Q01196
Q5Y7D0	Q6DL88	Q01954
Q5Y7D2	Q6DL89	Q01973
Q5Y7D3	Q6DN12	Q02487
Q5Y7D6	Q6DSU6	Q02930
Q5Y7F1	Q6DTY1	Q03112
Q5Y7F6	Q6DU08	Q03169
Q5Y7F8	Q6DU14	Q03692
Q5Y7G1	Q6DUF1	Q04695
Q5Y7H0	Q6F3G6	Q04726
Q5ZEY8	Q6F3G7	Q04941
Q5ZEY9	Q6F3G8	Q05BE4
Q5ZEZ4	Q6F3G9	Q05BQ2
Q5ZPJ0	Q6FGF7	Q05BR2
Q5ZPJ1	Q6FGI9	Q05BV6
Q60FE5	Q6FGL0	Q05C15
Q60FE6	Q6FGN3	Q05C42
Q63HQ8	Q6FGX5	Q05C49
Q64F87	Q6FGX9	Q05CF6
Q64GA8	Q6FH41	Q05CH0
Q64GA9	Q6FHD0	Q05CU9
Q64GB0	Q6FHQ6	Q05CZ3
Q658N7	Q6FHR4	Q05D06
Q658P3	Q6FHU0	Q05D71
Q658P8	Q6FHV7	Q05D86
Q658W0	Q6FI00	Q05DA4
Q659C3	Q6FI13	Q05DB3
Q659D2	Q6FI37	Q05DQ6
Q66GT8	Q6FIA4	Q05G03
Q66K30	Q6GYF7	Q06481
Q66K77	Q6IAR4	Q06AC8
Q671U8	Q6IAS8	Q06BD1
Q671V1	Q6IAV0	Q06F35
Q672R2	Q6IBC3	Q07000
Q67A92	Q6IBD2	Q07352
Q67A93	Q6IBF9	Q07699
Q67A94	Q6ICR6	Q07812
Q67A95	Q6IPJ9	Q08397
Q67A96	Q6ISJ4	Q08431
Q67A97	Q6ISU8	Q08493
Q67A98	Q6IUU7	Q08629
Q67A99	Q6IV50	Q08722
Q67AA0	Q6IVK0	Q08AS3
Q67AA1	Q6IVY5	Q08AS4
Q67AA2	Q6J1N0	Q08E91
Q67AA3	Q6KBS5	Q08GD3
Q67AA4	Q6KEQ1	Q08GE4
Q67AA5	Q6LA97	Q08GM9
Q67AA6	Q6LAF8	Q09GE6
Q67AA7	Q6LAM0	Q09GN1
Q67AA8	Q6LAM1	Q09GN2
Q67AA9	Q6LAN8	Q09K13
Q67AB0	Q6LBY7	Q09LL6
Q67AB1	Q6LBZ1	Q0E4W4
Q67AB2	Q6LDG4	Q0E9Q9
Q67AB3	Q6LDI0	Q0E9R0
Q67AB4	Q6LDQ3	Q0EAF5
Q67AB5	Q6LDR0	Q0GM92
Q67AB6	Q6LET5	Q0IJ44
Q67AB7	Q6LET6	Q0MT77
Q67AB8	Q6MZF4	Q0P5Z9
Q67AB9	Q6MZI1	Q0P665
Q67AC0	Q6MZK8	Q0P6N1
Q67AC1	Q6MZL6	Q0P6S6
Q67AC2	Q6MZM7	Q0PF70
Q67AC3	Q6MZN9	Q0PHP6
Q67AC4	Q6MZT4	Q0PHV3
Q67AC5	Q6MZX6	Q0PHV4
Q67AC6	Q6N084	Q0PMJ9
Q67AC7	Q6NUK7	Q0PMK0
Q67AC8	Q6NVH9	Q0PPT7
Q67AC9	Q6NX68	Q0PQ42
Q67AD0	Q6NXT3	Q0PQ78
Q67AD1	Q6NZX3	Q0Q616
Q67AD2	Q6NZY2	Q0QD44
Q67AD3	Q6P097	Q0QER2
Q67AD4	Q6P0Q8	Q0QJI3
Q67AD5	Q6P1L8	Q0VAA5
Q67AD6	Q6P4R1	Q0VAP5
Q67AD7	Q6P657	Q0VAP6
Q67AD8	Q6PEV5	Q0VD99
Q67AD9	Q6PI42	Q0VF97
Q67AE0	Q6PJ25	Q0VGA6
Q67AE1	Q6PJD6	Q0VJC4
Q67AE2	Q6PJE5	Q0Z8D6
Q67AE3	Q6PJX4	Q0ZAW7
Q67AE4	Q6PJZ2	Q0ZAW8
Q67AE5	Q6PK16	Q0ZAW9
Q67AE6	Q6PK75	Q0ZP94
Q67AE7	Q6PQC4	Q0ZP95
Q67AE8	Q6PQC5	Q12766
Q67AE9	Q6PQC6	Q12884
Q67AF0	Q6PQC7	Q12929
Q67AF1	Q6PQC8	Q12979
Q67AF2	Q6PQD0	Q13009
Q67AF3	Q6PQD1	Q13092
Q67AF4	Q6Q319	Q13094
Q67AF5	Q6Q320	Q13113
Q67AF6	Q6Q3G4	Q13115
Q67AF7	Q6QBS1	Q13165
Q67AF8	Q6QQE4	Q13219
Q67AF9	Q6QRP2	Q13231
Q67AG0	Q6R739	Q13454
Q67AG1	Q6R742	Q13488
Q67AG2	Q6R743	Q13495
Q67AG3	Q6RCM8	Q13513
Q67AG4	Q6RZA4	Q13568
Q67AG5	Q6S4Y3	Q13649
Q67AG6	Q6STG2	Q13660
Q67AG7	Q6T391	Q13661
Q67AG8	Q6T392	Q13683
Q67AG9	Q6T614	Q13747
Q67AH0	Q6T715	Q13749
Q67AH1	Q6T716	Q13751
Q67AH2	Q6T772	Q13753
Q67AH3	Q6TPK0	Q13791
Q67AH4	Q6U2E0	Q13876
Q67AH5	Q6U2E5	Q13972
Q67AH6	Q6U2E7	Q13973
Q67AH7	Q6U2E8	Q13974
Q67AH8	Q6U2E9	Q13975
Q67AH9	Q6U2F0	Q13985
[truncated: 2,686 more rows]
