# Supplementary material for: Integrated analysis of fine-needle-aspiration cystic fluid proteome, cancer cell secretome, and public transcriptome datasets for papillary thyroid cancer biomarker discovery
Source: Oncotarget. 2018 Jan 4;9(15):12079–100. doi: 10.18632/oncotarget.23951 (PMC5844730; doi:10.18632/oncotarget.23951)
Supplement: Supplementary file 7 [file oncotarget-09-12079-s007.xlsx]

## Sheet: 121 patients
Supplementary Table 8: Clinicpathological characteristics of the 121 tissue samples used for the immunohistochemical analysis of four candidate proteins.
TCA, thyroid cancer associated death; Not used, the specimen was not applied in IHC; -, the specimen was without normal tissue.
No.	Sex	Age (years)	Tumor size (cm)	TNM stage	Lymph node metastasis	Extrathyroid invasion	Distant metastasis at diagnosis	Locoregional recurrence	Tumor multicentricity	Postoperative 131I cumulative dose (mCi)	Survival	Death cause	Following time (years)	AGRN			CTSC			ERAP			GPNMB
														Normal Score	Tumor Score		Normal Score	Tumor Score		Normal Score	Tumor Score		Normal Score	Tumor Score
1	F	40	1.7	S I	no	no	no	no	yes	180	yes		10.6667	20	180		0	150		0	50		0	80
2	F	40	2	S I	no	no	no	no	no	90	yes		11.25	20	30		0	40		10	270		10	10
3	F	41	3.2	S I	no	no	no	no	no	30	yes		19.3333	50	70		20	40		60	180		10	100
4	M	41	2.45	S I	no	no	no	no	no	335	yes		7.91667	50	80		20	50		40	270		5	100
5	M	47	0	S I	no	no	no	no	yes	560	yes		15.5833	80	90		80	60		80	270		10	80
6	F	46	0.8	S I	no	no	no	no	yes	225	yes		18.5833	20	30		0	30		10	60		0	60
7	F	44	1.8	S I	no	no	no	no	no	30	yes		10.3333	50	80		30	70		30	180		0	80
8	M	49	2	S I	no	no	no	no	no	60	yes		12.8333	50	30		0	0		120	120		5	10
9	F	49	3.3	S II	yes	no	no	no	yes	60	yes		13.9167	50	90		60	180		80	270		5	210
10	F	46	3.3	S II	yes	no	no	no	no	60	yes		8.25	50	60		60	20		40	200		10	20
11	F	48	2.2	S II	yes	no	no	no	yes	100	yes		9.16667	40	40		30	80		100	270		0	40
12	F	25	0	S I	no	no	no	no	yes	60	yes		23.25	30	70		0	160		0	40		0	0
13	F	37	3.5	S I	no	no	no	no	no	130	yes		14.5833	30	50		80	90		30	140		5	50
14	F	52	2.2	S II	yes	no	no	no	no	210	yes		10.3333	50	80		40	0		150	300		0	0
15	M	32	3	S I	no	no	no	yes	yes	930.6	yes		15	50	80		40	10		240	300		0	30
16	M	62	1.7	S I	no	no	no	no	no	60	yes		11.0833	-	60		-	80		-	140		-	40
17	M	33	4.3	S I	no	no	no	no	no	131.8	yes		12.6667	50	50		60	20		10	70		0	30
18	F	42	1.4	S I	no	no	no	no	no	90	yes		9.75	40	90		10	20		0	10		0	0
19	M	19	4.5	S I	no	no	no	no	no	30	yes		10.5833	50	50		10	20		40	120		0	80
20	F	45	1.5	S I	no	no	no	no	no	60	yes		8.16667	50	80		50	180		120	300		10	140
21	F	36	2.2	S I	no	no	no	no	no	100	yes		9.08333	70	90		90	140		60	80		30	50
22	F	33	0.3	S I	no	no	no	no	no	30	yes		7.83333	50	95		20	40		90	270		0	20
23	F	17	2.6	S I	no	no	no	yes	no	380	yes		12.0833	50	60		20	70		150	270		5	140
24	F	30	0.9	S I	no	no	no	yes	yes	261.2	yes		11	50	160		0	50		0	210		0	10
25	F	42	3.3	S I	no	no	no	no	no	30	yes		8.41667	50	80		50	140		120	240		10	120
26	F	36	0.87	S I	no	no	no	no	yes	105	yes		8.5	50	90		0	80		not used	not used		0	10
27	F	32	1.5	S I	no	no	no	no	yes	90	yes		7.75	50	50		30	30		10	60		0	10
28	F	36	2.1	S I	no	no	no	yes	no	182.9	yes		12.3333	-	90		-	0		-	270		-	40
29	F	32	2.4	S I	no	no	no	no	no	100	yes		20.8333	50	60		10	30		10	300		10	20
30	F	32	3.4	S I	no	no	no	no	no	90	yes		19.3333	50	90		40	140		10	225		20	80
31	F	19	2.6	S I	no	no	no	no	no	200	yes		17.4167	50	90		20	70		10	60		10	30
32	M	69	4.1	S III	no	yes	no	yes	no	850	no	TCA	8.83333	30	50		0	20		40	240		0	40
33	F	26	3.5	S I	no	no	no	no	no	130	yes		21.9167	10	80		0	60		20	160		5	100
34	M	37	3.3	S I	no	no	no	yes	no	1815	no	TCA	19	50	80		30	80		80	100		0	30
35	F	66	4	S III	no	yes	no	no	no	170	yes		19.6667	50	50		60	40		80	240		10	120
36	M	57	2.7	S III	no	yes	no	yes	no	360	no	TCA	12	50	90		0	80		20	210		5	80
37	F	45	3	S III	no	yes	no	no	no	150	yes		11.9167	50	95		50	60		180	240		5	20
38	M	41	3	S I	no	no	no	yes	no	790.7	yes		15.6667	20	50		0	0		0	90		0	50
39	M	64	1.3	S III	no	yes	no	yes	yes	1022.8	no	TCA	13.25	50	70		70	80		140	270		0	60
40	F	22	0	S I	no	no	no	yes	yes	355	yes		18.75	-	60		-	0		-	210		-	10
41	F	57	3	S IVa	no	no	yes	no	no	220	yes		13.0833	-	70		-	70		-	140		-	80
42	F	44	2	S I	no	no	no	no	no	30	yes		14.4167	40	70		30	50		80	120		5	30
43	F	38	3.4	S I	no	no	no	no	yes	100	yes		16.6667	40	40		30	30		240	300		5	10
44	F	37	2.3	S I	no	no	no	no	no	75	yes		14.5	30	30		0	0		10	70		5	20
45	F	35	1.4	S I	no	no	no	yes	no	210	yes		12.6667	30	70		0	40		40	270		0	20
46	F	28	3	S I	no	no	no	no	no	90	yes		10.5833	50	60		20	90		90	270		5	120
47	F	29	2.5	S I	no	no	no	no	yes	30	yes		7.83333	50	60		80	80		120	180		0	40
48	F	45	2	S III	no	yes	no	no	no	490	yes		10.25	50	70		80	120		100	140		0	20
49	F	15	3.6	S I	no	no	no	no	no	75	yes		15.25	50	90		10	70		90	300		0	60
50	F	35	3	S I	no	no	no	no	no	30	yes		9.16667	50	50		0	5		180	270		0	10
51	F	51	3.8	S III	no	yes	no	no	no	30	yes		8.75	70	70		10	20		210	270		10	90
52	F	27	4.3	S I	no	no	no	no	no	60	yes		7.5	50	50		0	60		10	70		0	30
53	M	43	1	S I	no	no	no	yes	yes	390	yes		12.8333	50	90		80	50		10	90		0	50
54	F	45	0.2	S III	no	yes	no	no	yes	60	yes		11.4167	50	80		80	80		40	300		0	70
55	F	22	1.2	S I	no	no	no	yes	no	90.6	yes		11.1667	50	80		0	0		0	70		0	10
56	F	21	2.4	S I	no	no	no	no	no	90	yes		9.75	50	90		10	80		10	210		0	30
57	F	25	2	S I	no	no	no	yes	no	490	yes		8.25	50	80		60	40		60	270		0	50
58	F	47	2.4	S IVa	no	no	yes	no	yes	30	yes		8.25	80	95		50	80		80	180		10	180
59	F	64	1.9	S IVa	no	no	yes	no	yes	405.7	no	non TCA	13.0833	50	80		70	30		20	180		10	50
60	F	47	2	S IVa	no	no	yes	no	no	105	yes		22	-	90		-	40		-	270		-	140
61	M	47	2.8	S IVa	no	no	yes	no	no	120.6	yes		12.5	0	70		0	40		0	150		0	40
62	F	57	5.4	S IVa	no	no	yes	no	no	165.3	yes		14.8333	50	100		80	140		40	140		20	60
63	F	48	3.2	S IVa	no	no	yes	no	yes	160	yes		14.4167	50	80		20	70		30	285		10	160
64	F	31	3.6	S I	no	no	no	no	no	120	yes		15.0833	50	60		30	50		150	300		20	30
65	F	49	3	S III	no	yes	no	no	no	130	no	non TCA	11.9167	20	60		10	30		60	300		0	20
66	F	58	2	S IVa	no	no	yes	no	yes	30	yes		10.3333	50	90		80	80		160	270		5	240
67	F	49	3	S IVa	no	no	yes	yes	no	652.6	yes		17.4167	50	50		140	30		160	270		5	30
68	M	51	2.1	S IVa	no	no	yes	no	yes	30	yes		10.5	80	80		60	80		180	270		10	40
69	F	48	2	S IVa	no	no	yes	no	no	420	yes		13.4167	40	80		0	0		100	270		0	10
70	F	43	1.1	S I	no	no	no	no	no	60	yes		10.5	50	95		60	90		120	300		5	150
71	M	11	4.8	S I	no	no	no	yes	no	600.6	yes		8.83333	40	40		50	30		120	270		5	10
72	M	49	2.5	S IVa	no	no	yes	no	no	120	yes		7.5	50	80		50	180		60	240		0	10
73	F	55	3.8	S IVa	no	no	yes	no	no	175	yes		15.1667	-	20		-	60		-	90		-	40
74	M	42	4.2	S I	no	no	no	no	no	290	yes		14.8333	10	30		0	30		10	160		0	30
75	F	58	4.5	S IVa	no	no	yes	no	no	615	yes		13.8333	50	80		0	160		100	270		0	90
76	F	52	2	S IVa	no	no	yes	no	no	30	yes		12.8333	30	80		0	80		30	240		0	40
77	F	43	1.4	S I	no	no	no	no	no	90	yes		9.91667	50	60		20	40		90	270		0	60
78	F	58	5	S IVa	no	no	yes	yes	no	575	yes		18.0833	-	70		-	120		-	150		-	20
79	F	52	3.5	S IVa	no	no	yes	no	yes	290	yes		7.83333	50	90		30	180		140	270		0	60
80	F	49	1.4	S IVa	no	no	yes	no	yes	560	yes		11.6667	50	160		0	80		80	300		0	40
81	M	28	5	S I	no	no	no	yes	no	632	yes		13.3333	20	30		-	20		0	80		20	20
82	F	55	4	S IVa	no	no	yes	yes	no	310	yes		8.58333	-	50		-	80		-	210		-	100
83	F	62	1.3	S IVa	no	no	yes	yes	yes	376.8	yes		14.1667	50	80		50	90		240	270		0	40
84	F	40	3.6	S I	no	no	no	yes	no	300	yes		13.6667	50	90		80	270		60	160		0	60
85	M	54	3.2	S IVa	no	no	yes	yes	no	160.5	yes		13.5	50	60		60	160		60	160		0	80
86	F	52	4	S IVa	no	no	yes	no	yes	130	yes		12.4167	-	70		-	30		-	270		-	40
87	F	44	1.9	S I	no	no	no	yes	no	650	yes		9.33333	50	80		10	90		0	300		0	120
88	F	27	3.5	S I	no	no	no	yes	no	1040	yes		12.3333	50	95		0	80		5	90		0	40
89	M	44	4.6	S I	no	no	no	no	yes	179.1	yes		11.5833	-	80		-	80		-	140		-	60
90	M	62	5	S IVc	no	no	yes	yes	no	0	yes		9.5	10	140		-	100		20	180		0	11
91	M	64	0.7	S IVc	no	no	yes	yes	yes	1350	yes		7.25	50	180		50	100		100	240		0	15
92	M	55	5	S IVc	no	no	yes	yes	no	60	yes		6.5	50	160		60	80		-	40		0	0
93	F	53	6	S IVc	no	no	yes	yes	no	100	no	TCA	1.75	-	120		30	50		60	270		0	0
94	F	59	3.3	S IVc	no	no	yes	yes	no	1490	no	TCA	14.6667	-	100		-	100		-	120		0	0
95	M	48	5	S IVc	no	no	yes	yes	no	300	no	TCA	1.16667	-	180		-	180		-	270		-	210
96	F	67	3	S IVc	no	no	yes	yes	yes	1180	yes		9.83333	160	180		40	90		100	300		0	139
97	M	60	7	S IVc	no	no	yes	yes	no	1032.3	no	TCA	6.58333	160	180		100	180		140	285		0	140
98	M	55	5.3	S IVc	no	no	yes	yes	yes	0	no	TCA	0.916667	50	80		50	120		100	285		not used	not used
99	F	70	5	S IVc	no	no	yes	yes	no	230	no	TCA	1.08333	-	160		-	160		-	210		-	63
100	M	66	6	S IVc	no	no	yes	yes	yes	380	no	TCA	1.66667	-	190		-	190		-	285		-	120
101	M	57	0.6	S IVc	no	no	yes	yes	no	1370	yes		11.8333	140	180		not used	not used		160	300		0	30
102	M	65	6	S IVc	no	no	yes	yes	no	2000	no	TCA	5.83333	50	80		30	80		40	100		0	0
103	F	47	1.5	S IVc	no	no	yes	yes	yes	0	no	TCA	3.41667	150	270		40	160		20	60		0	21
104	F	62	3.9	S IVc	no	no	yes	yes	no	0	no	TCA	3.91667	-	90		-	90		-	180		-	0
105	M	65	0.5	S IVc	no	no	yes	yes	yes	1050	no	TCA	4.25	90	150		80	180		20	270		0	100
106	M	50	6	S IVc	no	no	yes	yes	yes	0	no	TCA	0.25	80	160		80	160		40	270		0	20
107	M	70	2	S IVc	no	no	yes	yes	yes	430	no	TCA	3.91667	210	270		140	140		40	160		0	155
108	M	66	2.5	S IVc	no	no	yes	yes	no	100	no	TCA	0.416667	50	180		30	90		not used	not used		0	270
109	F	53	1.2	S IVc	no	no	yes	yes	yes	1640.3	yes		11.1667	80	160		30	100		not used	not used		0	75
110	F	76	11.1	S IVc	no	no	yes	yes	yes	0	no	TCA	0.166667	40	270		not used	not used		0	20		0	15
111	M	57	1.3	S IVc	no	no	yes	yes	no	32.69	no	TCA	6.25	10	100		-	50		20	40		not used	not used
112	F	69	1.5	S IVc	no	no	yes	yes	yes	0	yes		6.91667	80	80		50	80		20	150		0	23
113	F	77	1.8	S IVc	no	no	yes	yes	no	100	no	TCA	0.916667	30	30		40	90		20	285		0	169
114	F	47	4.5	S IVc	no	no	yes	yes	no	286	no	TCA	1.58333	50	50		30	90		20	180		not used	not used
115	F	34	0.5	S I	no	no	no	no	yes	119.9	yes		11.75	not used	not used		0	0		120	300		not used	not used
116	F	37	0	S I	no	no	no	no	no	60.3	yes		11.5833	not used	not used		0	10		-	270		-	120
117	F	36	1.3	S I	no	no	no	yes	no	610	yes		16.5	not used	not used		20	50		20	80		not used	not used
118	F	57	4	S IVa	no	no	yes	yes	no	1170	no	TCA	9.75	not used	not used		70	160		240	300		not used	not used
119	F	74	2.3	S IVc	no	no	yes	yes	yes	480	no	TCA	4	not used	not used		20	50		not used	not used		0	15
120	F	47	2.3	S IVc	no	no	yes	yes	no	100	no	TCA	0.416667	not used	not used		not used	not used		not used	not used		0	0
121	F	74	1	S IVc	no	no	yes	yes	no	0	no	TCA	1.75	not used	not used		not used	not used		not used	not used		0	0
