# Supplementary material for: Integrated analysis of fine-needle-aspiration cystic fluid proteome, cancer cell secretome, and public transcriptome datasets for papillary thyroid cancer biomarker discovery
Source: Oncotarget. 2018 Jan 4;9(15):12079–100. doi: 10.18632/oncotarget.23951 (PMC5844730; doi:10.18632/oncotarget.23951)
Supplement: Supplementary file 8 [file oncotarget-09-12079-s008.xlsx]

## Sheet: sheet 1
Supplementary Table 9: Comparative analysis of proteomic datasets obtained from our current cystic fluid proteome (537 proteins) and the tissue proteome of Martínez-Aguilar et al. (1512 proteins).
a PTC tissue proteome dataset was obtained from “Proteomics of thyroid tumours provides new insights into their molecular composition and changes associated with malignancy. Martínez-Aguilar J, Clifton-Bligh R, Molloy MP, Sci Rep. 2016 Mar 30;6:23660. doi: 10.1038.” (8 normal v.s. 8 PTC)
bFold change expressed as Log2 ratio.
The yellow and green background respectively indicate up-regulated and down-regulated proteins in PTC lesion from Martínez-Aguilar et al. and our current study. The protein/gene name with blue and bold font indicates potential PTC biomarkers; the protein/gene name with red and bold font indicates potential PTC biomarkers discovered in our current study.
UniProt_ ACCESSION	Protein name	UniProt_ID	Gene symbol	Current cystic fluid proteome							Martinez-Alguilar _Tissue proteomea
				No. of total spectra			Normalized (total spectra / all spectra)		fc (PTC/ Benign)b
				PTC	Benign		PTC	Benign			fc (PTC/N)b	p-value
P17931	Galectin-3	LEG3_HUMAN	LGALS3	55	3		0.000474527	6.07177e-05	2.9663		3.3	2.85503e-06
P07225	Vitamin K-dependent protein S	PROS_HUMAN	PROS1	157	13		0.00135456	0.00026311	2.36408		1.2	0.505084
P31949	Protein S100-A11	S10AB_HUMAN	S100A11	30	3		0.000258833	6.07177e-05	2.09183		2.9	1.31759e-05
P62937	Peptidyl-prolyl cis-trans isomerase A	PPIA_HUMAN	PPIA	28	3		0.000241577	6.07177e-05	1.9923		1	0.632016
P01009	Alpha-1-antitrypsin	A1AT_HUMAN	SERPINA1	378	50		0.00326129	0.00101196	1.68829		1.2	0.600664
P02787	Serotransferrin	TRFE_HUMAN	TF	2101	285		0.0181269	0.00576818	1.65195		1.1	0.830053
P07360	Complement component C8 gamma chain	CO8G_HUMAN	C8G	187	27		0.00161339	0.000546459	1.56191		1.3	0.620496
P50395	Rab GDP dissociation inhibitor beta	GDIB_HUMAN	GDI2	90	14		0.000776498	0.000283349	1.4544		1.2	0.296965
P23142	Fibulin-1	FBLN1_HUMAN	FBLN1	36	6		0.000310599	0.000121435	1.35487		1.6	0.0957986
P05156	Complement factor I	CFAI_HUMAN	CFI	252	42		0.00217419	0.000850048	1.35487		1.1	0.609414
P04179	Superoxide dismutase [Mn], mitochondrial	SODM_HUMAN	SOD2	35	6		0.000301971	0.000121435	1.31422		2.1	0.0404283
P02768	Serum albumin	ALBU_HUMAN	ALB	8613	1498		0.0743109	0.0303184	1.29338		1.1	0.761236
P05546	Heparin cofactor 2	HEP2_HUMAN	SERPIND1	562	102		0.0048488	0.0020644	1.2319		1.1	0.814569
Q15631	Translin	TSN_HUMAN	TSN	16	3		0.000138044	6.07177e-05	1.18494		1.3	0.0558482
P15924	Desmoplakin	DESP_HUMAN	DSP	88	17		0.000759242	0.000344067	1.14187		1.5	0.073089
P02751	Fibronectin	FINC_HUMAN	FN1	3200	630		0.0276088	0.0127507	1.11455		8.5	0.000225443
P26447	Protein S100-A4	S10A4_HUMAN	S100A4	15	3		0.000129416	6.07177e-05	1.09183		1.6	0.0702412
P04275	von Willebrand factor	VWF_HUMAN	VWF	47	-		0.000405505	-	-		1.1	0.699751
Q14956	Transmembrane glycoprotein NMB	GPNMB_HUMAN	GPNMB	42	-		0.000362366	-	-		4	0.00162311
P61916	Epididymal secretory protein E1	NPC2_HUMAN	NPC2	36	-		0.000310599	-	-		1.9	0.0359837
P01857	Ig gamma-1 chain C region	IGHG1_HUMAN	IGHG1	31	-		0.00026746	-	-		3.5	0.000972417
P01859	Ig gamma-2 chain C region	IGHG2_HUMAN	IGHG2	23	-		0.000198438	-	-		1.1	0.763217
Q00610	Clathrin heavy chain 1	CLH1_HUMAN	CLTC	22	-		0.000189811	-	-		1.3	7.46013e-06
P68363	Tubulin alpha-1B chain	TBA1B_HUMAN	TUBA1B	22	-		0.000189811	-	-		1.3	0.248231
P02766	Transthyretin	TTHY_HUMAN	TTR	20	-		0.000172555	-	-		1.3	0.682214
P04080	Cystatin-B	CYTB_HUMAN	CSTB	20	-		0.000172555	-	-		1.2	0.192979
P46926	Glucosamine-6-phosphate isomerase 1	GNPI1_HUMAN	GNPDA1	18	-		0.0001553	-	-		1.7	6.7343e-05
P23528	Cofilin-1	COF1_HUMAN	CFL1	15	-		0.000129416	-	-		1.8	2.12046e-05
P31947	14-3-3 protein sigma	1433S_HUMAN	SFN	14	-		0.000120789	-	-		1.3	0.606376
O95336	6-phosphogluconolactonase	6PGL_HUMAN	PGLS	14	-		0.000120789	-	-		1	0.74164
P40926	Malate dehydrogenase, mitochondrial	MDHM_HUMAN	MDH2	13	-		0.000112161	-	-		1.3	0.24383
Q9H299	SH3 domain-binding glutamic acid-rich-like protein 3	SH3L3_HUMAN	SH3BGRL3	12	-		0.000103533	-	-		1.5	0.120886
P18135	Ig kappa chain V-III region HAH	KV312_HUMAN		12	-		0.000103533	-	-		1.1	0.700045
P22061	Protein-L-isoaspartate(D-aspartate) O-methyltransferase	PIMT_HUMAN	PCMT1	12	-		0.000103533	-	-		1.1	0.268863
O00299	Chloride intracellular channel protein 1	CLIC1_HUMAN	CLIC1	10	-		8.62776e-05	-	-		2	1.89649e-05
P00488	Coagulation factor XIII A chain	F13A_HUMAN	F13A1	10	-		8.62776e-05	-	-		1.5	0.170818
P30048	Thioredoxin-dependent peroxide reductase, mitochondrial	PRDX3_HUMAN	PRDX3	10	-		8.62776e-05	-	-		1.1	0.593993
P09668	Cathepsin H	CATH_HUMAN	CTSH	9	-		7.76498e-05	-	-		4	0.0661365
P53634	Dipeptidyl peptidase 1	CATC_HUMAN	CTSC	9	-		7.76498e-05	-	-		1.5	0.17708
P01591	Immunoglobulin J chain	IGJ_HUMAN	IGJ	9	-		7.76498e-05	-	-		1.1	0.83921
O15145	Actin-related protein 2/3 complex subunit 3	ARPC3_HUMAN	ARPC3	8	-		6.9022e-05	-	-		2.1	6.06594e-06
Q92520	Protein FAM3C	FAM3C_HUMAN	FAM3C	8	-		6.9022e-05	-	-		1.9	1.84269e-05
Q15257	Serine/threonine-protein phosphatase 2A activator	PTPA_HUMAN	PPP2R4	8	-		6.9022e-05	-	-		1.4	0.365811
P80748	Ig lambda chain V-III region LOI	LV302_HUMAN		8	-		6.9022e-05	-	-		1.1	0.828119
P07237	Protein disulfide-isomerase	PDIA1_HUMAN	P4HB	8	-		6.9022e-05	-	-		1.1	0.58107
P05362	Intercellular adhesion molecule 1	ICAM1_HUMAN	ICAM1	7	-		6.03943e-05	-	-		3.4	0.000610049
P07737	Profilin-1	PROF1_HUMAN	PFN1	7	-		6.03943e-05	-	-		2.2	2.62094e-06
P08238	Heat shock protein HSP 90-beta	HS90B_HUMAN	HSP90AB1	7	-		6.03943e-05	-	-		1.5	5.13912e-05
P01766	Ig heavy chain V-III region BRO	HV305_HUMAN		7	-		6.03943e-05	-	-		1.4	0.323646
P62158	Calmodulin	CALM_HUMAN	CALM1	7	-		6.03943e-05	-	-		1.2	0.0980763
P30040	Endoplasmic reticulum resident protein 29	ERP29_HUMAN	ERP29	7	-		6.03943e-05	-	-		1.2	0.206745
P99999	Cytochrome c	CYC_HUMAN	CYCS	7	-		6.03943e-05	-	-		1.1	0.582734
P27348	14-3-3 protein theta	1433T_HUMAN	YWHAQ	6	-		5.17665e-05	-	-		1.4	0.0214796
P13639	Elongation factor 2	EF2_HUMAN	EEF2	6	-		5.17665e-05	-	-		1.4	0.000702879
Q96CX2	BTB/POZ domain-containing protein KCTD12	KCD12_HUMAN	KCTD12	6	-		5.17665e-05	-	-		1.4	0.063782
P08865	40S ribosomal protein SA	RSSA_HUMAN	RPSA	6	-		5.17665e-05	-	-		1.4	0.00179395
O75368	SH3 domain-binding glutamic acid-rich-like protein	SH3L1_HUMAN	SH3BGRL	6	-		5.17665e-05	-	-		1.4	0.0185284
Q12907	Vesicular integral-membrane protein VIP36	LMAN2_HUMAN	LMAN2	6	-		5.17665e-05	-	-		1.2	0.0503521
P04208	Ig lambda chain V-I region WAH	LV106_HUMAN		6	-		5.17665e-05	-	-		1.2	0.65121
P14174	Macrophage migration inhibitory factor	MIF_HUMAN	MIF	6	-		5.17665e-05	-	-		1.1	0.322568
Q6P179	Endoplasmic reticulum aminopeptidase 2	ERAP2_HUMAN	ERAP2	5	-		4.31388e-05	-	-		2.6	0.0582463
Q03154	Aminoacylase-1	ACY1_HUMAN	ACY1	5	-		4.31388e-05	-	-		2.3	0.0456032
P20700	Lamin-B1	LMNB1_HUMAN	LMNB1	5	-		4.31388e-05	-	-		2	0.00018022
P20073	Annexin A7	ANXA7_HUMAN	ANXA7	5	-		4.31388e-05	-	-		1.1	0.0451178
Q9ULZ3	Apoptosis-associated speck-like protein containing a CARD	ASC_HUMAN	PYCARD	4	-		3.4511e-05	-	-		3.2	1.30234e-06
P28838	Cytosol aminopeptidase	AMPL_HUMAN	LAP3	4	-		3.4511e-05	-	-		1.6	0.013822
P54819	Adenylate kinase 2, mitochondrial	KAD2_HUMAN	AK2	3	-		2.58833e-05	-	-		2	0.00557328
P30050	60S ribosomal protein L12	RL12_HUMAN	RPL12	3	-		2.58833e-05	-	-		2	6.43374e-06
P62993	Growth factor receptor-bound protein 2	GRB2_HUMAN	GRB2	3	-		2.58833e-05	-	-		1.7	0.00133108
P05388	60S acidic ribosomal protein P0	RLA0_HUMAN	RPLP0	3	-		2.58833e-05	-	-		1.6	2.16593e-06
P26641	Elongation factor 1-gamma	EF1G_HUMAN	EEF1G	3	-		2.58833e-05	-	-		1.1	0.0308848
Q9NX46	Poly(ADP-ribose) glycohydrolase ARH3	ARHL2_HUMAN	ADPRHL2	2	-		1.72555e-05	-	-		1.8	0.00859706
O75347	Tubulin-specific chaperone A	TBCA_HUMAN	TBCA	2	-		1.72555e-05	-	-		1.8	0.000555473
P00738	Haptoglobin	HPT_HUMAN	HP	7	19		6.03943e-05	0.000384545	-2.67067		-1.6	0.203497
P02652	Apolipoprotein A-II	APOA2_HUMAN	APOA2	244	364		0.00210517	0.00736708	-1.80715		-1.2	0.587559
P01266	Thyroglobulin	THYG_HUMAN	TG	10175	14864		0.0877874	0.300836	-1.77689		-71.1	5.4767e-07
P02452	Collagen alpha-1(I) chain	CO1A1_HUMAN	COL1A1	11	15		9.49053e-05	0.000303588	-1.67756		-3.1	0.278395
Q86UN3	Reticulon-4 receptor-like 2	R4RL2_HUMAN	RTN4RL2	4	5		3.4511e-05	0.000101196	-1.55203		-10.1	5.05893e-07
P02647	Apolipoprotein A-I	APOA1_HUMAN	APOA1	277	332		0.00238989	0.00671942	-1.49139		-1.1	0.659642
P05164	Myeloperoxidase	PERM_HUMAN	MPO	113	127		0.000974936	0.00257038	-1.3986		-1.4	0.396222
P62805	Histone H4	H4_HUMAN	HIST1H4A	67	74		0.00057806	0.0014977	-1.37346		-1.1	0.668134
P00441	Superoxide dismutase [Cu-Zn]	SODC_HUMAN	SOD1	12	13		0.000103533	0.00026311	-1.34557		-2	1.36468e-05
P07384	Calpain-1 catalytic subunit	CAN1_HUMAN	CAPN1	4	4		3.4511e-05	8.09569e-05	-1.2301		-1.2	0.0118232
P12830	Cadherin-1	CADH1_HUMAN	CDH1	3	3		2.58833e-05	6.07177e-05	-1.2301		-2.8	8.528e-06
P18669	Phosphoglycerate mutase 1	PGAM1_HUMAN	PGAM1	13	13		0.000112161	0.00026311	-1.2301		-1.1	0.183448
P04040	Catalase	CATA_HUMAN	CAT	302	292		0.00260558	0.00590985	-1.18152		-1.3	0.187045
P32119	Peroxiredoxin-2	PRDX2_HUMAN	PRDX2	221	213		0.00190673	0.00431096	-1.1769		-2.4	0.00453853
P02788	Lactotransferrin	TRFL_HUMAN	LTF	170	150		0.00146672	0.00303588	-1.04952		-1.3	0.685165
P40925	Malate dehydrogenase, cytoplasmic	MDHC_HUMAN	MDH1	44	38		0.000379621	0.000769091	-1.01859		-1	0.835803
P30740	Leukocyte elastase inhibitor	ILEU_HUMAN	SERPINB1	45	38		0.000388249	0.000769091	-0.986171		-1.5	0.35203
P0C0L4	Complement C4-A	CO4A_HUMAN	C4A	-	938		-	0.0189844	-		-3.1	0.0928216
P21266	Glutathione S-transferase Mu 3	GSTM3_HUMAN	GSTM3	-	66		-	0.00133579	-		-6.6	1.36655e-06
P69892	Hemoglobin subunit gamma-2	HBG2_HUMAN	HBG2	-	46		-	0.000931004	-		-10.6	0.00180194
P16152	Carbonyl reductase [NADPH] 1	CBR1_HUMAN	CBR1	-	16		-	0.000323828	-		-1.5	0.00100026
P08294	Extracellular superoxide dismutase [Cu-Zn]	SODE_HUMAN	SOD3	-	13		-	0.00026311	-		-21.7	2.4995e-07
P13798	Acylamino-acid-releasing enzyme	ACPH_HUMAN	APEH	-	8		-	0.000161914	-		-1	0.827913
P02730	Band 3 anion transport protein	B3AT_HUMAN	SLC4A1	-	7		-	0.000141675	-		-4.1	0.00272129
P08123	Collagen alpha-2(I) chain	CO1A2_HUMAN	COL1A2	-	7		-	0.000141675	-		-1	0.983393
P15104	Glutamine synthetase	GLNA_HUMAN	GLUL	-	5		-	0.000101196	-		-1.3	0.303617
P08133	Annexin A6	ANXA6_HUMAN	ANXA6	-	4		-	8.09569e-05	-		-1.2	0.373303
O00560	Syntenin-1	SDCB1_HUMAN	SDCBP	-	3		-	6.07177e-05	-		-1.4	0.16396
P61981	14-3-3 protein gamma	1433G_HUMAN	YWHAG	15	38		0.000129416	0.000769091	-2.57113		3	0.000104155
P21333	Filamin-A	FLNA_HUMAN	FLNA	9	12		7.76498e-05	0.000242871	-1.64513		1.3	0.0173805
P59998	Actin-related protein 2/3 complex subunit 4	ARPC4_HUMAN	ARPC4	7	8		6.03943e-05	0.000161914	-1.42274		2.6	4.60045e-09
P37837	Transaldolase	TALDO_HUMAN	TALDO1	41	46		0.000353738	0.000931004	-1.39611		1.2	0.0750086
Q06323	Proteasome activator complex subunit 1	PSME1_HUMAN	PSME1	6	6		5.17665e-05	0.000121435	-1.2301		2.1	4.13743e-06
P14618	Pyruvate kinase isozymes M1/M2	KPYM_HUMAN	PKM2	13	12		0.000112161	0.000242871	-1.11462		1.6	1.35349e-05
P06733	Alpha-enolase	ENOA_HUMAN	ENO1	29	24		0.000250205	0.000485741	-0.957079		1	0.543148
P02549	Spectrin alpha chain, erythrocyte	SPTA1_HUMAN	SPTA1	2	-		1.72555e-05	-	-		-1.9	0.0701059
P07711	Cathepsin L1	CATL1_HUMAN	CTSL1	-	3		-	6.07177e-05	-		1.3	0.0456636
P09525	Annexin A4	ANXA4_HUMAN	ANXA4	-	6		-	0.000121435	-		1.3	0.182393
P18085	ADP-ribosylation factor 4	ARF4_HUMAN	ARF4	-	5		-	0.000101196	-		1.4	0.105849
P61923	Coatomer subunit zeta-1	COPZ1_HUMAN	COPZ1	-	3		-	6.07177e-05	-		1.3	0.0705672
P14923	Junction plakoglobin	PLAK_HUMAN	JUP	53	5		0.000457271	0.000101196	2.1759		-1.3	0.290933
P00450	Ceruloplasmin	CERU_HUMAN	CP	4249	779		0.0366593	0.0157664	1.21733		-1.1	0.828504
P04003	C4b-binding protein alpha chain	C4BPA_HUMAN	C4BPA	229	6		0.00197576	0.000121435	4.02414		-1.9	0.10413
P04114	Apolipoprotein B-100	APOB_HUMAN	APOB	5906	234		0.0509555	0.00473598	3.4275		-1.6	0.145824
Q96PD5	N-acetylmuramoyl-L-alanine amidase	PGRP2_HUMAN	PGLYRP2	145	8		0.00125102	0.000161914	2.94981		-1.7	0.10659
P23284	Peptidyl-prolyl cis-trans isomerase B	PPIB_HUMAN	PPIB	43	3		0.000370993	6.07177e-05	2.61121		-1.1	0.366543
P18428	Lipopolysaccharide-binding protein	LBP_HUMAN	LBP	64	5		0.000552176	0.000101196	2.44797		-2.5	0.0233828
P27169	Serum paraoxonase/arylesterase 1	PON1_HUMAN	PON1	228	18		0.00196713	0.000364306	2.43287		-1.2	0.66449
O43707	Alpha-actinin-4	ACTN4_HUMAN	ACTN4	37	3		0.000319227	6.07177e-05	2.39439		-1.2	0.0295826
P04217	Alpha-1B-glycoprotein	A1BG_HUMAN	A1BG	806	78		0.00695397	0.00157866	2.13914		-1.3	0.344999
P01871	Ig mu chain C region	IGHM_HUMAN	IGHM	196	19		0.00169104	0.000384545	2.13669		-1.5	0.211024
P02790	Hemopexin	HEMO_HUMAN	HPX	2677	294		0.0230965	0.00595033	1.95663		-1.3	0.355921
P09871	Complement C1s subcomponent	C1S_HUMAN	C1S	132	15		0.00113886	0.000303588	1.90741		-2	0.400863
P01024	Complement C3	CO3_HUMAN	C3	2655	333		0.0229067	0.00673966	1.76502		-1.3	0.372175
P43652	Afamin	AFAM_HUMAN	AFM	1149	148		0.00991329	0.00299541	1.72661		-1.2	0.419094
P01023	Alpha-2-macroglobulin	A2MG_HUMAN	A2M	2352	320		0.0202925	0.00647655	1.64765		-2.4	0.0111048
P22352	Glutathione peroxidase 3	GPX3_HUMAN	GPX3	129	18		0.00111298	0.000364306	1.61121		-4.5	0.000222887
P02774	Vitamin D-binding protein	VTDB_HUMAN	GC	2402	355		0.0207239	0.00718493	1.52825		-1.3	0.435628
P08603	Complement factor H	CFAH_HUMAN	CFH	1954	299		0.0168586	0.00605153	1.47812		-1.5	0.122171
P04196	Histidine-rich glycoprotein	HRG_HUMAN	HRG	901	146		0.00777361	0.00295493	1.39546		-1.7	0.0985193
Q06830	Peroxiredoxin-1	PRDX1_HUMAN	PRDX1	117	19		0.00100945	0.000384545	1.39234		-1.4	0.00363919
O00391	Sulfhydryl oxidase 1	QSOX1_HUMAN	QSOX1	49	8		0.00042276	0.000161914	1.38461		-9.8	0.000385253
P00734	Prothrombin	THRB_HUMAN	F2	639	113		0.00551314	0.00228703	1.2694		-1.3	0.346006
P43251	Biotinidase	BTD_HUMAN	BTD	67	12		0.00057806	0.000242871	1.25103		-6.5	1.43217e-09
P02743	Serum amyloid P-component	SAMP_HUMAN	APCS	167	30		0.00144084	0.000607177	1.24672		-10	7.80517e-05
P02675	Fibrinogen beta chain	FIBB_HUMAN	FGB	1513	281		0.0130538	0.00568722	1.19867		-2.1	0.0785456
P30101	Protein disulfide-isomerase A3	PDIA3_HUMAN	PDIA3	16	3		0.000138044	6.07177e-05	1.18494		-1.1	0.282983
P01008	Antithrombin-III	ANT3_HUMAN	SERPINC1	1825	347		0.0157457	0.00702301	1.16479		-1.1	0.782514
P02679	Fibrinogen gamma chain	FIBG_HUMAN	FGG	1945	372		0.016781	0.00752899	1.1563		-2.4	0.0335857
P01834	Ig kappa chain C region	IGKC_HUMAN	IGKC	167	32		0.00144084	0.000647655	1.15361		-1.2	0.608427
P60174	Triosephosphate isomerase	TPIS_HUMAN	TPI1	144	28		0.0012424	0.000566698	1.13247		-1	0.545128
P01031	Complement C5	CO5_HUMAN	C5	1199	242		0.0103447	0.00489789	1.07866		-1.5	0.153928
P30041	Peroxiredoxin-6	PRDX6_HUMAN	PRDX6	74	15		0.000638454	0.000303588	1.07247		-1.2	0.0513737
P29401	Transketolase	TKT_HUMAN	TKT	18	4		0.0001553	8.09569e-05	0.939828		1.1	0.302775
P01876	Ig alpha-1 chain C region	IGHA1_HUMAN	IGHA1	53	12		0.000457271	0.000242871	0.912861		-1.5	0.331486
Q12805	EGF-containing fibulin-like extracellular matrix protein 1	FBLN3_HUMAN	EFEMP1	22	5		0.000189811	0.000101196	0.907406		-2.8	0.0362681
P05155	Plasma protease C1 inhibitor	IC1_HUMAN	SERPING1	994	226		0.00857599	0.00457407	0.906826		-1.3	0.305454
P02749	Beta-2-glycoprotein 1	APOH_HUMAN	APOH	586	134		0.00505586	0.00271206	0.898571		-1.3	0.318784
P25774	Cathepsin S	CATS_HUMAN	CTSS	39	9		0.000336482	0.000182153	0.88538		2.3	0.0388672
P02760	Protein AMBP	AMBP_HUMAN	AMBP	511	118		0.00440878	0.00238823	0.884439		-1.8	0.0349402
P00558	Phosphoglycerate kinase 1	PGK1_HUMAN	PGK1	34	8		0.000293344	0.000161914	0.857366		-1.3	0.00197301
P02545	Lamin-A/C	LMNA_HUMAN	LMNA	33	8		0.000284716	0.000161914	0.814297		1.5	9.50645e-05
P02750	Leucine-rich alpha-2-glycoprotein	A2GL_HUMAN	LRG1	101	25		0.000871403	0.000505981	0.784258		-1.2	0.582863
P40121	Macrophage-capping protein	CAPG_HUMAN	CAPG	88	22		0.000759242	0.000445263	0.769903		1.7	0.00728608
Q15113	Procollagen C-endopeptidase enhancer 1	PCOC1_HUMAN	PCOLCE	12	3		0.000103533	6.07177e-05	0.769903		2.2	0.0959516
P98160	Basement membrane-specific heparan sulfate proteoglycan core protein	PGBM_HUMAN	HSPG2	79	20		0.000681593	0.000404785	0.751756		-1.8	0.00257052
P02671	Fibrinogen alpha chain	FIBA_HUMAN	FGA	977	253		0.00842932	0.00512052	0.719124		-1.8	0.166929
P02747	Complement C1q subcomponent subunit C	C1QC_HUMAN	C1QC	145	39		0.00125102	0.00078933	0.66441		1.3	0.292656
Q99497	Protein DJ-1	PARK7_HUMAN	PARK7	26	7		0.000224322	0.000141675	0.662988		-1.2	0.0196533
P19827	Inter-alpha-trypsin inhibitor heavy chain H1	ITIH1_HUMAN	ITIH1	1163	324		0.0100341	0.00655751	0.613688		1.1	0.726649
P08670	Vimentin	VIME_HUMAN	VIM	411	115		0.00354601	0.00232751	0.607407		1.4	0.0162149
P01019	Angiotensinogen	ANGT_HUMAN	AGT	717	202		0.0061861	0.00408832	0.597521		1.2	0.579262
P13667	Protein disulfide-isomerase A4	PDIA4_HUMAN	PDIA4	7	2		6.03943e-05	4.04785e-05	0.577258		-1.1	0.485081
P01011	Alpha-1-antichymotrypsin	AACT_HUMAN	SERPINA3	1738	500		0.014995	0.0101196	0.567331		-1.4	0.282229
P02748	Complement component C9	CO9_HUMAN	C9	236	68		0.00203615	0.00137627	0.565083		-2.1	0.0256165
P25311	Zinc-alpha-2-glycoprotein	ZA2G_HUMAN	AZGP1	250	73		0.00215694	0.00147746	0.545863		-1.7	0.0372575
P00492	Hypoxanthine-guanine phosphoribosyltransferase	HPRT_HUMAN	HPRT1	17	5		0.000146672	0.000101196	0.535438		-1.5	0.112209
Q8N6C5	Immunoglobulin superfamily member 1	IGSF1_HUMAN	IGSF1	51	15		0.000440016	0.000303588	0.535438		10.4	0.00135085
Q15582	Transforming growth factor-beta-induced protein ig-h3	BGH3_HUMAN	TGFBI	156	46		0.00134593	0.000931004	0.531743		1.3	0.345837
Q03591	Complement factor H-related protein 1	FHR1_HUMAN	CFHR1	90	27		0.000776498	0.000546459	0.506869		-1.4	0.409643
P16402	Histone H1.3	H13_HUMAN	HIST1H1D	10	3		8.62776e-05	6.07177e-05	0.506869		6.7	0.00224611
Q14624	Inter-alpha-trypsin inhibitor heavy chain H4	ITIH4_HUMAN	ITIH4	830	249		0.00716104	0.00503957	0.506869		-2	0.0114506
P19823	Inter-alpha-trypsin inhibitor heavy chain H2	ITIH2_HUMAN	ITIH2	1411	426		0.0121738	0.00862191	0.497696		1	0.944114
P04406	Glyceraldehyde-3-phosphate dehydrogenase	G3P_HUMAN	GAPDH	46	14		0.000396877	0.000283349	0.48611		-1.1	0.437887
P09960	Leukotriene A-4 hydrolase	LKHA4_HUMAN	LTA4H	23	7		0.000198438	0.000141675	0.48611		1.2	0.0408715
P26038	Moesin	MOES_HUMAN	MSN	105	32		0.000905914	0.000647655	0.484148		2.1	2.94666e-07
P02765	Alpha-2-HS-glycoprotein	FETUA_HUMAN	AHSG	1043	319		0.00899875	0.00645631	0.479014		1.5	0.258599
P61158	Actin-related protein 3	ARP3_HUMAN	ACTR3	13	4		0.000112161	8.09569e-05	0.470343		1.9	1.00728e-05
P04004	Vitronectin	VTNC_HUMAN	VTN	142	45		0.00122514	0.000910765	0.427797		-1.5	0.181533
P62258	14-3-3 protein epsilon	1433E_HUMAN	YWHAE	77	25		0.000664337	0.000505981	0.392833		1.1	0.167722
P31946	14-3-3 protein beta/alpha	1433B_HUMAN	YWHAB	36	12		0.000310599	0.000242871	0.354865		1.2	0.312113
P12814	Alpha-actinin-1	ACTN1_HUMAN	ACTN1	119	40		0.0010267	0.000809569	0.342793		1.5	0.00491625
Q13228	Selenium-binding protein 1	SBP1_HUMAN	SELENBP1	62	21		0.000534921	0.000425024	0.331782		-4.2	2.82262e-07
P07858	Cathepsin B	CATB_HUMAN	CTSB	143	49		0.00123377	0.000991722	0.315064		1.2	0.555683
P02649	Apolipoprotein E	APOE_HUMAN	APOE	425	146		0.0036668	0.00295493	0.311397		1	0.956241
P01042	Kininogen-1	KNG1_HUMAN	KNG1	819	283		0.00706613	0.0057277	0.302964		1.2	0.60897
P51884	Lumican	LUM_HUMAN	LUM	275	98		0.00237263	0.00198344	0.258481		-1.2	0.706171
P12955	Xaa-Pro dipeptidase	PEPD_HUMAN	PEPD	19	7		0.000163927	0.000141675	0.210476		-3.9	1.15156e-06
P00751	Complement factor B	CFAB_HUMAN	CFB	1518	577		0.0130969	0.011678	0.165432		1.1	0.677103
P28066	Proteasome subunit alpha type-5	PSA5_HUMAN	PSMA5	21	8		0.000181183	0.000161914	0.16222		1.3	0.267578
P10909	Clusterin	CLUS_HUMAN	CLU	340	130		0.00293344	0.0026311	0.156926		-1.8	0.16968
P06703	Protein S100-A6	S10A6_HUMAN	S100A6	13	5		0.000112161	0.000101196	0.148415		2.6	0.00812538
Q969H8	UPF0556 protein C19orf10	CS010_HUMAN	C19orf10	13	5		0.000112161	0.000101196	0.148415		1.3	0.0469098
P06396	Gelsolin	GELS_HUMAN	GSN	665	256		0.00573746	0.00518124	0.147113		2	1.73424e-08
P05109	Protein S100-A8	S10A8_HUMAN	S100A8	150	58		0.00129416	0.00117388	0.140741		2	0.0993823
P06702	Protein S100-A9	S10A9_HUMAN	S100A9	86	34		0.000741987	0.000688134	0.108705		1.5	0.255447
P30043	Flavin reductase	BLVRB_HUMAN	BLVRB	48	19		0.000414132	0.000384545	0.106938		-2.5	0.00061319
P00338	L-lactate dehydrogenase A chain	LDHA_HUMAN	LDHA	58	23		0.00050041	0.000465502	0.104322		1.6	0.000160514
P02042	Hemoglobin subunit delta	HBD_HUMAN	HBD	341	136		0.00294206	0.00275253	0.096068		-4.6	0.00274878
Q15063	Periostin	POSTN_HUMAN	POSTN	97	39		0.000836892	0.00078933	0.0844136		2.7	0.0419144
P06727	Apolipoprotein A-IV	APOA4_HUMAN	APOA4	539	217		0.00465036	0.00439191	0.0824932		1.3	0.410544
P00915	Carbonic anhydrase 1	CAH1_HUMAN	CA1	1094	459		0.00943876	0.00928981	0.0229496		-2.9	0.0328303
P67936	Tropomyosin alpha-4 chain	TPM4_HUMAN	TPM4	19	8		0.000163927	0.000161914	0.0178305		1.5	0.0151775
P36955	Pigment epithelium-derived factor	PEDF_HUMAN	SERPINF1	346	148		0.0029852	0.00299541	-0.00492218		-1.2	0.577239
P52907	F-actin-capping protein subunit alpha-1	CAZA1_HUMAN	CAPZA1	7	3		6.03943e-05	6.07177e-05	-0.00770462		1.6	0.0132412
P27797	Calreticulin	CALR_HUMAN	CALR	23	10		0.000198438	0.000202392	-0.0284632		-2.3	3.08348e-06
P05090	Apolipoprotein D	APOD_HUMAN	APOD	137	60		0.001182	0.00121435	-0.0389556		1	0.91151
P61626	Lysozyme C	LYSC_HUMAN	LYZ	41	18		0.000353738	0.000364306	-0.04247		-2.4	0.226639
P07900	Heat shock protein HSP 90-alpha	HS90A_HUMAN	HSP90AA1	25	11		0.000215694	0.000222632	-0.0456725		1.5	0.00480076
P07339	Cathepsin D	CATD_HUMAN	CTSD	95	43		0.000819637	0.000870287	-0.0865062		-1.1	0.762019
Q08380	Galectin-3-binding protein	LG3BP_HUMAN	LGALS3BP	103	47		0.000888659	0.000951244	-0.0981854		-2.7	6.15247e-05
P48637	Glutathione synthetase	GSHB_HUMAN	GSS	13	6		0.000112161	0.000121435	-0.11462		1.1	0.357071
P13796	Plastin-2	PLSL_HUMAN	LCP1	206	96		0.00177732	0.00194297	-0.128559		4.1	6.44117e-05
P09467	Fructose-1,6-bisphosphatase 1	F16P1_HUMAN	FBP1	30	14		0.000258833	0.000283349	-0.130561		1.1	0.437147
P14314	Glucosidase 2 subunit beta	GLU2B_HUMAN	PRKCSH	15	7		0.000129416	0.000141675	-0.130561		1.2	0.0105793
Q16851	UTP--glucose-1-phosphate uridylyltransferase	UGPA_HUMAN	UGP2	15	7		0.000129416	0.000141675	-0.130561		1.7	0.000120295
Q01518	Adenylyl cyclase-associated protein 1	CAP1_HUMAN	CAP1	17	8		0.000146672	0.000161914	-0.142634		1.6	0.000148754
O15144	Actin-related protein 2/3 complex subunit 2	ARPC2_HUMAN	ARPC2	19	9		0.000163927	0.000182153	-0.152095		1.4	0.269018
P00747	Plasminogen	PLMN_HUMAN	PLG	325	154		0.00280402	0.00311684	-0.152588		1	0.956371
O15143	Actin-related protein 2/3 complex subunit 1B	ARC1B_HUMAN	ARPC1B	8	4		6.9022e-05	8.09569e-05	-0.230097		2.1	1.30764e-06
O75223	Gamma-glutamylcyclotransferase	GGCT_HUMAN	GGCT	12	6		0.000103533	0.000121435	-0.230097		2.7	0.00508647
P52209	6-phosphogluconate dehydrogenase, decarboxylating	6PGD_HUMAN	PGD	14	7		0.000120789	0.000141675	-0.230097		-1.5	0.000199591
P11142	Heat shock cognate 71 kDa protein	HSP7C_HUMAN	HSPA8	25	13		0.000215694	0.00026311	-0.286681		1.5	1.54412e-05
P13716	Delta-aminolevulinic acid dehydratase	HEM2_HUMAN	ALAD	68	36		0.000586687	0.000728612	-0.312559		-2	0.00561329
P28070	Proteasome subunit beta type-4	PSB4_HUMAN	PSMB4	13	7		0.000112161	0.000141675	-0.337012		1.3	0.470044
P60709	Actin, cytoplasmic 1	ACTB_HUMAN	ACTB	376	204		0.00324404	0.0041288	-0.347934		2.3	9.22904e-05
P60900	Proteasome subunit alpha type-6	PSA6_HUMAN	PSMA6	27	15		0.000232949	0.000303588	-0.3821		1.1	0.901574
P02763	Alpha-1-acid glycoprotein 1	A1AG1_HUMAN	ORM1	37	21		0.000319227	0.000425024	-0.412961		-1.5	0.278134
P10599	Thioredoxin	THIO_HUMAN	TXN	7	4		6.03943e-05	8.09569e-05	-0.422742		-1.1	0.343298
P06744	Glucose-6-phosphate isomerase	G6PI_HUMAN	GPI	65	38		0.000560804	0.000769091	-0.455657		-1.3	0.0103684
P17174	Aspartate aminotransferase, cytoplasmic	AATC_HUMAN	GOT1	22	13		0.000189811	0.00026311	-0.471105		-2.3	0.000105584
P00491	Purine nucleoside phosphorylase	PNPH_HUMAN	PNP	40	24		0.00034511	0.000485741	-0.493131		2	0.113603
Q9UL46	Proteasome activator complex subunit 2	PSME2_HUMAN	PSME2	5	3		4.31388e-05	6.07177e-05	-0.493131		1.5	0.0333599
P00918	Carbonic anhydrase 2	CAH2_HUMAN	CA2	119	72		0.0010267	0.00145722	-0.505204		-2.5	0.0299347
P00390	Glutathione reductase, mitochondrial	GSHR_HUMAN	GSR	18	11		0.0001553	0.000222632	-0.519604		1.4	0.00376142
O75874	Isocitrate dehydrogenase [NADP] cytoplasmic	IDHC_HUMAN	IDH1	16	10		0.000138044	0.000202392	-0.552025		1.1	0.420236
P27105	Erythrocyte band 7 integral membrane protein	STOM_HUMAN	STOM	8	5		6.9022e-05	0.000101196	-0.552025		-1.5	0.0181017
P25788	Proteasome subunit alpha type-3	PSA3_HUMAN	PSMA3	24	15		0.000207066	0.000303588	-0.552025		1.5	0.0360882
P04083	Annexin A1	ANXA1_HUMAN	ANXA1	14	9		0.000120789	0.000182153	-0.592667		5.7	4.27101e-08
P78417	Glutathione S-transferase omega-1	GSTO1_HUMAN	GSTO1	17	11		0.000146672	0.000222632	-0.602066		-1.1	0.593935
P52566	Rho GDP-dissociation inhibitor 2	GDIR2_HUMAN	ARHGDIB	15	10		0.000129416	0.000202392	-0.645135		2.6	0.00113207
P07195	L-lactate dehydrogenase B chain	LDHB_HUMAN	LDHB	64	43		0.000552176	0.000870287	-0.656362		-1	0.735932
P07355	Annexin A2	ANXA2_HUMAN	ANXA2	25	17		0.000215694	0.000344067	-0.673704		1.3	0.161837
P07738	Bisphosphoglycerate mutase	PMGE_HUMAN	BPGM	23	16		0.000198438	0.000323828	-0.706535		-2.4	0.0426076
P63104	14-3-3 protein zeta/delta	1433Z_HUMAN	YWHAZ	53	37		0.000457271	0.000748851	-0.71163		1.4	0.000429935
P68871	Hemoglobin subunit beta	HBB_HUMAN	HBB	3630	2537		0.0313188	0.0513469	-0.713251		-4	0.00425938
Q9HC38	Glyoxalase domain-containing protein 4	GLOD4_HUMAN	GLOD4	10	7		8.62776e-05	0.000141675	-0.715524		-1.2	0.0555633
P18206	Vinculin	VINC_HUMAN	VCL	38	27		0.000327855	0.000546459	-0.737057		-1.1	0.0917145
P25789	Proteasome subunit alpha type-4	PSA4_HUMAN	PSMA4	15	11		0.000129416	0.000222632	-0.782638		-2	0.105921
O14818	Proteasome subunit alpha type-7	PSA7_HUMAN	PSMA7	23	17		0.000198438	0.000344067	-0.793998		1.1	0.485338
P07996	Thrombospondin-1	TSP1_HUMAN	THBS1	23	17		0.000198438	0.000344067	-0.793998		2.6	0.221015
P04075	Fructose-bisphosphate aldolase A	ALDOA_HUMAN	ALDOA	33	25		0.000284716	0.000505981	-0.829559		-1.3	0.00433519
P04264	Keratin, type II cytoskeletal 1	K2C1_HUMAN	KRT1	4001	3070		0.0345196	0.0621344	-0.847975		-1.6	0.491633
P69905	Hemoglobin subunit alpha	HBA_HUMAN	HBA1	2312	1798		0.0199474	0.0363901	-0.867349		-4.2	0.00400957
P68371	Tubulin beta-2C chain	TBB2C_HUMAN	TUBB2C	5	4		4.31388e-05	8.09569e-05	-0.908169		1.4	0.0294972
P68104	Elongation factor 1-alpha 1	EF1A1_HUMAN	EEF1A1	16	13		0.000138044	0.00026311	-0.930537		1.2	0.065369
P08758	Annexin A5	ANXA5_HUMAN	ANXA5	7	8		6.03943e-05	0.000161914	-1.42274		1.9	0.00420163
Q9UBR2	Cathepsin Z	CATZ_HUMAN	CTSZ	7	9		6.03943e-05	0.000182153	-1.59267		1.2	0.215925
P0C0L5	Complement C4-B	CO4B_HUMAN	C4B	2349	-		0.0202666	-	-		-1.1	0.756033
P69891	Hemoglobin subunit gamma-1	HBG1_HUMAN	HBG1	75	-		0.000647082	-	-		-5.9	0.00908587
P16930	Fumarylacetoacetase	FAAA_HUMAN	FAH	33	-		0.000284716	-	-		-1	0.883406
P22105	Tenascin-X	TENX_HUMAN	TNXB	25	-		0.000215694	-	-		-2.1	0.0111646
P09211	Glutathione S-transferase P	GSTP1_HUMAN	GSTP1	16	-		0.000138044	-	-		-1.1	0.467044
P39060	Collagen alpha-1(XVIII) chain	COIA1_HUMAN	COL18A1	16	-		0.000138044	-	-		-1.8	0.00160468
O14498	Immunoglobulin superfamily containing leucine-rich repeat protein	ISLR_HUMAN	ISLR	15	-		0.000129416	-	-		-11.3	6.70946e-06
P07602	Proactivator polypeptide	SAP_HUMAN	PSAP	15	-		0.000129416	-	-		-1.2	0.332497
P12111	Collagen alpha-3(VI) chain	CO6A3_HUMAN	COL6A3	13	-		0.000112161	-	-		-1.6	0.128816
Q15084	Protein disulfide-isomerase A6	PDIA6_HUMAN	PDIA6	11	-		9.49053e-05	-	-		-1.1	0.689964
P07954	Fumarate hydratase, mitochondrial	FUMH_HUMAN	FH	10	-		8.62776e-05	-	-		-1.1	0.632623
Q9H4G4	Golgi-associated plant pathogenesis-related protein 1	GAPR1_HUMAN	GLIPR2	9	-		7.76498e-05	-	-		-1.1	0.602873
P13473	Lysosome-associated membrane glycoprotein 2	LAMP2_HUMAN	LAMP2	8	-		6.9022e-05	-	-		-8.7	2.48151e-05
P19652	Alpha-1-acid glycoprotein 2	A1AG2_HUMAN	ORM2	8	-		6.9022e-05	-	-		-2.9	0.0959787
P30046	D-dopachrome decarboxylase	DOPD_HUMAN	DDT	8	-		6.9022e-05	-	-		-1.3	0.196814
P30086	Phosphatidylethanolamine-binding protein 1	PEBP1_HUMAN	PEBP1	7	-		6.03943e-05	-	-		-2.7	3.05287e-05
P14550	Alcohol dehydrogenase [NADP+]	AK1A1_HUMAN	AKR1A1	6	-		5.17665e-05	-	-		-1.4	0.0103633
O00468	Agrin	AGRIN_HUMAN	AGRN	5	-		4.31388e-05	-	-		-1.7	0.000541129
P11021	78 kDa glucose-regulated protein	GRP78_HUMAN	HSPA5	5	-		4.31388e-05	-	-		-1.6	0.0268081
P15291	Beta-1,4-galactosyltransferase 1	B4GT1_HUMAN	B4GALT1	5	-		4.31388e-05	-	-		-4.7	0.000423256
P35237	Serpin B6	SPB6_HUMAN	SERPINB6	5	-		4.31388e-05	-	-		-1.2	0.0214256
P15121	Aldose reductase	ALDR_HUMAN	AKR1B1	4	-		3.4511e-05	-	-		-1	0.965478
P20933	N(4)-(beta-N-acetylglucosaminyl)-L-asparaginase	ASPG_HUMAN	AGA	4	-		3.4511e-05	-	-		-1.3	0.128335
Q14112	Nidogen-2	NID2_HUMAN	NID2	4	-		3.4511e-05	-	-		-1.9	0.00747539
Q16853	Membrane primary amine oxidase	AOC3_HUMAN	AOC3	4	-		3.4511e-05	-	-		-3.6	0.00262588
P00352	Retinal dehydrogenase 1	AL1A1_HUMAN	ALDH1A1	3	-		2.58833e-05	-	-		-4.3	6.21408e-07
P11279	Lysosome-associated membrane glycoprotein 1	LAMP1_HUMAN	LAMP1	3	-		2.58833e-05	-	-		-1.1	0.741385
P23526	Adenosylhomocysteinase	SAHH_HUMAN	AHCY	3	-		2.58833e-05	-	-		-1.7	1.17258e-06
Q8NCW5	Apolipoprotein A-I-binding protein	AIBP_HUMAN	APOA1BP	3	-		2.58833e-05	-	-		-1.4	0.08275
Q9BRF8	Calcineurin-like phosphoesterase domain-containing protein 1	CPPED_HUMAN	CPPED1	3	-		2.58833e-05	-	-		-1.1	0.829519
Q9H008	Phospholysine phosphohistidine inorganic pyrophosphate phosphatase	LHPP_HUMAN	LHPP	3	-		2.58833e-05	-	-		-1.6	0.00519035
Q9UHG3	Prenylcysteine oxidase 1	PCYOX_HUMAN	PCYOX1	3	-		2.58833e-05	-	-		-1.2	0.290149
P05783	Keratin, type I cytoskeletal 18	K1C18_HUMAN	KRT18	-	6		-	0.000121435	-		1.1	0.485692
P07437	Tubulin beta chain	TBB5_HUMAN	TUBB	-	106		-	0.00214536	-		1.9	1.66926e-06
P35268	60S ribosomal protein L22	RL22_HUMAN	RPL22	-	2		-	4.04785e-05	-		1.4	6.63549e-06
P49747	Cartilage oligomeric matrix protein	COMP_HUMAN	COMP	-	4		-	8.09569e-05	-		2.7	0.121529
P50991	T-complex protein 1 subunit delta	TCPD_HUMAN	CCT4	-	4		-	8.09569e-05	-		1.2	0.103853
P55072	Transitional endoplasmic reticulum ATPase	TERA_HUMAN	VCP	-	3		-	6.07177e-05	-		1.2	0.00316947
P55786	Puromycin-sensitive aminopeptidase	PSA_HUMAN	NPEPPS	-	2		-	4.04785e-05	-		1.4	4.49627e-07
P80723	Brain acid soluble protein 1	BASP1_HUMAN	BASP1	-	3		-	6.07177e-05	-		3.2	7.45023e-06
Q04837	Single-stranded DNA-binding protein, mitochondrial	SSBP_HUMAN	SSBP1	-	5		-	0.000101196	-		2.5	0.000397811
Q13630	GDP-L-fucose synthase	FCL_HUMAN	TSTA3	-	3		-	6.07177e-05	-		1.1	0.702703
