# Supplementary material for: Integrated analysis of fine-needle-aspiration cystic fluid proteome, cancer cell secretome, and public transcriptome datasets for papillary thyroid cancer biomarker discovery
Source: Oncotarget. 2018 Jan 4;9(15):12079–100. doi: 10.18632/oncotarget.23951 (PMC5844730; doi:10.18632/oncotarget.23951)
Supplement: Supplementary file 9 [file oncotarget-09-12079-s009.xlsx]

## Sheet: 工作表1
Supplementary Table 10: Comparative analysis of proteomic datasets obtained from 191 PTC-specific proteins from our current cystic fluid proteome, 2105 proteins from our current cell secretome, tissue proteome from Martinez-Alguilar's study and cystic fluid proteome from Dinets's study.
a PTC tissue proteome dataset was obtained from “Proteomics of thyroid tumours provides new insights into their molecular composition and changes associated with malignancy. Martínez-Aguilar J, Clifton-Bligh R, Molloy MP, Sci Rep. 2016 Mar 30;6:23660. doi: 10.1038.” (8 normal v.s. 8 PTC)
b Cystic fluid proteome datasets was obtained from “Differential Protein Expression Profiles of Cyst Fluid from Papillary Thyroid Carcinoma and Benign Thyroid Lesions. Andrii Dinets, Maria Pernemalm, Hanna Kjellin, Vitalijs Sviatoha1, Anastasios Sofiadis, C. Christofer Juhlin, Jan Zedenius, Catharina Larsson, Janne Lehtiö, Anders Höög, PLoS One. 2015 May 15;10(5):e0126472. doi: 10.1371.” (7 benig…
cFold change expressed as Log2 ratio.
d Statistical analysis of expressing difference between two groups.
* 7 of our selective PTC candidate biomarkers.
UniProt_ ACCESSION	Protein name	UniProt_ID	Gene symbol	Current cystic fluid proteome			Current cell secretome			Martinez-Alguilar _Tissue proteomea			Dinets_Cystic fluid proteomeb
				Total spectra			Total spectra
				PTC	Benign		CGTH W3	BHP7-13		fc (PTC/N)c	p-valued		fc (PTC/Benign)c	p-valued
Q14956 *	Transmembrane glycoprotein NMB	GPNMB_HUMAN	GPNMB	42	-		9	-		4	0.00162311		-1.5	0.0743077
Q6P179 *	Endoplasmic reticulum aminopeptidase 2	ERAP2_HUMAN	ERAP2	5	-		-	14		2.6	0.0582463		-	-
Q03154	Aminoacylase-1	ACY1_HUMAN	ACY1	5	-		-	3		2.3	0.0456032		-	-
P07737	Profilin-1	PROF1_HUMAN	PFN1	7	-		87	68		2.2	2.62094e-06		-0.6	0.304118
O15145	Actin-related protein 2/3 complex subunit 3	ARPC3_HUMAN	ARPC3	8	-		11	14		2.1	6.06594e-06		-	-
O00299	Chloride intracellular channel protein 1	CLIC1_HUMAN	CLIC1	10	-		88	32		2	1.89649e-05		0	0.925849
P20700	Lamin-B1	LMNB1_HUMAN	LMNB1	5	-		19	32		2	0.00018022		-0.7	0.241623
P30050	60S ribosomal protein L12	RL12_HUMAN	RPL12	3	-		9	4		2	6.43374e-06		-	-
P54819	Adenylate kinase 2, mitochondrial	KAD2_HUMAN	AK2	3	-		20	10		2	0.00557328		-0.4	0.348532
P61916 *	Epididymal secretory protein E1	NPC2_HUMAN	NPC2	36	-		10	17		1.9	0.0359837		0.8	0.331455
Q92520	Protein FAM3C	FAM3C_HUMAN	FAM3C	8	-		-	43		1.9	1.84269e-05		-	-
P23528	Cofilin-1	COF1_HUMAN	CFL1	15	-		33	19		1.8	2.12046e-05		0.4	0.182567
O75347	Tubulin-specific chaperone A	TBCA_HUMAN	TBCA	2	-		12	15		1.8	0.000555473		-0.3	0.51228
Q9NX46	Poly(ADP-ribose) glycohydrolase ARH3	ARHL2_HUMAN	ADPRHL2	2	-		6	4		1.8	0.00859706		-	-
P46926	Glucosamine-6-phosphate isomerase 1	GNPI1_HUMAN	GNPDA1	18	-		27	17		1.7	6.7343e-05		-0.4	0.241767
P62993	Growth factor receptor-bound protein 2	GRB2_HUMAN	GRB2	3	-		13	10		1.7	0.00133108		-0.6	0.310044
P28838	Cytosol aminopeptidase	AMPL_HUMAN	LAP3	4	-		7	-		1.6	0.013822		0.4	0.358559
P05388	60S acidic ribosomal protein P0	RLA0_HUMAN	RPLP0	3	-		63	8		1.6	2.16593e-06		-0.3	0.326136
Q9H299 *	SH3 domain-binding glutamic acid-rich-like protein 3	SH3L3_HUMAN	SH3BGRL3	12	-		8	-		1.5	0.120886		0.1	0.776187
P53634 *	Dipeptidyl peptidase 1	CATC_HUMAN	CTSC	9	-		-	12		1.5	0.17708		-	-
P08238	Heat shock protein HSP 90-beta	HS90B_HUMAN	HSP90AB1	7	-		406	268		1.5	5.13912e-05		-0.5	0.164721
Q15257	Serine/threonine-protein phosphatase 2A activator	PTPA_HUMAN	PPP2R4	8	-		6	5		1.4	0.365811		-0.2	0.679377
O75368	SH3 domain-binding glutamic acid-rich-like protein	SH3L1_HUMAN	SH3BGRL	6	-		6	-		1.4	0.0185284		0	0.908569
P08865	40S ribosomal protein SA	RSSA_HUMAN	RPSA	6	-		62	7		1.4	0.00179395		-	-
P13639	Elongation factor 2	EF2_HUMAN	EEF2	6	-		294	212		1.4	0.000702879		-0.6	0.201533
P27348	14-3-3 protein theta	1433T_HUMAN	YWHAQ	6	-		65	34		1.4	0.0214796		-0.3	0.207031
P68363	Tubulin alpha-1B chain	TBA1B_HUMAN	TUBA1B	22	-		474	161		1.3	0.248231		-0.5	0.398766
Q00610	Clathrin heavy chain 1	CLH1_HUMAN	CLTC	22	-		44	26		1.3	7.46013e-06		-	-
P40926	Malate dehydrogenase, mitochondrial	MDHM_HUMAN	MDH2	13	-		57	42		1.3	0.24383		0	0.979147
P04080	Cystatin-B	CYTB_HUMAN	CSTB	20	-		8	-		1.2	0.192979		-	-
P30040	Endoplasmic reticulum resident protein 29	ERP29_HUMAN	ERP29	7	-		11	11		1.2	0.206745		0	0.989089
P62158	Calmodulin	CALM_HUMAN	CALM1	7	-		15	23		1.2	0.0980763		0.1	0.934914
Q12907	Vesicular integral-membrane protein VIP36	LMAN2_HUMAN	LMAN2	6	-		24	19		1.2	0.0503521		0.3	0.596762
P22061	Protein-L-isoaspartate(D-aspartate) O-methyltransferase	PIMT_HUMAN	PCMT1	12	-		47	7		1.1	0.268863		-0.4	0.557552
P30048	Thioredoxin-dependent peroxide reductase, mitochondrial	PRDX3_HUMAN	PRDX3	10	-		16	17		1.1	0.593993		-0.5	0.276971
P07237	Protein disulfide-isomerase	PDIA1_HUMAN	P4HB	8	-		128	151		1.1	0.58107		-0.1	0.827056
P99999	Cytochrome c	CYC_HUMAN	CYCS	7	-		17	3		1.1	0.582734		-	-
P14174	Macrophage migration inhibitory factor	MIF_HUMAN	MIF	6	-		8	-		1.1	0.322568		-	-
P20073	Annexin A7	ANXA7_HUMAN	ANXA7	5	-		27	-		1.1	0.0451178		-0.4	0.553751
P26641	Elongation factor 1-gamma	EF1G_HUMAN	EEF1G	3	-		87	37		1.1	0.0308848		0.3	0.391663
O95336	6-phosphogluconolactonase	6PGL_HUMAN	PGLS	14	-		48	5		1	0.74164		-	-
P16930	Fumarylacetoacetase	FAAA_HUMAN	FAH	33	-		2	24		-1	0.883406		-0.3	0.564272
P15121	Aldose reductase	ALDR_HUMAN	AKR1B1	4	-		41	13		-1	0.965478		-	-
P09211	Glutathione S-transferase P	GSTP1_HUMAN	GSTP1	16	-		125	48		-1.1	0.467044		0.1	0.825606
Q15084	Protein disulfide-isomerase A6	PDIA6_HUMAN	PDIA6	11	-		26	25		-1.1	0.689964		0.3	0.49381
P07954	Fumarate hydratase, mitochondrial	FUMH_HUMAN	FH	10	-		44	16		-1.1	0.632623		-0.2	0.659375
Q9H4G4	Golgi-associated plant pathogenesis-related protein 1	GAPR1_HUMAN	GLIPR2	9	-		4	-		-1.1	0.602873		-0.3	0.319401
P11279	Lysosome-associated membrane glycoprotein 1	LAMP1_HUMAN	LAMP1	3	-		-	6		-1.1	0.741385		-0.9	0.219206
Q9BRF8	Calcineurin-like phosphoesterase domain-containing protein 1	CPPED_HUMAN	CPPED1	3	-		10	5		-1.1	0.829519		-0.3	0.299149
P07602	Proactivator polypeptide	SAP_HUMAN	PSAP	15	-		72	73		-1.2	0.332497		-0.2	0.709013
P35237	Serpin B6	SPB6_HUMAN	SERPINB6	5	-		37	3		-1.2	0.0214256		-1.1	0.00995106
P20933	N(4)-(beta-N-acetylglucosaminyl)-L-asparaginase	ASPG_HUMAN	AGA	4	-		-	9		-1.3	0.128335		-	-
P14550	Alcohol dehydrogenase [NADP+]	AK1A1_HUMAN	AKR1A1	6	-		16	7		-1.4	0.0103633		-0.4	0.344233
Q8NCW5	Apolipoprotein A-I-binding protein	AIBP_HUMAN	APOA1BP	3	-		8	2		-1.4	0.08275		-	-
P12111	Collagen alpha-3(VI) chain	CO6A3_HUMAN	COL6A3	13	-		1502	-		-1.6	0.128816		-0.1	0.815549
P11021	78 kDa glucose-regulated protein	GRP78_HUMAN	HSPA5	5	-		208	250		-1.6	0.0268081		0	0.960871
O00468 *	Agrin	AGRIN_HUMAN	AGRN	5	-		-	407		-1.7	0.000541129		-	-
P23526	Adenosylhomocysteinase	SAHH_HUMAN	AHCY	3	-		76	20		-1.7	1.17258e-06		-0.1	0.772722
P39060	Collagen alpha-1(XVIII) chain	COIA1_HUMAN	COL18A1	16	-		5	46		-1.8	0.00160468		-	-
Q14112	Nidogen-2	NID2_HUMAN	NID2	4	-		3	136		-1.9	0.00747539		0.4	0.154825
P30086	Phosphatidylethanolamine-binding protein 1	PEBP1_HUMAN	PEBP1	7	-		-	10		-2.7	3.05287e-05		0.3	0.492993
P15291	Beta-1,4-galactosyltransferase 1	B4GT1_HUMAN	B4GALT1	5	-		25	45		-4.7	0.000423256		0.7	0.365895
P13473	Lysosome-associated membrane glycoprotein 2	LAMP2_HUMAN	LAMP2	8	-		13	-		-8.7	2.48151e-05		-0.7	0.266455
O14498	Immunoglobulin superfamily containing leucine-rich repeat protein	ISLR_HUMAN	ISLR	15	-		2	-		-11.3	6.70946e-06		-	-
P27487 *	Dipeptidyl peptidase 4	DPP4_HUMAN	DPP4	37	-		-	4		-	-		0.6	0.520275
Q6EMK4	Vasorin	VASN_HUMAN	VASN	23	-		46	61		-	-		0.5	0.374336
Q16881	Thioredoxin reductase 1, cytoplasmic	TRXR1_HUMAN	TXNRD1	23	-		80	34		-	-		-0.1	0.857879
P09486	SPARC	SPRC_HUMAN	SPARC	17	-		854	721		-	-		-0.1	0.914103
O14786	Neuropilin-1	NRP1_HUMAN	NRP1	14	-		-	44		-	-		-0.3	0.639816
P68036	Ubiquitin-conjugating enzyme E2 L3	UB2L3_HUMAN	UBE2L3	13	-		3	11		-	-		0.1	0.734403
P16035	Metalloproteinase inhibitor 2	TIMP2_HUMAN	TIMP2	13	-		88	83		-	-		-0.2	0.732612
P17900	Ganglioside GM2 activator	SAP3_HUMAN	GM2A	12	-		10	8		-	-		-1.1	0.101114
Q14126	Desmoglein-2	DSG2_HUMAN	DSG2	9	-		13	92		-	-		0.3	0.541082
Q9GZP4	UPF0424 protein C1orf128	CA128_HUMAN	C1orf128	9	-		17	-		-	-		-0.6	0.122101
Q9NUQ9	Protein FAM49B	FA49B_HUMAN	FAM49B	8	-		20	18		-	-		-0.4	0.219631
P07686	Beta-hexosaminidase subunit beta	HEXB_HUMAN	HEXB	7	-		28	28		-	-		-0.5	0.117162
P13591	Neural cell adhesion molecule 1	NCAM1_HUMAN	NCAM1	6	-		7	6		-	-		0.1	0.823173
Q9BS40	Latexin	LXN_HUMAN	LXN	5	-		-	4		-	-		0.2	0.578403
P08253	72 kDa type IV collagenase	MMP2_HUMAN	MMP2	4	-		360	455		-	-		-0.4	0.669078
Q15404	Ras suppressor protein 1	RSU1_HUMAN	RSU1	3	-		12	-		-	-		-0.1	0.631634
Q15819	Ubiquitin-conjugating enzyme E2 variant 2	UB2V2_HUMAN	UBE2V2	3	-		10	20		-	-		-0.2	0.77482
Q16270	Insulin-like growth factor-binding protein 7	IBP7_HUMAN	IGFBP7	2	-		47	133		-	-		0.2	0.754147
